# Supplementary material for: Synthetic Polyploidisation Enhances Fusarium graminearum Tolerance in Wheat by Reshaping the Transcriptome and Strengthening the Microbiome
Source: Plant Biotechnol J. 2025 Aug 10;23(11):5252–78. doi: 10.1111/pbi.70295 (PMC12576463; doi:10.1111/pbi.70295)
Supplement: Supplementary file 2 — Table S1: DEGs among the different ploidy‐level wheat accessions. Table S2: The difference significance test and data of phylum and family‐level relative abundance of root‐associated microbiota among the different ploidy‐level wheat accessions. Table S3: The hub genes in three key modules associated with the F. graminearum‐tolerant SHW line HG116 and F. graminearum‐resistant variety AK58. Table S4: The difference significance test and data of phylum‐level relative abundance of root‐associated microbial communities between control and inoculated samples of all wheat varieties. Table S5: The discriminating amplicon sequence variants (ASVs) between control and PH‐1 inoculated samples in the root‐associated microbiota of all wheat varieties. Table S6: The difference analysis of MetaCyc pathways of root‐associated bacteria microbiomes between control and PH‐1 inoculated samples of all wheat varieties. Table S7: The discriminating bacterial ASVs in the root‐associated bacterial microbiota between the F. graminearum‐tolerant/resistant allohexaploids and the F. graminearum‐susceptible wheat varieties following PH‐1 infection. Table S8: The full names of the abbreviations for the descriptions of MetaCyc pathways in Figures S25–S28. Table S9: Bacterial and fungal metadata and sequencing statistics. [file PBI-23-5252-s002.zip]

Archive with 9 entries (9 files):
- Table S1 DEGs among the different ploidy-level wheat accessions.xlsx
- Table S2  The difference significance test and data of phylum and family-level relative abundance of root-associated microbiota among the different ploidy-level wheat accessions.xlsx
- Table S3  The hubgenes in three key modules associated with the F. graminearum-tolerant SHW line HG116 and F. graminearum-resistent variety AK58..xlsx
- Table S4 The difference significance test and data of phylum-level relative abundance of root-associated microbial communities between control and inoculated samples of all wheat varieties..xlsx
- Table S5 The discriminating amplicon sequence variants (ASVs) between control and PH-1 inoculated samples in the root-associated microbiota of all wheat varieties..xlsx
- Table S6 The difference analysis of MetaCyc pathways of root-associated bacteria microbiomes between control and PH-1 inoculated samples of all wheat varieties..xlsx
- Table S7  The discriminating bacterial ASVs in the root-associated bacterial microbiota between the F. graminearum-tolerant or resistant and susceptible wheat varieties following PH-1 infection.xlsx
- Table S8 The full names of the abbreviations for the descriptions of MetaCyc pathways in Figures S25-28..xlsx
- Table S9 Bacterial and fungal metadata and sequencing statistics.xlsx
