# Supplementary material for: Synthetic Polyploidisation Enhances Fusarium graminearum Tolerance in Wheat by Reshaping the Transcriptome and Strengthening the Microbiome
Source: Plant Biotechnol J. 2025 Aug 10;23(11):5252–78. doi: 10.1111/pbi.70295 (PMC12576463; doi:10.1111/pbi.70295)
Supplement: Supplementary file 2 — Table S1: DEGs among the different ploidy‐level wheat accessions. Table S2: The difference significance test and data of phylum and family‐level relative abundance of root‐associated microbiota among the different ploidy‐level wheat accessions. Table S3: The hub genes in three key modules associated with the F. graminearum‐tolerant SHW line HG116 and F. graminearum‐resistant variety AK58. Table S4: The difference significance test and data of phylum‐level relative abundance of root‐associated microbial communities between control and inoculated samples of all wheat varieties. Table S5: The discriminating amplicon sequence variants (ASVs) between control and PH‐1 inoculated samples in the root‐associated microbiota of all wheat varieties. Table S6: The difference analysis of MetaCyc pathways of root‐associated bacteria microbiomes between control and PH‐1 inoculated samples of all wheat varieties. Table S7: The discriminating bacterial ASVs in the root‐associated bacterial microbiota between the F. graminearum‐tolerant/resistant allohexaploids and the F. graminearum‐susceptible wheat varieties following PH‐1 infection. Table S8: The full names of the abbreviations for the descriptions of MetaCyc pathways in Figures S25–S28. Table S9: Bacterial and fungal metadata and sequencing statistics. [file PBI-23-5252-s002.zip › Table S1 DEGs among the different ploidy-level wheat accessions.xlsx]

## Sheet: Table S1a
Table S1a DEGs on AABB subgenomes between HG116 and LDN Using |log2FoldChange| > 2 and q < 0.05 as thresholds
Target_id	R1_HG116	R1_LDN	log2fc	pval	qval	Change
TraesCS7A01G105100.1	0.721648	4.38795	-2.0004	3.8e-05	0.00212383	Down
TraesCS2A01G350900.1	1.96267	9.37569	-2.00366	9.96e-05	0.00386973	Down
TraesCS6B01G149000.1	0.0137869	1.56382	-2.00608	3.37e-05	0.00198286	Down
TraesCS1A01G362900.1	0.093785	1.8899	-2.00894	2.38e-06	0.00038087	Down
TraesCS1A01G424000.1	1.03717	5.6901	-2.00968	0.000630295	0.0125981	Down
TraesCS2A01G069600LC.1	3.07386	13.9157	-2.01209	0.000381625	0.00898217	Down
TraesCS1B01G531500LC.1	0.905708	5.17223	-2.01262	3.14e-05	0.00191692	Down
TraesCS7B01G826300LC.1	0.11126	1.9808	-2.02095	0.00284252	0.0345407	Down
TraesCS3A01G044700.1	0.820079	4.86766	-2.02367	0.000206472	0.00608329	Down
TraesCS5B01G326600.1	5.39178	23.4927	-2.02582	1.31e-05	0.00110263	Down
TraesCS3A01G435200.1	1.02837	5.73575	-2.02857	0.00102617	0.017493	Down
TraesCS2B01G574500.1	0.515899	3.6478	-2.02959	2.79e-06	0.000422584	Down
TraesCS7B01G113600.2	0.882501	5.15041	-2.03107	2.22e-05	0.00153726	Down
TraesCS3B01G821800LC.1	0.443905	3.36056	-2.0321	0.00257483	0.0323718	Down
TraesCS4A01G130200.1	0.850762	5.03375	-2.03448	0.000515043	0.0109697	Down
TraesCS3A01G586600LC.1	3.00663	13.8753	-2.03543	0.00113232	0.0187081	Down
TraesCS3B01G457600.1	3.28101	15.0375	-2.03891	3.5e-05	0.00202356	Down
TraesCS1A01G251900.1	2.32136	11.098	-2.03941	0.00442542	0.0459583	Down
TraesCS3A01G506400.1	0.0991814	1.96615	-2.0412	0.00084955	0.0153132	Down
TraesCS3A01G506500.1	0.0991814	1.96615	-2.0412	0.00084955	0.0153132	Down
TraesCS2A01G443600.1	0.723633	4.54557	-2.04385	0.000108036	0.00408513	Down
TraesCS2A01G350800.1	5.23028	23.1999	-2.0482	0.000182498	0.00562157	Down
TraesCS2A01G158600.1	42.3075	176.737	-2.04974	0.004446	0.0461124	Down
TraesCS7A01G131600.1	0.635077	4.20676	-2.05195	2.22e-05	0.00153726	Down
TraesCS5B01G415400.1	0.165376	2.25935	-2.05209	1.68e-05	0.00129573	Down
TraesCS3A01G446600.1	0.0932818	1.9668	-2.05585	0.00112007	0.018554	Down
TraesCS5A01G411900.1	0.200483	2.41485	-2.057	0.000486846	0.0105094	Down
TraesCS5A01G475400.1	0.126664	2.1213	-2.06452	0.00348815	0.0394391	Down
TraesCS4A01G416000LC.1	1.90525	9.57637	-2.06672	0.000293678	0.00756029	Down
TraesCS3A01G452400.1	0.0385672	1.7587	-2.06829	0.000348727	0.00847088	Down
TraesCS2B01G241200.3	6.12455	27.3287	-2.07068	0.00400096	0.043139	Down
TraesCS3A01G480900LC.1	5.73931	25.8999	-2.08108	1.14e-05	0.00100056	Down
TraesCS5A01G003500.1	2.34708	11.5483	-2.08128	3.08e-05	0.00190127	Down
TraesCS2A01G276600.1	7.24058	32.3281	-2.08442	0.00112482	0.0186107	Down
TraesCS3B01G065100.1	1.2636	6.98913	-2.08628	0.00140453	0.0215512	Down
TraesCS6A01G018200.1	0.890186	5.40542	-2.08676	0.00204894	0.0278048	Down
TraesCS5A01G354300.1	0.467133	3.61519	-2.08917	0.000102098	0.00391653	Down
TraesCS2A01G019600LC.1	0.451823	3.56287	-2.09373	0.0025885	0.03245	Down
TraesCS2B01G369100.1	6.59397	29.7953	-2.09443	7.51e-05	0.00324695	Down
TraesCS2A01G158800.1	169.038	724.296	-2.09597	0.000817621	0.0149698	Down
TraesCS6B01G006600.1	0.0756607	1.96613	-2.09896	0.00371512	0.0411382	Down
TraesCS3A01G138400.1	0.716836	4.74633	-2.10817	2.17e-05	0.00152072	Down
TraesCS4B01G231400.1	0.674984	4.58006	-2.1122	1.09e-05	0.000979041	Down
TraesCS3B01G514800.1	4.22114	19.9286	-2.11338	0.00155857	0.0230723	Down
TraesCS7B01G455700.1	50.778	222.169	-2.11849	2.29e-06	0.000377185	Down
TraesCS4B01G064300.1	4.55497	21.4654	-2.11946	0.000742554	0.0140225	Down
TraesCS4A01G034500.1	4.89508	22.9635	-2.1207	0.00433181	0.0454348	Down
TraesCS2B01G369000.1	71.3248	312.482	-2.12353	0.00141686	0.0216735	Down
TraesCS4B01G271900.1	22.2468	98.8214	-2.12644	0.0037164	0.0411459	Down
TraesCS4A01G412100.1	0.275972	2.90777	-2.13475	0.00148156	0.0223429	Down
TraesCS5B01G142500.1	0.884197	5.58874	-2.13709	0.0031343	0.0367984	Down
TraesCS3B01G037000.1	1.92741	10.1788	-2.13726	0.00103422	0.0175744	Down
TraesCS1A01G013900.1	1.54579	8.56391	-2.14747	0.00108933	0.018177	Down
TraesCS1A01G413400.1	0	1.71819	-2.14938	9.62e-06	0.000902596	Down
TraesCS4A01G300300.2	0.0896447	2.1177	-2.15038	0.000679718	0.0131977	Down
TraesCS2A01G386900.1	0.0890286	2.12094	-2.15367	0.00219456	0.0291962	Down
TraesCS4B01G059100.2	1.26089	7.33546	-2.15371	0.000907881	0.0160453	Down
TraesCS2A01G541800.1	0.370753	3.37759	-2.15483	0.00402191	0.0433	Down
TraesCS1B01G249200.1	1.35289	7.76613	-2.15744	0.000573529	0.0118126	Down
TraesCS7B01G439400.1	0.391804	3.49435	-2.16316	0.00131802	0.0206463	Down
TraesCS2B01G413000.1	6.99533	33.1058	-2.16465	0.00202368	0.0275698	Down
TraesCS5A01G403000.1	58.3484	264.014	-2.16827	0.00173058	0.0248382	Down
TraesCS3A01G509700.1	9.12	42.7665	-2.16914	0.000105059	0.00399709	Down
TraesCS7B01G103900.1	0.444531	3.75362	-2.17102	0.000990724	0.0171234	Down
TraesCS6B01G152100.2	0.0201727	1.84761	-2.17413	1.68e-05	0.00129573	Down
TraesCS2A01G440000LC.1	0.640016	4.65823	-2.17782	0.000386886	0.00906011	Down
TraesCS2A01G005100.1	2.67219	13.8601	-2.17851	0.00215838	0.028869	Down
TraesCS4A01G483600.1	0.451911	3.82391	-2.18344	0.00179739	0.0254785	Down
TraesCS4A01G250400.1	145.665	664.969	-2.18677	0.00352954	0.039773	Down
TraesCS5B01G096300.1	17.6752	82.3401	-2.18836	0.00193547	0.0267388	Down
TraesCS3B01G122800.1	0.355187	3.40999	-2.19285	0.00147841	0.0223166	Down
TraesCS3A01G297200.1	1.59288	9.09741	-2.19716	0.000143596	0.00483545	Down
TraesCS2B01G010500.1	3.33747	17.2255	-2.2076	6.78e-06	0.000715828	Down
TraesCS7A01G129000LC.1	0.0762991	2.16569	-2.20962	0.000390695	0.00911306	Down
TraesCS2B01G606600.1	13.4362	64.0412	-2.21138	0.00022042	0.00632456	Down
TraesCS5A01G039100.1	2.12993	11.6894	-2.21253	0.00140104	0.0215071	Down
TraesCS6A01G160400.1	3.75835	19.2377	-2.21259	4.94e-05	0.00251845	Down
TraesCS4A01G441900.1	0.0416155	2.01509	-2.21527	0.000342449	0.00839441	Down
TraesCS3A01G687700LC.1	0.170405	2.61444	-2.21587	0.00176705	0.0252163	Down
TraesCS7B01G501000LC.1	0.188632	2.70128	-2.21684	0.00245247	0.0312902	Down
TraesCS3A01G481800LC.1	544.472	2539.76	-2.22072	8.88e-05	0.00360353	Down
TraesCS3A01G573600LC.1	544.472	2539.76	-2.22072	8.88e-05	0.00360353	Down
TraesCS2A01G534600.1	0.122561	2.40383	-2.22167	0.00486333	0.0487299	Down
TraesCS5B01G294500.1	2.04587	11.4066	-2.22552	0.000359095	0.00864602	Down
TraesCS6A01G240700.1	7.03067	34.7893	-2.22838	7.05e-05	0.00312686	Down
TraesCS3A01G209800.1	2.88874	15.4266	-2.23262	1.86e-05	0.0013881	Down
TraesCS5A01G004700.1	21.4196	102.54	-2.23291	0.00308947	0.0364193	Down
TraesCS3A01G025300.1	6.64266	33.0819	-2.23315	8.13e-08	6.23e-05	Down
TraesCS3B01G144800.1	0.306992	3.29973	-2.23527	0.00185215	0.0259528	Down
TraesCS2A01G288000.1	0.861355	5.93059	-2.23991	0.00246134	0.0313748	Down
TraesCS5A01G385900.1	8.48077	42.1779	-2.24858	8.2e-05	0.00344406	Down
TraesCS7B01G243100.1	4.4764	23.1971	-2.25154	0.000175512	0.00550273	Down
TraesCS2B01G184400.1	127.29	609.698	-2.2555	0.00281071	0.0342865	Down
TraesCS2B01G835600LC.1	21.7372	105.88	-2.25818	0.000133151	0.00464756	Down
TraesCS5B01G351200.1	30.0993	146.509	-2.26434	0.00013118	0.00459761	Down
TraesCS5B01G383400.1	0.594872	4.76516	-2.26572	0.00180785	0.0255787	Down
TraesCS2A01G103800.1	0.0957595	2.37681	-2.27167	1.11e-05	0.000988418	Down
TraesCS3B01G221100LC.1	0.308041	3.4041	-2.27249	0.00221829	0.0293607	Down
TraesCS5B01G045100.1	213.21	1040.01	-2.28357	9.93e-05	0.00385902	Down
TraesCS3A01G104400.1	1.3174	8.366	-2.28641	0.00112538	0.0186111	Down
TraesCS1B01G374700.1	1.78712	10.6754	-2.28872	0.00114948	0.0188932	Down
TraesCS5A01G475500.1	0.0475102	2.18317	-2.29298	0.000514312	0.0109586	Down
TraesCS7A01G345700LC.1	0.405967	3.94192	-2.29365	0.000181389	0.00559236	Down
TraesCS7B01G415600.1	0.45263	4.18857	-2.29916	0.00176501	0.0252024	Down
TraesCS5A01G379800.1	0.148612	2.69362	-2.29977	0.0039623	0.0428455	Down
TraesCS3B01G515100.1	0.614268	5.03922	-2.31359	0.000114126	0.00421714	Down
TraesCS5A01G411700.1	0.253923	3.25135	-2.31492	9.6e-06	0.000902596	Down
TraesCS5B01G468800.1	1.56595	9.78688	-2.31593	0.00108549	0.0181406	Down
TraesCS4B01G202900.1	5.44537	29.2218	-2.32168	0.00166992	0.0242219	Down
TraesCS2A01G187900.1	7.46498	39.3761	-2.32378	0.00315264	0.0369267	Down
TraesCS4A01G001400.1	0.601573	5.01574	-2.32399	0.00504617	0.0499383	Down
TraesCS2B01G932400LC.1	3.24122	18.2391	-2.32447	6.17e-05	0.0028962	Down
TraesCS3B01G240200.1	1.62565	10.1681	-2.32733	2.21e-05	0.00153726	Down
TraesCS2B01G267900.1	0.187127	2.95976	-2.33202	0.000580902	0.0119187	Down
TraesCS4A01G274700.2	0	2.02145	-2.33425	4.06e-05	0.00221278	Down
TraesCS3A01G517200.1	0.00506895	2.04832	-2.33499	0.0001003	0.00388171	Down
TraesCS2A01G551000.1	25.3473	130.111	-2.33719	0.00194115	0.0267905	Down
TraesCS7A01G059500.1	0.0502541	2.28655	-2.34031	7.9e-06	0.000784796	Down
TraesCS2A01G483300.1	1.309	8.66842	-2.34148	3.36e-05	0.00197931	Down
TraesCS7A01G537600.1	0.242015	3.26673	-2.34379	0.00155311	0.023026	Down
TraesCS3A01G387700.1	7.3203	39.4274	-2.35208	0.00316757	0.0370146	Down
TraesCS4A01G365700.1	18.6193	97.122	-2.35217	0.00156731	0.0231339	Down
TraesCS1A01G350400.2	1.22399	8.31329	-2.35393	1.34e-06	0.000284044	Down
TraesCS5B01G415600.1	0.339054	3.79639	-2.35629	0.000552771	0.0115177	Down
TraesCS6A01G071000.1	56.3887	291.765	-2.36107	0.00319905	0.0372452	Down
TraesCS2A01G011000.1	2.6459	15.6776	-2.36246	1.68e-05	0.00129573	Down
TraesCS6B01G074200.1	0.0846476	2.50729	-2.36282	1.29e-07	7.79e-05	Down
TraesCS4A01G369300.1	5.74649	31.9228	-2.37589	0.00289691	0.0349106	Down
TraesCS7A01G162600.1	9.6834	52.3785	-2.37646	6.66e-05	0.0030304	Down
TraesCS2A01G535600.1	3.94117	22.5923	-2.3784	0.000724421	0.0138109	Down
TraesCS6B01G046900.1	0.673677	5.60988	-2.38011	2.45e-06	0.000388328	Down
TraesCS3A01G686700LC.1	0.158965	2.96013	-2.39255	0.00208697	0.0281787	Down
TraesCS4B01G382100.1	1.70034	11.0695	-2.39453	8.36e-06	0.00081844	Down
TraesCS7B01G276000.1	1.31697	9.08126	-2.39868	0.00183657	0.0258175	Down
TraesCS3B01G004100.1	0.834721	6.57248	-2.40568	0.000837076	0.0151944	Down
TraesCS1A01G290100.1	1.14779	8.2387	-2.40689	0.00193386	0.0267272	Down
TraesCS3A01G049500LC.1	11.7833	65.2517	-2.42033	0.00024513	0.006757	Down
TraesCS2B01G123400.1	4.09554	24.1773	-2.42488	0.000521403	0.0110527	Down
TraesCS1A01G363300.2	1.41435	9.79546	-2.42708	0.000389651	0.00910042	Down
TraesCS7B01G292700.1	0.989424	7.55593	-2.4353	0.00111859	0.0185428	Down
TraesCS2A01G461300.1	700.371	3826.89	-2.44914	0.000374375	0.00886858	Down
TraesCS2B01G606300.1	1.17959	8.6748	-2.44957	0.000504143	0.0107881	Down
TraesCS5A01G268900LC.1	0.910407	7.20658	-2.44998	0.00291162	0.0350334	Down
TraesCS2B01G148600.1	0	2.23636	-2.45226	4.5e-07	0.000161537	Down
TraesCS6B01G041200.1	1.85038	12.4733	-2.46458	2.83e-05	0.00178266	Down
TraesCS2B01G015200.1	0.16796	3.18878	-2.46531	0.00394294	0.0427314	Down
TraesCS1A01G393900LC.1	7.33391	43.011	-2.47358	0.00251905	0.0318617	Down
TraesCS1B01G361200.1	6.00036	35.6525	-2.4755	4.13e-06	0.000529329	Down
TraesCS2B01G402500.1	0.473657	4.93288	-2.48023	0.000313544	0.00791683	Down
TraesCS6A01G112200.1	1.09349	8.3947	-2.48076	0.000836191	0.0151859	Down
TraesCS1B01G066600.1	0.261785	3.76307	-2.48444	0.00199666	0.0273032	Down
TraesCS7A01G391100.1	0.919011	7.44496	-2.48515	0.000115714	0.00424207	Down
TraesCS3A01G011400.1	3.13509	19.9545	-2.49236	0.00238238	0.030776	Down
TraesCS2B01G014600.1	0.953058	7.735	-2.50268	0.00037363	0.00886581	Down
TraesCS1B01G411200LC.1	0.66545	6.1137	-2.50457	0.000194106	0.00582225	Down
TraesCS4B01G044400.1	2.35702	15.7333	-2.50637	4.01e-05	0.00219776	Down
TraesCS2A01G058100.1	0.649185	6.03409	-2.50737	0.00144703	0.022	Down
TraesCS1B01G158000.1	3.31639	21.2694	-2.51202	3.41e-06	0.000471534	Down
TraesCS5B01G233500.1	0.885065	7.41045	-2.51381	0.000866738	0.0155227	Down
TraesCS3B01G065000.1	2.96393	19.3233	-2.51671	0.00370459	0.0410608	Down
TraesCS7B01G441100.1	1.90888	13.3002	-2.51825	2.93e-06	0.000435886	Down
TraesCS4B01G382200.1	183.544	1058.08	-2.524	0.000292771	0.00753972	Down
TraesCS4A01G259300.1	1.42352	10.6288	-2.53248	0.00063183	0.0126111	Down
TraesCS6A01G041700.1	97.6602	568.917	-2.53628	3.03e-05	0.00188207	Down
TraesCS3A01G508600.1	0.169283	3.39423	-2.54065	0.000510432	0.0108926	Down
TraesCS2B01G340500.1	0.221553	3.7192	-2.54779	0.0045049	0.0465273	Down
TraesCS3A01G025400.1	2.0472	14.4077	-2.54907	1.51e-05	0.00122465	Down
TraesCS1A01G253400.3	2.05583	14.4842	-2.55158	0.00209103	0.0282171	Down
TraesCS2B01G333900.1	16.5432	99.4723	-2.55233	6.54e-08	5.3e-05	Down
TraesCS1A01G199200.2	0.266981	4.00184	-2.55325	0.000829965	0.0151121	Down
TraesCS2B01G014000LC.1	0.0601484	2.7893	-2.5539	0.00176535	0.0252024	Down
TraesCS3B01G843400LC.1	1.07274	8.74239	-2.55499	0.000114365	0.00421994	Down
TraesCS3A01G000100.1	2.96558	19.8864	-2.55644	0.000178997	0.00554065	Down
TraesCS3B01G236700.2	0.000206623	2.44936	-2.5598	6.78e-07	0.000189973	Down
TraesCS6A01G394700.1	4.35026	28.2396	-2.5669	1.01e-05	0.000933263	Down
TraesCS2B01G097800.1	2.1343	15.1354	-2.56933	0.000243806	0.00673378	Down
TraesCS3A01G248700.1	2.16639	15.4015	-2.57621	0.000729064	0.0138578	Down
TraesCS5B01G777200LC.1	159.688	957.953	-2.58094	0.00134518	0.0209261	Down
TraesCS5B01G015700.1	13.348	82.5475	-2.58426	0.000942319	0.0164868	Down
TraesCS2A01G067800.3	0.301355	4.32325	-2.58949	0.00303828	0.0359984	Down
TraesCS7B01G445700.1	0.998887	8.52356	-2.5898	0.000327517	0.00818078	Down
TraesCS4B01G086100.1	0.790626	7.27865	-2.59145	0.00103918	0.0176287	Down
TraesCS2B01G268200.1	0.246885	4.01337	-2.59525	8.49e-06	0.000827214	Down
TraesCS7B01G263300LC.1	2.81844	19.7037	-2.60604	0.000165455	0.00531003	Down
TraesCS3B01G076500LC.1	2.07223	15.1753	-2.6074	0.00139581	0.0214789	Down
TraesCS2A01G570500.1	0.14626	3.43906	-2.60766	0.00163202	0.0238457	Down
TraesCS2B01G545300.1	0.246151	4.04869	-2.60791	8.94e-05	0.00361683	Down
TraesCS3B01G152200.1	7.37912	47.6739	-2.61215	0.000364557	0.00874272	Down
TraesCS7A01G118300.1	1.5786	12.2308	-2.61464	0.000908467	0.0160516	Down
TraesCS7A01G523800.1	0.25735	4.14636	-2.61707	0.000110365	0.00413621	Down
TraesCS5B01G415700.1	0.139993	3.43699	-2.62096	1.85e-05	0.00138538	Down
TraesCS3A01G692700LC.1	0.458375	5.42288	-2.62764	2.54e-05	0.00167031	Down
TraesCS5A01G286900.1	1.3493	10.9672	-2.63246	0.00467792	0.0476227	Down
TraesCS6B01G625600LC.1	1.43228	11.4945	-2.63399	0.00197646	0.027142	Down
TraesCS3A01G061500LC.1	2.87536	20.4622	-2.63467	0.00116066	0.0189964	Down
TraesCS4A01G202300.1	9.08478	59.3544	-2.64264	0.000227257	0.00644516	Down
TraesCS3A01G000200.1	4.38898	30.4334	-2.66156	8.38e-05	0.00348634	Down
TraesCS7A01G080900LC.1	62.0243	396.021	-2.66491	0.000774942	0.0144309	Down
TraesCS4A01G581100LC.1	0.136061	3.54241	-2.66798	0.00022341	0.00638542	Down
TraesCS2B01G059500.1	25.2284	163.064	-2.66842	0.00308248	0.0363553	Down
TraesCS2B01G495300LC.1	1.46371	12.0958	-2.68129	0.00083983	0.0152267	Down
TraesCS5A01G004900.1	3.52822	25.3594	-2.68247	0.00242258	0.0310681	Down
TraesCS7A01G352100.1	0.557549	6.29092	-2.68288	0.000502046	0.0107531	Down
TraesCS1A01G253400.1	8.47912	57.3328	-2.68724	0.0022252	0.029413	Down
TraesCS3B01G549200.1	4.94043	34.6173	-2.69039	0.00287723	0.0347877	Down
TraesCS3B01G129900.1	3.34033	24.4259	-2.69835	0.00288952	0.034849	Down
TraesCS4B01G220200.1	0.702724	7.31942	-2.70075	4.7e-05	0.00242744	Down
TraesCS6B01G408100.2	3.96462	29.2069	-2.73419	0.00217698	0.0290343	Down
TraesCS7B01G065300.1	1.26642	11.2702	-2.73624	0.0029238	0.0351193	Down
TraesCS7A01G149000.1	1.56318	13.2858	-2.74024	7.23e-07	0.00019937	Down
TraesCS2A01G315600.1	14.2479	98.0535	-2.7404	3.8e-07	0.000146523	Down
TraesCS1A01G435400.1	0.028138	3.02994	-2.74066	0.00190108	0.0264102	Down
TraesCS7A01G349600.1	3.61146	27.2156	-2.75298	0.000813135	0.014923	Down
TraesCS2A01G578200.1	0.860263	8.69005	-2.75619	0.000280021	0.00735255	Down
TraesCS3B01G094800.1	4.10903	30.7533	-2.76147	0.00493217	0.0491567	Down
TraesCS4B01G065900.2	0.0819589	3.45583	-2.76499	0.000367781	0.00878679	Down
TraesCS1B01G337800.1	0.0603722	3.32304	-2.77026	0.000242257	0.00671759	Down
TraesCS1B01G368300.1	0.309651	5.04598	-2.77607	0.00205705	0.0278757	Down
TraesCS1A01G276100.1	0	2.93143	-2.77881	1.13e-09	7.94e-06	Down
TraesCS2B01G533500.1	5.06496	37.709	-2.77947	1.82e-05	0.00136798	Down
TraesCS7B01G105300.1	629.747	4334	-2.78188	0.00468133	0.0476323	Down
TraesCS7B01G440900.1	0.845016	8.76237	-2.78376	0.000165557	0.00531086	Down
TraesCS2B01G483300.2	2.27207	18.6076	-2.78511	0.000218995	0.00630053	Down
TraesCS2A01G520200.1	0.163815	4.08663	-2.78858	0.00148302	0.0223466	Down
TraesCS4B01G312300.1	3.1402	24.694	-2.79099	0.000789253	0.0146193	Down
TraesCS3A01G130800.1	5.30014	39.8144	-2.79714	0.00362964	0.0405134	Down
TraesCS3A01G309100.1	13.2199	95.0969	-2.8007	0.000135286	0.00467958	Down
TraesCS5B01G482100.1	1.13805	11.0447	-2.81718	0.00125695	0.0200409	Down
TraesCS7A01G160900LC.1	3.34682	26.6846	-2.82105	0.000598913	0.0121488	Down
TraesCS2A01G027400.1	0.162433	4.18127	-2.82105	0.00182442	0.0257245	Down
TraesCS1B01G351600.2	3.56e-09	3.04208	-2.8246	5.02e-07	0.000164482	Down
TraesCS3A01G471100.1	0.172322	4.26404	-2.82496	3.27e-06	0.000462152	Down
TraesCS4B01G059100.1	3.62921	28.9745	-2.83553	0.000302494	0.00771886	Down
TraesCS2B01G606500.1	15.1608	111.956	-2.84413	0.000746599	0.0140722	Down
TraesCS6B01G427700.1	3.38957	27.4615	-2.84576	0.00173051	0.0248382	Down
TraesCS3A01G510900.1	3.7946	30.4222	-2.84805	0.00427054	0.0450292	Down
TraesCS5B01G449500.1	4.63957	36.5346	-2.84915	0.0004782	0.0103956	Down
TraesCS1A01G621500LC.1	2.94505	24.6015	-2.86518	0.00033593	0.00830761	Down
TraesCS6B01G353200.2	2.63878	22.401	-2.86713	0.000218358	0.00629258	Down
TraesCS3A01G657600LC.1	12.4525	94.0674	-2.86811	0.000602003	0.0121831	Down
TraesCS3A01G230600.2	1.01261	10.5916	-2.87435	0.000758955	0.0142396	Down
TraesCS2B01G471800.1	3.93095	32.0857	-2.87855	4.06e-05	0.00221278	Down
TraesCS4A01G007600.1	0.886428	9.7272	-2.88297	0.000212797	0.00618965	Down
TraesCS2A01G058800.1	0.826447	9.31978	-2.88812	0.00148188	0.0223429	Down
TraesCS3B01G455200.1	12.7367	97.6498	-2.89044	0.000501239	0.0107424	Down
TraesCS3B01G037400.2	1.63803	15.4485	-2.89907	0.000807226	0.014834	Down
TraesCS7A01G564300LC.1	0.0531362	3.67148	-2.91485	0.00152289	0.0227419	Down
TraesCS6A01G173500.1	5.17495	42.557	-2.92357	0.00136153	0.021077	Down
TraesCS3B01G562900.1	0.123325	4.23706	-2.92594	0.000527363	0.0111448	Down
TraesCS7A01G206400.1	0.315766	5.72094	-2.9309	0.00132864	0.0207406	Down
TraesCS6B01G312900LC.1	3.05281	26.9762	-2.95115	0.000146547	0.0049017	Down
TraesCS7B01G109900LC.1	0.595318	8.03297	-2.9617	2.92e-05	0.00183097	Down
TraesCS2A01G490500.1	0.713053	8.95963	-2.96314	0.000611632	0.0123137	Down
TraesCS3B01G553500.1	1.38144	14.1732	-2.96328	3.59e-05	0.00204808	Down
TraesCS5B01G138300LC.1	0.165824	4.73313	-2.97446	0.000299059	0.00766486	Down
TraesCS4B01G074200LC.1	0.480046	7.25893	-2.98494	0.000338214	0.00834041	Down
TraesCS3A01G108900.2	0	3.4649	-2.98729	3.26e-08	3.99e-05	Down
TraesCS2A01G490700.1	0.131127	4.5141	-2.98999	0.000742129	0.014022	Down
TraesCS4A01G178100.1	0.411878	6.76893	-2.99483	0.000347529	0.00845355	Down
TraesCS5B01G443000.1	36.4341	295.257	-3.00139	0.00437543	0.0457035	Down
TraesCS4B01G016700.1	2.08116	20.344	-3.01354	0.0032651	0.0377403	Down
TraesCS2A01G053300.1	1.97537	19.5523	-3.01805	1.11e-05	0.000988289	Down
TraesCS1A01G347000.1	4.21997	37.9496	-3.02612	3e-06	0.000442548	Down
TraesCS4B01G001900.1	0.314304	6.17338	-3.03478	0.000175558	0.00550273	Down
TraesCS7A01G215400LC.1	0.49114	7.71923	-3.05184	0.000682531	0.0132381	Down
TraesCS3B01G304600.2	0.102095	4.49701	-3.053	0.000151644	0.00499557	Down
TraesCS4B01G202400.1	0.173261	5.1391	-3.06623	0.000475157	0.0103521	Down
TraesCS5A01G090600.1	200.734	1695.93	-3.07556	9.31e-05	0.00370267	Down
TraesCS7B01G052600.1	0.798423	10.4849	-3.08069	7.74e-07	0.000207704	Down
TraesCS6A01G410600.1	0	3.74874	-3.08704	3.33e-08	4e-05	Down
TraesCS6B01G250700.1	1.1298	13.531	-3.10585	0.00204121	0.0277219	Down
TraesCS2B01G606400.1	4.9121	46.2769	-3.11154	1.56e-05	0.00124026	Down
TraesCS2A01G395000.1	10.2497	93.8486	-3.13371	0.000893	0.0158627	Down
TraesCS4A01G441700.1	0.471818	8.04515	-3.13635	0.00353655	0.0398056	Down
TraesCS4A01G296300.1	39.3196	350.181	-3.13861	8.07e-05	0.00341383	Down
TraesCS4B01G556300LC.1	0.234876	5.99993	-3.14485	3.4e-05	0.00199358	Down
TraesCS1B01G411100.1	0.915492	12.0226	-3.14516	0.000444223	0.00988716	Down
TraesCS6A01G271800.1	4.201	41.1232	-3.14635	9.25e-05	0.00368501	Down
TraesCS4A01G441800.1	1.0535	13.3643	-3.15778	0.00127804	0.0202704	Down
TraesCS5B01G443100.1	4.58165	44.9107	-3.15966	0.00406762	0.0435667	Down
TraesCS3B01G549000.1	2.81301	29.1734	-3.16295	0.000508334	0.0108611	Down
TraesCS4B01G348400.1	0.297479	6.80961	-3.19628	0.00191663	0.0265574	Down
TraesCS3B01G037400.1	4.12088	41.8874	-3.1974	9.48e-05	0.00374893	Down
TraesCS7B01G469000.1	0.648286	10.0385	-3.19812	7.23e-05	0.00316366	Down
TraesCS5B01G442900.1	15.5053	146.401	-3.19822	0.00338747	0.0386453	Down
TraesCS4B01G556400LC.1	0.308119	6.94744	-3.2041	2.85e-05	0.00179535	Down
TraesCS5A01G016200.1	1.59412	19.0302	-3.22129	0.00124988	0.0199751	Down
TraesCS3A01G061600.1	1.12176	14.6359	-3.22234	0.00134695	0.0209483	Down
TraesCS3B01G022200.1	3.65563	38.5098	-3.2307	6.72e-05	0.00304675	Down
TraesCS2B01G445200.1	1.83245	21.5445	-3.2405	9.01e-05	0.00363073	Down
TraesCS3A01G309000.1	3.28017	35.365	-3.24605	0.000710908	0.0136166	Down
TraesCS5A01G004600.1	3.37541	36.389	-3.25077	0.000163459	0.00526115	Down
TraesCS4B01G059300.1	11.0551	109.889	-3.256	0.00243381	0.0311491	Down
TraesCS1B01G091400LC.1	2.48357	28.4339	-3.27765	2.58e-08	3.52e-05	Down
TraesCS2A01G158700.1	39.2546	386.562	-3.28337	0.00165527	0.0240694	Down
TraesCS6A01G058300.1	0.38718	8.27161	-3.30554	3.66e-05	0.00207645	Down
TraesCS7A01G371600.1	0.832331	12.7086	-3.30945	1.07e-05	0.000971679	Down
TraesCS7B01G052700.2	1.20519	16.4615	-3.31426	4.38e-06	0.000546478	Down
TraesCS5B01G443300.1	25.7591	261.749	-3.32004	0.00242233	0.0310681	Down
TraesCS5B01G443500.1	25.7591	261.749	-3.32004	0.00242233	0.0310681	Down
TraesCS5B01G644500LC.1	90.8499	912.5	-3.32114	0.00280496	0.0342523	Down
TraesCS4B01G064400.1	24.2523	250.444	-3.34173	0.000592661	0.0120652	Down
TraesCS3B01G693100LC.1	1.13865	16.1641	-3.34616	0.000125311	0.00446781	Down
TraesCS3A01G483100.1	1.67794	21.7303	-3.35149	0.00024945	0.00684358	Down
TraesCS2B01G445300.1	8.56278	94.1457	-3.38451	0.000105973	0.00402043	Down
TraesCS4B01G348300.1	0.249393	7.44124	-3.40557	0.00208386	0.0281496	Down
TraesCS4A01G250500.1	7.94128	89.0397	-3.40699	0.000733079	0.0139151	Down
TraesCS7B01G148600LC.1	110.075	1181.27	-3.41785	0.000638659	0.0126893	Down
TraesCS2B01G040600.1	11.7106	131.537	-3.43473	6.05e-05	0.00286629	Down
TraesCS4A01G331100.1	0.887911	14.7313	-3.45606	0.000199541	0.00592664	Down
TraesCS2A01G559000LC.1	0.552677	11.1551	-3.46883	0.000200288	0.00593709	Down
TraesCS5B01G443200.1	23.254	263.019	-3.47166	0.00253432	0.0320125	Down
TraesCS2B01G560500.1	1.03556	16.6313	-3.47979	0.000867274	0.0155283	Down
TraesCS4B01G348200.1	0.389933	9.5539	-3.49791	4.12e-05	0.0022379	Down
TraesCS5B01G443800.1	11.2853	135.505	-3.5286	0.00155105	0.0230146	Down
TraesCS2A01G360700.1	0.702728	13.5925	-3.55054	0.000197246	0.00587602	Down
TraesCS2B01G126200.1	1.06919	18.1864	-3.57389	0.00504363	0.0499202	Down
TraesCS1A01G384300.1	0.54668	12.1572	-3.59607	0.000341325	0.00838183	Down
TraesCS7B01G289900.1	0.658564	13.6111	-3.60642	0.00106107	0.0178739	Down
TraesCS4B01G068000.2	0	5.60045	-3.60892	5.86e-08	5.04e-05	Down
TraesCS2B01G445100.1	4.31377	58.6963	-3.62027	0.000432763	0.00973248	Down
TraesCS7B01G294600.1	3.48828	50.5032	-3.67675	2.59e-05	0.00168467	Down
TraesCS3B01G458800.6	0	6.00321	-3.70115	6.79e-08	5.38e-05	Down
TraesCS5B01G443600.1	15.7374	213.032	-3.71705	0.00217185	0.028988	Down
TraesCS2A01G174600.1	8.06521	112.218	-3.71808	0.00435068	0.045567	Down
TraesCS1A01G021400.1	10.5838	147.707	-3.74109	0.000263739	0.00708738	Down
TraesCS2B01G040500.1	3.38418	53.3983	-3.79456	0.000336648	0.0083224	Down
TraesCS6A01G350000.1	0	6.48831	-3.80494	6.35e-09	1.93e-05	Down
TraesCS2B01G445600.1	10.3297	153.342	-3.82838	0.000238863	0.00666081	Down
TraesCS5B01G563900.1	0.962182	20.319	-3.83171	0.00475549	0.04812	Down
TraesCS3A01G483000.1	7.60378	115.771	-3.84276	0.00322983	0.0374846	Down
TraesCS4B01G087600LC.1	4.09221	65.4222	-3.8435	3.39e-05	0.00198884	Down
TraesCS2B01G445500.1	4.85617	77.3105	-3.86069	0.000190304	0.00576663	Down
TraesCS1A01G227100.1	0.251151	10.5598	-3.88007	0.00126386	0.0201418	Down
TraesCS3B01G564000LC.1	193.656	2919.81	-3.91084	0.000417952	0.0095067	Down
TraesCS2A01G654100LC.1	56.3181	855.207	-3.91269	5.41e-05	0.00267649	Down
TraesCS7B01G342400.1	0.909523	20.8638	-3.92189	0.000197202	0.00587602	Down
TraesCS5B01G442600.1	11.7376	190.02	-3.96055	0.00412662	0.0440049	Down
TraesCS3A01G482200.1	0.958221	23.2693	-4.02682	0.0014623	0.0221695	Down
TraesCS7B01G785500LC.1	3.0826	58.7992	-4.04893	0.00020874	0.00612334	Down
TraesCS3A01G036600.2	0.204959	11.3716	-4.07383	0.000251593	0.00688774	Down
TraesCS6B01G473800.1	9.17977	163.855	-4.0857	0.00174779	0.0250235	Down
TraesCS7B01G290000.1	0.70658	20.5745	-4.1265	0.000346491	0.00845002	Down
TraesCS7A01G059400.1	0.440668	15.9691	-4.12993	4.25e-05	0.0022778	Down
TraesCS7A01G469000.1	0.671049	20.0452	-4.13293	2.49e-05	0.00165415	Down
TraesCS4A01G297000.1	0.632695	19.6147	-4.15042	0.000273622	0.00725005	Down
TraesCS6B01G503300LC.1	4.17e-09	8.7131	-4.20369	1.87e-08	3.26e-05	Down
TraesCS1A01G164800.1	0.346016	15.1708	-4.21125	0.0012269	0.0197286	Down
TraesCS5A01G017900.1	1.82369	43.3069	-4.23667	3.99e-06	0.000522041	Down
TraesCS6B01G302400.2	2.16142	49.9691	-4.24513	1.56e-05	0.00124026	Down
TraesCS4B01G050500.2	1.16e-10	8.99605	-4.24733	4.25e-08	4.24e-05	Down
TraesCS6B01G245300.1	0.360543	16.1108	-4.27074	0.00310214	0.0365081	Down
TraesCS3A01G239200.1	0.803284	25.1619	-4.29941	0.00213153	0.028639	Down
TraesCS3B01G047300.1	0.0968181	11.5907	-4.34046	7.95e-05	0.00337849	Down
TraesCS3B01G584700.1	14.8797	313.48	-4.35157	0.000281018	0.0073704	Down
TraesCS2B01G407100.1	3.74e-07	10.0951	-4.40532	2.22e-07	0.000105421	Down
TraesCS1A01G394700.1	0.301594	16.5443	-4.41028	0.000731778	0.013898	Down
TraesCS5B01G167900.1	0	10.2984	-4.43275	1.02e-09	7.94e-06	Down
TraesCS2A01G110300.1	1.5444	43.8576	-4.43943	0.00270374	0.0334497	Down
TraesCS4A01G498000.1	19.5564	448.89	-4.48583	0.00151711	0.022675	Down
TraesCS6A01G114500LC.1	0	11.0116	-4.52501	3.31e-06	0.00046471	Down
TraesCS3A01G423200.5	0	11.3837	-4.57091	1.65e-10	6.26e-06	Down
TraesCS7A01G160700.1	0.000150708	12.3949	-4.6883	4.65e-07	0.000162391	Down
TraesCS5B01G015500.1	2.89013	87.3985	-4.69642	0.000383346	0.00900747	Down
TraesCS7A01G523600LC.1	2.02566	65.8589	-4.71556	1.96e-07	9.84e-05	Down
TraesCS1A01G428400.2	0	13.7187	-4.82972	3.79e-08	4.23e-05	Down
TraesCS3A01G517100.1	35.7369	1101.25	-4.9262	8.83e-05	0.00358922	Down
TraesCS7B01G305600.1	0	15.6212	-5.01089	3.21e-08	3.99e-05	Down
TraesCS1B01G424900.1	0	16.2391	-5.06515	2.76e-09	1.22e-05	Down
TraesCS5A01G147400.1	0.0491748	18.4693	-5.11026	4.59e-05	0.00238928	Down
TraesCS3B01G293200.1	5.79736	228.732	-5.18592	0.000288111	0.00748047	Down
TraesCS3A01G260100.1	1.9843	92.8846	-5.23227	0.000650121	0.0128308	Down
TraesCS1A01G021000.1	2.1172	112.243	-5.42887	1.79e-06	0.000325499	Down
TraesCS1B01G273100.1	0.900051	69.3593	-5.6409	0.000449381	0.0099585	Down
TraesCS3B01G529700.1	0.91063	72.2783	-5.6891	2.24e-05	0.00154353	Down
TraesCS7B01G417700.1	0.512507	57.3316	-5.83585	3.04e-05	0.00188284	Down
TraesCS3A01G260200.1	2.1714	172.775	-6.01932	0.000180405	0.00557328	Down
TraesCS3B01G258300LC.1	12.6383	1268.84	-6.59416	0.00124814	0.0199642	Down
TraesCS3A01G124300LC.1	18.4762	1890.04	-6.63847	0.00222633	0.0294224	Down
TraesCS7B01G663500LC.1	0	353.017	-9.46563	0.000613371	0.0123429	Down
TraesCS2B01G521200LC.1	0.0729779	1067.2	-10.8637	8.14e-05	0.00343209	Down
TraesCS7A01G422100LC.1	0.0708131	1064.59	-10.8657	0.000107042	0.00405487	Down
TraesCS1A01G326600.1	59.0277	0.283077	6.24826	0.0916449	0.23727	No change
TraesCS7A01G555100.1	65.5295	2.22262	4.60004	0.109575	0.245902	No change
TraesCS1A01G041300.1	31.4226	1.2563	4.18397	0.0201828	0.117276	No change
TraesCS7B01G023500.1	26.8867	1.04043	4.15207	0.00946691	0.0742484	No change
TraesCS2B01G530200LC.1	265.63	14.6589	4.13389	0.0174295	0.107926	No change
TraesCS2A01G033900.1	29.3349	1.57313	3.84712	0.0925062	0.237815	No change
TraesCS4B01G591300LC.1	9.92598	0.248522	3.79999	0.00599656	0.0558187	No change
TraesCS3B01G347300.1	29.6892	1.68066	3.7912	0.00951841	0.0744092	No change
TraesCS7B01G429400LC.1	204.296	14.6984	3.75219	0.0113142	0.0828998	No change
TraesCS6B01G102300.1	9.3973	0.256648	3.70934	0.0728999	0.220572	No change
TraesCS2A01G463700LC.1	102.645	8.3164	3.54834	0.0109664	0.0811789	No change
TraesCS2A01G449800.1	39.3738	3.0481	3.49032	1	1	No change
TraesCS2A01G049100.1	55.6818	4.64176	3.44977	0.00628955	0.0574571	No change
TraesCS5A01G518200LC.1	61.8471	5.28852	3.42906	0.666735	0.733676	No change
TraesCS5A01G506300.1	8.34861	0.343996	3.39014	0.0631087	0.208763	No change
TraesCS2B01G599900.3	7.04272	0.23162	3.36592	0.211475	0.308247	No change
TraesCS3A01G318600.1	31.7916	2.63932	3.36264	0.0227883	0.125641	No change
TraesCS3B01G388500.1	41.6574	3.92783	3.25112	0.0437746	0.177364	No change
TraesCS4A01G420300.1	9.70258	0.581815	3.23741	0.0474157	0.184192	No change
TraesCS4A01G420400.1	9.70258	0.581815	3.23741	0.0474157	0.184192	No change
TraesCS2B01G059600.1	342.075	36.2081	3.22225	0.00889288	0.0713671	No change
TraesCS1B01G340000.1	7.07476	0.322568	3.20299	0.377564	0.457961	No change
TraesCS7B01G318500.1	47.848	4.7746	3.19632	0.0742662	0.221975	No change
TraesCS5B01G543600.1	14.5622	1.15274	3.188	0.0373971	0.163688	No change
TraesCS7B01G023600.1	30.0598	2.90612	3.16543	0.0508202	0.190237	No change
TraesCS6A01G016500LC.1	6.44457	0.290961	3.13421	0.00562903	0.0536434	No change
TraesCS7B01G367100.1	21.3756	2.04024	3.10629	0.0318938	0.150492	No change
TraesCS2A01G558000.1	5.20227	0.166202	3.0975	0.0115979	0.0841564	No change
TraesCS7A01G571300LC.1	54.598	5.994	3.08482	0.0352501	0.158724	No change
TraesCS2B01G551700.1	40.3138	4.32105	3.08164	0.0270497	0.138301	No change
TraesCS3A01G355600.1	114.79	13.3326	3.05912	0.0311408	0.1488	No change
TraesCS5B01G229900.1	21.8724	2.21914	3.0405	0.0075959	0.0649737	No change
TraesCS2B01G393000.2	7.92057	0.542174	3.01432	0.00576027	0.054374	No change
TraesCS4A01G334300.1	6.13261	0.361595	2.94449	0.548855	0.621474	No change
TraesCS4A01G014400.1	7.41736	0.535379	2.93486	0.316183	0.400303	No change
TraesCS5B01G086700.1	14.5761	1.47891	2.92949	0.143678	0.261989	No change
TraesCS4B01G287900.1	59.4741	7.47656	2.9105	0.0585707	0.202111	No change
TraesCS5A01G391500.1	8.30479	0.694291	2.88213	0.0194741	0.115182	No change
TraesCS2B01G369300.1	8.49953	0.729588	2.87167	0.248342	0.338238	No change
TraesCS3A01G021500LC.1	136.247	18.3204	2.86113	0.224542	0.31825	No change
TraesCS7A01G226900.1	27.7747	3.4001	2.85793	0.248614	0.338443	No change
TraesCS5A01G369800.1	20.3412	2.44037	2.82537	1	1	No change
TraesCS2A01G351200.1	10.6657	1.07755	2.82331	0.117267	0.249471	No change
TraesCS2B01G471600.1	72.5971	9.97673	2.80263	1	1	No change
TraesCS2B01G615600.1	8.53981	0.822285	2.77326	0.0123717	0.0874789	No change
TraesCS4A01G334100.1	15.5606	1.86222	2.76532	0.0118442	0.0852098	No change
TraesCS7A01G436600.1	29.5677	4.01966	2.73393	0.0175744	0.108394	No change
TraesCS4B01G550400LC.1	18.9979	2.47907	2.71039	0.0259052	0.134932	No change
TraesCS2B01G599900.1	40.1917	5.75484	2.70169	0.251266	0.340895	No change
TraesCS3B01G429200.1	26.2107	3.66268	2.68183	0.212184	0.308724	No change
TraesCS6A01G346300.1	87.0514	13.2167	2.6742	0.0554244	0.197518	No change
TraesCS6A01G106000.1	8.0984	0.87355	2.64616	0.134531	0.257158	No change
TraesCS5A01G268200.1	14.1716	1.85805	2.63737	0.0436859	0.17717	No change
TraesCS4B01G063600.1	15.9978	2.22811	2.5963	0.0651416	0.211434	No change
TraesCS7A01G555000.1	6.37708	0.656934	2.57149	0.168994	0.277825	No change
TraesCS4A01G002300.1	6.15336	0.620958	2.56935	0.0329626	0.153038	No change
TraesCS7A01G388400.1	22.3662	3.36428	2.56495	0.00825662	0.0682584	No change
TraesCS5B01G588100LC.1	13.4522	1.87882	2.55218	0.0360086	0.160508	No change
TraesCS5B01G551000.1	3.48443	0.186855	2.5363	0.0847702	0.232603	No change
TraesCS1A01G093000.1	5.81987	0.593784	2.53057	0.143969	0.262099	No change
TraesCS1A01G115400.1	10.0726	1.36513	2.50298	0.0342625	0.156183	No change
TraesCS6B01G379800.1	72.6144	12.4821	2.49363	0.0689823	0.216058	No change
TraesCS7B01G305700.1	38.7484	6.47581	2.4922	0.0403585	0.170299	No change
TraesCS2A01G215700.1	4.46334	0.385205	2.48723	0.0317927	0.150257	No change
TraesCS1A01G222000.2	11.8811	1.70818	2.48721	0.0127309	0.0889705	No change
TraesCS2B01G211100.2	5.61113	0.593473	2.48252	0.0886486	0.235324	No change
TraesCS3A01G207200.4	3.22241	0.171928	2.46986	0.0686952	0.21576	No change
TraesCS4A01G341800.1	25.8205	4.27172	2.46361	0.4975	0.572599	No change
TraesCS1B01G705000LC.1	7.55755	0.974773	2.44985	0.127835	0.254187	No change
TraesCS7B01G335600.1	19.5435	3.19287	2.44032	0.0127005	0.088824	No change
TraesCS7B01G026200.1	521.379	97.2988	2.41583	0.0638083	0.209573	No change
TraesCS4B01G271200.1	9.96337	1.4753	2.40521	0.0808212	0.228768	No change
TraesCS6B01G032600LC.1	32.0144	5.68408	2.39445	0.0573436	0.200417	No change
TraesCS1B01G380600.1	12.9685	2.06482	2.39266	0.00980698	0.0756308	No change
TraesCS4A01G334000.1	13.8671	2.2363	2.39247	0.0865218	0.233711	No change
TraesCS2B01G285000.1	6.7914	0.892592	2.38842	0.0232987	0.127238	No change
TraesCS5B01G418000.1	14.1081	2.29293	2.38692	0.858154	0.921798	No change
TraesCS2A01G421200.1	6.22457	0.793075	2.37864	0.00921769	0.0730243	No change
TraesCS1B01G031900.1	39.3497	7.21319	2.36917	0.451881	0.529229	No change
TraesCS1B01G121200.1	4.91275	0.548192	2.36846	0.469964	0.546284	No change
TraesCS2B01G359700.1	84.6192	15.9973	2.36725	0.0187833	0.112727	No change
TraesCS3B01G606900.1	3.57332	0.290271	2.36579	0.2447	0.335091	No change
TraesCS7A01G333100.1	8.10722	1.17849	2.35839	0.435021	0.512959	No change
TraesCS2B01G599800.1	44.6005	8.33279	2.3522	0.264493	0.352665	No change
TraesCS3B01G854800LC.1	10.4194	1.64997	2.34451	0.00685847	0.0608141	No change
TraesCS2A01G311000.2	6.71452	0.922166	2.34281	0.147396	0.264018	No change
TraesCS5B01G278200.1	4.64863	0.5247	2.32899	0.0547726	0.1964	No change
TraesCS1B01G348400.1	6.31955	0.860918	2.3251	0.0294517	0.14445	No change
TraesCS6A01G281900.1	230.352	46.0467	2.31021	0.0648493	0.211009	No change
TraesCS1B01G035300.1	640.235	128.785	2.30917	0.156495	0.269611	No change
TraesCS3A01G505300LC.1	5.63952	0.743835	2.30333	0.00726583	0.0631102	No change
TraesCS4A01G016300.1	134.944	26.9605	2.30226	0.0935242	0.238397	No change
TraesCS2A01G047900.1	15.35	2.7276	2.29594	0.05483	0.196517	No change
TraesCS4B01G044700.1	6.46082	0.925037	2.28826	0.00521435	0.0509894	No change
TraesCS4A01G251300.1	8.65988	1.38433	2.28128	0.00925183	0.0732199	No change
TraesCS5A01G005000LC.1	6.0209	0.842916	2.2797	0.00976189	0.0754917	No change
TraesCS2A01G027500.1	2.01285	0.0204866	2.27139	0.00580394	0.0546679	No change
TraesCS5B01G770200LC.1	21.4549	4.05221	2.26991	0.0181042	0.110499	No change
TraesCS6A01G295000.1	21.2697	4.02128	2.26752	1	1	No change
TraesCS2A01G153100LC.1	3.31149	0.293431	2.26418	0.0234136	0.127616	No change
TraesCS1A01G416700.1	5.77577	0.80894	2.26139	0.0690363	0.216095	No change
TraesCS5A01G395600.1	47.8338	9.58657	2.2606	0.00943612	0.0741533	No change
TraesCS7B01G243000.1	37.3788	7.41986	2.25784	0.0580462	0.201487	No change
TraesCS2B01G062800.1	126.246	26.1577	2.24932	0.0820498	0.230129	No change
TraesCS4A01G106800.2	6.65	1.00722	2.24605	0.00971454	0.0752559	No change
TraesCS1A01G374500.1	11.9022	2.13323	2.23569	0.0220662	0.123396	No change
TraesCS6B01G179900.1	24.2714	4.80906	2.22215	0.0416998	0.173112	No change
TraesCS6B01G428900.1	21.0192	4.1478	2.21101	0.0400816	0.169709	No change
TraesCS7B01G023800.1	3.34158	0.329743	2.21096	0.038025	0.16503	No change
TraesCS1A01G104300.1	3.94023	0.461456	2.20734	0.0288758	0.142968	No change
TraesCS2A01G056500.1	3.65615	0.399991	2.20727	0.00679192	0.0605253	No change
TraesCS2B01G182500LC.1	8.56216	1.48135	2.19337	0.00948052	0.0743046	No change
TraesCS1B01G015700.1	11.0074	2.02013	2.19099	0.267004	0.354866	No change
TraesCS3A01G633600LC.1	3.28623	0.337577	2.17647	0.0170739	0.106595	No change
TraesCS4A01G339200.1	9.56436	1.72749	2.17576	0.0609445	0.205864	No change
TraesCS1B01G026700.1	15.1442	2.99218	2.16343	0.206274	0.304252	No change
TraesCS4A01G432400LC.1	5.44868	0.828965	2.16227	0.0615127	0.206602	No change
TraesCS4A01G305500LC.1	15.7383	3.1353	2.15925	0.0107846	0.0802504	No change
TraesCS1B01G025900.1	61.4058	13.4215	2.15276	0.14257	0.261473	No change
TraesCS1A01G555900LC.1	18.3562	3.74116	2.15251	0.15246	0.267212	No change
TraesCS3A01G036300.1	2.04518	0.074275	2.14795	0.0660079	0.212644	No change
TraesCS1B01G014700.1	2.99776	0.289865	2.14675	0.016496	0.10444	No change
TraesCS6A01G255600.1	24.2617	5.09661	2.14548	0.0217361	0.122424	No change
TraesCS2A01G343400.1	12.0252	2.34306	2.13932	0.0185827	0.112018	No change
TraesCS4A01G034300.1	18.7273	3.86731	2.13834	0.145066	0.262678	No change
TraesCS1A01G158200.1	17.1512	3.51896	2.13487	0.0100717	0.0768303	No change
TraesCS1A01G338400.1	4.84334	0.718929	2.13213	0.0282938	0.141329	No change
TraesCS4A01G498900.1	5.25994	0.815154	2.13082	0.0484311	0.18609	No change
TraesCS2B01G600200.2	19.6862	4.11713	2.1283	0.665131	0.732222	No change
TraesCS7B01G039500LC.1	6.1555	1.02606	2.12474	0.00863468	0.0701507	No change
TraesCS7B01G478500.1	29.7651	6.44781	2.12303	0.410938	0.489987	No change
TraesCS3B01G558400.1	5.08105	0.782307	2.1218	0.00754919	0.0647569	No change
TraesCS5A01G163500.1	21.955	4.67189	2.11828	0.748049	0.812412	No change
TraesCS4B01G474000LC.1	7851.79	1811.23	2.11575	0.00543569	0.0524968	No change
TraesCS2B01G285200LC.1	23.4611	5.03298	2.11456	0.00582677	0.0547793	No change
TraesCS1B01G024200.1	245.177	56.2692	2.11359	0.105747	0.244005	No change
TraesCS1A01G329700.1	520.924	119.991	2.11353	0.245533	0.335745	No change
TraesCS3B01G593000.1	3.76807	0.487613	2.11157	0.0150316	0.0986065	No change
TraesCS4A01G404800.1	9.87895	1.90537	2.10933	0.0177909	0.109224	No change
TraesCS5B01G403200LC.1	4.3425	0.626654	2.10371	0.00528482	0.0514172	No change
TraesCS5A01G369900.1	15.3503	3.19025	2.10272	1	1	No change
TraesCS6B01G408000.1	273.526	63.4746	2.09874	0.0384328	0.166053	No change
TraesCS6B01G054900LC.1	20.3522	4.37085	2.09795	0.148824	0.264834	No change
TraesCS7B01G402600.1	7.31804	1.33487	2.09113	0.0689473	0.216029	No change
TraesCS1A01G283600.1	3.1015	0.349162	2.08449	0.0232493	0.127113	No change
TraesCS3B01G352200.1	96.9554	22.4895	2.08376	0.00723521	0.0629844	No change
TraesCS3B01G009400.1	11.5458	2.34725	2.08089	0.0728756	0.220549	No change
TraesCS3A01G361200.1	7.76941	1.45695	2.07918	0.0175846	0.10841	No change
TraesCS6B01G226400.1	64.2205	14.9925	2.06266	0.0932573	0.238316	No change
TraesCS3B01G454900.1	791.862	189.755	2.05823	0.111596	0.24664	No change
TraesCS4A01G423600.1	3.38576	0.433742	2.0571	0.00801207	0.0670487	No change
TraesCS4A01G106800.1	11.6002	2.41465	2.05363	0.0520627	0.192194	No change
TraesCS5B01G009900.1	25.4611	5.75759	2.05267	0.00526368	0.0512769	No change
TraesCS1B01G096000.1	3.5801	0.483809	2.05215	0.0240918	0.12951	No change
TraesCS2A01G434700.1	3.14665	0.380729	2.0498	0.0534333	0.194152	No change
TraesCS5B01G551200.1	23.3819	5.27206	2.04876	0.075989	0.22389	No change
TraesCS5A01G524100.1	20.1121	4.4913	2.04601	0.243229	0.333869	No change
TraesCS5A01G100000.1	29.5448	6.78365	2.04438	0.100679	0.24182	No change
TraesCS5A01G012000.1	24.6478	5.60826	2.0416	0.00516831	0.0507366	No change
TraesCS7A01G435100.1	5.84941	1.04361	2.04031	0.02891	0.14306	No change
TraesCS2A01G528100.1	2.66376	0.269695	2.03928	0.0100935	0.076937	No change
TraesCS6A01G308700.1	7.50527	1.44994	2.03752	0.025765	0.134503	No change
TraesCS7B01G024000.1	6.92841	1.31691	2.03156	0.0407022	0.170973	No change
TraesCS5B01G372100.1	9.17089	1.87	2.02876	0.65677	0.724127	No change
TraesCS6A01G432100LC.1	27.5058	6.36937	2.02747	0.0776356	0.225683	No change
TraesCS2A01G091800.1	5.69862	1.02173	2.02624	0.0183057	0.111126	No change
TraesCS6A01G345100.1	23.5629	5.41476	2.02442	0.0756852	0.223586	No change
TraesCS7B01G244300.1	6.06505	1.11464	2.02359	1	1	No change
TraesCS2B01G152600.1	2.62845	0.269983	2.02255	0.218774	0.313684	No change
TraesCS2A01G180200LC.1	24.6935	5.72232	2.01753	0.0402673	0.170132	No change
TraesCS2A01G572700.1	2.63413	0.274888	2.01601	0.0159248	0.102188	No change
TraesCS2B01G060400.1	58.4679	14.0801	2.01593	0.0415276	0.172726	No change
TraesCS1B01G451900.1	4.27072	0.680594	2.01469	0.0210986	0.120163	No change
TraesCS4B01G375700.1	114.212	27.9455	2.01175	0.0857733	0.233262	No change
TraesCS4B01G374400.1	8.21662	1.669	2.00674	0.0123667	0.0874629	No change
TraesCS5B01G563700LC.1	57.8784	14.036	2.00581	0.00554036	0.0530983	No change
TraesCS5A01G070400.1	84.4258	20.6568	2.00508	0.483188	0.558786	No change
TraesCS4B01G055900.2	3.47663	0.493385	2.00112	0.00598729	0.0557837	No change
TraesCS3B01G166800LC.1	1.49803	0	1.99858	0.000192735	0.00580365	No change
TraesCS5A01G027800LC.1	18.8457	4.34791	1.99658	0.00772778	0.0656304	No change
TraesCS2B01G539700.1	1.74137	0.0620926	1.9955	0.000479637	0.0104139	No change
TraesCS6B01G143000.1	11.4859	2.50625	1.9953	7.56e-05	0.00326461	No change
TraesCS3B01G662500LC.1	4.74835	0.816746	1.99489	0.00388876	0.0423153	No change
TraesCS6B01G211200.1	7.90962	1.61038	1.99454	0.0298656	0.145487	No change
TraesCS4A01G167600.1	1.59369	0.0256714	1.99382	3.58e-05	0.00204808	No change
TraesCS6A01G313500.1	6.86036	1.34814	1.9937	0.00306899	0.0362391	No change
TraesCS1B01G281400.1	2.73786	0.313154	1.99344	0.00148386	0.0223466	No change
TraesCS5B01G416300.1	6.61334	1.28645	1.99343	1.52e-05	0.00122465	No change
TraesCS5B01G011400LC.1	1.53692	0.0118108	1.9927	5.07e-06	0.000597615	No change
TraesCS5B01G392100LC.1	10.3963	2.23879	1.99224	0.0293908	0.144317	No change
TraesCS1A01G271000.1	2.79045	0.327962	1.99065	0.0279963	0.140564	No change
TraesCS2B01G551800.1	1168.63	293.713	1.9905	0.0834887	0.231674	No change
TraesCS6A01G172000.1	1.7283	0.0613777	1.9889	0.00187899	0.0262464	No change
TraesCS6B01G033600.1	1.96726	0.121765	1.98847	1.62e-05	0.0012725	No change
TraesCS4A01G218500LC.1	1.55594	0.0184467	1.98753	2.2e-05	0.00153331	No change
TraesCS2B01G073200LC.1	2.74847	0.320878	1.98452	6.35e-05	0.00294559	No change
TraesCS3B01G006500.1	1.47828	0	1.98424	7.09e-05	0.00313601	No change
TraesCS6B01G377800.1	14.3711	3.25911	1.98405	0.134627	0.257199	No change
TraesCS7A01G162100.1	9.14269	1.93787	1.98381	0.00390693	0.0424797	No change
TraesCS1A01G013200LC.2	1.47739	0	1.9836	1.74e-05	0.00132254	No change
TraesCS4B01G039500.1	2.13822	0.167261	1.98324	4.76e-05	0.00245355	No change
TraesCS5A01G433000.1	1.47619	0	1.98272	1.88e-06	0.000333827	No change
TraesCS1A01G321700LC.1	3.07383	0.404631	1.98207	0.00275469	0.0338161	No change
TraesCS1B01G042300.1	2.57262	0.277894	1.98182	0.000224427	0.006398	No change
TraesCS2B01G370100.1	4.35746	0.73043	1.98104	0.000115114	0.00423162	No change
TraesCS5A01G289400.2	2.49372	0.258641	1.98045	0.000829968	0.0151121	No change
TraesCS7B01G755700LC.1	1.47262	0	1.98011	9.81e-07	0.00023211	No change
TraesCS3A01G338000LC.1	3.25565	0.452123	1.97984	1.36e-06	0.000284044	No change
TraesCS6B01G638600LC.1	3.43092	0.497214	1.97889	0.00306743	0.0362268	No change
TraesCS3A01G509900.1	28.9634	6.97492	1.97879	0.0228708	0.125924	No change
TraesCS7B01G028400.1	8.06334	1.67445	1.97752	0.0018002	0.0255067	No change
TraesCS5B01G071800.1	53.5859	13.2363	1.97726	0.000224936	0.006398	No change
TraesCS7A01G388700LC.1	1.46818	0	1.97686	0.000422012	0.00957096	No change
TraesCS1A01G269800.1	1.46801	0	1.97674	0.000100569	0.00388347	No change
TraesCS7B01G134800LC.1	87.1041	21.7639	1.9763	1.48e-06	0.000294907	No change
TraesCS3A01G318200.1	27.4042	6.59364	1.97588	0.00635529	0.0577926	No change
TraesCS7B01G031800LC.1	2.95193	0.378367	1.97451	0.00384848	0.0420475	No change
TraesCS2A01G005600.1	7.09245	1.43338	1.97344	0.0100727	0.0768303	No change
TraesCS3B01G312400LC.1	2.1072	0.164518	1.97212	0.00181107	0.0256021	No change
TraesCS4A01G726000LC.1	5.20801	0.956277	1.9707	0.00102585	0.017493	No change
TraesCS7B01G207500LC.1	11.9753	2.68284	1.97069	0.0299809	0.145679	No change
TraesCS5B01G037700.1	37.7504	9.26752	1.96941	0.000409288	0.00940162	No change
TraesCS3B01G024100LC.1	2.66269	0.307805	1.96907	4.6e-05	0.00238942	No change
TraesCS7A01G215300LC.1	1.81164	0.0904604	1.969	0.000839534	0.0152267	No change
TraesCS1B01G444100.1	1.96768	0.130334	1.96896	0.000475144	0.0103521	No change
TraesCS3B01G312500.1	117.802	29.7198	1.96891	0.000446842	0.0099243	No change
TraesCS5A01G537200.1	78.9366	19.807	1.96783	0.289648	0.375356	No change
TraesCS6B01G010300.1	1.47052	0.00374127	1.96782	2.8e-07	0.000124329	No change
TraesCS1B01G331800.1	24.1341	5.79884	1.9675	3.12e-05	0.00190805	No change
TraesCS2A01G499000.1	11.8156	2.64909	1.96748	4.55e-06	0.000559058	No change
TraesCS1A01G543100LC.1	3.64652	0.560768	1.96679	0.009121	0.0725632	No change
TraesCS3A01G205300.1	3.10317	0.421811	1.96672	0.114251	0.24787	No change
TraesCS2A01G033800.1	3.61662	0.553957	1.96564	0.000238014	0.00665232	No change
TraesCS7B01G220000LC.1	1.45272	0	1.96549	1.78e-06	0.000325499	No change
TraesCS3A01G382600.1	2.71251	0.323159	1.96446	5.81e-05	0.00278518	No change
TraesCS4B01G481100LC.1	2.58537	0.290916	1.96385	4.57e-06	0.000560118	No change
TraesCS3A01G397300.1	42.6696	10.5667	1.9638	0.491743	0.567063	No change
TraesCS2B01G037700.1	7.09407	1.44731	1.96339	0.00697788	0.0615442	No change
TraesCS7B01G257000.1	52.9929	13.2341	1.96159	1.11e-05	0.000988289	No change
TraesCS7B01G470500.1	2.96333	0.389759	1.96067	0.000124926	0.00446323	No change
TraesCS3B01G300400LC.1	16.9615	3.98675	1.96043	0.248239	0.338156	No change
TraesCS2B01G861600LC.1	1.47163	0.00693523	1.95952	1.17e-06	0.000259501	No change
TraesCS4B01G021900LC.1	5.07602	0.934516	1.95867	0.000105486	0.00400681	No change
TraesCS5B01G502900LC.1	2.77355	0.342198	1.95862	0.00106625	0.0179438	No change
TraesCS5B01G214400LC.1	6.30476	1.25099	1.95837	7.7e-05	0.00330071	No change
TraesCS3A01G035800.1	1.48197	0.0102387	1.95769	3.09e-06	0.00044878	No change
TraesCS5B01G641900LC.1	2.32652	0.227712	1.95759	0.00195528	0.0269218	No change
TraesCS6A01G362700.1	1.50723	0.0173486	1.956	0.000206685	0.00608698	No change
TraesCS2A01G287900LC.1	1.87649	0.112615	1.95578	0.00243011	0.031132	No change
TraesCS5B01G586500LC.1	1.58282	0.037012	1.95551	0.000539651	0.0113322	No change
TraesCS6B01G383200.1	2.32585	0.228921	1.95485	0.0149515	0.0983298	No change
TraesCS5B01G252800LC.1	9.42081	2.05913	1.9548	1.35e-05	0.00112136	No change
TraesCS5A01G274200.1	2.04819	0.157652	1.95408	8.96e-06	0.000854186	No change
TraesCS1B01G365700.1	2.51948	0.279703	1.9533	0.000708797	0.0136021	No change
TraesCS3A01G653500LC.1	4.10616	0.689628	1.95305	0.000269056	0.00717268	No change
TraesCS2A01G069900.1	2.94144	0.389201	1.95243	0.000374069	0.00886715	No change
TraesCS7B01G470300LC.1	1.43451	0	1.95197	0.000340058	0.00836815	No change
TraesCS7B01G512100LC.1	3.79749	0.610911	1.95175	1.74e-05	0.00132228	No change
TraesCS3A01G536800LC.1	1.43311	0	1.95092	0.000203637	0.00600273	No change
TraesCS4B01G297300.1	36.4479	9.05684	1.95089	0.0343436	0.156307	No change
TraesCS2A01G397700.1	28.4232	6.98306	1.95053	0.00042469	0.00960692	No change
TraesCS2B01G888700LC.1	4.79204	0.869492	1.95018	0.294474	0.379815	No change
TraesCS3B01G493800.1	15.528	3.64879	1.94983	0.000289619	0.0075001	No change
TraesCS7B01G128400.1	2.42957	0.25843	1.9496	0.00355216	0.0398976	No change
TraesCS5B01G037900LC.1	2.70073	0.328765	1.94937	0.000142774	0.00482158	No change
TraesCS2B01G380100LC.1	2.37487	0.244431	1.94929	0.000882547	0.0157291	No change
TraesCS6B01G390900.1	1.51968	0.0230994	1.94897	5.18e-06	0.000605932	No change
TraesCS5B01G164100.1	1.90042	0.121977	1.94835	3.32e-05	0.00197154	No change
TraesCS4B01G052900LC.1	1.42951	0	1.94824	2.71e-05	0.00172827	No change
TraesCS5B01G609100LC.1	31.3365	7.75561	1.94724	6.77e-06	0.000715157	No change
TraesCS6B01G450600.1	143.212	36.7818	1.94664	0.00233326	0.0303524	No change
TraesCS4A01G319900.1	111.55	28.5717	1.94645	0.000220465	0.00632456	No change
TraesCS3B01G613500LC.1	6.25849	1.25667	1.94386	0.000935301	0.0164052	No change
TraesCS4B01G122500.1	11.7243	2.67766	1.94371	8.43e-05	0.00349887	No change
TraesCS2B01G016600.1	3.57842	0.560473	1.9433	2.42e-05	0.00162864	No change
TraesCS7B01G070600.1	116.787	30.0344	1.94154	0.0518266	0.191789	No change
TraesCS2A01G200800.1	18.083	4.33916	1.94116	9.2e-05	0.0036733	No change
TraesCS2A01G666100LC.1	13.5813	3.17281	1.93883	0.000601127	0.012176	No change
TraesCS5B01G538500LC.1	10.0721	2.25806	1.93853	0.000566791	0.0117257	No change
TraesCS4B01G338300.1	1.41639	0	1.93839	2.2e-06	0.000366129	No change
TraesCS2A01G158500.1	22.191	5.42318	1.93767	0.000198059	0.00589519	No change
TraesCS1A01G099100.1	16.1784	3.85428	1.93747	0.0408413	0.171219	No change
TraesCS3B01G710800LC.1	3.00591	0.415968	1.93642	0.0523793	0.19264	No change
TraesCS4B01G533000LC.1	2.13582	0.188687	1.93633	0.000534505	0.011265	No change
TraesCS5A01G475100.1	568.824	148.268	1.93618	0.00203188	0.027649	No change
TraesCS7A01G021300.1	17.9421	4.32225	1.93522	0.0537173	0.194607	No change
TraesCS1A01G190600.1	1.60588	0.050743	1.93497	0.000560249	0.0116122	No change
TraesCS5A01G431600LC.1	65.0639	16.6496	1.93473	6.24e-06	0.000672323	No change
TraesCS1A01G340500.1	14.6243	3.45774	1.93412	0.000110298	0.00413621	No change
TraesCS6A01G410600.2	5.87778	1.16916	1.93394	9.84e-05	0.00384196	No change
TraesCS6A01G254100LC.1	9.45748	2.10602	1.93393	0.007616	0.0650865	No change
TraesCS2A01G054900.1	9.29358	2.06388	1.93351	0.028824	0.14285	No change
TraesCS3A01G354300.1	134.028	34.7227	1.93333	0.027645	0.139746	No change
TraesCS4B01G001300.2	1.82777	0.109777	1.9326	0.0994691	0.241316	No change
TraesCS7A01G508400.1	1.44914	0.0111986	1.93088	8.18e-06	0.00080612	No change
TraesCS6A01G173800.1	2.73282	0.348238	1.93025	0.0143123	0.0956148	No change
TraesCS7A01G673200LC.1	1.40547	0	1.93015	0.000160225	0.00518513	No change
TraesCS2B01G422400LC.1	4.81175	0.894803	1.92913	0.00063636	0.0126725	No change
TraesCS5B01G790800LC.1	4.93137	0.926356	1.92898	0.000167663	0.00534327	No change
TraesCS1B01G245300.1	58.1535	14.907	1.92863	0.00233573	0.0303732	No change
TraesCS2A01G412100LC.1	8.1728	1.77937	1.92786	0.0191897	0.114235	No change
TraesCS2B01G396100.1	555.072	145.562	1.92739	0.209414	0.306569	No change
TraesCS4A01G623400LC.1	3.91835	0.662366	1.92644	4.15e-06	0.000529534	No change
TraesCS5A01G482300.1	52.6968	13.4972	1.9262	0.000140903	0.00478829	No change
TraesCS7A01G347000.1	6.87905	1.44224	1.92571	0.00657812	0.0591938	No change
TraesCS6A01G014000.1	3.05507	0.436056	1.92521	0.0101921	0.077428	No change
TraesCS3B01G294800.1	3.45834	0.54246	1.92491	0.00828156	0.068368	No change
TraesCS2B01G143600.1	1.92696	0.139361	1.92445	0.00240825	0.0309831	No change
TraesCS2A01G272200LC.1	4.4127	0.794717	1.92388	0.00130471	0.0205211	No change
TraesCS7B01G010700LC.1	1.39594	0	1.92291	0.000531308	0.0112078	No change
TraesCS4A01G156000LC.1	1.93858	0.1432	1.9227	3.82e-06	0.00050844	No change
TraesCS5A01G200100.1	9.71847	2.19727	1.92161	0.0030866	0.0363916	No change
TraesCS5A01G344900LC.1	30.2725	7.62296	1.92157	0.00993561	0.0761931	No change
TraesCS7A01G427600.1	9.85918	2.23518	1.9212	0.276954	0.363794	No change
TraesCS2A01G380100.1	17.8123	4.33596	1.92094	2.9e-05	0.00181974	No change
TraesCS3B01G578500.1	1.57379	0.047884	1.92033	3.19e-05	0.00193318	No change
TraesCS7A01G334200LC.1	2.68204	0.341466	1.91898	0.000466748	0.0102209	No change
TraesCS6A01G623100LC.1	2.76521	0.363496	1.91891	0.0027489	0.0337986	No change
TraesCS4B01G092000.1	1.5431	0.0406386	1.91803	2.81e-06	0.000423274	No change
TraesCS4B01G501600LC.1	1.49123	0.0271097	1.91749	0.000136287	0.00470985	No change
TraesCS5B01G092600.2	2.11936	0.193858	1.9165	0.000720412	0.0137533	No change
TraesCS3A01G253200.2	4.29834	0.771113	1.91644	0.882721	0.946321	No change
TraesCS1B01G710400LC.1	2.86675	0.392276	1.91579	0.0035429	0.0398492	No change
TraesCS6B01G808000LC.1	1.61703	0.0619915	1.91342	0.000107667	0.00407412	No change
TraesCS5A01G260900.1	51.3777	13.2717	1.9134	0.0107648	0.0801941	No change
TraesCS2B01G023400.3	6.09763	1.25171	1.91319	2.1e-05	0.00149571	No change
TraesCS4A01G691700LC.1	6.4995	1.35861	1.91303	0.000101919	0.0039161	No change
TraesCS6B01G011800.1	3.43366	0.544984	1.91239	1.6e-06	0.000307869	No change
TraesCS4B01G289400.1	5.12435	0.997244	1.90938	0.224811	0.31846	No change
TraesCS2A01G068500.1	1.65994	0.0755105	1.90808	1.21e-06	0.00026488	No change
TraesCS2A01G035800LC.1	1.39338	0.00465037	1.90761	2.82e-07	0.00012455	No change
TraesCS5B01G206100LC.1	2.59956	0.326302	1.90732	0.00032904	0.00820411	No change
TraesCS2B01G296700.1	2.0629	0.183288	1.90721	0.0318814	0.150488	No change
TraesCS2A01G520200.2	16.9555	4.15948	1.90544	8.49e-06	0.000827214	No change
TraesCS1B01G390200.1	2.94425	0.41951	1.90525	0.0121562	0.0865542	No change
TraesCS4B01G040800LC.1	4.47411	0.827982	1.9052	0.00546795	0.0526989	No change
TraesCS1A01G106700.1	95.122	25.0344	1.9049	0.00188658	0.0263084	No change
TraesCS6A01G421200.1	3.68578	0.61807	1.90449	0.000764392	0.0142993	No change
TraesCS5A01G477200.1	2.08896	0.191634	1.90429	0.00309372	0.0364546	No change
TraesCS1A01G265000.3	3.43796	0.552324	1.90387	0.00963655	0.0749129	No change
TraesCS2A01G353400LC.1	2.37088	0.267835	1.90263	0.0013361	0.0208219	No change
TraesCS6A01G206400.1	16.5534	4.06383	1.90174	7.43e-05	0.00322687	No change
TraesCS2B01G158800.1	2.96969	0.428976	1.90109	0.0015115	0.0226349	No change
TraesCS6A01G089100.1	13.455	3.2373	1.90072	0.00175813	0.0251251	No change
TraesCS1B01G322100.1	360.931	96.3352	1.90012	0.00305998	0.0361695	No change
TraesCS6A01G079200.1	1443.63	386.657	1.89921	0.0120965	0.0863562	No change
TraesCS3A01G165700.1	27.3009	6.95497	1.89886	0.00814428	0.067658	No change
TraesCS3A01G103300.1	1.3644	0	1.89871	0.000113394	0.00419869	No change
TraesCS3A01G103400.1	1.3644	0	1.89871	0.000113394	0.00419869	No change
TraesCS4A01G247700.1	2.10507	0.198645	1.89869	0.00278781	0.0341026	No change
TraesCS2A01G228200.1	11.4284	2.70052	1.89802	0.000991028	0.0171234	No change
TraesCS5A01G490700.1	3.70616	0.628672	1.89788	0.0160633	0.102755	No change
TraesCS5A01G430900.1	56.9564	14.9192	1.89774	0.0186903	0.112375	No change
TraesCS1B01G480900LC.1	5.52835	1.11889	1.89676	1.13e-05	0.000996426	No change
TraesCS7A01G189500LC.1	3.89483	0.680962	1.89585	0.0263985	0.13634	No change
TraesCS7B01G593400LC.1	1.42767	0.0183701	1.8948	6.9e-05	0.00308776	No change
TraesCS1B01G736200LC.1	10.0225	2.32965	1.89478	0.0061974	0.0570035	No change
TraesCS7A01G084600.1	1.35737	0	1.89326	1.25e-07	7.78e-05	No change
TraesCS1B01G387100.1	16.2554	4.0117	1.89288	0.0110482	0.0815249	No change
TraesCS7B01G129100LC.1	1.67138	0.0847863	1.89263	9.1e-05	0.00365198	No change
TraesCS7A01G405800.1	19.4164	4.86556	1.89215	0.0408254	0.171182	No change
TraesCS4A01G057200LC.1	2.51131	0.311626	1.89151	0.00132792	0.0207406	No change
TraesCS7A01G143200.1	8.95903	2.04996	1.89122	0.0533096	0.193916	No change
TraesCS1A01G268200.1	37.5144	9.76997	1.88812	0.164366	0.274593	No change
TraesCS2B01G125700.1	3.47983	0.575278	1.888	0.0567631	0.199495	No change
TraesCS5B01G432100.1	1.35003	0	1.88755	1.34e-05	0.00112005	No change
TraesCS6B01G143400.1	29.2032	7.53686	1.88592	2.01e-05	0.00146267	No change
TraesCS7B01G386700.1	6.14933	1.30016	1.88509	0.0141794	0.0951012	No change
TraesCS4B01G342400LC.1	5.08829	1.01453	1.88354	0.000120432	0.00435685	No change
TraesCS7B01G288100.2	58.8741	15.6231	1.8807	5.18e-05	0.00258793	No change
TraesCS3B01G343500.1	88.2279	23.6058	1.88001	0.00235318	0.0305513	No change
TraesCS2A01G351700.1	16.82	4.2062	1.8798	0.165737	0.275541	No change
TraesCS5B01G738200LC.1	1.33773	0	1.87792	3.45e-05	0.00201055	No change
TraesCS7A01G132100.1	1.87687	0.146778	1.87772	0.00175146	0.0250554	No change
TraesCS2A01G329100.2	1.34494	0.00207657	1.87759	2.14e-05	0.00151301	No change
TraesCS5B01G088700LC.2	10.2125	2.41747	1.87651	4.14e-05	0.00224104	No change
TraesCS2A01G028800.2	1.74765	0.11263	1.87533	0.00187816	0.0262434	No change
TraesCS5B01G785600LC.1	4.9306	0.980253	1.87527	0.0294144	0.144339	No change
TraesCS1B01G272500LC.1	19.0776	4.83701	1.8751	0.00593642	0.0554811	No change
TraesCS6A01G306800.1	4.48151	0.858006	1.87509	0.0182074	0.110868	No change
TraesCS5A01G370400LC.1	2.04294	0.193707	1.8741	0.000413138	0.00945652	No change
TraesCS5B01G342800.1	4.69212	0.918007	1.87246	5.45e-05	0.00268779	No change
TraesCS2A01G194600LC.1	57.1401	15.2465	1.87204	0.0138486	0.0937951	No change
TraesCS4B01G591000LC.1	73.4005	19.7019	1.87109	0.000761275	0.0142717	No change
TraesCS6A01G407600.1	1.36823	0.0107579	1.87096	1.31e-06	0.000278921	No change
TraesCS4B01G084500.1	3.58678	0.617629	1.87052	0.123577	0.252393	No change
TraesCS7A01G218300.1	1.7704	0.121227	1.86975	0.00119219	0.0193466	No change
TraesCS1B01G527300LC.1	2.59708	0.347726	1.86924	0.00320027	0.0372469	No change
TraesCS4A01G085600.1	11.3736	2.75262	1.86808	0.158774	0.270918	No change
TraesCS4B01G330500.1	33.4386	8.80332	1.86711	0.00220927	0.0292857	No change
TraesCS4B01G267300.1	4.06126	0.750452	1.86698	5.58e-05	0.00272656	No change
TraesCS6A01G335600.1	10.6548	2.55907	1.8665	0.00978862	0.0755811	No change
TraesCS5A01G125700.1	12.212	2.98676	1.86624	0.0200433	0.116775	No change
TraesCS5B01G331800.1	2.86495	0.423054	1.8661	0.000286605	0.00747199	No change
TraesCS3B01G424100.1	4.93281	0.991293	1.86514	0.000621602	0.0124676	No change
TraesCS7B01G070800.1	378.984	103.724	1.86435	0.0139657	0.0942065	No change
TraesCS3A01G129800.1	2.1874	0.23832	1.86389	2.05e-05	0.00147692	No change
TraesCS6B01G133700LC.1	5.82342	1.23801	1.86327	0.000438805	0.00980827	No change
TraesCS5A01G268500.1	2.27399	0.262808	1.86257	0.0882919	0.235165	No change
TraesCS7A01G595800LC.1	7.02852	1.57082	1.86217	5.18e-05	0.00258793	No change
TraesCS7A01G111900LC.1	20.2648	5.21362	1.86166	1.07e-05	0.000970978	No change
TraesCS2B01G115700.1	6.81766	1.5139	1.86139	3.37e-06	0.000470028	No change
TraesCS2B01G158500.2	3.43499	0.583241	1.86101	0.017742	0.109033	No change
TraesCS6A01G350000.2	9.84275	2.34785	1.86068	0.00198496	0.0272123	No change
TraesCS7A01G370500.4	2.88998	0.433598	1.8604	0.00350456	0.0395797	No change
TraesCS5A01G190200.1	1.88557	0.157165	1.86001	0.00341147	0.0388175	No change
TraesCS3B01G247900.4	1.3127	0	1.85814	8.01e-09	2.24e-05	No change
TraesCS7A01G369600.1	1.34101	0.00805905	1.85743	3.59e-06	0.000484512	No change
TraesCS5B01G535200LC.1	26.3661	6.91542	1.85719	0.000339224	0.00835351	No change
TraesCS2A01G391100.1	3.12546	0.501269	1.85634	0.0336006	0.1546	No change
TraesCS5A01G114200LC.2	2.87667	0.432561	1.85633	0.00872726	0.0705658	No change
TraesCS3B01G136200LC.1	3.01943	0.472327	1.85583	0.00270993	0.0335085	No change
TraesCS4A01G290000LC.1	1.30896	0	1.85516	0.00114976	0.0188932	No change
TraesCS2A01G334400.1	16.9213	4.32046	1.8536	0.00725746	0.0630898	No change
TraesCS7A01G248800LC.1	5.96625	1.29091	1.85224	0.00540097	0.0522411	No change
TraesCS5B01G372200.1	3.30009	0.552802	1.8518	0.756007	0.820262	No change
TraesCS6A01G131200.1	12.2188	3.02446	1.85149	0.000519604	0.0110343	No change
TraesCS2B01G737600LC.1	1.49563	0.0533482	1.85059	0.000447954	0.00994266	No change
TraesCS1A01G340900.1	5.15288	1.06841	1.84969	3.99e-05	0.00219042	No change
TraesCS2A01G500500.1	8.24337	1.92755	1.84869	0.00240701	0.0309767	No change
TraesCS7B01G316900.1	4.4183	0.865857	1.84835	0.0015303	0.0228161	No change
TraesCS5B01G776600LC.1	1.30017	0	1.84813	5.44e-05	0.00268524	No change
TraesCS2B01G336300.1	5.84924	1.26388	1.84783	0.000121871	0.00438211	No change
TraesCS2A01G379200.1	1.6816	0.106145	1.84765	0.000192736	0.00580365	No change
TraesCS6B01G165600.1	40.9341	11.0173	1.84701	0.000417299	0.00949496	No change
TraesCS5A01G370100LC.1	1.67107	0.103512	1.84696	0.000670327	0.0130873	No change
TraesCS7A01G149600.1	2.17841	0.245066	1.84594	0.00505377	0.0499851	No change
TraesCS4B01G370400.1	1.6718	0.104924	1.84407	4.09e-06	0.000528516	No change
TraesCS1A01G405500LC.1	1.29418	0	1.84333	6.13e-08	5.15e-05	No change
TraesCS2B01G889100LC.1	2.98989	0.473543	1.84186	0.169922	0.278432	No change
TraesCS2B01G541500.1	21.5345	5.6479	1.8416	0.00182238	0.0257165	No change
TraesCS6A01G391300.1	11.0268	2.71644	1.84146	0.00566135	0.0538044	No change
TraesCS7A01G321800LC.1	1.29155	0	1.84121	0.000238228	0.0066535	No change
TraesCS4B01G263400.1	2.48168	0.332454	1.84068	0.000141123	0.00478829	No change
TraesCS6A01G024700.1	1.64707	0.0996208	1.84025	0.000593546	0.0120751	No change
TraesCS1B01G061000.1	40.6883	11.0088	1.83949	0.0112329	0.0825024	No change
TraesCS5B01G381100.1	3.28788	0.561029	1.83593	0.00716717	0.0625703	No change
TraesCS3B01G488500LC.1	38.8795	10.532	1.83575	1.29e-05	0.0010876	No change
TraesCS5B01G034800LC.1	1.45537	0.0479273	1.83538	9.78e-05	0.00382893	No change
TraesCS3A01G707100LC.1	1.75327	0.131488	1.83519	0.0465049	0.182748	No change
TraesCS7A01G232400LC.1	1.32007	0.0107095	1.83342	7.35e-06	0.000754985	No change
TraesCS6A01G207000LC.1	2.67357	0.390561	1.83332	2.13e-05	0.0015088	No change
TraesCS3B01G428400.1	5.50038	1.18471	1.83255	0.000137967	0.00473694	No change
TraesCS2A01G572800.1	2.08073	0.224751	1.83222	0.0788052	0.226925	No change
TraesCS2B01G017400.1	5.28726	1.12579	1.83174	0.0132152	0.0911971	No change
TraesCS2B01G370500LC.1	7.84986	1.84602	1.83154	0.000117838	0.0042891	No change
TraesCS6A01G532800LC.1	199.846	55.8399	1.83027	0.0004247	0.00960692	No change
TraesCS7B01G325900LC.1	10.9939	2.73279	1.83002	0.000234832	0.00659639	No change
TraesCS2B01G614000.1	4.90827	1.02229	1.82892	0.359155	0.440823	No change
TraesCS4A01G291100.1	10.258	2.52833	1.82882	5.71e-05	0.0027609	No change
TraesCS3A01G472300.1	6.3795	1.43812	1.82764	0.108517	0.245516	No change
TraesCS4B01G001700.1	6.86904	1.57662	1.82724	1.67e-05	0.00129573	No change
TraesCS1B01G135300.1	9.79924	2.40521	1.82582	0.0547755	0.1964	No change
TraesCS7A01G446300LC.1	9.84851	2.41963	1.82556	0.0227755	0.12562	No change
TraesCS5B01G548500.1	5.48696	1.18923	1.82546	0.055889	0.198122	No change
TraesCS5B01G044500.1	5.63539	1.23125	1.82534	0.000436667	0.00979308	No change
TraesCS2A01G023400.1	1.27111	0	1.82466	2.66e-09	1.22e-05	No change
TraesCS6B01G159600.1	13.5539	3.46906	1.8241	0.000438318	0.00980771	No change
TraesCS2B01G470500.1	4.63132	0.949665	1.82361	0.00107134	0.017997	No change
TraesCS7B01G404600.1	6.51675	1.48248	1.82349	0.000298163	0.00764471	No change
TraesCS7A01G546800.1	8.19263	1.95618	1.82337	0.00402709	0.0433289	No change
TraesCS6B01G371700.2	9.77751	2.40453	1.82311	0.00236569	0.0306371	No change
TraesCS1A01G428600LC.1	1.26789	0	1.82203	0.000111497	0.00416482	No change
TraesCS1A01G354900.1	50.2873	13.8674	1.82167	0.00325857	0.037674	No change
TraesCS2B01G436500LC.1	1.34561	0.0224996	1.8206	0.00010416	0.00397156	No change
TraesCS3A01G323300LC.1	2.33986	0.304282	1.82005	0.000669863	0.0130819	No change
TraesCS6B01G581200LC.1	1.49029	0.0639048	1.81945	0.000909018	0.0160532	No change
TraesCS6B01G456400.1	5.94695	1.32751	1.81874	0.000141089	0.00478829	No change
TraesCS1A01G620400LC.1	1.40285	0.0396774	1.81799	0.000118976	0.00432151	No change
TraesCS5A01G493600LC.1	3.74329	0.703503	1.81794	0.000294879	0.00757714	No change
TraesCS4B01G218100.1	1.4738	0.0603342	1.81662	0.000675372	0.0131417	No change
TraesCS1B01G632900LC.1	5.78424	1.28419	1.81647	0.000242119	0.00671759	No change
TraesCS1B01G715800LC.1	5.78424	1.28419	1.81647	0.000242119	0.00671759	No change
TraesCS2B01G099800LC.1	5.78424	1.28419	1.81647	0.000242119	0.00671759	No change
TraesCS2A01G459900LC.1	42.8521	11.8202	1.81508	0.0136192	0.0927436	No change
TraesCS7B01G207200.1	3.01036	0.497881	1.81468	0.0367611	0.162377	No change
TraesCS1A01G211200.1	147.912	41.6991	1.81432	0.122955	0.252037	No change
TraesCS6A01G413200.2	3.29735	0.580152	1.81376	0.00188527	0.0262954	No change
TraesCS1A01G268900.1	4.80182	1.00844	1.81343	8.67e-06	0.000836764	No change
TraesCS3B01G315300LC.1	1.33676	0.0228396	1.81272	0.000116216	0.00425004	No change
TraesCS2B01G847600LC.1	1.86893	0.174375	1.81261	0.00262835	0.0328195	No change
TraesCS3A01G090200.1	1.25629	0	1.81253	6.29e-06	0.000676997	No change
TraesCS6B01G146200LC.1	11.1016	2.80547	1.81139	0.00477033	0.0481584	No change
TraesCS2B01G327900.1	4.38316	0.892268	1.81038	0.0901877	0.236376	No change
TraesCS2B01G015400LC.1	2.94612	0.483248	1.80934	0.0293382	0.144196	No change
TraesCS3B01G123700.1	522.344	148.723	1.80891	0.000546396	0.011419	No change
TraesCS2A01G482100.1	12.4105	3.18665	1.80816	2.18e-06	0.000363646	No change
TraesCS6B01G424300.1	39.0015	10.7873	1.8072	0.0719984	0.219655	No change
TraesCS6A01G252300.1	2.19997	0.27157	1.80708	2.72e-05	0.00172827	No change
TraesCS3A01G003300.1	5.57321	1.23625	1.80648	0.0322574	0.151254	No change
TraesCS3A01G300200.1	6.00691	1.36056	1.80623	4.55e-05	0.0023775	No change
TraesCS7B01G331300.1	1.24861	0	1.80621	2.02e-06	0.000349448	No change
TraesCS1B01G470100LC.1	2.61509	0.390751	1.80618	0.00232959	0.0303443	No change
TraesCS3A01G524100.1	3.82584	0.737868	1.80512	0.688845	0.754718	No change
TraesCS6A01G252000.1	34.6084	9.54664	1.8051	0.00828829	0.0683963	No change
TraesCS5A01G519900.1	1.99308	0.213652	1.80464	0.00105325	0.0177895	No change
TraesCS7B01G351900.1	1156.9	330.838	1.80451	0.00365729	0.0407047	No change
TraesCS6A01G412800.1	5.11649	1.1086	1.80387	0.000151989	0.00500027	No change
TraesCS7A01G325700.1	4.24803	0.860618	1.80307	0.845969	0.909704	No change
TraesCS7A01G255700.1	12.5226	3.23263	1.80275	2.63e-05	0.00169975	No change
TraesCS2B01G434700.1	208.421	59.4161	1.80194	3.01e-05	0.00187314	No change
TraesCS2A01G519500LC.1	1.24283	0	1.80143	3.55e-05	0.00204347	No change
TraesCS5A01G195200.1	9.81052	2.45842	1.80122	0.00413082	0.0440149	No change
TraesCS3B01G569700.1	2.95389	0.491881	1.79998	0.0011553	0.0189416	No change
TraesCS6B01G228600.1	5.60146	1.25389	1.79859	0.00211565	0.0284612	No change
TraesCS2B01G173300.1	4.94195	1.06481	1.79814	0.0713872	0.219058	No change
TraesCS6A01G134500.1	38.6025	10.7513	1.79716	0.000558126	0.0115912	No change
TraesCS4A01G224700LC.1	4.76328	1.01496	1.79668	0.0144787	0.0963302	No change
TraesCS3B01G870200LC.1	14.0323	3.68548	1.7958	0.0357167	0.159844	No change
TraesCS2B01G240100.2	1.46615	0.0663515	1.79561	0.00436921	0.0456828	No change
TraesCS7A01G575900LC.1	2.93333	0.489047	1.7955	0.00629882	0.057504	No change
TraesCS6B01G388400.2	6.22062	1.43625	1.79533	0.00139109	0.0214158	No change
TraesCS6A01G192400LC.1	3.50774	0.655021	1.79487	0.00073522	0.0139406	No change
TraesCS5A01G256500.1	3.78921	0.736476	1.79448	0.000113344	0.00419869	No change
TraesCS4A01G043100.1	5.38431	1.1965	1.79432	0.00321023	0.0373255	No change
TraesCS7B01G767800LC.1	456.108	131.156	1.79419	0.00151623	0.0226687	No change
TraesCS2A01G007900.1	288.072	82.7798	1.79289	1.37e-06	0.00028479	No change
TraesCS7A01G700600LC.1	29.8254	8.25309	1.79266	1.28e-05	0.00108598	No change
TraesCS2A01G180000LC.1	295.543	84.9782	1.79218	0.00534258	0.0518273	No change
TraesCS4B01G076500.1	5.38048	1.19793	1.79216	0.0218705	0.122834	No change
TraesCS2A01G490300LC.1	1.23086	0	1.79149	8.36e-08	6.27e-05	No change
TraesCS5B01G056400.1	3.35971	0.615132	1.79128	0.0023826	0.030776	No change
TraesCS2A01G375100LC.1	4.0499	0.815218	1.79053	0.00577108	0.054434	No change
TraesCS5B01G415000LC.1	4.16909	0.849827	1.79037	0.0153604	0.100006	No change
TraesCS1B01G479400LC.1	3.51581	0.661849	1.78927	0.000755284	0.0141967	No change
TraesCS4B01G398800.1	23.562	6.46455	1.78866	4.54e-05	0.0023775	No change
TraesCS7A01G295600LC.1	12.3128	3.20934	1.78835	0.000394409	0.0091661	No change
TraesCS5B01G233100.1	1.52313	0.0859283	1.78779	0.000108231	0.0040866	No change
TraesCS6B01G120300LC.1	4.69575	1.00487	1.78769	9.86e-06	0.000916484	No change
TraesCS1B01G299500.2	1.26783	0.0121266	1.78741	1.44e-05	0.0011786	No change
TraesCS5A01G184500.1	2.02424	0.231746	1.78644	0.00244317	0.0312174	No change
TraesCS5A01G506200.1	1.52869	0.088287	1.78595	0.000528909	0.0111673	No change
TraesCS7B01G095800.1	1.69892	0.13826	1.78458	0.000118851	0.00431922	No change
TraesCS3B01G040800.1	5.77586	1.32193	1.78434	0.00070737	0.0135854	No change
TraesCS2A01G576200LC.1	4.59658	0.980315	1.78362	0.000705724	0.0135633	No change
TraesCS5A01G379900.1	1.22094	0	1.7832	4.06e-05	0.00221278	No change
TraesCS7B01G709300LC.1	5.59665	1.27147	1.78307	0.0218814	0.122846	No change
TraesCS6B01G026800.1	5.26767	1.17597	1.78299	0.000338441	0.00834307	No change
TraesCS2B01G126400.1	3.80059	0.749695	1.78296	0.107921	0.245244	No change
TraesCS6B01G088900.1	75.4101	21.5593	1.7829	0.00226776	0.0297613	No change
TraesCS7B01G428000.1	1.52276	0.0878142	1.78289	6.57e-07	0.000187784	No change
TraesCS5A01G195100.2	1.24621	0.00749352	1.78277	1.2e-06	0.000264804	No change
TraesCS4A01G351500.1	2.75056	0.445989	1.78079	0.000122161	0.0043869	No change
TraesCS4A01G288900LC.1	7.11587	1.71799	1.77976	0.00173514	0.024878	No change
TraesCS2B01G150900.1	26.7569	7.44083	1.77926	0.000114653	0.0042261	No change
TraesCS2B01G507300.1	2.39467	0.343394	1.77912	2.09e-05	0.00149449	No change
TraesCS5B01G234800LC.1	1.21575	0	1.77884	5.4e-05	0.00267649	No change
TraesCS1B01G184000LC.1	2.32038	0.322865	1.77716	1e-05	0.000925459	No change
TraesCS3A01G405600.1	14.8349	3.97788	1.77593	0.000101613	0.00391083	No change
TraesCS4B01G293500.1	2.07778	0.253116	1.77519	0.000283483	0.00741336	No change
TraesCS6B01G288700.1	8.49482	2.1289	1.77463	0.00135149	0.0209914	No change
TraesCS1A01G335700.2	2.57778	0.399729	1.77433	0.0235463	0.127925	No change
TraesCS2B01G013700.1	2.34896	0.333211	1.77368	0.03793	0.16481	No change
TraesCS6B01G047600LC.1	1.52316	0.091795	1.77344	7.46e-05	0.00323465	No change
TraesCS5A01G555200LC.1	1.36576	0.0459055	1.77304	0.00029077	0.00751244	No change
TraesCS7B01G187800.1	1.381	0.0505541	1.77255	4.45e-05	0.00234349	No change
TraesCS5A01G535100.1	112.1	32.4583	1.77249	0.233295	0.325578	No change
TraesCS1B01G472400.1	1.64618	0.1284	1.77201	0.00131446	0.0206137	No change
TraesCS2B01G700700LC.1	3.10184	0.554995	1.7715	0.00681249	0.0606491	No change
TraesCS6A01G196900.1	14.8998	4.01408	1.77041	0.00397458	0.0429142	No change
TraesCS5B01G329000.1	3.1977	0.583983	1.77029	6.06e-05	0.00286782	No change
TraesCS4A01G178100.4	4.32012	0.913595	1.7697	0.0452617	0.180537	No change
TraesCS5A01G265300.1	2.16444	0.281786	1.76899	7.62e-06	0.000769297	No change
TraesCS1B01G474700.1	1.20405	0	1.76897	6.93e-05	0.00309522	No change
TraesCS4A01G494800.1	8.23675	2.06356	1.76895	2.3e-05	0.00157448	No change
TraesCS1B01G322800.1	3.58763	0.699836	1.76843	0.00115279	0.0189208	No change
TraesCS6A01G408300.1	15.7621	4.274	1.76824	0.0814824	0.229559	No change
TraesCS3B01G614700LC.1	4.06374	0.839804	1.76819	7.32e-06	0.00075279	No change
TraesCS6B01G411400.1	14.2588	3.83404	1.76779	0.00631313	0.0575819	No change
TraesCS4B01G297100.1	106.713	30.9869	1.76766	0.000258615	0.00699712	No change
TraesCS7A01G343600.1	415.14	121.576	1.76756	0.0716089	0.219311	No change
TraesCS5A01G281800.1	25.1382	7.0316	1.76727	0.00163579	0.0238858	No change
TraesCS6B01G123200LC.1	37.096	10.5452	1.76715	0.00860551	0.0699872	No change
TraesCS5B01G003300.2	1.20179	0	1.76706	4.84e-07	0.000163072	No change
TraesCS1B01G418800.1	40.6931	11.6075	1.7665	6.62e-05	0.00301968	No change
TraesCS4A01G427600LC.1	1.19992	7.45e-09	1.76546	3.35e-05	0.00197865	No change
TraesCS5A01G036000.1	1.23733	0.0114704	1.76415	3.84e-07	0.000146523	No change
TraesCS2A01G018500.1	16.3389	4.45865	1.76377	0.297158	0.382277	No change
TraesCS3A01G505800LC.1	1.69268	0.145766	1.76361	0.00135504	0.0210308	No change
TraesCS5A01G525400.1	1.19646	0	1.76253	1.27e-07	7.79e-05	No change
TraesCS6B01G085400LC.1	1.195	0	1.76129	5.75e-05	0.00277005	No change
TraesCS7B01G100700.2	9.33398	2.40166	1.7609	4.17e-05	0.00225266	No change
TraesCS5A01G172400.1	1.84767	0.193134	1.76002	0.00581417	0.0546978	No change
TraesCS1B01G079300.1	3.11232	0.56681	1.75962	0.0496615	0.188184	No change
TraesCS5B01G160500LC.3	1.19156	0	1.75835	0.000180749	0.00557754	No change
TraesCS5A01G498300.1	10.5831	2.77703	1.7579	6.02e-05	0.00285762	No change
TraesCS1A01G163100.2	1.42676	0.0699775	1.7572	0.00060792	0.012269	No change
TraesCS1A01G141100.1	26.709	7.54967	1.75708	0.00194602	0.0268368	No change
TraesCS1A01G219200.1	4.09646	0.860361	1.75653	0.000190835	0.00577382	No change
TraesCS4A01G277500.1	12.2	3.25991	1.75606	0.00012679	0.00449756	No change
TraesCS7A01G255200LC.1	1.34994	0.0477423	1.75591	5.23e-06	0.000605997	No change
TraesCS2A01G469400.1	28.9181	8.21069	1.75585	0.0041781	0.0443225	No change
TraesCS4B01G207700LC.1	3.63822	0.725395	1.75576	0.0119808	0.0858541	No change
TraesCS5A01G304500.1	1.48733	0.0887542	1.7551	0.000396197	0.00919786	No change
TraesCS5B01G560500.1	4.07803	0.857628	1.75364	0.00381526	0.0418551	No change
TraesCS5B01G395400.1	41.3193	11.9031	1.75347	0.000414685	0.00947716	No change
TraesCS2B01G504800.1	3.29042	0.62473	1.75278	0.000188082	0.00572859	No change
TraesCS7A01G558600LC.1	3.03114	0.547981	1.75252	0.00472419	0.0479145	No change
TraesCS3B01G042000.1	25.5078	7.21913	1.75243	1.39e-05	0.00114739	No change
TraesCS6B01G489600LC.1	1.38923	0.060881	1.75203	0.00019479	0.00583775	No change
TraesCS2A01G062000LC.1	6.42623	1.55634	1.75199	0.732129	0.796636	No change
TraesCS7A01G351000.1	10.0732	2.64052	1.75134	0.0160626	0.102755	No change
TraesCS4B01G008800.1	122.746	36.1312	1.7504	0.031571	0.149785	No change
TraesCS3B01G694300LC.1	32.3873	9.27696	1.75007	0.299128	0.383966	No change
TraesCS6A01G141200.1	1.44808	0.0791464	1.75005	0.00221046	0.0292938	No change
TraesCS2B01G170800.1	1.5857	0.120121	1.74991	0.020501	0.118242	No change
TraesCS6B01G010100.1	7.80171	1.96837	1.74985	5.72e-06	0.000645435	No change
TraesCS3A01G452000.1	31.7616	9.0961	1.7493	0.0591358	0.203076	No change
TraesCS6A01G027000LC.1	1.46852	0.0857127	1.74885	0.000120995	0.00436979	No change
TraesCS7A01G219700.1	63.4274	18.521	1.74884	0.0150016	0.0985121	No change
TraesCS6A01G115300.1	5.22124	1.20317	1.74811	0.00954748	0.0745049	No change
TraesCS4A01G425500.1	1.21551	0.0114593	1.74594	3e-05	0.00186655	No change
TraesCS7A01G230000.1	3.84306	0.794888	1.74589	0.000120071	0.00434996	No change
TraesCS7B01G818500LC.1	2.87014	0.504986	1.74563	0.00016642	0.00532872	No change
TraesCS5B01G239000.1	3.60351	0.723993	1.74526	0.000203261	0.00599627	No change
TraesCS2A01G134200.1	1.26926	0.0277474	1.74523	2.34e-05	0.00159052	No change
TraesCS3B01G484300.1	19.8111	5.5595	1.745	0.0161765	0.10321	No change
TraesCS7B01G364300.1	10.9146	2.90723	1.74421	0.101698	0.242281	No change
TraesCS2A01G334800.1	2.72098	0.461652	1.74391	0.0530228	0.19352	No change
TraesCS3A01G066000.1	1.24628	0.0214929	1.74357	0.000109601	0.00411938	No change
TraesCS7A01G673800LC.1	15.915	4.40242	1.74344	0.000117233	0.00427375	No change
TraesCS2A01G253800LC.1	4.46447	0.98343	1.7427	0.000643951	0.012769	No change
TraesCS7B01G052200LC.2	1.22725	0.0165797	1.74141	3.99e-05	0.00219042	No change
TraesCS4B01G068000.1	19.8886	5.60045	1.74077	3.05e-06	0.000447808	No change
TraesCS5B01G203800.1	10.3955	2.76017	1.74071	0.000231571	0.00653782	No change
TraesCS5A01G524500.1	3.31128	0.641398	1.73947	1.68e-05	0.00129604	No change
TraesCS3B01G329600.1	6.46686	1.58747	1.73875	0.00321946	0.0374079	No change
TraesCS7B01G335200.1	12.0793	3.27093	1.73806	0.223011	0.316959	No change
TraesCS6A01G161700LC.1	4.1175	0.884526	1.73772	0.0197521	0.115934	No change
TraesCS1B01G212300.1	1.47808	0.0931585	1.73761	0.00018521	0.00568251	No change
TraesCS5B01G005900LC.1	1.1674	0	1.7376	5.86e-07	0.000178319	No change
TraesCS5B01G539500.3	1.25779	0.0273254	1.737	0.000115818	0.00424215	No change
TraesCS7B01G339200LC.1	1.1667	0	1.737	0.000214834	0.00622966	No change
TraesCS5B01G480700.1	124.935	37.1432	1.73648	0.02109	0.120133	No change
TraesCS3A01G397500LC.1	7.23497	1.82158	1.73629	0.000550516	0.0114879	No change
TraesCS5A01G701900LC.1	1.5153	0.105455	1.7349	0.00412902	0.0440094	No change
TraesCS2A01G291300.1	143.877	42.9269	1.73318	0.00236698	0.0306425	No change
TraesCS5B01G009100.1	12.1154	3.29482	1.73308	0.00569002	0.0540009	No change
TraesCS6A01G026400.1	1.26889	0.0322838	1.73258	0.000153135	0.0050162	No change
TraesCS2B01G017600.1	6.28796	1.5436	1.73186	0.00113188	0.0187052	No change
TraesCS7A01G128500.1	14.3821	3.9823	1.73126	0.00748268	0.0643922	No change
TraesCS7B01G438400.1	7.76629	1.98974	1.73124	0.107828	0.245212	No change
TraesCS5A01G228900LC.1	1.31626	0.047347	1.73044	0.00186216	0.026046	No change
TraesCS2A01G121800.1	1.31167	0.0459928	1.73037	0.000183543	0.00563532	No change
TraesCS1A01G038200.1	134.104	40.0986	1.72922	0.00983137	0.0757244	No change
TraesCS2B01G318300.1	1.28772	0.0398018	1.72762	0.0672723	0.214067	No change
TraesCS5B01G592000LC.1	3.60357	0.739182	1.72749	0.000150215	0.00497664	No change
TraesCS1A01G332500.1	32.1847	9.37633	1.72657	0.061849	0.207039	No change
TraesCS4B01G000200.1	8.20833	2.13261	1.7259	0.0613098	0.20639	No change
TraesCS1B01G540300LC.1	1.25309	0.030081	1.72562	0.000371094	0.0088376	No change
TraesCS3A01G129100.1	7.48878	1.91602	1.72534	0.161607	0.272855	No change
TraesCS7A01G357900.1	1.15306	0	1.72514	3.4e-06	0.000471307	No change
TraesCS1A01G177500.1	17.1154	4.82813	1.72514	0.0205999	0.11848	No change
TraesCS6B01G323900.1	4.00493	0.863183	1.72452	6.94e-06	0.000724972	No change
TraesCS2B01G016700.1	2.83103	0.508059	1.72439	0.000454758	0.0100362	No change
TraesCS1B01G020400LC.1	1.28256	0.0395035	1.72425	0.00454066	0.0467604	No change
TraesCS5A01G080800.1	12.7676	3.51755	1.72352	0.050791	0.190194	No change
TraesCS4B01G144800LC.1	5.34086	1.2691	1.72317	5.68e-05	0.00275505	No change
TraesCS5A01G129100.1	6.64642	1.66527	1.72267	0.00244664	0.0312362	No change
TraesCS1A01G096500.1	360.799	108.969	1.72267	0.000830039	0.0151121	No change
TraesCS2A01G180000.2	3.25642	0.638494	1.72223	0.00267011	0.0331749	No change
TraesCS7B01G500200.1	4.04218	0.877831	1.72099	0.000140234	0.00477763	No change
TraesCS1B01G367300LC.1	10.7885	2.92446	1.7209	0.00146983	0.02224	No change
TraesCS5B01G313300.1	9.28833	2.47082	1.7202	0.000304211	0.00775131	No change
TraesCS5B01G279400.1	5.22334	1.23722	1.72007	0.00412985	0.0440116	No change
TraesCS7B01G767700LC.1	17.2908	4.90017	1.72005	0.000438553	0.00980771	No change
TraesCS1A01G326100.1	1.14708	0	1.71991	7.69e-06	0.000773644	No change
TraesCS1A01G365400.1	2.69942	0.471373	1.71971	3.56e-05	0.0020448	No change
TraesCS7B01G189600.1	13.2154	3.66421	1.71968	0.000267395	0.00714675	No change
TraesCS2A01G522100.1	500.301	151.614	1.71909	0.00896693	0.0717139	No change
TraesCS4B01G250800LC.1	3.53788	0.726527	1.71902	0.000226107	0.00642433	No change
TraesCS5B01G186200LC.1	2.35641	0.36816	1.71817	0.00272786	0.03364	No change
TraesCS1B01G272000.2	2.62973	0.451568	1.71766	0.00111396	0.0184924	No change
TraesCS6B01G032400.1	1.14393	0	1.71715	3.8e-05	0.00212383	No change
TraesCS2A01G351900.1	5.32965	1.27356	1.71676	4.42e-05	0.00233661	No change
TraesCS5A01G187600.1	8.78175	2.32568	1.7158	5.95e-06	0.000654222	No change
TraesCS4B01G434300LC.1	3.36067	0.67583	1.71517	0.00729762	0.063339	No change
TraesCS5A01G281900.1	6.51285	1.63623	1.71494	0.0223396	0.124277	No change
TraesCS6A01G026100.1	3.72555	0.787898	1.71412	0.00016094	0.00520342	No change
TraesCS1A01G415800.1	2.90493	0.537803	1.71409	5.82e-05	0.00278967	No change
TraesCS5A01G119000.1	11.2693	3.08995	1.71299	2.51e-05	0.00166444	No change
TraesCS1B01G442200.1	1.18819	0.0153182	1.71194	3.1e-06	0.00044878	No change
TraesCS6A01G282600.1	1.13789	0	1.71184	0.000374025	0.00886715	No change
TraesCS4A01G329600.2	10.7844	2.94521	1.71167	3.11e-06	0.00044927	No change
TraesCS1A01G122900.1	2.22515	0.332027	1.71163	0.0302256	0.146321	No change
TraesCS7B01G381600.1	3.82328	0.820621	1.71091	0.00183601	0.025815	No change
TraesCS1A01G122000.1	10.0267	2.71571	1.71084	3.89e-05	0.00215466	No change
TraesCS5B01G281300.1	16.329	4.64192	1.71057	0.0531668	0.193667	No change
TraesCS1B01G265500.1	25.7783	7.53176	1.71009	0.00720304	0.0628151	No change
TraesCS1A01G526300LC.1	9.93022	2.68811	1.71	0.00975614	0.075464	No change
TraesCS7B01G371700.1	4.0739	0.898299	1.70975	0.536712	0.609694	No change
TraesCS5B01G108600.1	15.4072	4.36326	1.70969	0.022317	0.124228	No change
TraesCS5A01G316900.1	41.7239	12.4115	1.7094	5.51e-05	0.00270211	No change
TraesCS7B01G024100.1	29.7545	8.76027	1.70803	0.115108	0.24826	No change
TraesCS7B01G152200.1	15.2389	4.31745	1.70799	0.000823309	0.0150503	No change
TraesCS1A01G353500.1	2.37976	0.382503	1.70627	0.00496046	0.0493421	No change
TraesCS3A01G321600.1	1.13088	0	1.70565	2.23e-05	0.00154027	No change
TraesCS2A01G004600.1	24.8922	7.2854	1.70554	4.96e-05	0.00252119	No change
TraesCS7A01G595700LC.1	1.13069	0	1.70548	0.000595647	0.0121072	No change
TraesCS1A01G300300.1	6.82627	1.74681	1.7052	0.00324799	0.0376141	No change
TraesCS7A01G271600.1	15.5643	4.4283	1.7047	0.00213343	0.028639	No change
TraesCS7B01G177100.1	8.80239	2.35562	1.7038	0.000104424	0.00397731	No change
TraesCS7A01G169000.1	7.77773	2.04151	1.70355	0.00314916	0.0369046	No change
TraesCS7B01G263400LC.1	3.90524	0.853636	1.70238	0.00233305	0.0303524	No change
TraesCS5A01G133200.6	1.26456	0.0427381	1.70098	0.0690757	0.216146	No change
TraesCS5B01G332500.1	1.52264	0.122239	1.7007	0.00155399	0.023026	No change
TraesCS3B01G788800LC.1	1.1239	0	1.69946	6.74e-07	0.000189554	No change
TraesCS7A01G409700.1	5.54182	1.36154	1.69849	0.00179531	0.0254738	No change
TraesCS1B01G427400LC.1	1.64289	0.160791	1.69729	3.83e-05	0.00213102	No change
TraesCS6A01G400300.1	70.8932	21.5186	1.69706	0.0236914	0.128238	No change
TraesCS1B01G409900.1	4.40883	1.01428	1.69675	0.0424786	0.174626	No change
TraesCS2B01G424100.2	38.2734	11.4703	1.6956	0.0342699	0.156185	No change
TraesCS4B01G183800.1	1.75439	0.196258	1.69504	0.00771683	0.0655817	No change
TraesCS1B01G154500.1	375.848	115.744	1.69492	0.00299298	0.0356372	No change
TraesCS7A01G488900.1	1.17376	0.0172484	1.69416	2.37e-05	0.00160371	No change
TraesCS2B01G615800LC.1	1.60999	0.15232	1.69358	0.00125401	0.0200168	No change
TraesCS2A01G342200.2	1.45358	0.104261	1.69288	0.00131288	0.0206015	No change
TraesCS6A01G290900.1	4.55598	1.06416	1.69261	0.00536701	0.0520136	No change
TraesCS1A01G422900LC.1	1.95319	0.259356	1.69181	0.0037397	0.041299	No change
TraesCS5A01G120100LC.1	1.11494	0	1.69148	0.000386828	0.00906011	No change
TraesCS7B01G264600.1	1.30321	0.0583635	1.69129	0.000941127	0.0164706	No change
TraesCS6B01G166500.1	5.5508	1.37579	1.68963	0.00795977	0.0668156	No change
TraesCS5A01G015500.1	6.89056	1.79258	1.68871	0.00649596	0.0586892	No change
TraesCS1A01G474300LC.1	4.56361	1.07083	1.68864	0.0236033	0.128058	No change
TraesCS1B01G360600.1	1.63289	0.161811	1.68832	0.00263272	0.0328508	No change
TraesCS1A01G524600LC.1	2.26763	0.359284	1.68744	0.0434314	0.176559	No change
TraesCS4A01G263600.1	3.19092	0.646533	1.6867	0.189123	0.291707	No change
TraesCS2B01G144200.1	6.74305	1.75001	1.68667	0.015492	0.10053	No change
TraesCS4A01G564100LC.1	1.30555	0.0608997	1.68662	0.000333552	0.00827227	No change
TraesCS5B01G689100LC.1	2.23989	0.351484	1.68607	0.00806482	0.0672799	No change
TraesCS2B01G426100LC.1	4.22554	0.968782	1.68586	0.000146908	0.00490907	No change
TraesCS6A01G332000.1	17.4398	5.07717	1.68555	3.15e-05	0.00191813	No change
TraesCS5A01G470900.1	2.50387	0.434139	1.68511	0.000545453	0.0114061	No change
TraesCS2A01G367600.1	144.839	44.714	1.68458	0.029849	0.145457	No change
TraesCS4B01G057400LC.1	9.65239	2.65875	1.68439	0.0240414	0.129309	No change
TraesCS3B01G440800LC.1	1.10663	0	1.68404	1.82e-06	0.00032805	No change
TraesCS3B01G163300.1	2.59804	0.465685	1.68173	0.130624	0.255388	No change
TraesCS6B01G291500.1	2.15049	0.326425	1.6813	0.000741602	0.0140159	No change
TraesCS4A01G367300.1	4.44326	1.04155	1.68108	0.125582	0.253206	No change
TraesCS1B01G190700LC.1	1.10283	0	1.68062	0.000694052	0.013419	No change
TraesCS3B01G186900LC.1	1.10156	0	1.67948	1.61e-06	0.000309364	No change
TraesCS2A01G165000.1	208.388	64.736	1.67899	0.000141234	0.00478829	No change
TraesCS2B01G191000.1	208.388	64.736	1.67899	0.000141234	0.00478829	No change
TraesCS7B01G411600.1	2.75567	0.516801	1.67892	1.94e-05	0.00143071	No change
TraesCS5A01G320700.1	1.98366	0.275786	1.67874	0.0292433	0.143944	No change
TraesCS7A01G317000.1	4.207	0.971286	1.67773	0.0979876	0.240591	No change
TraesCS1A01G163000.1	3.97577	0.899727	1.67699	0.00184416	0.0258825	No change
TraesCS4B01G197500.1	13.902	4.00518	1.67662	0.0459276	0.181643	No change
TraesCS4B01G268100.1	3.03293	0.605182	1.67658	1.75e-05	0.00132334	No change
TraesCS7A01G463800.1	13.6088	3.9153	1.67601	0.0844056	0.232281	No change
TraesCS5A01G101800LC.1	1.09758	0	1.67589	3.59e-05	0.00204808	No change
TraesCS7B01G154100LC.1	1.32956	0.0730136	1.67485	0.000254277	0.00694053	No change
TraesCS4B01G271000.1	7.29989	1.94299	1.6748	0.110967	0.246329	No change
TraesCS6B01G026200.1	5.29576	1.31547	1.67465	4.83e-06	0.000579133	No change
TraesCS6B01G504100LC.1	31.0133	9.37496	1.67411	0.0402142	0.170002	No change
TraesCS4B01G328500.1	3.35299	0.708696	1.67253	0.0568805	0.199657	No change
TraesCS7B01G359700.1	4.92324	1.20141	1.67243	0.12493	0.252982	No change
TraesCS5B01G446400LC.1	2.22817	0.356153	1.67199	0.00369905	0.0410255	No change
TraesCS1B01G106500.1	12.4906	3.57882	1.67124	0.00993494	0.0761931	No change
TraesCS2B01G550900.1	15.8945	4.64776	1.6712	0.0792317	0.227363	No change
TraesCS6A01G177500.1	7.8298	2.11586	1.671	0.304611	0.389271	No change
TraesCS5A01G684400LC.1	1.09132	0	1.67022	2.15e-06	0.000361153	No change
TraesCS3B01G802000LC.1	7.32718	1.96036	1.66963	0.00192315	0.0266056	No change
TraesCS6A01G081500.1	17.1109	5.03666	1.66938	0.0585832	0.202144	No change
TraesCS4B01G047300LC.1	1.09031	0	1.66931	0.000133673	0.00465647	No change
TraesCS1A01G068400.1	11.7903	3.36437	1.66922	0.000218464	0.00629279	No change
TraesCS5A01G536100.1	1.08996	0	1.66899	7.99e-05	0.00339016	No change
TraesCS7B01G421100.1	4.21109	0.98166	1.66885	6.99e-05	0.00310838	No change
TraesCS2A01G576400LC.1	9.92495	2.7804	1.66809	0.0206004	0.11848	No change
TraesCS7A01G346800.1	8.98017	2.48374	1.66779	0.0143598	0.0957763	No change
TraesCS5B01G321000.1	2.79179	0.536569	1.66706	0.0554956	0.197629	No change
TraesCS1B01G766000LC.1	2.88358	0.565497	1.66703	0.00968513	0.0751314	No change
TraesCS6A01G347200.1	2.3262	0.390127	1.66678	0.015484	0.100487	No change
TraesCS7A01G537900.3	12.6876	3.65498	1.66627	0.00104831	0.0177346	No change
TraesCS2B01G163400LC.1	2.05714	0.305809	1.66602	0.00195113	0.0268913	No change
TraesCS2B01G168800.1	1.08629	0	1.66566	3.62e-05	0.00206075	No change
TraesCS2A01G039300.2	1.18094	0.0299638	1.66531	8.41e-07	0.000215618	No change
TraesCS6B01G466400.2	2.59096	0.47453	1.66528	0.00111859	0.0185428	No change
TraesCS7B01G625200LC.1	4.10143	0.951101	1.66494	0.00596411	0.0556578	No change
TraesCS7B01G490000LC.1	2.52986	0.455498	1.66493	0.00220149	0.0292337	No change
TraesCS5A01G202800.1	4.68733	1.13592	1.66489	0.00136104	0.021077	No change
TraesCS7B01G047200.1	13.963	4.06131	1.66485	0.00551933	0.0530132	No change
TraesCS4A01G400000LC.1	624.928	196.772	1.66466	0.00780634	0.0660046	No change
TraesCS1B01G595100LC.1	1.87465	0.249101	1.66448	0.00436492	0.0456448	No change
TraesCS2B01G106800.1	4.29312	1.01221	1.6643	0.0079607	0.0668156	No change
TraesCS5B01G450700.1	7.88688	2.14751	1.6635	0.00757383	0.0648866	No change
TraesCS6B01G211000.1	2.94015	0.586075	1.66335	0.00247213	0.0314686	No change
TraesCS3A01G284300LC.1	5.91865	1.52703	1.6629	0.000243162	0.00672931	No change
TraesCS1B01G000600.1	5.17355	1.29178	1.66286	0.0030024	0.0357006	No change
TraesCS3B01G609500.1	4.40446	1.04923	1.66255	6.95e-06	0.000724972	No change
TraesCS4A01G296700.1	1.65599	0.181259	1.66207	1.16e-05	0.00100613	No change
TraesCS4A01G023600.1	6.90367	1.8404	1.66148	0.000398757	0.00922963	No change
TraesCS7B01G111700.2	1.85339	0.244296	1.66079	0.0326956	0.152417	No change
TraesCS4A01G034400.1	8.80627	2.44405	1.6604	0.0502101	0.189194	No change
TraesCS2B01G414900.1	4.51523	1.0883	1.65884	0.037728	0.164445	No change
TraesCS7A01G303800.1	17.2492	5.12135	1.65877	0.0139691	0.0942065	No change
TraesCS3A01G232700.1	1.39275	0.0994664	1.65873	0.00791588	0.0665998	No change
TraesCS2A01G351400.1	6.00177	1.55928	1.65869	0.28875	0.374569	No change
TraesCS1A01G513300LC.2	4.17116	0.979704	1.65847	0.00318505	0.0371566	No change
TraesCS1B01G161600.1	7.50173	2.03489	1.65839	0.0197052	0.115851	No change
TraesCS2A01G304700.1	12.471	3.60914	1.65838	0.000335577	0.00830226	No change
TraesCS6B01G014300.1	106.9	33.5337	1.65795	0.0753138	0.223208	No change
TraesCS7B01G701500LC.1	4.40844	1.0556	1.6578	0.00502011	0.0497651	No change
TraesCS1B01G450100.1	2.49882	0.450461	1.6577	0.000140077	0.00477462	No change
TraesCS6B01G185000.1	1.1338	0.0178624	1.65759	9.79e-05	0.00382987	No change
TraesCS2B01G532500.1	25.864	7.85931	1.65712	1.83e-05	0.00137406	No change
TraesCS2B01G228200.1	23.108	6.98588	1.65703	0.00015635	0.00508569	No change
TraesCS5B01G251600.1	4.21987	0.996686	1.65698	0.000838416	0.0152148	No change
TraesCS3A01G314800.1	43.8365	13.5595	1.65695	0.0366718	0.162162	No change
TraesCS1B01G337800.2	3.34079	0.718139	1.65672	0.115585	0.248442	No change
TraesCS7B01G265000.2	8.18014	2.25607	1.65511	0.092477	0.237804	No change
TraesCS3A01G427300LC.1	2.79615	0.546586	1.65509	0.0166408	0.105008	No change
TraesCS6B01G033500LC.1	4.34264	1.03806	1.65469	6.23e-05	0.00291072	No change
TraesCS1B01G273000.2	384.754	121.861	1.65466	7.44e-05	0.00322687	No change
TraesCS4B01G301400.1	3.56693	0.792011	1.65432	0.00586286	0.055019	No change
TraesCS6A01G373700.1	14.0081	4.10953	1.65416	0.0172487	0.107287	No change
TraesCS6B01G451100LC.1	40.1153	12.4194	1.65248	0.024051	0.129341	No change
TraesCS1A01G330900.1	40.2318	12.4582	1.65228	5.75e-06	0.000645435	No change
TraesCS1A01G022100LC.1	1.07135	0	1.65201	4.66e-07	0.000162391	No change
TraesCS1B01G309600.1	1.12053	0.0162492	1.65033	0.000523242	0.0110812	No change
TraesCS5A01G457300.1	1.06895	0	1.6498	2.32e-06	0.000377609	No change
TraesCS1A01G364300.1	6.23244	1.64657	1.64909	0.453069	0.530313	No change
TraesCS2B01G480500.1	2.62564	0.496706	1.64891	0.195615	0.29641	No change
TraesCS1B01G225100.1	87.9808	27.717	1.6488	0.273437	0.360501	No change
TraesCS4B01G460600LC.1	7.48838	2.04846	1.64827	0.000949426	0.0165779	No change
TraesCS2A01G082500.1	1.45659	0.124281	1.64808	0.00218171	0.0290887	No change
TraesCS3A01G145000LC.1	1.98157	0.292127	1.64745	0.001273	0.0202227	No change
TraesCS1B01G018300LC.1	50.5158	15.7855	1.64735	0.0598744	0.204077	No change
TraesCS2A01G488700.2	10.9842	3.16611	1.64733	0.000594776	0.0120966	No change
TraesCS1A01G393800.1	1.2563	0.0608761	1.64679	2.72e-05	0.00172827	No change
TraesCS7A01G178800.1	13.9301	4.10922	1.64648	0.00753335	0.064703	No change
TraesCS5B01G360300.1	73.7293	23.2194	1.64592	0.00119517	0.0193613	No change
TraesCS2B01G210300.1	13.7724	4.06175	1.64557	0.0182799	0.111086	No change
TraesCS6B01G206600LC.1	1.5492	0.155204	1.64504	0.0235703	0.127999	No change
TraesCS2A01G382100.1	27.9936	8.62629	1.64254	0.000700667	0.0134908	No change
TraesCS7B01G329400.1	1.29595	0.0754027	1.6421	0.000481872	0.0104397	No change
TraesCS6B01G561300LC.1	6.34503	1.69325	1.64199	0.0010947	0.0182509	No change
TraesCS2A01G388200LC.1	1.5048	0.142467	1.64177	6.27e-05	0.00292259	No change
TraesCS4A01G121200.1	2.14115	0.346839	1.64101	0.00149003	0.0224	No change
TraesCS1A01G271400.1	6.85417	1.85824	1.64085	0.00894953	0.0716404	No change
TraesCS4A01G420300LC.1	9.05028	2.5638	1.64022	4.96e-05	0.00252119	No change
TraesCS1B01G232700.2	7.03364	1.91798	1.63954	7.84e-05	0.00334469	No change
TraesCS7B01G117600.1	41.1867	12.8816	1.63934	0.000142018	0.00480554	No change
TraesCS4B01G225100.1	5.53437	1.43752	1.63899	0.0621545	0.207411	No change
TraesCS6B01G433700.1	13.0993	3.86727	1.63872	0.0236713	0.128229	No change
TraesCS1A01G414100.1	1.16006	0.0334281	1.63787	6.52e-05	0.00299636	No change
TraesCS3B01G745400LC.1	2.5895	0.49299	1.63752	0.0163211	0.103728	No change
TraesCS7A01G203300.1	4.13634	0.990232	1.63745	0.209388	0.306556	No change
TraesCS3B01G339400.1	5.01294	1.27201	1.63744	0.0260116	0.135244	No change
TraesCS3B01G470000.1	2.9015	0.593605	1.63708	0.0141307	0.0949087	No change
TraesCS1A01G212200.1	17.4495	5.2715	1.63693	0.0463099	0.182332	No change
TraesCS5B01G369800.1	47.2354	14.8494	1.63688	0.00101183	0.0173633	No change
TraesCS1A01G535000LC.1	1.08774	0.0107118	1.6364	1.62e-05	0.0012725	No change
TraesCS7B01G793100LC.1	1.46978	0.133677	1.63621	0.0878283	0.234672	No change
TraesCS1B01G062100.1	11.7764	3.45392	1.63454	0.0407495	0.17103	No change
TraesCS1B01G307700.1	2.97609	0.619638	1.63443	0.544768	0.617508	No change
TraesCS3B01G445200.1	5.17768	1.32903	1.63423	0.027082	0.138419	No change
TraesCS6B01G246200.1	14.912	4.46805	1.63331	0.0205397	0.118372	No change
TraesCS4A01G157900.1	11.7032	3.4355	1.63264	0.0226143	0.125077	No change
TraesCS2B01G163600LC.1	1.53308	0.15635	1.63113	0.00273039	0.0336482	No change
TraesCS4B01G222000.1	226.695	72.8472	1.63112	0.00565381	0.0537694	No change
TraesCS5A01G097300LC.1	144.914	46.458	1.63072	0.00147057	0.0222416	No change
TraesCS4A01G475100.1	1.7877	0.238772	1.6307	0.00265819	0.0330837	No change
TraesCS4A01G221300.1	36.1922	11.3512	1.63044	0.00155989	0.0230758	No change
TraesCS5A01G445800.1	17.859	5.43117	1.6301	0.000466876	0.0102209	No change
TraesCS4A01G418100LC.1	7.67969	2.14305	1.62984	0.000906394	0.0160393	No change
TraesCS1B01G269100.1	9.29214	2.66409	1.62983	0.00213185	0.028639	No change
TraesCS5B01G065700.1	2.78371	0.561181	1.62966	4.73e-06	0.000571339	No change
TraesCS2A01G076300.1	1.19076	0.0465471	1.62925	0.000213051	0.00619339	No change
TraesCS2A01G500700.1	10.8363	3.1653	1.62895	0.0162875	0.103619	No change
TraesCS7B01G797200LC.1	4.07257	0.978522	1.62885	9.92e-06	0.000919213	No change
TraesCS5A01G523700LC.1	7.46169	2.07561	1.62816	7.09e-05	0.00313522	No change
TraesCS2B01G926500LC.1	1.091	0.0146993	1.62813	1.88e-06	0.000333827	No change
TraesCS7A01G494700.1	15.8878	4.80174	1.62808	0.0830719	0.231202	No change
TraesCS5B01G392400.1	11.4582	3.36919	1.6279	6.13e-05	0.00289237	No change
TraesCS5A01G229100.1	2.41649	0.443796	1.62769	1.4e-05	0.00115226	No change
TraesCS7A01G352300LC.1	7.50739	2.09133	1.62764	0.00564096	0.0537179	No change
TraesCS2A01G563300LC.1	27.7791	8.65179	1.62761	0.0260494	0.135337	No change
TraesCS4B01G370700.1	3.05991	0.652346	1.62727	0.191358	0.293328	No change
TraesCS2B01G341000.1	2.39351	0.437055	1.62661	0.0166871	0.10515	No change
TraesCS6B01G030300.1	1.68635	0.208157	1.62638	0.000191611	0.00578726	No change
TraesCS3B01G586300.1	2.09816	0.341752	1.62602	0.265677	0.353732	No change
TraesCS2B01G791100LC.1	1.04328	0	1.626	0.00058881	0.0120208	No change
TraesCS4B01G051700.1	1.04272	0	1.62548	1.13e-07	7.65e-05	No change
TraesCS4B01G362900.1	43.9587	13.9102	1.62538	0.0349774	0.158029	No change
TraesCS1B01G450900LC.1	2.13636	0.354558	1.6253	2.39e-05	0.00161441	No change
TraesCS2A01G045100.1	2.30326	0.408902	1.62491	6.63e-07	0.000187855	No change
TraesCS7B01G098400.1	2.39193	0.437683	1.62486	0.00393537	0.0426825	No change
TraesCS7A01G061600LC.1	1.04204	0	1.62484	5.02e-05	0.00254472	No change
TraesCS1A01G237100.1	14.5711	4.38675	1.62484	9.8e-06	0.000912677	No change
TraesCS6B01G321500.1	1.87905	0.271709	1.62426	0.00810205	0.0674581	No change
TraesCS2B01G345000LC.1	3.68647	0.859296	1.62287	0.00228007	0.0298834	No change
TraesCS4A01G109700LC.1	1.68185	0.208845	1.62201	0.0027527	0.0338095	No change
TraesCS6A01G020300LC.1	7.534	2.11073	1.62166	0.00201322	0.027481	No change
TraesCS1B01G186200.6	1.03836	0	1.62139	5.13e-07	0.000167173	No change
TraesCS4A01G610300LC.2	1.03796	0	1.62102	2.48e-06	0.000390807	No change
TraesCS4B01G271300.1	5.39083	1.41653	1.61998	0.133575	0.256651	No change
TraesCS4A01G064500.2	65.1978	20.8817	1.61947	0.00198449	0.0272123	No change
TraesCS2B01G009100.1	1.0355	0	1.61871	1.15e-05	0.00100525	No change
TraesCS2A01G340800.1	1.87161	0.272281	1.61867	0.0843225	0.232231	No change
TraesCS4A01G025900.2	2.13147	0.357317	1.61797	0.00168419	0.0243781	No change
TraesCS5B01G220600LC.1	43.0839	13.7091	1.61698	0.00280974	0.0342807	No change
TraesCS1B01G556200LC.1	1.03328	0	1.61662	1.43e-06	0.000291451	No change
TraesCS3A01G489700.1	5.008	1.29664	1.61622	0.00897943	0.0717753	No change
TraesCS4B01G354700.1	5.01504	1.29986	1.61548	0.26755	0.355343	No change
TraesCS2A01G300600.1	10.0696	2.94959	1.61542	0.0518138	0.191789	No change
TraesCS3B01G605400LC.1	1.0312	0	1.61467	2.31e-05	0.00157477	No change
TraesCS2A01G452000.1	2.26038	0.401682	1.61418	0.00129045	0.0203793	No change
TraesCS4A01G293000.1	1355.25	442.444	1.61389	0.000892992	0.0158627	No change
TraesCS5B01G382200.1	4.23173	1.04632	1.61353	0.387398	0.467183	No change
TraesCS1A01G400700.1	18.8009	5.80806	1.6134	0.000817491	0.0149698	No change
TraesCS5B01G676200LC.1	1.70337	0.220381	1.61288	0.00206053	0.0279082	No change
TraesCS2B01G380400LC.1	1.12793	0.0326963	1.61165	0.000138273	0.00473694	No change
TraesCS4B01G283600.1	2.93212	0.623908	1.61057	0.00288788	0.0348379	No change
TraesCS2B01G207200.1	2.83136	0.591053	1.61039	0.00298591	0.0355813	No change
TraesCS6A01G346800.1	2.27052	0.408145	1.60916	0.000962627	0.0167497	No change
TraesCS7B01G596800LC.1	2.04004	0.332661	1.60905	0.00718701	0.0626989	No change
TraesCS5B01G381900.1	27.142	8.56257	1.60887	0.0959854	0.23961	No change
TraesCS2B01G245500.1	22.9924	7.20883	1.60761	0.0166373	0.105008	No change
TraesCS1B01G362600.1	11.5856	3.4663	1.60742	0.0065255	0.0588645	No change
TraesCS7A01G189300LC.1	15.329	4.69486	1.60741	0.016287	0.103619	No change
TraesCS5B01G540300.1	1.10479	0.0270874	1.60627	0.000121326	0.0043727	No change
TraesCS1B01G148600.1	23.9733	7.54444	1.60515	0.000854307	0.0153632	No change
TraesCS2B01G348200LC.1	1.11268	0.0301317	1.60504	3.29e-05	0.0019641	No change
TraesCS7A01G439200.1	4.60499	1.17902	1.60429	0.127209	0.253803	No change
TraesCS5B01G099100.1	166.245	54.3949	1.6029	0.0196864	0.115779	No change
TraesCS1B01G395100LC.1	3.29292	0.748744	1.60283	0.000110376	0.00413621	No change
TraesCS1A01G360100.1	55.7475	18.0223	1.60253	0.0171572	0.106957	No change
TraesCS2B01G558800.1	3.00681	0.654798	1.60252	3.88e-05	0.00215137	No change
TraesCS4A01G092800.1	1.82857	0.267109	1.60194	6.76e-05	0.00305551	No change
TraesCS2A01G148400.1	2.49067	0.485498	1.60154	0.288382	0.374279	No change
TraesCS2B01G316900.1	2.34546	0.438214	1.60067	0.000262749	0.00706393	No change
TraesCS4A01G236000.1	2.95347	0.638977	1.60031	0.00787928	0.0664201	No change
TraesCS7A01G491400.1	247.832	81.4084	1.60019	0.0239652	0.129079	No change
TraesCS5A01G348600.1	56.3865	18.2634	1.60017	0.0112978	0.0828313	No change
TraesCS5B01G283500.1	2.24511	0.405639	1.59986	0.00349947	0.039535	No change
TraesCS6B01G238100.1	11.9399	3.6085	1.59829	0.0262167	0.135753	No change
TraesCS3B01G262800.1	48.3522	15.6472	1.59714	0.868877	0.932469	No change
TraesCS5B01G025600.1	1.57252	0.185097	1.59701	0.00470035	0.0477283	No change
TraesCS1B01G142100.1	3.51588	0.827833	1.59664	0.00611067	0.0565338	No change
TraesCS6B01G444900.1	1.4607	0.148403	1.59641	0.000198856	0.00590883	No change
TraesCS4A01G356400LC.1	1.63268	0.20538	1.59619	0.00240236	0.0309454	No change
TraesCS4A01G172600.1	33.2272	10.6605	1.59551	0.550301	0.622798	No change
TraesCS2B01G454600.1	3.09962	0.691222	1.5954	0.0248474	0.131784	No change
TraesCS2A01G156600.1	2.37814	0.452809	1.59488	0.00122961	0.0197449	No change
TraesCS2A01G359400.1	24.6214	7.8208	1.59412	0.00839896	0.0689506	No change
TraesCS6B01G242400LC.1	1.06307	0.0180031	1.59335	8.79e-05	0.00358306	No change
TraesCS2A01G481800.1	1.00813	0	1.59276	2.9e-06	0.000434357	No change
TraesCS4A01G427000LC.1	6.92994	1.96418	1.59225	0.0152365	0.0994827	No change
TraesCS7A01G170200.1	3.67296	0.885236	1.59094	0.0223255	0.124239	No change
TraesCS1B01G453500.1	113.439	37.3315	1.5906	0.000256198	0.00697301	No change
TraesCS3A01G068800LC.1	2.02763	0.339539	1.59012	0.00915567	0.0727395	No change
TraesCS1A01G273300.1	7.35796	2.11066	1.58974	0.013552	0.0924188	No change
TraesCS2B01G197400LC.1	28.2302	9.04846	1.58923	0.0011021	0.0183499	No change
TraesCS1B01G297100.1	21.2667	6.73998	1.58807	0.00473518	0.0479702	No change
TraesCS2A01G427300.1	3.43823	0.810227	1.58773	1	1	No change
TraesCS6A01G347800.1	1.46921	0.156127	1.58557	0.00631005	0.0575797	No change
TraesCS3B01G488900.1	21.5005	6.83153	1.58535	0.0549915	0.196733	No change
TraesCS1B01G219400.1	1.92206	0.307474	1.58475	0.00334591	0.0383153	No change
TraesCS4A01G441200.1	3.41956	0.80722	1.58419	0.0334416	0.154273	No change
TraesCS1A01G444300.1	93.0581	30.7067	1.58401	0.0579977	0.201394	No change
TraesCS2A01G383100.1	39.9062	12.978	1.58396	5.21e-05	0.0026051	No change
TraesCS7A01G022200.1	2.52034	0.507577	1.58382	0.0107845	0.0802504	No change
TraesCS6B01G325300.1	4.37974	1.12879	1.583	0.0290524	0.143419	No change
TraesCS6B01G090600.1	125.666	41.6126	1.58299	0.0157339	0.101486	No change
TraesCS5B01G434400.1	6.3527	1.78741	1.58296	0.019249	0.114442	No change
TraesCS3B01G578400.1	1.13502	0.045874	1.58267	8.2e-05	0.00344336	No change
TraesCS6A01G323300.1	3.03862	0.681824	1.58217	0.132418	0.256153	No change
TraesCS7B01G327700.1	13.9684	4.33645	1.58089	0.274836	0.361856	No change
TraesCS6B01G211300.1	2.64786	0.552949	1.57993	0.00314862	0.0369044	No change
TraesCS2A01G041900.1	17.9843	5.68334	1.57984	1.15e-05	0.00100312	No change
TraesCS5A01G738500LC.2	2.05366	0.354399	1.57959	0.0088547	0.0711832	No change
TraesCS4A01G129100.1	2.70071	0.571383	1.57892	1	1	No change
TraesCS2A01G464800.1	0.993435	0	1.57863	3.57e-06	0.000484442	No change
TraesCS2B01G322200LC.1	0.992556	0	1.57779	7.2e-05	0.00315231	No change
TraesCS4A01G517700LC.1	1.40453	0.138258	1.57722	0.00193621	0.0267437	No change
TraesCS7B01G154600.1	4.29358	1.10658	1.57711	1.92e-05	0.00142443	No change
TraesCS1A01G554400LC.1	0.99144	0	1.57671	0.00017379	0.00547123	No change
TraesCS3A01G416700LC.1	0.99135	0	1.57662	4.52e-07	0.000161537	No change
TraesCS3B01G449600.1	6.68054	1.90799	1.57626	0.0134681	0.0920903	No change
TraesCS4A01G729000LC.1	5.50011	1.51241	1.57606	0.0252133	0.132811	No change
TraesCS6B01G178900.1	4.05796	1.02921	1.57561	0.00020691	0.00608771	No change
TraesCS7A01G170400.1	4.89082	1.30887	1.57542	0.0351812	0.158526	No change
TraesCS6B01G424500.1	2.92998	0.651696	1.57444	0.00255326	0.0321876	No change
TraesCS2B01G311100.1	1.80006	0.272354	1.57434	0.00196749	0.0270616	No change
TraesCS6A01G378700LC.1	1.89593	0.30478	1.57392	1.67e-05	0.001294	No change
TraesCS6B01G127600LC.1	1.04632	0.0195938	1.57338	2.16e-05	0.00151707	No change
TraesCS1A01G319500.1	128.117	42.7186	1.57336	5.32e-06	0.000612541	No change
TraesCS6A01G391600.1	60.428	19.9736	1.57334	0.0032269	0.0374694	No change
TraesCS7A01G415400LC.1	3.77779	0.938398	1.5724	0.0102042	0.0774549	No change
TraesCS4B01G218400.1	3.43818	0.824677	1.57189	0.0495676	0.188072	No change
TraesCS3A01G517200LC.1	1.02723	0.0137451	1.5718	5.8e-06	0.000647427	No change
TraesCS6B01G684800LC.1	1.27695	0.0977871	1.5717	0.000977972	0.0169574	No change
TraesCS7B01G318200.1	7.56357	2.21374	1.57114	0.0878477	0.234675	No change
TraesCS7B01G496600.1	2.05888	0.361209	1.57108	0.0057535	0.0543493	No change
TraesCS5B01G025800LC.2	5.1022	1.3861	1.57059	0.0175428	0.108344	No change
TraesCS6B01G295600LC.1	3.65337	0.898518	1.57038	0.000446119	0.00991455	No change
TraesCS2A01G495400LC.1	48.307	15.9364	1.57019	0.00514041	0.0505553	No change
TraesCS5B01G422000LC.1	5.17781	1.41213	1.57015	0.353562	0.435622	No change
TraesCS6B01G429000.1	111.537	37.2399	1.56981	0.0182467	0.110996	No change
TraesCS5A01G220400.3	3.9618	1.00355	1.56925	0.225276	0.318866	No change
TraesCS3A01G042400.1	20.6308	6.62112	1.56917	0.00144443	0.0219893	No change
TraesCS2A01G318500.1	2.15319	0.394199	1.56906	0.114737	0.248075	No change
TraesCS7A01G000200.1	13.7746	4.31193	1.56876	3.2e-05	0.00193539	No change
TraesCS4A01G309600.1	1.12969	0.0494635	1.5685	0.052433	0.192728	No change
TraesCS2B01G039600.1	1.08949	0.035913	1.5685	1.45e-06	0.000292596	No change
TraesCS5B01G306100.1	5.05249	1.37241	1.56824	0.134988	0.257414	No change
TraesCS6A01G308300.1	1.48782	0.170406	1.56808	0.00104401	0.0176911	No change
TraesCS7B01G206600LC.1	9.33389	2.8169	1.56793	0.00571471	0.0541079	No change
TraesCS2A01G294100.1	4.97747	1.34752	1.56792	0.0868575	0.233937	No change
TraesCS4A01G212800LC.1	6.44309	1.8423	1.56765	0.00346719	0.0392912	No change
TraesCS1A01G388800.1	5.65656	1.57711	1.56755	1.64e-05	0.00128255	No change
TraesCS2B01G371000.1	5.48319	1.51922	1.56712	0.00383716	0.0419764	No change
TraesCS5B01G470100LC.1	1.22172	0.0811079	1.56697	2.61e-05	0.00169479	No change
TraesCS1A01G167800.1	6.4191	1.83555	1.56682	0.132986	0.256424	No change
TraesCS7A01G452000.1	8.46177	2.52519	1.56676	0.0214525	0.121492	No change
TraesCS4B01G233400LC.1	1.50692	0.177481	1.56673	2.46e-06	0.000388328	No change
TraesCS1B01G247500.1	2.19352	0.409595	1.5662	0.00123743	0.0198271	No change
TraesCS4B01G576600LC.1	1.789	0.273295	1.56562	5.49e-06	0.000628391	No change
TraesCS4A01G217300.1	0.979999	0	1.5656	5.42e-05	0.00267797	No change
TraesCS5A01G476600.1	4.75833	1.27653	1.56554	0.0406263	0.170812	No change
TraesCS6B01G095400.1	1.18788	0.070387	1.5652	0.000193196	0.00580746	No change
TraesCS1B01G012900LC.1	0.979202	0	1.56482	1.23e-06	0.000268521	No change
TraesCS2B01G317700.1	1.18453	0.0694478	1.56471	0.000559659	0.0116092	No change
TraesCS1A01G503600LC.1	4.19925	1.08952	1.56384	0.00251196	0.0318049	No change
TraesCS5B01G343400LC.1	2.56593	0.537184	1.56365	0.0046162	0.0472383	No change
TraesCS2B01G469600.1	5.22508	1.43727	1.56327	0.0089214	0.0714973	No change
TraesCS1A01G284500.1	1.46043	0.163406	1.56321	0.00538655	0.0521378	No change
TraesCS3B01G396400.1	27.7168	9.0514	1.56277	0.00707358	0.0620353	No change
TraesCS2B01G348100.1	3.86726	0.978399	1.56269	0.0215533	0.121857	No change
TraesCS6A01G316400.1	3.06327	0.706863	1.56194	0.000102699	0.00392884	No change
TraesCS7A01G389200.1	1.0043	0.0096798	1.56143	8.52e-06	0.000827512	No change
TraesCS2A01G007300.1	59.1216	19.7055	1.56109	0.000483748	0.0104673	No change
TraesCS1B01G353700.1	4.07011	1.04908	1.56082	2.34e-05	0.00159319	No change
TraesCS5A01G244200.1	3.41868	0.828604	1.56046	0.0198386	0.116201	No change
TraesCS2B01G049000.1	1.67643	0.237925	1.56042	0.000591672	0.0120545	No change
TraesCS4A01G051500.1	66.724	22.2964	1.56017	0.000694629	0.0134199	No change
TraesCS5B01G230300.1	10.9702	3.39091	1.55971	0.000101995	0.00391648	No change
TraesCS5A01G020900.1	25.7892	8.42448	1.55863	0.00386835	0.0421984	No change
TraesCS5B01G485700.1	2.90114	0.65476	1.55843	8.16e-05	0.00343437	No change
TraesCS6B01G094700.3	38.7918	12.8442	1.55801	0.000176263	0.00551016	No change
TraesCS5B01G219500.1	3.9497	1.01141	1.55781	0.10121	0.242095	No change
TraesCS3A01G250800.1	6.84052	1.99358	1.55766	0.0061721	0.0568457	No change
TraesCS3A01G301800LC.1	10.3201	3.17598	1.55751	0.000344471	0.0084182	No change
TraesCS4A01G383300.1	2.05533	0.368547	1.55683	0.434084	0.512071	No change
TraesCS7A01G303600.1	0.989335	0.00651578	1.55599	5.64e-06	0.000641771	No change
TraesCS5B01G329900LC.1	23.018	7.50135	1.55545	0.0136568	0.0929109	No change
TraesCS2B01G050800.1	3.20521	0.762732	1.55301	0.227137	0.320323	No change
TraesCS3A01G475600LC.1	2.03351	0.363509	1.55285	0.0172534	0.107307	No change
TraesCS4B01G497700LC.1	5.58843	1.57604	1.55223	0.169067	0.277888	No change
TraesCS6A01G428900LC.1	0.966084	0	1.55197	1.25e-07	7.78e-05	No change
TraesCS7A01G544600.1	2.77983	0.619288	1.55104	2.13e-06	0.000361153	No change
TraesCS4B01G225200.1	1.84924	0.301743	1.55098	9.34e-05	0.00370916	No change
TraesCS5B01G162700.1	2.49897	0.523661	1.55073	0.0122437	0.0869051	No change
TraesCS3A01G448300.1	37.0736	12.3259	1.55066	0.0177313	0.109009	No change
TraesCS5B01G542200.1	6.00577	1.72096	1.55054	0.00133195	0.0207759	No change
TraesCS6B01G152100.3	2.59219	0.555947	1.55009	0.0159828	0.102457	No change
TraesCS6A01G050300.1	1.65803	0.237448	1.5491	7.14e-05	0.00313915	No change
TraesCS7B01G208800.1	7.87614	2.36361	1.54845	9.75e-05	0.00382191	No change
TraesCS2A01G168300.1	176.909	60.1672	1.54809	0.00609554	0.0564612	No change
TraesCS2B01G640300LC.1	3.25509	0.784702	1.54742	0.0175868	0.108414	No change
TraesCS4A01G261100LC.1	6.02357	1.73218	1.54721	0.0161504	0.103123	No change
TraesCS2A01G565000LC.1	15.6514	5.02842	1.54672	0.000411978	0.00944164	No change
TraesCS4B01G599300LC.1	2.32324	0.466411	1.54664	8.76e-05	0.00357433	No change
TraesCS1A01G344300.1	1.49288	0.182422	1.54612	0.00883567	0.0710962	No change
TraesCS6B01G813300LC.1	4.8647	1.33716	1.54602	0.00241439	0.0310315	No change
TraesCS2B01G455800.1	3.97544	1.03266	1.54599	0.0430953	0.175931	No change
TraesCS3B01G551900.1	2.37985	0.486279	1.54592	0.00373477	0.041277	No change
TraesCS1A01G238200LC.1	1.21802	0.0883903	1.5459	0.000889815	0.0158182	No change
TraesCS2B01G103000LC.1	0.959928	0	1.5459	7.5e-06	0.000764927	No change
TraesCS3B01G542700.1	1.51392	0.189805	1.54575	0.0579843	0.20139	No change
TraesCS6B01G275400.1	67.3057	22.7271	1.5456	0.00112306	0.0185904	No change
TraesCS2A01G195500.1	6.72403	1.97493	1.54542	0.00380825	0.0418176	No change
TraesCS5A01G398800.1	20.9336	6.84333	1.54537	0.00178088	0.025336	No change
TraesCS4B01G367400.1	36.8974	12.317	1.54488	0.402798	0.481938	No change
TraesCS1B01G061100.1	26.5566	8.77448	1.54464	0.00869367	0.070384	No change
TraesCS7A01G477900.1	62.3655	21.0514	1.54449	0.114376	0.247887	No change
TraesCS3A01G278200LC.1	2.89392	0.664112	1.54372	0.00969622	0.0751718	No change
TraesCS6A01G106400.1	45.3678	15.2329	1.54369	0.0009951	0.0171733	No change
TraesCS7B01G385300.1	54.3746	18.3242	1.54355	0.23996	0.331128	No change
TraesCS4A01G100700.1	1.75507	0.273829	1.54309	0.000442677	0.00987268	No change
TraesCS2B01G242700LC.1	48.868	16.4424	1.54294	0.0272748	0.138849	No change
TraesCS7A01G259300.1	3.95416	1.0291	1.54247	0.0215093	0.121697	No change
TraesCS1A01G364400.1	3.0461	0.717451	1.54237	1	1	No change
TraesCS1A01G180600LC.1	2.6234	0.572357	1.54233	0.00381794	0.0418581	No change
TraesCS3B01G328400.1	23.1689	7.62685	1.54222	0.270831	0.358056	No change
TraesCS3B01G043900LC.1	15.8857	5.12731	1.54192	0.0640074	0.209933	No change
TraesCS7B01G398900.1	102.309	34.8294	1.54103	0.000140516	0.00478489	No change
TraesCS7A01G681700LC.1	11.4488	3.6071	1.54067	0.0322342	0.151196	No change
TraesCS3A01G293700.2	9.23529	2.84638	1.54062	0.215923	0.311657	No change
TraesCS4A01G067900.1	3.29182	0.803807	1.54016	0.0664401	0.213028	No change
TraesCS3B01G026600LC.1	1.86719	0.314381	1.5394	0.00016348	0.00526115	No change
TraesCS7B01G380300.1	28.1094	9.34533	1.53898	0.110938	0.246307	No change
TraesCS6A01G144200.1	1.6965	0.256066	1.53862	0.000188106	0.00572859	No change
TraesCS6B01G338600LC.1	1.44419	0.169247	1.53856	1.48e-06	0.000294907	No change
TraesCS3B01G055100LC.1	0.952117	0	1.53816	9.98e-06	0.000922251	No change
TraesCS5B01G150700.1	1.58241	0.217041	1.53813	0.00841426	0.069003	No change
TraesCS1B01G434200.2	4.05985	1.07027	1.53798	0.189346	0.291818	No change
TraesCS5A01G305600.1	15.6209	5.05235	1.53776	0.347204	0.429663	No change
TraesCS2A01G341500.1	48.7322	16.4581	1.53763	0.000768773	0.0143629	No change
TraesCS2A01G189000LC.1	3.94217	1.03034	1.53741	0.00469258	0.0477048	No change
TraesCS5B01G200100.1	4.01614	1.05616	1.5371	9.69e-05	0.00380118	No change
TraesCS1B01G015100.1	10.0939	3.15091	1.5369	0.000213272	0.00619723	No change
TraesCS7A01G776600LC.1	1.40485	0.15657	1.53666	0.00526484	0.05128	No change
TraesCS7B01G274500.1	56.0341	18.9887	1.53648	0.20932	0.306521	No change
TraesCS7B01G211200.1	2.18896	0.427201	1.5361	4.4e-05	0.00233098	No change
TraesCS7A01G207800.1	7.63876	2.30657	1.536	0.0893078	0.235796	No change
TraesCS6B01G286100.1	10.6266	3.33704	1.53595	1.89e-05	0.00140715	No change
TraesCS7A01G140500.1	1.36358	0.142722	1.53581	0.00327395	0.0377875	No change
TraesCS5B01G534100.1	0.949489	0	1.53554	0.000213473	0.00619791	No change
TraesCS5A01G147700.1	13.7068	4.40128	1.53535	0.00215951	0.0288733	No change
TraesCS3A01G388400.1	4.29597	1.15485	1.53512	0.033938	0.155465	No change
TraesCS1A01G192700.1	7.47832	2.25343	1.53485	0.0151311	0.0990453	No change
TraesCS2A01G035500.1	2.39341	0.498887	1.53438	2.73e-05	0.00172867	No change
TraesCS5A01G558800LC.1	0.947424	0	1.53349	2.05e-05	0.00147692	No change
TraesCS1A01G177200LC.1	1.05744	0.0381709	1.53304	1.36e-06	0.000284238	No change
TraesCS2A01G638100LC.1	4.48203	1.22262	1.53213	0.000364844	0.0087466	No change
TraesCS6A01G313700.1	6.25173	1.83477	1.53198	1.26e-05	0.00107284	No change
TraesCS1B01G072000.1	11.4889	3.64927	1.53077	1.75e-05	0.00132334	No change
TraesCS5A01G301100LC.1	16.0149	5.21796	1.5302	0.00936689	0.0738156	No change
TraesCS5A01G200700.1	15.9905	5.21023	1.53001	8.39e-05	0.00348661	No change
TraesCS6A01G385300.1	1.8681	0.320994	1.52829	0.0121284	0.0864612	No change
TraesCS5B01G719500LC.1	4.77833	1.33007	1.52818	0.128665	0.254552	No change
TraesCS6B01G371700.1	5.87538	1.71091	1.52787	0.00189625	0.0263876	No change
TraesCS5B01G423100.1	33.1169	11.1622	1.52734	0.0232543	0.127113	No change
TraesCS2B01G506500.1	9.56578	2.99331	1.52679	2.15e-06	0.000361153	No change
TraesCS2B01G366400.1	2.77208	0.635741	1.52657	0.000803387	0.0147869	No change
TraesCS1B01G086400.1	3.08972	0.74649	1.526	0.00915192	0.0727223	No change
TraesCS4A01G281300.1	3.47728	0.88125	1.52581	0.00019305	0.00580746	No change
TraesCS2B01G312800.1	11.1221	3.53977	1.52453	0.000378639	0.00893904	No change
TraesCS3A01G412000.1	1.42192	0.168093	1.52443	0.00126856	0.0201798	No change
TraesCS5B01G160800.1	10.6889	3.38968	1.52435	1	1	No change
TraesCS1A01G420700.1	5.10826	1.45051	1.52371	0.0337475	0.154955	No change
TraesCS6A01G183500.1	3.03617	0.730065	1.52345	0.513087	0.58742	No change
TraesCS6B01G063100LC.1	8.49683	2.62981	1.52334	0.0132566	0.0913632	No change
TraesCS5A01G407500.2	1.05187	0.0399362	1.52315	0.000380873	0.00897223	No change
TraesCS2B01G310100.1	2.07298	0.395404	1.52283	0.0141181	0.094869	No change
TraesCS2B01G310400.1	2.07298	0.395404	1.52283	0.0141181	0.094869	No change
TraesCS7B01G161400.1	3.54972	0.909347	1.52279	0.000198475	0.00590255	No change
TraesCS5A01G539600.1	8.21125	2.53181	1.5227	6.65e-05	0.00302704	No change
TraesCS4B01G381700.1	7.71763	2.36268	1.52135	0.0764677	0.224376	No change
TraesCS5A01G465700LC.1	2.31808	0.481838	1.52116	0.109043	0.245687	No change
TraesCS4B01G135500.1	190.309	65.9943	1.52083	2.48e-05	0.00165199	No change
TraesCS4A01G505200LC.2	1.12686	0.0672876	1.51993	0.0501801	0.18916	No change
TraesCS1B01G394700LC.1	2.95288	0.704032	1.51993	0.000223723	0.00638912	No change
TraesCS6B01G014400LC.1	35.2967	11.9844	1.5197	0.0473636	0.184153	No change
TraesCS5B01G058300.1	2.81587	0.656573	1.51953	0.0114614	0.0835746	No change
TraesCS6B01G403900.1	1.88332	0.331345	1.51945	0.0709719	0.218464	No change
TraesCS1B01G131900.2	4.66596	1.30215	1.51931	0.00415552	0.0441886	No change
TraesCS2A01G345600.1	3.22999	0.801348	1.51916	0.000646499	0.0127904	No change
TraesCS6B01G318000.1	3.49823	0.895173	1.51892	0.000429877	0.00968007	No change
TraesCS2B01G378700.1	19.8555	6.60461	1.51859	0.000898813	0.0159456	No change
TraesCS2B01G392900LC.1	0.932469	0	1.5185	0.000226042	0.00642433	No change
TraesCS4B01G321400.1	2.98345	0.716153	1.51819	0.00460302	0.0471518	No change
TraesCS5A01G377500.1	3.96419	1.05873	1.51803	0.0343406	0.156303	No change
TraesCS7A01G532700LC.1	20.8321	6.95131	1.51746	0.000172201	0.00543398	No change
TraesCS5B01G516900.1	4.74494	1.33222	1.51734	0.000151056	0.00498793	No change
TraesCS7A01G109600.1	0.930432	0	1.51645	4.29e-06	0.000543477	No change
TraesCS5A01G419000.1	1.13285	0.0708182	1.51629	0.00259976	0.032556	No change
TraesCS6B01G378600.1	0.92995	0	1.51596	3.46e-07	0.000139375	No change
TraesCS2A01G433700.1	8.78589	2.74793	1.51552	0.191383	0.293331	No change
TraesCS6A01G104300LC.1	1.7239	0.277996	1.51526	0.010948	0.08106	No change
TraesCS2A01G003300LC.1	1.4923	0.197023	1.51516	0.00751091	0.0645953	No change
TraesCS7A01G346900.1	7.04737	2.14054	1.51514	0.039878	0.169215	No change
TraesCS6A01G343000.1	6.09923	1.80943	1.51476	7.95e-05	0.00337849	No change
TraesCS4A01G535500LC.1	12.9532	4.20924	1.51438	0.00462248	0.0472846	No change
TraesCS1A01G026000.1	3.48109	0.893605	1.51434	0.00476748	0.0481483	No change
TraesCS1A01G282300LC.1	1.93736	0.353592	1.5137	0.00519017	0.0508674	No change
TraesCS5A01G710600LC.2	1.20191	0.0962527	1.51316	0.00166913	0.0242154	No change
TraesCS5A01G187500.1	13.2519	4.31826	1.51305	0.000888888	0.0158057	No change
TraesCS3A01G438100LC.1	3.86311	1.02885	1.51291	0.00842468	0.0690154	No change
TraesCS6A01G567900LC.1	1.00236	0.027163	1.51091	0.000784895	0.0145657	No change
TraesCS3B01G499200.1	0.975982	0.0182507	1.50995	0.000101306	0.00390421	No change
TraesCS1B01G254300.1	3.46191	0.891178	1.50989	0.012491	0.0879999	No change
TraesCS2A01G036900.1	1.72404	0.281112	1.50958	0.000421141	0.00955742	No change
TraesCS4A01G340700.1	1.9515	0.361001	1.50958	0.00816741	0.0677823	No change
TraesCS5B01G305400.1	1.4328	0.179313	1.50855	0.00148329	0.0223466	No change
TraesCS7A01G147000.1	2.49318	0.552277	1.50816	0.205659	0.303769	No change
TraesCS7A01G167600.1	2.35114	0.502962	1.50727	0.0510107	0.190523	No change
TraesCS2A01G521500.1	20.7287	6.96823	1.50718	0.0861791	0.233472	No change
TraesCS7A01G081000.1	37.0643	12.7172	1.50694	3.49e-05	0.00202255	No change
TraesCS5B01G255900.1	7.21368	2.21455	1.50671	9.22e-05	0.0036776	No change
TraesCS3A01G349200.1	1.91139	0.34884	1.5063	0.000589666	0.0120232	No change
TraesCS2A01G583900.1	16.9523	5.64626	1.50564	0.00152563	0.0227667	No change
TraesCS3B01G158700.1	12.016	3.91064	1.50471	0.0736452	0.221352	No change
TraesCS2A01G413300.1	8.04264	2.51167	1.50412	3.09e-05	0.00190201	No change
TraesCS2A01G555300.1	2.68975	0.624624	1.504	0.0065322	0.0589174	No change
TraesCS7B01G692500LC.1	14.8366	4.90785	1.50385	0.000148899	0.00494714	No change
TraesCS1B01G347400.1	5.54328	1.63122	1.50366	1.35e-05	0.00112136	No change
TraesCS2B01G334500LC.1	4.09256	1.11969	1.50358	0.0217857	0.12257	No change
TraesCS1A01G160700.1	1.17467	0.0906853	1.50341	0.00147973	0.022322	No change
TraesCS7B01G150600.8	3.73692	0.99459	1.50327	1.17e-05	0.00101716	No change
TraesCS1A01G206800.1	31.7218	10.8679	1.50307	8.74e-05	0.00357296	No change
TraesCS1B01G293800.1	4.19849	1.15777	1.50295	0.00079163	0.0146478	No change
TraesCS2B01G774600LC.1	66.3801	23.1007	1.50275	1.55e-05	0.00124026	No change
TraesCS4B01G154400.1	2.34516	0.50423	1.50242	1.01e-05	0.000927354	No change
TraesCS1A01G295800.1	17.0895	5.70874	1.50234	0.625675	0.694875	No change
TraesCS7B01G306700.1	5.03279	1.45301	1.5023	0.0476322	0.184613	No change
TraesCS3A01G205800LC.1	0.967458	0.0180763	1.50208	0.00013362	0.00465647	No change
TraesCS5B01G111000.12	1.56535	0.229166	1.50207	0.0165897	0.104796	No change
TraesCS3A01G088400.1	388.098	136.704	1.50195	0.0539418	0.194952	No change
TraesCS4B01G155500.1	6.63985	2.02138	1.50168	4.16e-05	0.00224681	No change
TraesCS5A01G430800LC.2	5.01913	1.44924	1.50153	0.00539524	0.0522064	No change
TraesCS5A01G521000.2	29.8685	10.2273	1.50129	0.00214141	0.0287081	No change
TraesCS5A01G221500.1	1.06143	0.0518174	1.5006	0.000539836	0.0113322	No change
TraesCS7B01G338500LC.1	46.5957	16.1479	1.50025	0.00155403	0.023026	No change
TraesCS1B01G382800.1	2.61431	0.601079	1.49999	0.103488	0.243078	No change
TraesCS5B01G264500.1	5.9269	1.77282	1.49964	9.14e-05	0.00366212	No change
TraesCS6A01G250000.1	91.6442	32.0893	1.4995	0.000331862	0.00825089	No change
TraesCS3A01G293700.1	4.58999	1.30047	1.49929	0.13334	0.256558	No change
TraesCS7B01G475400.1	0.920264	0.00246043	1.49908	4.93e-07	0.000163544	No change
TraesCS4B01G422200LC.1	36.0193	12.4207	1.49898	0.0114889	0.0836872	No change
TraesCS5B01G221600.2	9.13664	2.91081	1.49842	0.124031	0.252606	No change
TraesCS1A01G274200.1	19.8516	6.7033	1.49842	0.0101551	0.0772648	No change
TraesCS2A01G433400.1	2.07481	0.411419	1.49828	0.00444837	0.0461301	No change
TraesCS6B01G329300.1	1.47021	0.197678	1.49771	0.00215953	0.0288733	No change
TraesCS4B01G133000.1	19.8084	6.69214	1.49758	0.0158905	0.102047	No change
TraesCS4A01G087100.2	4.49686	1.26979	1.49745	0.533659	0.606869	No change
TraesCS6A01G243500.1	2.91234	0.709007	1.49694	0.00336689	0.0384767	No change
TraesCS3A01G154600.1	3.08899	0.771939	1.49655	0.0603122	0.204817	No change
TraesCS2B01G225600LC.1	2.13555	0.434142	1.49639	0.00078061	0.0145093	No change
TraesCS4B01G102400LC.1	24.1255	8.23461	1.49534	5.64e-05	0.00274481	No change
TraesCS2A01G100000.2	4.82499	1.38905	1.49512	0.00598039	0.0557427	No change
TraesCS7B01G465600.1	20.3096	6.88307	1.49496	0.0279789	0.140508	No change
TraesCS6B01G566200LC.1	6.85435	2.11025	1.49441	0.00225923	0.0296922	No change
TraesCS2A01G255000LC.1	3.48011	0.912721	1.49433	0.0595462	0.203613	No change
TraesCS1A01G108000.1	1.64984	0.263177	1.49414	0.00182924	0.0257732	No change
TraesCS5A01G204400.1	11.6608	3.81784	1.49385	0.00467229	0.0475936	No change
TraesCS3B01G336400.1	3.84938	1.0444	1.49376	0.00387364	0.0422231	No change
TraesCS2B01G371500.1	3.91507	1.06784	1.49366	0.0238743	0.128788	No change
TraesCS3A01G439500LC.1	425.861	150.908	1.49363	0.305151	0.389746	No change
TraesCS5B01G317500.1	6.31558	1.9211	1.49317	0.0219844	0.123176	No change
TraesCS3B01G104100.1	755.319	268.212	1.49198	0.042112	0.173943	No change
TraesCS4A01G350100.1	1.12238	0.0768235	1.49191	0.0272598	0.138825	No change
TraesCS7A01G576300LC.1	2.50278	0.56766	1.49185	0.000629704	0.0125903	No change
TraesCS2A01G216400LC.1	22.6761	7.74423	1.49118	0.0492027	0.187464	No change
TraesCS5A01G264300.1	301.123	106.885	1.48995	0.000128098	0.00452783	No change
TraesCS2A01G040100.2	24.4293	8.37768	1.48959	0.115979	0.248794	No change
TraesCS1A01G265100.1	1.84518	0.335192	1.48952	0.0280527	0.140655	No change
TraesCS4A01G405300.1	6.51023	1.99662	1.48949	0.000356784	0.00860663	No change
TraesCS3B01G045400LC.1	2.98913	0.742713	1.48937	0.0222274	0.12396	No change
TraesCS7A01G032200LC.1	9.05511	2.90333	1.48932	3.8e-05	0.00212383	No change
TraesCS3B01G118900LC.2	4.60273	1.31765	1.4892	0.010321	0.0780079	No change
TraesCS7B01G337900.1	4.53056	1.29198	1.48916	0.0684824	0.21565	No change
TraesCS4B01G020500LC.1	1.34403	0.156895	1.48913	0.0013115	0.0205859	No change
TraesCS2B01G133100LC.1	1.04262	0.049648	1.48881	3.58e-05	0.00204808	No change
TraesCS5A01G196000.2	14.396	4.81032	1.48805	0.000198319	0.00590041	No change
TraesCS2B01G450200.1	0.940488	0.0136811	1.48761	9.75e-06	0.000909394	No change
TraesCS2B01G329400.1	2.64348	0.621273	1.48723	0.000193124	0.00580746	No change
TraesCS2A01G322900.1	41.6041	14.5185	1.48722	0.0215338	0.121786	No change
TraesCS3B01G158200.1	6.57994	2.02543	1.48721	0.000332327	0.0082595	No change
TraesCS5A01G184000.1	6.14947	1.87272	1.4867	0.0901316	0.236357	No change
TraesCS5A01G571200LC.1	1149.83	410.068	1.48635	0.0214413	0.12147	No change
TraesCS1A01G095500LC.1	1.19655	0.105604	1.48616	6.29e-05	0.00292936	No change
TraesCS2B01G484900.1	17.8725	6.05911	1.48598	0.0181569	0.110727	No change
TraesCS2A01G173200LC.1	2.03746	0.405913	1.48594	0.0105866	0.0793444	No change
TraesCS7A01G428800LC.1	1.17125	0.0967688	1.48569	4.24e-07	0.00015526	No change
TraesCS6A01G290200.1	1.54258	0.229914	1.4846	0.0698603	0.217335	No change
TraesCS2A01G371000.1	8.67852	2.78084	1.48419	0.0174897	0.108121	No change
TraesCS6B01G313600.1	1.65891	0.271844	1.48392	0.0187777	0.11272	No change
TraesCS5A01G261900.2	0.898527	0	1.48391	0.000537948	0.0113102	No change
TraesCS3A01G208300LC.1	15.6895	5.28867	1.48375	0.0355417	0.159429	No change
TraesCS6B01G107800.1	56.3251	19.8202	1.48361	0.0770679	0.22504	No change
TraesCS1B01G034900LC.1	1.39514	0.177688	1.48361	0.00276214	0.0338864	No change
TraesCS3A01G525700.1	6.07283	1.85067	1.48344	0.0589056	0.202665	No change
TraesCS4B01G061200LC.1	24.3686	8.39484	1.48328	2.08e-05	0.00149015	No change
TraesCS1A01G052300.1	3.46223	0.917228	1.48324	0.00501545	0.0497348	No change
TraesCS7A01G363000.1	10.198	3.32691	1.48309	0.126187	0.253317	No change
TraesCS6B01G009200LC.1	1.1715	0.0980267	1.48286	0.0020766	0.0280931	No change
TraesCS2A01G046900.1	0.897377	0	1.48272	1.04e-08	2.27e-05	No change
TraesCS2B01G431100.1	1.13505	0.0851335	1.4825	0.00055131	0.0114941	No change
TraesCS3B01G551500.1	1.00954	0.0402901	1.4823	0.00142874	0.0218123	No change
TraesCS2A01G566700.1	7.12118	2.2302	1.48101	4.36e-06	0.000546275	No change
TraesCS4A01G561700LC.1	0.895657	0	1.48094	9.08e-05	0.00364567	No change
TraesCS5A01G282900.1	0.895538	0	1.48082	3.12e-06	0.00044927	No change
TraesCS4B01G265200.1	3.57454	0.95994	1.48073	0.0236829	0.128234	No change
TraesCS5B01G583000LC.1	9.44964	3.06638	1.48018	0.000857662	0.0154004	No change
TraesCS4A01G179300LC.1	3.06522	0.777956	1.48015	5.01e-06	0.000594686	No change
TraesCS1A01G036100LC.1	12.6589	4.21968	1.47928	0.00664026	0.0595761	No change
TraesCS4A01G228800.1	11.8439	3.9275	1.47924	0.000737702	0.0139725	No change
TraesCS4B01G183900.1	8.74306	2.81544	1.47917	0.174261	0.281332	No change
TraesCS1B01G243300.1	3.23539	0.839921	1.47911	3.65e-06	0.000491128	No change
TraesCS4B01G172000LC.1	2.38664	0.535737	1.47873	0.0155227	0.100682	No change
TraesCS7B01G623400LC.1	0.893445	0	1.47866	2.07e-05	0.00148163	No change
TraesCS6B01G406600.1	0.899691	0.00235832	1.47832	6.01e-07	0.00017991	No change
TraesCS2A01G637800LC.1	2.41684	0.54706	1.47806	0.012076	0.0863053	No change
TraesCS7A01G359700LC.1	0.944215	0.0185031	1.47786	0.000349232	0.00848018	No change
TraesCS5B01G006800.1	0.900821	0.0030072	1.47762	2.71e-07	0.000121816	No change
TraesCS6A01G275600.1	4.51639	1.30174	1.47726	0.000859989	0.0154296	No change
TraesCS7A01G704200LC.1	2.84423	0.701232	1.47716	0.00062686	0.0125514	No change
TraesCS7B01G067400.1	23.5559	8.14183	1.47698	0.0198952	0.11633	No change
TraesCS5B01G781700LC.1	69.3806	24.6069	1.47681	0.00486319	0.0487299	No change
TraesCS1B01G019400.1	1.22392	0.119787	1.47585	0.00413383	0.044027	No change
TraesCS7A01G054200.1	1.24076	0.12608	1.4753	0.000295061	0.00757714	No change
TraesCS2A01G484100.1	7.25865	2.2912	1.47492	0.0793125	0.227443	No change
TraesCS5B01G034200.1	0.895288	0.00199202	1.47483	9.85e-08	7.01e-05	No change
TraesCS2B01G066000.1	8.05898	2.57939	1.47479	0.674142	0.740651	No change
TraesCS5A01G220100.1	7.85538	2.50668	1.47453	0.0668226	0.213521	No change
TraesCS7A01G450000.1	4.3305	1.23862	1.47423	0.0185757	0.112005	No change
TraesCS6B01G180600.1	25.3408	8.80087	1.47421	0.0273532	0.139027	No change
TraesCS2B01G290000LC.1	64.7018	22.9693	1.47414	0.0292252	0.14391	No change
TraesCS1B01G224600.3	1.08132	0.06964	1.47301	0.000693669	0.0134154	No change
TraesCS5B01G411400.1	2.07076	0.426428	1.47245	0.0131304	0.0908882	No change
TraesCS2B01G489800.1	1.42758	0.194973	1.47176	0.0523893	0.192649	No change
TraesCS7A01G482700.1	16.3269	5.56906	1.47123	0.0266351	0.137065	No change
TraesCS2B01G062500LC.1	20.6442	7.12695	1.47108	0.0620586	0.207216	No change
TraesCS2A01G313000.1	21.9031	7.58321	1.4707	8.04e-05	0.00340765	No change
TraesCS5B01G269100.1	11.9728	4.00149	1.47031	0.00441543	0.045909	No change
TraesCS5A01G408300.1	1.52983	0.233605	1.46829	0.00296773	0.0354821	No change
TraesCS7A01G114000LC.1	13.0542	4.39953	1.46803	4.28e-05	0.0022868	No change
TraesCS7A01G071800.1	3.86646	1.07842	1.46798	0.0206773	0.118714	No change
TraesCS4B01G158600LC.1	1.03289	0.0543247	1.46745	0.00061009	0.0122966	No change
TraesCS7B01G231000.1	20.8465	7.21988	1.46735	0.00298675	0.0355813	No change
TraesCS7A01G732300LC.1	1.62033	0.267134	1.46674	0.0437084	0.177228	No change
TraesCS4B01G274500.1	0.885846	0.0015104	1.46641	8.85e-05	0.00359556	No change
TraesCS1B01G167000.1	1.52832	0.234488	1.46547	0.0461267	0.182041	No change
TraesCS7B01G192200.2	3.89768	1.09297	1.46502	0.265779	0.353824	No change
TraesCS2B01G623400.1	6.51782	2.0424	1.46483	0.000941157	0.0164706	No change
TraesCS1A01G501500LC.1	11.0911	3.70127	1.46412	0.000231809	0.00653782	No change
TraesCS1B01G129700.1	20.0237	6.94295	1.46334	8.96e-05	0.00362089	No change
TraesCS1B01G148100LC.1	5.76352	1.77322	1.46224	3.37e-05	0.00198286	No change
TraesCS2B01G182100.1	2.86412	0.72106	1.46209	0.00288079	0.0348065	No change
TraesCS7B01G462900.1	0.877374	0	1.46192	3.99e-08	4.24e-05	No change
TraesCS5B01G153000.1	18.4642	6.38609	1.46152	0.0449073	0.179798	No change
TraesCS6A01G598600LC.1	1.47865	0.218489	1.46148	0.00281233	0.0343002	No change
TraesCS4B01G476400LC.1	5.63456	1.72825	1.46105	7.57e-05	0.00326728	No change
TraesCS6A01G392000.1	0.876357	0	1.46085	3.04e-07	0.000131597	No change
TraesCS7A01G567200.1	1.20288	0.118704	1.46066	9.02e-05	0.00363104	No change
TraesCS7B01G311200LC.2	2.16572	0.468552	1.46062	0.0214525	0.121492	No change
TraesCS6A01G254200LC.1	3.59277	0.987125	1.46055	0.0260816	0.135415	No change
TraesCS6B01G393600.1	23.3272	8.15907	1.46033	0.000387213	0.00906475	No change
TraesCS6B01G056100LC.1	0.937995	0.0225949	1.46029	4.79e-05	0.00246077	No change
TraesCS7A01G147500.1	1.71433	0.304775	1.46022	0.0020699	0.0280133	No change
TraesCS6A01G349800.1	2.92865	0.746867	1.45933	0.00384669	0.0420345	No change
TraesCS3A01G364300.1	7.59888	2.44587	1.45903	0.0590779	0.202968	No change
TraesCS2A01G467000.1	2.34237	0.533974	1.4589	0.171202	0.279272	No change
TraesCS6A01G280100.1	1.18157	0.111934	1.45836	0.00105246	0.0177847	No change
TraesCS2A01G334300.1	13.2008	4.48604	1.45829	0.00571561	0.0541079	No change
TraesCS6A01G316200.1	7.25532	2.32266	1.45813	0.0100272	0.0766092	No change
TraesCS4B01G175900LC.1	9.8243	3.25794	1.45803	0.00954623	0.0745049	No change
TraesCS2B01G586700LC.1	0.956027	0.0300472	1.45784	2.46e-05	0.00164794	No change
TraesCS5B01G237800.1	2.29488	0.517625	1.45758	0.0010046	0.0172775	No change
TraesCS2B01G628400LC.1	3.08449	0.805366	1.45731	0.0151126	0.0990003	No change
TraesCS5B01G115100.1	4.3826	1.27935	1.4563	0.0229348	0.126111	No change
TraesCS5A01G289000.1	31.2171	11.0599	1.45613	0.000203652	0.00600273	No change
TraesCS1B01G386300.1	2.89967	0.739221	1.45596	0.00230621	0.0301185	No change
TraesCS7A01G428400.1	3.07321	0.802745	1.45567	0.0154212	0.100201	No change
TraesCS7B01G183800LC.1	10.723	3.59334	1.45511	0.0311515	0.14883	No change
TraesCS2A01G572600.1	0.901871	0.0114064	1.45481	1.13e-05	0.000996342	No change
TraesCS2A01G608500LC.1	1.54329	0.245498	1.45462	0.0483195	0.185928	No change
TraesCS6B01G429200.1	112.428	40.7032	1.45458	0.0196859	0.115779	No change
TraesCS2B01G047200LC.1	36.5524	13.022	1.45425	0.0378604	0.164662	No change
TraesCS5B01G220300LC.1	2.32008	0.529813	1.45335	0.0032965	0.0379251	No change
TraesCS2B01G198500.1	20.7184	7.24885	1.45326	5.23e-06	0.000605997	No change
TraesCS6A01G191400.1	10.3114	3.44843	1.45321	0.0815096	0.229589	No change
TraesCS5B01G240100.1	1.68449	0.297943	1.45294	0.00281531	0.0343127	No change
TraesCS3B01G508600.1	0.8682	0	1.45228	2.1e-05	0.00149893	No change
TraesCS6A01G145400.1	6.13246	1.92551	1.45126	0.00860329	0.0699854	No change
TraesCS4A01G333100LC.1	7.90507	2.57528	1.45054	0.0246446	0.131171	No change
TraesCS2A01G427700.1	105.898	38.436	1.45029	0.00257894	0.0324001	No change
TraesCS2B01G187900.1	3.94673	1.12734	1.45023	0.00522227	0.0510503	No change
TraesCS1A01G020000.1	316.202	115.412	1.45009	0.105211	0.243726	No change
TraesCS5A01G178400LC.1	3.15944	0.83963	1.44979	0.002747	0.0337811	No change
TraesCS1A01G258500.1	6.34729	2.00692	1.44962	0.0102787	0.0777387	No change
TraesCS3B01G282000LC.1	3.16217	0.840916	1.44948	0.0239463	0.129047	No change
TraesCS4B01G019600.1	7.10886	2.28667	1.44914	0.000456691	0.0100598	No change
TraesCS7A01G118800LC.1	2.91659	0.751414	1.449	0.0119833	0.0858541	No change
TraesCS2A01G007700LC.1	28.8516	10.2555	1.44836	0.000299912	0.00767803	No change
TraesCS7A01G045000.1	0.864226	0	1.44808	3.06e-06	0.000447808	No change
TraesCS3B01G080800.1	2.61988	0.643463	1.44808	0.0462364	0.182185	No change
TraesCS5A01G735200LC.1	1.01486	0.055228	1.44803	0.00280156	0.0342223	No change
TraesCS7B01G109000.1	13.7978	4.74062	1.44798	0.0231309	0.12668	No change
TraesCS1A01G077000.1	1.37584	0.187924	1.44722	0.000260465	0.00702149	No change
TraesCS6B01G063700.1	1.34328	0.176121	1.44692	1.31e-05	0.00110263	No change
TraesCS7A01G192700.1	7.92424	2.59084	1.44655	0.00124895	0.0199727	No change
TraesCS1A01G396700.1	96.0531	34.93	1.44635	0.0279354	0.14045	No change
TraesCS2A01G071800.3	3.22729	0.868373	1.44567	0.000984883	0.0170688	No change
TraesCS2A01G426000.1	0.987568	0.0461527	1.44558	0.033517	0.154402	No change
TraesCS7B01G358500.1	2.34522	0.544847	1.44525	0.028015	0.140589	No change
TraesCS7B01G136000LC.1	1.59115	0.268027	1.44507	0.00178368	0.0253551	No change
TraesCS2A01G650100LC.1	20.9348	7.37496	1.44461	1.94e-05	0.00142705	No change
TraesCS6A01G368000.1	2.29887	0.52884	1.44383	0.00223857	0.0295321	No change
TraesCS7A01G468600.1	3.14733	0.840742	1.44381	0.0170386	0.106467	No change
TraesCS1A01G153600LC.1	3.79693	1.08004	1.44335	0.00666893	0.0597641	No change
TraesCS4A01G362200.1	0.886788	0.00997263	1.44326	2.25e-06	0.000371713	No change
TraesCS3A01G059700.1	1.39833	0.198242	1.44293	0.00146976	0.02224	No change
TraesCS2B01G528300.1	9.15747	3.05335	1.44247	0.0022045	0.029245	No change
TraesCS4B01G080000.1	19.5355	6.87278	1.44228	0.00178794	0.0254002	No change
TraesCS5A01G421600.2	2.29369	0.528043	1.44227	0.0327575	0.152571	No change
TraesCS4B01G009200.1	81.4168	29.6606	1.44149	0.0001142	0.00421714	No change
TraesCS5B01G499300.1	2.52573	0.614296	1.44115	0.0128074	0.0893125	No change
TraesCS4A01G742400LC.1	1.42733	0.209855	1.44101	0.000251965	0.0068936	No change
TraesCS1B01G053500.1	41.1506	14.8452	1.44055	0.000585251	0.0119797	No change
TraesCS5B01G715100LC.1	0.875193	0.00672441	1.44036	1.43e-05	0.00117272	No change
TraesCS1B01G349800.1	32.4801	11.6563	1.43989	0.0034841	0.0394189	No change
TraesCS2A01G328100.1	1.00358	0.0543065	1.43965	6.42e-06	0.000687221	No change
TraesCS6B01G160200.1	15.5891	5.43387	1.43904	0.0145261	0.0965538	No change
TraesCS5B01G557600LC.1	1.1951	0.12539	1.43855	0.000289221	0.00749257	No change
TraesCS7A01G459800LC.1	1.38835	0.196733	1.43845	0.00594244	0.0555072	No change
TraesCS5B01G009600.1	5.54572	1.73089	1.43829	0.025146	0.132611	No change
TraesCS7A01G081600.1	0.854786	0	1.43807	3.08e-06	0.00044878	No change
TraesCS6A01G239000.1	2.19623	0.495207	1.43788	0.00554605	0.053114	No change
TraesCS3B01G351900.1	135.347	49.6571	1.43745	0.0322191	0.151156	No change
TraesCS4A01G193000LC.2	1.6888	0.308192	1.43737	0.0219035	0.12294	No change
TraesCS6B01G770100LC.1	13.2439	4.57665	1.43685	0.287819	0.373777	No change
TraesCS4A01G505200LC.1	1.87317	0.377694	1.43503	0.016785	0.105504	No change
TraesCS4A01G401800LC.1	0.85184	0	1.43492	6.86e-07	0.000191325	No change
TraesCS7B01G462700.2	0.851697	0	1.43477	1.5e-06	0.000295212	No change
TraesCS7A01G020600.1	65.0031	23.7378	1.43431	7.09e-06	0.000734622	No change
TraesCS3A01G313700.1	17.5721	6.18774	1.43418	0.000202941	0.00598939	No change
TraesCS3A01G050900.1	86.0189	31.5238	1.43387	0.0950077	0.239043	No change
TraesCS5B01G242600.2	21.047	7.47644	1.43367	0.0557082	0.197953	No change
TraesCS5B01G324300.1	2.3556	0.55728	1.43344	0.00509091	0.0502313	No change
TraesCS1A01G242400.1	7.65152	2.51816	1.4334	0.594096	0.664678	No change
TraesCS5B01G425300.2	1.65643	0.298831	1.43268	0.0301274	0.146048	No change
TraesCS5B01G088200.1	10.0937	3.42472	1.43255	0.209694	0.306781	No change
TraesCS6A01G414900.1	1.66222	0.301106	1.43245	0.0110845	0.0817231	No change
TraesCS2B01G062900.1	6.0644	1.93216	1.43243	0.000212833	0.00618965	No change
TraesCS4A01G679300LC.1	1.56207	0.264237	1.432	0.000143287	0.00482973	No change
TraesCS7A01G766900LC.1	6.92563	2.25207	1.43199	0.00224041	0.0295321	No change
TraesCS1A01G518100LC.1	0.849009	0	1.4319	3.24e-05	0.00194776	No change
TraesCS1B01G276700.1	381.633	141.201	1.43122	0.0254065	0.133334	No change
TraesCS3A01G042700.1	8.36694	2.78898	1.4308	0.00123117	0.019759	No change
TraesCS2A01G146600.1	2.90608	0.763434	1.43076	0.0035147	0.0396749	No change
TraesCS7B01G012700LC.1	2.84249	0.739957	1.43063	0.0282169	0.141123	No change
TraesCS3A01G111600.1	4.97806	1.53304	1.43003	0.0640243	0.209965	No change
TraesCS2A01G353100.1	3.60847	1.02479	1.42999	0.00526578	0.0512819	No change
TraesCS5B01G403900.1	36.7325	13.3206	1.42975	0.000129737	0.00456955	No change
TraesCS7B01G490500LC.1	1.00451	0.0585326	1.42958	0.00192422	0.0266149	No change
TraesCS2B01G662800LC.1	0.846811	0	1.42955	4.35e-05	0.00231484	No change
TraesCS3B01G104000.1	83.3519	30.6309	1.4295	0.0331359	0.153543	No change
TraesCS2A01G099400.1	5.29902	1.65393	1.42884	5.66e-05	0.00275053	No change
TraesCS1B01G212600.1	2.30747	0.542868	1.42871	0.0034326	0.038988	No change
TraesCS1B01G184600.1	115.027	42.4207	1.42848	0.0662969	0.212974	No change
TraesCS7A01G096100.1	1.41791	0.212606	1.42836	0.00702651	0.0617985	No change
TraesCS1B01G386900.1	150.619	55.6778	1.42761	8.27e-05	0.00345932	No change
TraesCS5A01G258700.1	1.76687	0.343243	1.42668	0.000717849	0.0137119	No change
TraesCS5A01G305000.1	4.48773	1.35542	1.42664	0.000543255	0.0113806	No change
TraesCS3A01G411200LC.1	9.64724	3.27499	1.42654	0.00113841	0.0187909	No change
TraesCS3A01G251000LC.1	6.08026	1.94826	1.42639	0.016757	0.105404	No change
TraesCS2A01G545600.2	8.37413	2.80193	1.4263	0.241493	0.332369	No change
TraesCS3A01G423800LC.1	5.88418	1.87621	1.42584	0.0367761	0.162377	No change
TraesCS1A01G332400LC.1	16.6779	5.89419	1.42572	0.000109631	0.00411938	No change
TraesCS2A01G399300.1	8.80545	2.96404	1.42562	0.00122855	0.0197424	No change
TraesCS2A01G351500.1	6.11503	1.96251	1.42562	0.0711652	0.218711	No change
TraesCS7B01G328600.1	1.28282	0.163799	1.42534	0.00329856	0.0379413	No change
TraesCS7B01G596400LC.1	6.03264	1.93275	1.42508	3.05e-05	0.00188937	No change
TraesCS3A01G083000.2	1.7567	0.340445	1.42499	0.0222319	0.123975	No change
TraesCS1A01G200500LC.1	0.910016	0.0251498	1.42491	0.00067273	0.0131012	No change
TraesCS2B01G077400.1	15.3023	5.38554	1.42489	0.012385	0.0875179	No change
TraesCS6A01G200400.1	140.054	51.8563	1.42469	0.0637032	0.209442	No change
TraesCS5A01G248500.1	168.759	62.5502	1.42466	0.000374614	0.00886858	No change
TraesCS6A01G001500LC.1	8.81147	2.9694	1.42432	0.509705	0.584201	No change
TraesCS7B01G341600.1	7.23027	2.38052	1.42419	0.0225387	0.124897	No change
TraesCS4A01G035400.2	3.03944	0.819265	1.42379	0.00320881	0.0373152	No change
TraesCS2B01G286800LC.1	1.917	0.40101	1.4236	0.00307761	0.0363286	No change
TraesCS3A01G423200.1	14.8012	5.20447	1.42348	0.00623101	0.0571769	No change
TraesCS4A01G725900LC.1	2.95543	0.788236	1.42347	0.019338	0.114725	No change
TraesCS6B01G324300LC.1	8.06912	2.69582	1.42296	0.000403199	0.00930467	No change
TraesCS2B01G920100LC.1	0.840617	0	1.4229	8.02e-09	2.24e-05	No change
TraesCS2B01G292300.1	1.8868	0.3904	1.42255	0.0121147	0.0864078	No change
TraesCS2A01G396500.1	6.09083	1.95946	1.42212	0.00519065	0.0508674	No change
TraesCS5B01G418300.1	4.73785	1.45461	1.42209	0.0122294	0.0868496	No change
TraesCS2A01G147800.1	1.89414	0.394101	1.421	0.126097	0.253317	No change
TraesCS2B01G145200.1	9.60947	3.277	1.4204	0.171739	0.279684	No change
TraesCS2B01G589100.1	5.75554	1.83731	1.42028	0.000828721	0.0151096	No change
TraesCS6B01G337500.1	25.036	9.04377	1.4199	0.00556165	0.05319	No change
TraesCS3A01G253200.1	2.89406	0.768501	1.41989	1	1	No change
TraesCS5B01G008700.1	4.18236	1.25008	1.41981	0.00180307	0.0255318	No change
TraesCS5B01G805900LC.1	2.20286	0.510822	1.41896	0.00623855	0.0572075	No change
TraesCS5B01G319100LC.1	65.0686	24.0245	1.41878	0.000725861	0.013831	No change
TraesCS7B01G046700.1	0.861915	0.00942305	1.4187	2.03e-06	0.000349664	No change
TraesCS5A01G423300.2	0.921003	0.0315694	1.41858	0.000345239	0.00842478	No change
TraesCS7A01G220400LC.1	0.836319	0	1.41826	0.000267556	0.00714675	No change
TraesCS6A01G439200LC.1	3.15307	0.867257	1.41782	0.0222545	0.124035	No change
TraesCS1A01G031300LC.1	1.09825	0.0982796	1.41761	0.00120949	0.0195154	No change
TraesCS7A01G406000.1	7.77063	2.59701	1.41712	0.000142831	0.00482158	No change
TraesCS5B01G394500.1	10.2466	3.52469	1.41693	0.00142261	0.0217283	No change
TraesCS6B01G197100.1	28.1404	10.2275	1.41674	0.00138922	0.0213917	No change
TraesCS1A01G140700.1	4.04597	1.20292	1.41657	0.000615399	0.0123681	No change
TraesCS7A01G219400LC.1	1.01268	0.0667276	1.41638	0.000609408	0.0122866	No change
TraesCS5A01G281200.1	118.204	43.9767	1.41625	0.00120918	0.0195154	No change
TraesCS5A01G155200.1	95.5152	35.4784	1.41613	6.78e-05	0.00306095	No change
TraesCS2A01G111600.1	5.99897	1.93579	1.41582	0.000486367	0.0105044	No change
TraesCS1B01G674600LC.1	10.82	3.74381	1.41545	0.0622508	0.207539	No change
TraesCS2A01G108200.1	1.4852	0.244318	1.41529	0.0665728	0.213145	No change
TraesCS7A01G649800LC.1	6.83689	2.25146	1.41497	0.0151706	0.0991642	No change
TraesCS4B01G197500.2	5.26188	1.66175	1.41434	0.0234912	0.127739	No change
TraesCS1B01G097200.1	51.8202	19.1332	1.41407	0.00227908	0.0298817	No change
TraesCS1A01G234800LC.1	2.29961	0.55057	1.41405	0.000123022	0.00441328	No change
TraesCS1A01G203200.1	2.85933	0.760797	1.41384	0.000176272	0.00551016	No change
TraesCS7A01G317400.2	4.00362	1.19043	1.41369	0.00385825	0.0421201	No change
TraesCS2B01G332500.1	1.72971	0.337029	1.4135	0.0151548	0.0991167	No change
TraesCS3A01G524300LC.1	2.8473	0.756707	1.41335	0.00228652	0.0299455	No change
TraesCS2A01G370100.1	3.38808	0.959845	1.41324	0.018917	0.113212	No change
TraesCS5B01G555900.1	9.61299	3.29713	1.41323	0.000855458	0.015376	No change
TraesCS2A01G284500LC.1	1.04897	0.0816486	1.41309	0.000959645	0.0167103	No change
TraesCS6A01G408700LC.1	1.77512	0.354427	1.41291	0.0043922	0.0457978	No change
TraesCS1B01G346200.2	45.4245	16.7477	1.41286	0.0934381	0.238376	No change
TraesCS7A01G268300LC.1	1.14532	0.118053	1.41256	0.00117829	0.019199	No change
TraesCS1A01G337200.1	13.1021	4.60993	1.41246	0.00624249	0.0572075	No change
TraesCS2B01G658000LC.1	2.5356	0.640407	1.41243	0.0209058	0.119485	No change
TraesCS3A01G470100.1	1.69044	0.323188	1.41193	0.00219155	0.0291729	No change
TraesCS1B01G220500.1	10.0066	3.44878	1.41181	0.00058757	0.0120025	No change
TraesCS5A01G371700LC.1	4.22501	1.27601	1.41168	0.0300344	0.145831	No change
TraesCS1A01G271700.1	28.2807	10.3191	1.41152	0.000562681	0.0116545	No change
TraesCS4B01G275200.1	2.60082	0.665683	1.41147	0.00303762	0.0359984	No change
TraesCS6A01G226500LC.1	1.00843	0.0671256	1.41131	0.00244718	0.0312362	No change
TraesCS2B01G084600.1	5.11978	1.61289	1.4113	0.015581	0.100901	No change
TraesCS5B01G614700LC.1	1.06747	0.0893754	1.41118	0.00258199	0.0324268	No change
TraesCS5A01G203300.1	2.82801	0.751523	1.41097	0.000392798	0.00914024	No change
TraesCS1B01G124900.1	21.3498	7.71746	1.41086	7.61e-05	0.0032774	No change
TraesCS2B01G000800.1	13.9849	4.94789	1.41078	0.022838	0.125821	No change
TraesCS6B01G299900.1	5.4493	1.73817	1.4104	0.0280784	0.140733	No change
TraesCS5B01G787600LC.1	7.683	2.57932	1.41002	0.0341414	0.15593	No change
TraesCS4A01G426400.1	1.11025	0.106062	1.40975	0.0113009	0.0828313	No change
TraesCS7A01G123900.1	6.47704	2.12668	1.40938	0.00169429	0.0244762	No change
TraesCS5B01G314300.1	1.61696	0.297078	1.4092	0.000539969	0.0113322	No change
TraesCS3B01G414700.1	2.67134	0.695022	1.40806	0.0101322	0.0771579	No change
TraesCS3A01G408700.1	13.6128	4.81798	1.40805	0.251443	0.341035	No change
TraesCS3A01G105300.1	211.999	79.581	1.40792	0.00543982	0.0525149	No change
TraesCS7A01G552100.1	0.845126	0.00698725	1.40772	2.71e-05	0.00172827	No change
TraesCS6A01G081400.1	4.84658	1.51538	1.40756	0.0528349	0.193324	No change
TraesCS1B01G138800.1	10.7425	3.73817	1.40745	0.0223956	0.124455	No change
TraesCS7A01G779300LC.1	0.913805	0.0330208	1.40732	0.00254342	0.0320983	No change
TraesCS2B01G348000.1	1.59035	0.288172	1.40717	0.0414718	0.172639	No change
TraesCS6B01G173400.1	7.98615	2.69988	1.40709	0.0414746	0.172639	No change
TraesCS4A01G280500.1	1.80916	0.370723	1.40708	0.00298371	0.0355813	No change
TraesCS1A01G429700.1	14.7106	5.23808	1.40644	0.051911	0.191934	No change
TraesCS2B01G615000.1	9.81831	3.39296	1.40627	0.0823633	0.2305	No change
TraesCS7A01G773200LC.1	2.48394	0.625918	1.40612	0.000150824	0.00498468	No change
TraesCS1A01G348000.1	8.39908	2.85787	1.40611	0.0427305	0.175077	No change
TraesCS3B01G020300.1	2.30452	0.558295	1.40601	0.202006	0.300968	No change
TraesCS1A01G374800.2	0.972045	0.0555607	1.40581	0.000926032	0.0163	No change
TraesCS3B01G041800.1	3.05227	0.840891	1.40555	0.032536	0.152039	No change
TraesCS7B01G128000LC.1	4.56651	1.41257	1.40548	0.0293954	0.144317	No change
TraesCS3A01G358700.1	1.88311	0.399695	1.40534	0.00958694	0.074677	No change
TraesCS6A01G251200.1	1.76614	0.355827	1.40485	0.0375242	0.163956	No change
TraesCS3B01G422700LC.1	0.958673	0.0509191	1.40474	0.000539615	0.0113322	No change
TraesCS4A01G040200.1	1.12264	0.113078	1.4042	9.28e-05	0.00369177	No change
TraesCS2B01G837500LC.1	0.867779	0.0168068	1.40414	0.00024636	0.00678201	No change
TraesCS6A01G546600LC.1	0.823222	0	1.40406	1.99e-05	0.00145266	No change
TraesCS2B01G149700.1	3.87836	1.15444	1.40405	0.0667535	0.213393	No change
TraesCS6B01G144100.1	0.982287	0.0602353	1.40372	0.000480298	0.0104217	No change
TraesCS2A01G050900.1	1.08725	0.0999203	1.40369	0.00134721	0.0209483	No change
TraesCS7B01G451400.1	115.886	43.5056	1.40316	0.000196517	0.00587229	No change
TraesCS1A01G204700.1	13.0982	4.64203	1.403	0.0546233	0.196117	No change
TraesCS3B01G381300LC.1	9.89153	3.43035	1.40268	0.00252506	0.0319071	No change
TraesCS5A01G457100LC.1	1.01353	0.072475	1.40263	0.00158129	0.0233046	No change
TraesCS7A01G418100.1	9.97708	3.46457	1.402	0.0715862	0.219299	No change
TraesCS4B01G270000LC.1	1.0226	0.0762029	1.40189	0.000492488	0.0105987	No change
TraesCS7B01G351700.1	18.6408	6.74393	1.40181	0.0185018	0.111775	No change
TraesCS4A01G143500.1	7.1599	2.39924	1.40165	9.21e-06	0.00087062	No change
TraesCS7A01G147700.1	3.6564	1.07403	1.40087	7.19e-05	0.00315231	No change
TraesCS1B01G037700.1	81.8605	30.6913	1.40081	8.07e-05	0.00341383	No change
TraesCS5A01G541900.1	0.863048	0.0163972	1.40028	9.12e-06	0.000865044	No change
TraesCS2B01G044200.1	1.42427	0.229067	1.40019	0.00930486	0.0735227	No change
TraesCS1B01G464300.1	4.77596	1.49941	1.39986	2.67e-05	0.00171929	No change
TraesCS4A01G420400LC.2	1.53826	0.272528	1.39968	0.00119313	0.0193541	No change
TraesCS3B01G318900.1	3.10709	0.867636	1.39915	0.211308	0.308093	No change
TraesCS1A01G262500.1	213.723	80.739	1.39887	0.00194151	0.0267905	No change
TraesCS1B01G017000LC.1	0.978011	0.0605037	1.39886	0.000209691	0.00613666	No change
TraesCS3A01G334300.1	19.8428	7.21486	1.3988	0.000936026	0.0164079	No change
TraesCS2B01G222900.1	13.9927	5.0027	1.39712	1.19e-05	0.00102163	No change
TraesCS1A01G053000.1	11.0292	3.87871	1.39671	0.0218463	0.122762	No change
TraesCS1B01G205500.1	2.28719	0.558601	1.39665	0.03633	0.161325	No change
TraesCS2B01G059100.1	2.28726	0.558992	1.39616	0.0101105	0.0770303	No change
TraesCS1A01G412400LC.1	5.6302	1.8292	1.3961	0.00378281	0.0416475	No change
TraesCS4B01G095000.1	7.65399	2.59835	1.39601	0.0002524	0.0069028	No change
TraesCS2B01G037700LC.1	6.1044	2.01011	1.39568	0.0142925	0.0955833	No change
TraesCS6A01G355400LC.2	1.7618	0.359655	1.39564	0.00173336	0.0248627	No change
TraesCS4A01G329500LC.1	1.84692	0.392045	1.39558	0.0116545	0.0843297	No change
TraesCS4B01G301700.1	21.2679	7.77417	1.39551	4.46e-05	0.00234514	No change
TraesCS4B01G106400.3	0.914283	0.0375962	1.39548	0.000131087	0.00459761	No change
TraesCS2B01G624900LC.1	0.815068	0	1.39514	4.46e-05	0.00234349	No change
TraesCS2A01G440400.1	22.0796	8.08806	1.39461	0.171895	0.279827	No change
TraesCS7A01G421100.1	20.6156	7.53384	1.39415	0.00317069	0.0370386	No change
TraesCS7B01G383100.1	0.813848	0	1.3938	5.59e-07	0.000175572	No change
TraesCS3B01G252800.1	6.00952	1.97733	1.39376	0.000103926	0.00396699	No change
TraesCS6A01G538600LC.1	16.1009	5.82081	1.39308	0.000754399	0.0141923	No change
TraesCS2B01G558000LC.1	4.1133	1.2566	1.39302	0.0585275	0.202061	No change
TraesCS4B01G107000.1	37.2743	13.8855	1.39279	0.013962	0.0942065	No change
TraesCS5B01G382300.1	3.14552	0.888373	1.39273	0.626652	0.695804	No change
TraesCS1B01G659400LC.1	0.812159	0	1.39194	0.00236675	0.0306425	No change
TraesCS2A01G106900LC.1	1.10378	0.111171	1.39183	0.00128546	0.020343	No change
TraesCS3A01G159100.1	8.01043	2.74387	1.39152	0.000121901	0.00438211	No change
TraesCS4A01G370400.1	56.7584	21.3273	1.39135	0.0403604	0.170299	No change
TraesCS3B01G780500LC.1	2.03985	0.468328	1.39117	0.0233038	0.127256	No change
TraesCS1B01G137900.1	408.003	155.308	1.39058	0.0492962	0.187575	No change
TraesCS6B01G118500.1	1.20907	0.152019	1.39023	0.521577	0.595411	No change
TraesCS2B01G081800.1	1.10771	0.113684	1.38944	2e-06	0.00034874	No change
TraesCS1B01G345700.1	7.77703	2.66017	1.38911	0.00464458	0.0473827	No change
TraesCS7B01G215900LC.1	2.50036	0.64606	1.38845	0.00909972	0.0724518	No change
TraesCS6A01G063000LC.1	0.846728	0.0144416	1.38838	6.51e-05	0.00299195	No change
TraesCS1A01G206200.1	3.14681	0.893473	1.38795	0.000400631	0.00925459	No change
TraesCS3A01G240200.1	4.37112	1.36195	1.38744	0.0339762	0.155558	No change
TraesCS1B01G300500.1	6.98408	2.36196	1.38682	0.213969	0.310164	No change
TraesCS7A01G492400.1	3.88399	1.17731	1.38609	0.0964873	0.239848	No change
TraesCS3B01G059900.1	52.7879	19.8904	1.38592	0.127655	0.25404	No change
TraesCS2A01G384400.1	26.3338	9.76859	1.38581	4.98e-05	0.00252993	No change
TraesCS3A01G255500LC.1	4.59412	1.44955	1.38569	0.00147836	0.0223166	No change
TraesCS4B01G207300.4	1.02509	0.083707	1.38558	0.00396872	0.0428775	No change
TraesCS1B01G228400.1	4.62361	1.46156	1.38516	0.106205	0.244405	No change
TraesCS4B01G175200.1	2.62446	0.696226	1.38512	0.00331514	0.0380692	No change
TraesCS6A01G115400.1	7.45428	2.54582	1.3849	0.000480017	0.0104189	No change
TraesCS5B01G551100.1	1.47393	0.255859	1.38488	0.0111719	0.0821939	No change
TraesCS5B01G409600.1	1.76567	0.367807	1.38449	0.054598	0.196066	No change
TraesCS5B01G522000.1	1.21679	0.157752	1.3841	0.00137448	0.0212114	No change
TraesCS5A01G143300.1	9.86408	3.47133	1.3839	0.181766	0.286449	No change
TraesCS3B01G483000LC.1	1.55066	0.28581	1.38384	0.00244284	0.0312174	No change
TraesCS7A01G124800LC.1	2.35964	0.595884	1.38374	0.0151157	0.0990003	No change
TraesCS1A01G143700.1	7.1512	2.43243	1.38359	0.0126254	0.0885263	No change
TraesCS4B01G294000.1	3.80595	1.15033	1.38357	0.00298542	0.0355813	No change
TraesCS2A01G465900LC.1	1.78439	0.37558	1.3835	0.000805755	0.0148135	No change
TraesCS4A01G121100.1	19.7445	7.26128	1.38316	0.00685772	0.0608141	No change
TraesCS4B01G127600.2	6.40385	2.14691	1.38309	0.0600391	0.204288	No change
[truncated: 67,741 more rows]

## Sheet: Table S1b
Table S1b DEGs on DD subgenome between HG116 and SY41 Using |log2FoldChange| > 2 and q < 0.05 as thresholds
target_id	R1_HG116	R1_SY41	log2fc	pval	qval	change
TraesCS5D01G276200LC.1	3.45889	15.3577	-2.00201	0.000164108	0.00138817	Down
TraesCS3D01G471900LC.1	3.72097	16.4225	-2.00329	0.000151533	0.00130834	Down
TraesCS1D01G248900LC.1	0.107601	1.93832	-2.00469	0.00025373	0.00192247	Down
TraesCS3D01G145500.1	119.248	480.927	-2.00731	0.000225713	0.00175857	Down
TraesCS5D01G139800.2	0	1.51025	-2.00737	1.11e-05	0.00018598	Down
TraesCS3D01G303100.1	1.62051	8.06289	-2.01368	0.00174753	0.00812709	Down
TraesCS3D01G468800.1	2.38446	11.1581	-2.01496	0.00035134	0.00245057	Down
TraesCS3D01G164900.3	1.30839	6.81657	-2.01646	1.01e-06	3.38e-05	Down
TraesCS3D01G101300.1	0.071906	1.81492	-2.01712	0.00331716	0.013001	Down
TraesCS3D01G373600LC.1	0.968988	5.44733	-2.01742	0.0010122	0.00541914	Down
TraesCS4D01G057800LC.1	1.4417	7.36868	-2.0188	0.0150814	0.034715	Down
TraesCS1D01G168800.7	0.213409	2.39267	-2.0196	0.00578338	0.0191895	Down
TraesCS5D01G136500.1	0.508608	3.58983	-2.01968	1.73e-05	0.000254651	Down
TraesCS4D01G444100LC.1	2.66794	12.357	-2.02094	0.000477395	0.00309072	Down
TraesCS7D01G541100.2	32.352	132.941	-2.02215	0.0016381	0.00776618	Down
TraesCS3D01G469500.1	0.315787	2.81541	-2.02292	1.63e-06	4.73e-05	Down
TraesCS6D01G312800LC.1	1.03991	5.7623	-2.02384	0.000337895	0.00238645	Down
TraesCS2D01G241200.1	2.198	10.4719	-2.02385	0.000372593	0.00256307	Down
TraesCS3D01G127500LC.1	0.81411	4.84754	-2.02479	6e-05	0.000653683	Down
TraesCS7D01G347300LC.1	0.579984	3.90107	-2.02684	0.00129066	0.00649974	Down
TraesCS3D01G223800LC.2	3.663	16.5415	-2.03336	0.000327876	0.00232994	Down
TraesCS4D01G140600.1	0	1.54715	-2.03362	1.04e-05	0.000177111	Down
TraesCS1D01G150100LC.1	0.801159	4.82914	-2.0341	0.00421349	0.0153926	Down
TraesCS2D01G451800LC.1	0.541681	3.77026	-2.03541	0.00617747	0.0201336	Down
TraesCS4D01G152700.2	4.37279	19.4999	-2.03717	0.000103928	0.000982962	Down
TraesCS2D01G265100.1	3.46982	15.8152	-2.03907	0.000158994	0.00135531	Down
TraesCS7D01G196800LC.1	0.147377	2.16608	-2.04204	0.00190683	0.00867717	Down
TraesCS3D01G521400.1	0.728474	4.56946	-2.04496	0.000269777	0.00201074	Down
TraesCS3D01G176200.2	5.06094	22.4847	-2.04727	2.98e-05	0.000382889	Down
TraesCS3D01G629800LC.1	2.67982	12.6447	-2.04746	0.000534085	0.00335364	Down
TraesCS3D01G365600LC.1	2.78995	13.114	-2.04895	4.78e-05	0.000549429	Down
TraesCS7D01G019400.1	5.96961	26.3546	-2.05342	0.00059016	0.00361389	Down
TraesCS1D01G262300.1	5.92199	26.1747	-2.05438	1.96e-06	5.39e-05	Down
TraesCS3D01G467100.1	0.87956	5.23313	-2.05511	0.000983375	0.00530527	Down
TraesCS2D01G431300.1	2.96162	13.9216	-2.05871	0.000128361	0.0011564	Down
TraesCS1D01G205000LC.2	0.203366	2.43063	-2.05886	0.00043666	0.00288913	Down
TraesCS3D01G132500LC.1	4.85218	21.8094	-2.05945	1.09e-05	0.000183715	Down
TraesCS3D01G054800.1	1.62351	8.36419	-2.06154	8.12e-05	0.000817402	Down
TraesCS3D01G364700.2	2.74433	13.0472	-2.062	0.000108449	0.00101579	Down
TraesCS3D01G193700LC.1	0.524941	3.78073	-2.06232	8.94e-05	0.000880187	Down
TraesCS5D01G145300LC.1	7.61299	33.4091	-2.06337	6.15e-06	0.000122495	Down
TraesCS2D01G579800.4	1.17552	6.50616	-2.06402	9.07e-07	3.12e-05	Down
TraesCS7D01G474800LC.1	6.29527	27.9167	-2.06413	0.00046325	0.00302309	Down
TraesCS3D01G184900.1	7.6414	33.5504	-2.06432	0.0035747	0.0137072	Down
TraesCS3D01G135800.1	0.372264	3.14845	-2.06445	0.00288216	0.0117577	Down
TraesCS5D01G213600LC.1	5.72097	25.5512	-2.06614	4.7e-06	0.000100584	Down
TraesCS7D01G028300.1	2.05127	10.1901	-2.06698	0.00014165	0.00124391	Down
TraesCS3D01G383000.1	0.808028	4.98565	-2.06827	0.00237645	0.0102261	Down
TraesCS3D01G155400LC.1	3.51088	16.3517	-2.0709	0.000597381	0.00364753	Down
TraesCS1D01G535100LC.1	1.99545	9.99164	-2.07187	0.00149617	0.00725541	Down
TraesCS1D01G230600.1	1.86891	9.4601	-2.07193	6.27e-07	2.4e-05	Down
TraesCS3D01G290900.2	5.82864	26.1124	-2.07213	0.000171162	0.00143061	Down
TraesCS7D01G727800LC.1	0.8894	5.35213	-2.0745	0.00160511	0.00765936	Down
TraesCS5D01G126900.2	0.292279	2.83748	-2.07468	0.000493498	0.00316579	Down
TraesCS2D01G583200.1	40.9017	173.906	-2.07469	0.000559441	0.00347549	Down
TraesCS1D01G305400LC.3	1.1026	6.25516	-2.07558	2.75e-06	6.81e-05	Down
TraesCS4D01G194200.2	2.4514	11.9429	-2.07585	0.000711753	0.00417459	Down
TraesCS7D01G208500LC.2	2.21319	10.9409	-2.07613	5.04e-05	0.000571972	Down
TraesCS3D01G460700LC.1	0.961744	5.67898	-2.07968	5.21e-05	0.00058737	Down
TraesCS3D01G651900LC.1	2.54826	12.3928	-2.08051	9.33e-05	0.000907718	Down
TraesCS4D01G426100LC.1	0.911267	5.47193	-2.08121	4.72e-07	2.01e-05	Down
TraesCS5D01G478400LC.1	3.91799	18.2313	-2.08399	6.35e-06	0.000125119	Down
TraesCS3D01G249200.1	1.08549	6.22266	-2.0841	6.75e-07	2.54e-05	Down
TraesCS3D01G214800LC.1	4.20591	19.4631	-2.08479	6.63e-05	0.000701436	Down
TraesCS6D01G015100.1	3.86444	18.0333	-2.08625	0.00288466	0.0117637	Down
TraesCS1D01G411000LC.1	0.976055	5.76932	-2.08656	0.00125679	0.0063692	Down
TraesCS3D01G193400.1	1.03762	6.04364	-2.08939	0.00274489	0.0113516	Down
TraesCS6D01G020000LC.2	0.237404	2.64071	-2.09056	0.00205565	0.00918015	Down
TraesCS3D01G507900.3	0.148779	2.26467	-2.09131	0.00116665	0.00601397	Down
TraesCS2D01G097600.1	15.5681	68.0074	-2.09206	2.41e-05	0.000325772	Down
TraesCS3D01G103700LC.1	0.556308	4.01061	-2.09429	0.000920626	0.0050553	Down
TraesCS7D01G549900.1	4.18648	19.5163	-2.0946	0.0192114	0.0401603	Down
TraesCS7D01G287400LC.1	0.223774	2.59413	-2.09592	7.87e-06	0.000145736	Down
TraesCS3D01G123900LC.1	0.395698	3.33141	-2.09679	0.00220568	0.00968169	Down
TraesCS6D01G392500LC.1	8.82142	39.3779	-2.09697	7.61e-05	0.000779162	Down
TraesCS7D01G491500.1	197.343	846.538	-2.09807	0.000821603	0.00465719	Down
TraesCS3D01G530700.1	1.63116	8.64839	-2.10188	0.000694481	0.00410092	Down
TraesCS5D01G348100LC.1	0.508106	3.83063	-2.10293	6.29e-05	0.000675257	Down
TraesCS3D01G203200.1	5.5512	25.538	-2.10532	0.000374255	0.0025679	Down
TraesCS4D01G150600LC.1	3.02436	14.7115	-2.10973	0.000193029	0.00156408	Down
TraesCS3D01G299200LC.1	1.90255	9.8744	-2.11039	7.94e-05	0.000804098	Down
TraesCS3D01G513600.1	3.31161	15.9648	-2.11091	0.0230345	0.0451378	Down
TraesCS7D01G023100LC.1	7.77254	35.3694	-2.11635	0.000704927	0.00414685	Down
TraesCS2D01G484500.1	0.0465094	1.87012	-2.11664	0.000477883	0.00309287	Down
TraesCS3D01G452000.1	4.11243	19.5081	-2.11699	0.000188495	0.00153855	Down
TraesCS7D01G468600.4	0.047742	1.87794	-2.11814	0.000437214	0.00289089	Down
TraesCS3D01G610500LC.1	0.811342	5.20691	-2.12167	0.000580793	0.00357389	Down
TraesCS3D01G506600.2	1.9574	10.2193	-2.125	0.00117997	0.00606669	Down
TraesCS1D01G405600.1	0.0424153	1.86742	-2.12585	1.03e-05	0.000176967	Down
TraesCS3D01G299300LC.1	0.306287	3.02442	-2.12802	0.00137954	0.00683892	Down
TraesCS2D01G360900LC.2	0.360753	3.26495	-2.12896	0.00117779	0.00605781	Down
TraesCS6D01G127700.1	9.31255	42.432	-2.12935	0.0140084	0.0332665	Down
TraesCS1D01G146300.1	3.39862	16.6116	-2.13394	0.00903153	0.0255683	Down
TraesCS7D01G476600.2	0.0670101	1.99801	-2.13933	0.000435792	0.00288577	Down
TraesCS2D01G459900.2	0.827465	5.34993	-2.13975	1.45e-05	0.000224554	Down
TraesCS3D01G354900.1	7.06613	32.8555	-2.1403	0.000365724	0.0025277	Down
TraesCS3D01G303600LC.1	0.800374	5.23873	-2.1418	0.00452108	0.0161571	Down
TraesCS3D01G003200.1	34.7759	155.264	-2.14261	0.000851936	0.00478307	Down
TraesCS3D01G463300.1	0.713539	4.86728	-2.14497	1.19e-06	3.8e-05	Down
TraesCS3D01G470500.1	0.166375	2.45065	-2.14663	0.00115708	0.00598511	Down
TraesCS1D01G109200.2	8.28577	38.4598	-2.14875	0.0111902	0.0292015	Down
TraesCS6D01G009800.1	0.0597199	1.9875	-2.15192	0.0118254	0.0301479	Down
TraesCS3D01G052400.1	3.3061	16.4175	-2.15213	0.00768602	0.0231106	Down
TraesCS5D01G055000LC.1	0.417063	3.57947	-2.15329	0.00147324	0.00716857	Down
TraesCS7D01G201300.1	523.652	2331.73	-2.15365	0.00289305	0.0117853	Down
TraesCS3D01G020200LC.1	2.02706	10.7661	-2.15646	4.85e-05	0.000554936	Down
TraesCS1D01G180600LC.1	0.0358996	1.88964	-2.15676	4.84e-05	0.000554084	Down
TraesCS5D01G501500.1	3.923	19.2918	-2.16181	0.000457484	0.00299523	Down
TraesCS6D01G101200LC.1	0.462252	3.81614	-2.16526	0.00132997	0.00665084	Down
TraesCS1D01G388500.1	164.676	742.603	-2.16955	1.06e-05	0.000179702	Down
TraesCS5D01G181300.1	2.81347	14.4113	-2.16999	0.000837297	0.00471791	Down
TraesCS1D01G409400LC.1	1.11218	6.76458	-2.17186	0.00427389	0.0155272	Down
TraesCS3D01G228400LC.1	1.1565	6.9864	-2.17613	9.16e-05	0.000896028	Down
TraesCS3D01G568200LC.1	0.139012	2.39074	-2.17752	0.000292014	0.00213731	Down
TraesCS2D01G249700.1	6.43363	30.8911	-2.17867	0.00219709	0.00965774	Down
TraesCS7D01G460700.1	0.0359505	1.92834	-2.1798	5.36e-05	0.000600024	Down
TraesCS7D01G230000.1	0.18725	2.61528	-2.18046	1.82e-05	0.00026322	Down
TraesCS3D01G463300LC.1	0.442436	3.77316	-2.18084	0.000873917	0.00487553	Down
TraesCS5D01G317300.1	0.214773	2.74561	-2.18293	0.000113429	0.00104971	Down
TraesCS3D01G192300LC.1	0.962635	6.15106	-2.18501	0.0037849	0.0142713	Down
TraesCS3D01G062300.1	1.27909	7.61232	-2.18897	0.00211998	0.00940865	Down
TraesCS5D01G317500.1	0.749264	5.20071	-2.19006	0.000109511	0.00102343	Down
TraesCS3D01G503600.1	0.407245	3.64325	-2.1912	0.000477836	0.00309287	Down
TraesCS6D01G460800LC.1	3.70847	18.7267	-2.19174	4.79e-05	0.000550026	Down
TraesCS3D01G285500.1	0.109294	2.28482	-2.19238	0.00115605	0.00598057	Down
TraesCS3D01G236000.2	2.36247	12.5918	-2.19333	6.34e-05	0.000679803	Down
TraesCS3D01G050700.2	3.34028	17.1071	-2.19687	0.00136101	0.00677393	Down
TraesCS3D01G243100LC.1	5.3407	26.3013	-2.19809	2.93e-05	0.00037842	Down
TraesCS4D01G198000LC.1	0.503595	4.11724	-2.20185	0.000166478	0.00140141	Down
TraesCS3D01G463400LC.2	1.95645	10.802	-2.20193	0.000739786	0.00429746	Down
TraesCS3D01G501400LC.1	1.73158	9.86372	-2.2154	0.000346315	0.00242736	Down
TraesCS2D01G526500.1	45.5437	213.414	-2.21595	0.00149685	0.00725784	Down
TraesCS3D01G510300LC.1	0.246853	2.97463	-2.21796	0.000897914	0.0049613	Down
TraesCS5D01G300600LC.1	0.405503	3.71355	-2.21824	6.83e-05	0.000718417	Down
TraesCS1D01G079100LC.1	1.87842	10.5703	-2.21862	1.92e-05	0.000275222	Down
TraesCS7D01G034600LC.1	0.45123	3.93022	-2.21951	0.00503992	0.0174473	Down
TraesCS3D01G588900LC.1	1.70117	9.76962	-2.22204	0.000536332	0.00336305	Down
TraesCS3D01G275600LC.1	2.29984	12.5912	-2.22518	9.14e-05	0.00089497	Down
TraesCS3D01G531200.1	3.15283	16.6079	-2.22758	7.32e-06	0.000138047	Down
TraesCS3D01G147500LC.1	2.06631	11.5389	-2.22993	0.000108666	0.00101744	Down
TraesCS5D01G457800LC.1	8.36795	41.2133	-2.23383	2.9e-05	0.000375921	Down
TraesCS2D01G044100.1	10.6459	51.9293	-2.23387	0.00203503	0.00910431	Down
TraesCS3D01G556800LC.1	6.05228	30.3946	-2.23728	0.000711263	0.00417233	Down
TraesCS7D01G164700.1	5.96697	30.1436	-2.24442	0.00545787	0.0184367	Down
TraesCS2D01G312000LC.1	2.06866	11.6724	-2.24452	0.00157494	0.0075433	Down
TraesCS5D01G370400.5	0.206129	2.84868	-2.24559	0.0016421	0.00777931	Down
TraesCS4D01G042500.1	0.327218	3.42604	-2.24673	0.00883942	0.025226	Down
TraesCS4D01G104000.1	4.24289	22.0156	-2.24709	5.53e-06	0.000113212	Down
TraesCS5D01G285500LC.1	0.591314	4.68617	-2.2486	8.62e-06	0.00015555	Down
TraesCS3D01G105700.1	4.32227	22.4299	-2.24945	0.000222765	0.00174158	Down
TraesCS3D01G420500.1	0.509136	4.31204	-2.25353	9.32e-07	3.17e-05	Down
TraesCS6D01G008400.1	1.36354	8.40478	-2.25654	0.0103349	0.0277997	Down
TraesCS2D01G316900LC.1	2.86901	15.5987	-2.25655	4.58e-05	0.000531259	Down
TraesCS3D01G231700.2	1.5694	9.38908	-2.25662	0.000150078	0.00129858	Down
TraesCS3D01G156800.1	1.44529	8.8094	-2.2587	0.000684816	0.00405882	Down
TraesCS4D01G069200LC.1	1.90079	10.9996	-2.26	1.15e-05	0.000190815	Down
TraesCS3D01G501600.1	0.341881	3.54371	-2.26399	0.000262628	0.00197308	Down
TraesCS7D01G727000LC.1	7.68354	38.9163	-2.26799	3.39e-06	7.9e-05	Down
TraesCS2D01G147800.1	1.55672	9.42702	-2.27101	0.0016708	0.00786873	Down
TraesCS6D01G007400.1	64.6891	314.353	-2.27198	6.59e-05	0.000698333	Down
TraesCS3D01G127300.1	1.02522	6.89553	-2.27764	2.02e-05	0.000286073	Down
TraesCS7D01G201400.1	1833.17	8896.72	-2.27862	0.00119134	0.00611261	Down
TraesCS5D01G161500LC.1	1.31528	8.31595	-2.27993	6.58e-05	0.00069818	Down
TraesCS7D01G741100LC.1	3.0644	16.86	-2.28404	0.000246863	0.00188435	Down
TraesCS3D01G433800.1	7.33628	37.7363	-2.2867	4.9e-05	0.000559516	Down
TraesCS3D01G146400LC.1	1.70911	10.2797	-2.28677	6e-05	0.000653683	Down
TraesCS5D01G050100.1	141.903	699.858	-2.29811	0.0168896	0.0371417	Down
TraesCS7D01G095100.1	0.523087	4.58347	-2.31288	9.17e-07	3.15e-05	Down
TraesCS5D01G210300.1	0.119937	2.58426	-2.31473	0.00111007	0.00581178	Down
TraesCS7D01G741700LC.1	0.207263	3.02412	-2.31694	0.000156555	0.00133985	Down
TraesCS3D01G124700LC.1	0.328684	3.63029	-2.31735	7.28e-06	0.000137529	Down
TraesCS3D01G119600.4	0	1.99487	-2.31897	5.61e-09	1.57e-06	Down
TraesCS5D01G136700.1	4.12968	22.6222	-2.32029	1.15e-06	3.71e-05	Down
TraesCS2D01G322800.1	2.6e-05	2.00565	-2.32511	1.96e-07	1.14e-05	Down
TraesCS3D01G351300.1	38.2547	193.782	-2.32571	0.00353069	0.0135879	Down
TraesCS3D01G018800LC.1	2.02287	12.1571	-2.32681	0.00326963	0.0128668	Down
TraesCS7D01G042000.1	2.37769	13.9609	-2.32918	5.07e-07	2.1e-05	Down
TraesCS1D01G011800.1	1.04306	7.26458	-2.33112	2.84e-05	0.000369322	Down
TraesCS3D01G177200LC.1	4.42547	24.3383	-2.33423	3.74e-06	8.53e-05	Down
TraesCS3D01G258700.1	1.96538	11.934	-2.3344	5e-05	0.000568742	Down
TraesCS7D01G073700LC.1	3.77211	21.0759	-2.3364	0.00218839	0.00963006	Down
TraesCS3D01G366900LC.1	0.346365	3.77484	-2.33652	0.000124781	0.00112949	Down
TraesCS3D01G239700LC.1	2.05722	12.4585	-2.34125	8.05e-06	0.000148328	Down
TraesCS3D01G540100.1	4.97336	27.3265	-2.34596	1.79e-07	1.07e-05	Down
TraesCS3D01G536600.1	418.989	2139.53	-2.35092	8.35e-07	2.96e-05	Down
TraesCS3D01G340800.1	218.331	1121.12	-2.3577	0.00266497	0.0111198	Down
TraesCS3D01G058000.1	0.0173134	2.16258	-2.36372	2.32e-06	5.99e-05	Down
TraesCS3D01G242400LC.1	4.83839	27.0864	-2.36948	0.000464095	0.00302721	Down
TraesCS3D01G287000.1	16.8941	89.3877	-2.36953	4.04e-06	9e-05	Down
TraesCS1D01G405700.1	5.85413	32.3387	-2.36963	0.000858678	0.00480745	Down
TraesCS5D01G290200.2	0.163637	2.94938	-2.37787	8.37e-05	0.000835447	Down
TraesCS3D01G398200LC.1	1.15905	8.18712	-2.38852	0.00132627	0.00663646	Down
TraesCS3D01G442000.1	0.250498	3.44192	-2.39298	0.000231315	0.00179321	Down
TraesCS3D01G243500.1	0.690489	5.77587	-2.39826	0.000162026	0.00137463	Down
TraesCS3D01G540300.1	4.66864	26.7661	-2.39925	4.13e-05	0.000491112	Down
TraesCS7D01G149400LC.1	0.410418	4.30333	-2.39943	2.05e-05	0.000289137	Down
TraesCS3D01G140700LC.1	3.08041	18.4237	-2.402	0.000117174	0.00107466	Down
TraesCS1D01G100800.1	3.51521	20.7409	-2.4033	3.19e-05	0.000402749	Down
TraesCS2D01G566300.1	1.19475	8.47299	-2.40451	6.09e-06	0.000121464	Down
TraesCS5D01G459100LC.1	0.649781	5.61055	-2.40994	0.000205315	0.00164039	Down
TraesCS3D01G248800LC.1	5.42526	31.002	-2.41049	0.000128934	0.00116043	Down
TraesCS3D01G496500.1	1.00128	7.51062	-2.41572	0.000331817	0.00235293	Down
TraesCS3D01G501500.1	0.500114	4.85233	-2.42	0.000197758	0.00159369	Down
TraesCS7D01G740900LC.1	131.6	707.654	-2.42243	0.00494348	0.0172267	Down
TraesCS7D01G541600.1	0.942405	7.23684	-2.42327	0.00489935	0.0171191	Down
TraesCS7D01G541100.1	2.25428	14.3918	-2.43477	5.19e-05	0.000585534	Down
TraesCS5D01G543400LC.1	1.41357	9.88493	-2.44015	0.00522041	0.0178743	Down
TraesCS1D01G127400LC.1	5.0248	29.4894	-2.44046	3.05e-06	7.32e-05	Down
TraesCS5D01G409900LC.1	3.72438	22.4896	-2.44417	0.000457315	0.00299523	Down
TraesCS1D01G181000LC.1	5.12455	30.2884	-2.45258	0.0127388	0.0314277	Down
TraesCS5D01G440500.1	1.56567	10.838	-2.45648	0.000835641	0.00471141	Down
TraesCS7D01G271600.1	2.05e-08	2.25422	-2.46164	1.72e-06	4.9e-05	Down
TraesCS3D01G516700.1	1.79689	12.1675	-2.46338	0.00945293	0.0262815	Down
TraesCS1D01G107400.4	0	2.26857	-2.46914	1.78e-05	0.000259968	Down
TraesCS3D01G348100LC.1	0.821589	6.82957	-2.47145	0.000143388	0.0012537	Down
TraesCS7D01G048000.1	7.80167	45.7657	-2.47847	6.57e-06	0.000128243	Down
TraesCS3D01G025800.1	2.05255	13.7933	-2.48533	0.000856199	0.00479821	Down
TraesCS5D01G024000LC.1	3.14782	19.9669	-2.48819	3.9e-05	0.000469441	Down
TraesCS3D01G140600LC.1	1.31315	9.72501	-2.49553	0.000125395	0.00113351	Down
TraesCS3D01G503700.1	2.54271	16.7276	-2.50129	1.44e-06	4.31e-05	Down
TraesCS3D01G053900.1	0.311506	4.0985	-2.50249	0.000731836	0.00426584	Down
TraesCS6D01G117600LC.1	16.0598	93.3665	-2.50292	1.49e-05	0.000229606	Down
TraesCS3D01G088900.1	21.815	126.386	-2.50745	0.000352801	0.00245904	Down
TraesCS3D01G504400LC.1	0.341072	4.28527	-2.5083	0.0010941	0.00575051	Down
TraesCS3D01G347500.1	41.4394	238.169	-2.50863	0.000136172	0.00120695	Down
TraesCS7D01G133500.1	0.0979571	2.91701	-2.51462	0.00116328	0.00600215	Down
TraesCS3D01G150300LC.1	9.10335	54.4651	-2.51691	1.2e-05	0.000196577	Down
TraesCS3D01G000900.1	0.634261	6.01712	-2.52248	0.00306251	0.0122881	Down
TraesCS1D01G187300.2	0.211816	3.59055	-2.52272	0.00242893	0.0103861	Down
TraesCS3D01G293600LC.1	1.0652	8.506	-2.52454	5.56e-05	0.000617313	Down
TraesCS3D01G170300LC.1	0.484047	5.18327	-2.52992	0.000987853	0.00532409	Down
TraesCS4D01G313800.1	7.46834	45.9075	-2.54201	0.000397584	0.00269153	Down
TraesCS3D01G006400.1	1.22748	9.61002	-2.54904	0.00670559	0.0212125	Down
TraesCS3D01G086500LC.1	0.483583	5.26434	-2.55104	0.000519492	0.00329069	Down
TraesCS3D01G436500.1	1.0289	8.503	-2.55791	0.00769665	0.0231286	Down
TraesCS2D01G129500LC.1	0.42513	4.95843	-2.56076	7.3e-05	0.000755539	Down
TraesCS3D01G536300.1	1756.76	10410.8	-2.56675	8.01e-06	0.000147651	Down
TraesCS4D01G178100LC.1	0.760255	6.99837	-2.57286	3.11e-06	7.4e-05	Down
TraesCS3D01G540400.1	0.577862	5.96619	-2.58474	6.63e-05	0.000701504	Down
TraesCS4D01G057800.1	0.119811	3.22512	-2.58739	0.000856171	0.00479821	Down
TraesCS3D01G431300.1	2.30564	16.4209	-2.5924	2.15e-05	0.000299771	Down
TraesCS5D01G234600LC.1	0.321148	4.45611	-2.5935	2.26e-05	0.000311288	Down
TraesCS7D01G287300LC.1	1.89725	13.9737	-2.59399	1.24e-05	0.000200806	Down
TraesCS3D01G121700.1	2.91702	20.1831	-2.59764	0.00454606	0.016223	Down
TraesCS7D01G304000LC.1	0.285696	4.27016	-2.60199	0.000200146	0.00161018	Down
TraesCS3D01G507700.1	0.935208	8.22953	-2.60464	0.000269131	0.00200838	Down
TraesCS1D01G194900.1	1.01364	8.74676	-2.61093	0.000781232	0.00448293	Down
TraesCS4D01G137800LC.1	0	2.55563	-2.61147	2.23e-06	5.85e-05	Down
TraesCS5D01G421600LC.1	1.66705	12.7515	-2.61235	0.000160968	0.00136768	Down
TraesCS6D01G360500.1	2.0764	15.3334	-2.61954	0.000356806	0.00248177	Down
TraesCS3D01G468600.1	3.86626	26.3361	-2.6197	5.57e-06	0.000113732	Down
TraesCS4D01G178200LC.1	0.924653	8.25761	-2.61993	1.45e-05	0.000225071	Down
TraesCS3D01G313400.1	0.416557	5.1517	-2.62439	0.0152502	0.0349709	Down
TraesCS3D01G242100LC.1	3.48836	24.2314	-2.63247	3.45e-05	0.00042771	Down
TraesCS5D01G357900LC.1	0.891764	8.13642	-2.63352	2.29e-05	0.00031393	Down
TraesCS3D01G211900LC.1	2.58186	18.7867	-2.64573	8.12e-05	0.000817404	Down
TraesCS3D01G537200.1	2.85302	20.6211	-2.65516	0.000291758	0.00213583	Down
TraesCS2D01G137600.1	0.959903	8.73718	-2.66158	1.5e-05	0.000230716	Down
TraesCS7D01G246200.1	0.488216	5.75695	-2.66256	5.36e-05	0.000600024	Down
TraesCS5D01G008200.1	0	2.67002	-2.66449	1.48e-05	0.00022797	Down
TraesCS7D01G461800.1	1.34106	11.2933	-2.67936	0.000682347	0.00404598	Down
TraesCS2D01G315400.4	9.92228	66.4521	-2.68346	0.000302742	0.00219775	Down
TraesCS3D01G453400LC.1	4.34299	30.8002	-2.6922	0.00091659	0.00503936	Down
TraesCS3D01G401500LC.1	1.02836	9.47208	-2.70591	2.89e-06	7.05e-05	Down
TraesCS3D01G187400.1	11.0786	75.0846	-2.70663	0.00204253	0.00913071	Down
TraesCS7D01G284900.2	0	2.77476	-2.71139	5.91e-07	2.31e-05	Down
TraesCS3D01G508900LC.1	0	2.80079	-2.72281	2.66e-06	6.65e-05	Down
TraesCS7D01G723400LC.1	82.9554	551.049	-2.72441	3.38e-05	0.00042118	Down
TraesCS3D01G384000.1	13.8509	94.44	-2.72588	1.72e-05	0.000253929	Down
TraesCS7D01G090500.1	7.28449	51.0864	-2.72832	0.000786786	0.00450834	Down
TraesCS7D01G090700.1	0	2.82184	-2.73198	5.82e-05	0.000640241	Down
TraesCS3D01G176200.1	1.50673	12.9873	-2.74868	1.82e-07	1.09e-05	Down
TraesCS2D01G491100.1	0.216131	4.31818	-2.75019	0.010335	0.0277997	Down
TraesCS3D01G114800LC.1	10.0423	70.4868	-2.75136	0.0016404	0.00777312	Down
TraesCS3D01G368600LC.1	0.0259555	3.04375	-2.75227	8.37e-07	2.96e-05	Down
TraesCS3D01G405700LC.1	0.601903	6.93755	-2.75483	0.000853142	0.0047883	Down
TraesCS3D01G249000LC.1	3.02182	23.3814	-2.76149	5.98e-05	0.000652424	Down
TraesCS2D01G069900.1	0.269234	4.81844	-2.78951	0.0210571	0.0426101	Down
TraesCS7D01G073600LC.1	2.76522	22.0787	-2.78971	0.0128369	0.0315674	Down
TraesCS6D01G359300.1	1.89194	16.0499	-2.79057	0.00065783	0.00393385	Down
TraesCS3D01G180500LC.1	0.0674872	3.42841	-2.79129	2.12e-05	0.00029674	Down
TraesCS3D01G401600LC.1	6.43096	47.7618	-2.79975	1.55e-05	0.000235915	Down
TraesCS7D01G543800.1	0	2.98197	-2.7999	4.54e-09	1.49e-06	Down
TraesCS3D01G366700.1	0.727529	8.12734	-2.81316	1.82e-05	0.000263285	Down
TraesCS2D01G042000LC.1	0.570797	7.0445	-2.81674	0.000714993	0.00418807	Down
TraesCS5D01G567200.1	2.29803	19.2307	-2.81796	1.24e-05	0.000199937	Down
TraesCS5D01G451900.1	0.122621	3.8975	-2.82026	0.00066359	0.00396183	Down
TraesCS3D01G496300.1	2.17317	18.407	-2.8223	7.18e-05	0.000746384	Down
TraesCS5D01G565200.1	1.11048	10.9312	-2.82741	0.0166034	0.0367806	Down
TraesCS2D01G598600.1	3.82552	30.2438	-2.82935	0.0187848	0.0396036	Down
TraesCS3D01G497000LC.1	2.82785	23.2734	-2.83669	8.75e-05	0.000865253	Down
TraesCS7D01G185900LC.1	0.962011	10.0943	-2.85726	2.1e-05	0.000294912	Down
TraesCS2D01G430300.1	3.95387	32.4758	-2.88828	0.0131955	0.0320744	Down
TraesCS3D01G521100.1	1.89277	17.2176	-2.88843	0.000365385	0.00252652	Down
TraesCS3D01G319200LC.1	5.14591	41.3544	-2.8901	5.05e-07	2.09e-05	Down
TraesCS1D01G275600.1	0.0749337	3.82853	-2.91241	0.000294608	0.00215127	Down
TraesCS3D01G167200.1	3.41497	29.1096	-2.91899	6.39e-05	0.000683652	Down
TraesCS5D01G408100.1	1.99414	18.4154	-2.92294	0.00130506	0.00655491	Down
TraesCS3D01G467000LC.1	13.6287	108.282	-2.94474	3.91e-05	0.000470549	Down
TraesCS7D01G294300LC.1	1.60236	15.8192	-2.95649	9.47e-05	0.000918305	Down
TraesCS5D01G423300.2	0.865507	10.11	-2.95792	9.32e-06	0.000164231	Down
TraesCS7D01G322400LC.1	1.98194	18.8802	-2.96504	0.000124479	0.00112778	Down
TraesCS3D01G383800.1	6.15806	51.9529	-2.97785	1.71e-05	0.000252397	Down
TraesCS3D01G378500LC.1	7.03182	59.7765	-3.00053	1.22e-06	3.87e-05	Down
TraesCS4D01G239200LC.1	0.021052	3.76626	-3.03347	2.37e-06	6.1e-05	Down
TraesCS7D01G222500.5	8.42e-08	3.64903	-3.05277	5.01e-09	1.53e-06	Down
TraesCS7D01G043100LC.1	0.0601108	4.30553	-3.10091	2.67e-05	0.000351717	Down
TraesCS7D01G026600.1	0.0565626	4.28464	-3.10379	0.000114299	0.00105513	Down
TraesCS3D01G024200LC.1	0	3.83912	-3.1174	4.52e-07	1.96e-05	Down
TraesCS3D01G258000.3	1.93083	20.6193	-3.11904	0.000169091	0.00141807	Down
TraesCS6D01G297100LC.1	0.828509	11.2093	-3.13977	8.58e-08	6.59e-06	Down
TraesCS3D01G368500LC.1	0.290059	6.67278	-3.1825	0.000130804	0.00117103	Down
TraesCS3D01G186800.1	0.0972473	4.96652	-3.19422	4.1e-05	0.000488516	Down
TraesCS3D01G034200.2	5.98398	59.7286	-3.2155	0.0100688	0.0273677	Down
TraesCS1D01G040500.1	14.1215	136.045	-3.22321	0.000549876	0.00342964	Down
TraesCS3D01G377700LC.1	6.73675	68.1303	-3.24543	1.96e-07	1.14e-05	Down
TraesCS4D01G051900.1	0.0244304	4.50503	-3.25456	8.4e-06	0.000152446	Down
TraesCS3D01G448800.1	0.486953	9.16302	-3.29142	0.00874885	0.0250569	Down
TraesCS7D01G731600LC.1	0.662227	11.213	-3.33315	0.000233608	0.00180589	Down
TraesCS3D01G493300.1	2.43201	29.5422	-3.35703	1.45e-05	0.000225071	Down
TraesCS3D01G222700.1	0.715414	12.0537	-3.3686	0.00240907	0.0103298	Down
TraesCS4D01G349800.1	2.10514	26.6178	-3.37981	9.04e-06	0.000160618	Down
TraesCS2D01G041900LC.1	0	4.74785	-3.39173	9.23e-07	3.16e-05	Down
TraesCS3D01G101400.1	0.179422	6.71555	-3.40873	0.0229651	0.0450618	Down
TraesCS2D01G301700LC.1	0	4.81137	-3.40908	1.8e-05	0.000261882	Down
TraesCS7D01G320100LC.1	0	4.81137	-3.40908	1.8e-05	0.000261882	Down
TraesCS1D01G007200.1	2.75247	34.9656	-3.44681	0.000207375	0.00165092	Down
TraesCS3D01G048200.1	1.52889	22.7062	-3.51575	0.00127666	0.00644708	Down
TraesCS5D01G158200.1	0	5.27819	-3.53062	4.42e-10	5.34e-07	Down
TraesCS7D01G718000LC.1	0	5.28863	-3.53322	2.03e-07	1.16e-05	Down
TraesCS2D01G579600.1	0.515277	11.5272	-3.56636	1.32e-06	4.09e-05	Down
TraesCS4D01G095200.1	0.31002	9.41995	-3.6143	3.76e-06	8.58e-05	Down
TraesCS3D01G493200.1	1.11144	19.7135	-3.64889	4.72e-06	0.0001007	Down
TraesCS6D01G091700LC.1	0.036646	6.48254	-3.70171	0.00027984	0.00206977	Down
TraesCS7D01G278200LC.1	0	6.02469	-3.70591	6.47e-07	2.46e-05	Down
TraesCS6D01G151000.1	13.2967	182.506	-3.72949	1.16e-07	7.89e-06	Down
TraesCS2D01G161900.1	0.163677	8.56573	-3.77187	0.000266758	0.00199849	Down
TraesCS3D01G545400LC.1	12.8342	188.102	-3.82215	2.25e-08	2.99e-06	Down
TraesCS3D01G422400LC.1	3.36086	55.0455	-3.84668	0.00123662	0.00629007	Down
TraesCS5D01G293700.2	0	6.75919	-3.85981	2.18e-09	1.12e-06	Down
TraesCS7D01G322900LC.1	0	7.08676	-3.92348	1.89e-05	0.000271509	Down
TraesCS1D01G152700.1	0	7.36478	-3.97541	1.08e-07	7.52e-06	Down
TraesCS1D01G280600LC.1	0	8.27886	-4.13403	3.38e-06	7.89e-05	Down
TraesCS5D01G550300LC.1	0	8.27886	-4.13403	3.38e-06	7.89e-05	Down
TraesCS4D01G140800LC.1	0	8.35312	-4.14619	1.96e-07	1.14e-05	Down
TraesCS3D01G452400.3	0.186827	12.0212	-4.18828	0.0002482	0.00189239	Down
TraesCS1D01G247600.1	0	8.61758	-4.18865	2.13e-10	4.67e-07	Down
TraesCS3D01G043500.1	0.193352	12.4058	-4.21829	0.000396324	0.00268435	Down
TraesCS2D01G609900LC.1	0	10.5872	-4.47083	2.28e-06	5.94e-05	Down
TraesCS3D01G418400.6	0	10.6285	-4.47618	7.69e-11	4.18e-07	Down
TraesCS3D01G530800.1	4.95257	122.853	-4.49972	0.000266439	0.00199685	Down
TraesCS3D01G603600LC.1	0.22627	17.025	-4.59277	3.84e-06	8.71e-05	Down
TraesCS6D01G315800LC.1	0.366554	21.6027	-4.67279	0.000536558	0.00336334	Down
TraesCS2D01G301300LC.1	0	12.3376	-4.6823	2.42e-08	3.16e-06	Down
TraesCS1D01G286500LC.1	0.16481	17.4112	-4.75178	2.29e-06	5.96e-05	Down
TraesCS5D01G656200LC.1	0.16481	17.4112	-4.75178	2.29e-06	5.96e-05	Down
TraesCS7D01G009400.1	0.365087	27.3328	-5.0078	0.0179934	0.0385827	Down
TraesCS1D01G000800.1	0.768048	43.5061	-5.11702	0.000271117	0.00201669	Down
TraesCS2D01G515500.1	3.47287	153.871	-5.28007	4.62e-05	0.000534488	Down
TraesCS4D01G085000.2	0	21.4178	-5.45403	5.2e-11	4.18e-07	Down
TraesCS4D01G138200LC.1	0	23.0432	-5.55724	5.08e-08	4.79e-06	Down
TraesCS5D01G550700.2	0.0913925	28.6589	-5.62368	2.39e-05	0.000324513	Down
TraesCS5D01G611700LC.1	0	32.2311	-6.03259	2.51e-08	3.17e-06	Down
TraesCS6D01G004800.1	0.615427	91.6419	-6.36819	8.09e-06	0.000148802	Down
TraesCS3D01G590100LC.1	18.7349	0.0505684	5.12666	0.0425642	0.0692749	No change
TraesCS3D01G237400.1	59.647	1.51667	4.89844	0.0739166	0.105269	No change
TraesCS5D01G492300.1	34.5609	1.24525	4.32836	0.0579194	0.0871196	No change
TraesCS2D01G048300.1	20.6725	1.26126	3.58751	0.0315704	0.0559371	No change
TraesCS6D01G333200.1	10.7103	0.459999	3.54564	0.390165	0.434741	No change
TraesCS1D01G242300.1	7.30337	0.224291	3.42946	0.136449	0.173933	No change
TraesCS6D01G333600.1	7.88963	0.309752	3.37306	0.0525373	0.0809536	No change
TraesCS1D01G038600LC.1	8.82145	0.408566	3.35889	0.128144	0.164784	No change
TraesCS2D01G083600.1	12.4806	0.783872	3.33778	0.0764319	0.10814	No change
TraesCS4D01G177500.1	7.43122	0.305806	3.29904	0.267273	0.310269	No change
TraesCS2D01G594400.1	234.144	26.5496	3.1168	0.18508	0.225828	No change
TraesCS1D01G024800LC.1	20.2233	2.00179	3.05022	0.0273749	0.0506976	No change
TraesCS4D01G054100.1	14.6694	1.53444	2.89846	0.0384845	0.0643704	No change
TraesCS5D01G050800.1	17.6193	1.96171	2.87979	0.324091	0.367781	No change
TraesCS4D01G348400.1	19.3485	2.56648	2.69437	0.107587	0.142642	No change
TraesCS3D01G138100.1	6.36601	0.644213	2.58512	0.162177	0.201437	No change
TraesCS3D01G349600.1	442.287	75.6013	2.54062	0.073693	0.105003	No change
TraesCS7D01G469900.1	30.2258	4.85841	2.51957	0.0430713	0.0699044	No change
TraesCS5D01G401300.1	15.5232	2.35714	2.48752	0.062118	0.0919222	No change
TraesCS7D01G185100.1	7.82693	1.00043	2.4724	0.0515247	0.079779	No change
TraesCS1D01G086200.1	90.8264	16.1047	2.45944	0.0939527	0.127725	No change
TraesCS4D01G301300.1	7.34383	0.968456	2.41726	0.0568805	0.0859768	No change
TraesCS4D01G346800.1	18.818	3.13748	2.40893	0.0913407	0.124809	No change
TraesCS3D01G283100.1	4.40087	0.427334	2.40188	0.581948	0.624652	No change
TraesCS4D01G324300LC.1	42.3137	7.60453	2.40127	0.0357465	0.061029	No change
TraesCS4D01G282400.1	8.26235	1.22588	2.34398	0.528654	0.572215	No change
TraesCS1D01G027900.1	220.545	43.5491	2.32716	0.0414867	0.0679443	No change
TraesCS2D01G410400LC.1	214.13	44.3446	2.25885	0.0506066	0.0787411	No change
TraesCS5D01G318900.1	26.1212	5.11757	2.24456	0.0392163	0.0652155	No change
TraesCS7D01G330300.1	9.20717	1.61831	2.19614	0.189265	0.23017	No change
TraesCS1D01G012000.1	101.19	21.7169	2.19445	0.0508052	0.0789641	No change
TraesCS6D01G332600.1	4.28831	0.54622	2.19433	0.161733	0.200965	No change
TraesCS1D01G006900.1	39.193	8.19441	2.19072	0.228036	0.270014	No change
TraesCS5D01G271500.1	4.00353	0.518864	2.14409	0.0642046	0.0943267	No change
TraesCS1D01G038900.1	5.33972	0.821552	2.14367	0.307453	0.351099	No change
TraesCS4D01G218900.1	24.5382	5.28669	2.11332	0.148125	0.186494	No change
TraesCS4D01G385500LC.1	4.40698	0.638813	2.1073	0.579549	0.622326	No change
TraesCS5D01G250600.1	7.68626	1.40333	2.10468	1	1	No change
TraesCS5D01G168500.1	32.5103	7.2498	2.09069	0.766746	0.807445	No change
TraesCS1D01G163800.2	4.03893	0.578399	2.07346	0.11008	0.145446	No change
TraesCS6D01G262400.1	193.264	46.0218	2.05832	0.110692	0.146074	No change
TraesCS3D01G345400.2	4.87983	0.807528	2.04072	0.0597796	0.0892469	No change
TraesCS2D01G339400.2	4.09261	0.636432	2.0148	0.0296578	0.0535126	No change
TraesCS5D01G558800.1	3.28615	0.440574	2.00912	0.39828	0.4426	No change
TraesCS6D01G390300.1	1.55001	0.0127275	1.99936	5.86e-07	2.3e-05	No change
TraesCS4D01G306600.1	3.95639	0.615141	1.99865	0.0025002	0.0106089	No change
TraesCS6D01G244400.1	5.42197	0.984057	1.99653	0.000259156	0.0019536	No change
TraesCS2D01G074700LC.1	1.49492	0	1.99633	6.7e-06	0.000129553	No change
TraesCS5D01G543900.1	5.82484	1.08659	1.9951	5.29e-06	0.000109518	No change
TraesCS3D01G516500LC.1	2.58049	0.273546	1.9936	0.00013464	0.00119708	No change
TraesCS4D01G410300LC.1	7.7731	1.57764	1.99349	0.00102656	0.00547991	No change
TraesCS4D01G233900LC.1	8.51363	1.7648	1.99272	5.6e-05	0.00062036	No change
TraesCS3D01G341200.2	1.48752	0	1.99097	3.33e-06	7.81e-05	No change
TraesCS7D01G091200LC.1	1.48709	0	1.99066	3.91e-07	1.78e-05	No change
TraesCS4D01G442400LC.1	1.48699	0	1.99059	7.31e-07	2.69e-05	No change
TraesCS7D01G227100.2	1.87281	0.0973428	1.98996	0.141623	0.179511	No change
TraesCS6D01G176300.3	2.45949	0.245391	1.98928	0.00612683	0.0200134	No change
TraesCS7D01G362000LC.1	4.70335	0.811323	1.98842	0.000648254	0.00389458	No change
TraesCS3D01G393600.1	1.48277	0	1.98752	2.13e-05	0.000297348	No change
TraesCS4D01G077900.1	16.1757	3.70707	1.98686	0.000437414	0.00289173	No change
TraesCS3D01G368200.1	2.87811	0.353143	1.98536	0.00217662	0.00959316	No change
TraesCS2D01G501800.1	19.8765	4.64717	1.98506	0.00394913	0.0147049	No change
TraesCS1D01G198100LC.1	2.13767	0.16632	1.98498	0.000434961	0.0028817	No change
TraesCS3D01G506800LC.1	1.47839	0	1.98433	1.6e-06	4.66e-05	No change
TraesCS2D01G726900LC.1	2.9148	0.363233	1.98398	0.000319581	0.0022855	No change
TraesCS2D01G321200.3	17.1061	3.95232	1.98345	0.000186278	0.00152512	No change
TraesCS7D01G080900.1	1.49257	0.00456226	1.98152	7.38e-07	2.7e-05	No change
TraesCS3D01G363500LC.1	1.47453	0	1.98151	1.14e-06	3.68e-05	No change
TraesCS5D01G442200LC.1	2.3727	0.227952	1.98049	3.91e-06	8.8e-05	No change
TraesCS6D01G261900LC.1	6.66279	1.31604	1.97973	0.000193134	0.00156461	No change
TraesCS1D01G302700.1	15.3262	3.52132	1.97657	0.00232028	0.0100568	No change
TraesCS5D01G278000.1	2.64975	0.300393	1.97646	5.47e-05	0.000609848	No change
TraesCS6D01G169400LC.1	46.9356	11.5745	1.97401	8.33e-05	0.000832586	No change
TraesCS4D01G021800.1	1.90732	0.112845	1.97383	4.53e-06	9.8e-05	No change
TraesCS1D01G453900.1	1.4921	0.00741033	1.97307	1.21e-05	0.000197094	No change
TraesCS7D01G383400LC.1	3.14384	0.429035	1.97165	0.0028698	0.0117216	No change
TraesCS7D01G006400LC.1	1.90797	0.114246	1.97093	9.51e-05	0.000920757	No change
TraesCS7D01G111400.1	13.4208	3.05423	1.96963	0.000390722	0.00265314	No change
TraesCS6D01G323400.1	1.45801	0	1.96939	4.78e-06	0.000101539	No change
TraesCS2D01G414800.1	5.5585	1.04738	1.96913	0.02697	0.0501612	No change
TraesCS5D01G218000.1	17.5773	4.11903	1.96852	1.34e-06	4.13e-05	No change
TraesCS1D01G288300LC.1	1.59446	0.0353816	1.96794	6.1e-06	0.00012169	No change
TraesCS7D01G518100LC.1	7.73122	1.60426	1.9678	0.00633614	0.0204766	No change
TraesCS6D01G111800.1	1.58062	0.032092	1.96727	1.27e-07	8.41e-06	No change
TraesCS2D01G340700LC.1	2.19273	0.189166	1.96615	0.000625421	0.00378565	No change
TraesCS5D01G400300.1	58.988	14.7398	1.96476	2.13e-06	5.69e-05	No change
TraesCS1D01G544400LC.1	1.45153	0	1.9646	3.79e-06	8.63e-05	No change
TraesCS7D01G630400LC.1	1.72794	0.0709799	1.9642	7.8e-05	0.000793733	No change
TraesCS4D01G391700LC.1	1.59384	0.0366629	1.96407	5.06e-05	0.000573303	No change
TraesCS1D01G249300.1	19.4008	4.6015	1.96383	5.63e-05	0.000622644	No change
TraesCS6D01G015600LC.1	2.04542	0.152632	1.96356	5.03e-05	0.000570629	No change
TraesCS3D01G152600.1	1.45664	0.00228642	1.9618	1.31e-07	8.6e-06	No change
TraesCS7D01G137200.1	3.127	0.432272	1.95995	2.14e-05	0.000299277	No change
TraesCS5D01G389400LC.1	9.03058	1.94985	1.95987	0.00182712	0.00839652	No change
TraesCS5D01G254900.1	14.1024	3.25404	1.95969	0.00140871	0.00694059	No change
TraesCS7D01G108800.1	26.0966	6.34032	1.95911	0.0051568	0.0177247	No change
TraesCS2D01G418100.1	16.6071	3.89975	1.9591	0.00841982	0.0244813	No change
TraesCS1D01G048500.1	2.16289	0.185082	1.95864	0.657511	0.699161	No change
TraesCS6D01G036300LC.1	1.44329	0	1.9585	7.18e-06	0.000136209	No change
TraesCS2D01G371200LC.1	1.4429	0	1.95821	1.58e-05	0.000238469	No change
TraesCS6D01G094500LC.1	58.4368	14.6682	1.95812	0.000152973	0.00131687	No change
TraesCS3D01G264600.1	58.4473	14.6915	1.95616	2.3e-05	0.000315597	No change
TraesCS1D01G240800.1	4.33204	0.745446	1.95597	0.000894881	0.00495191	No change
TraesCS5D01G418200LC.1	1.53759	0.0255755	1.95489	2.22e-05	0.000306521	No change
TraesCS5D01G527400LC.1	2.13261	0.179849	1.95321	0.000708665	0.00416258	No change
TraesCS1D01G535300LC.1	2.56345	0.292196	1.95123	0.00043772	0.0028928	No change
TraesCS4D01G296000.1	197.608	50.7507	1.95065	0.00113163	0.00589614	No change
TraesCS2D01G201900.1	25.5522	6.24019	1.95054	0.00265437	0.0110883	No change
TraesCS2D01G257100LC.1	7.72298	1.62764	1.95041	0.25166	0.294225	No change
TraesCS3D01G222300.1	24.0863	5.86616	1.94936	0.103863	0.138678	No change
TraesCS1D01G260700.1	75.5749	19.2324	1.94685	0.000600326	0.00366159	No change
TraesCS4D01G331600.1	1.42741	0	1.94667	2.81e-09	1.24e-06	No change
TraesCS3D01G507500LC.1	1.427	0	1.94635	7.51e-07	2.74e-05	No change
TraesCS2D01G569600LC.1	2.66593	0.321547	1.94622	0.00219443	0.00964802	No change
TraesCS2D01G534500.1	38.2185	9.55325	1.94536	0.0105937	0.0282302	No change
TraesCS3D01G044100LC.1	1.81728	0.101854	1.94494	0.000176238	0.0014653	No change
TraesCS4D01G121200LC.1	26.4977	6.51223	1.94489	0.000123521	0.00112138	No change
TraesCS7D01G693500LC.1	1.75355	0.085634	1.94413	0.000107333	0.00100926	No change
TraesCS1D01G061600.1	6.80325	1.398	1.94406	7.36e-06	0.000138663	No change
TraesCS1D01G084700.3	3.0403	0.420977	1.94263	2.3e-06	5.98e-05	No change
TraesCS4D01G188300.1	1.89179	0.122216	1.9426	1.7e-06	4.85e-05	No change
TraesCS7D01G091300LC.1	1.41956	0	1.94078	5.74e-07	2.27e-05	No change
TraesCS5D01G205700.1	48.24	12.1968	1.94064	1.21e-05	0.000197094	No change
TraesCS3D01G205100.3	1.41851	0	1.93999	4.33e-06	9.49e-05	No change
TraesCS2D01G175100.1	8.63896	1.8864	1.9372	0.000808799	0.0046022	No change
TraesCS3D01G175200.1	6.56226	1.34476	1.93669	0.000105948	0.000998521	No change
TraesCS7D01G709900LC.1	1.43356	0.00518898	1.93637	2.72e-07	1.41e-05	No change
TraesCS7D01G082500.1	11.8474	2.72727	1.93582	0.00123433	0.00628082	No change
TraesCS4D01G141200.1	6.05147	1.21321	1.93511	0.00215738	0.00953658	No change
TraesCS5D01G545200.1	4.05273	0.690794	1.93481	0.000574144	0.00354674	No change
TraesCS6D01G153800LC.1	2.20919	0.208784	1.93444	0.00088404	0.00491234	No change
TraesCS2D01G612200LC.1	1.41101	0	1.93433	4.86e-08	4.67e-06	No change
TraesCS2D01G700300LC.1	1.51959	0.0284118	1.93433	9.12e-06	0.000161593	No change
TraesCS3D01G419600.1	1.43994	0.00757465	1.93432	2.24e-07	1.24e-05	No change
TraesCS4D01G174500.2	4.48505	0.804411	1.93421	2.46e-05	0.000331916	No change
TraesCS7D01G274500LC.1	2.54291	0.296308	1.93405	0.0067814	0.0213511	No change
TraesCS5D01G563800LC.1	1.41059	0	1.93402	2.45e-08	3.16e-06	No change
TraesCS6D01G322300.1	4.92729	0.920429	1.93391	0.00241032	0.010333	No change
TraesCS4D01G317700LC.1	2.21326	0.210148	1.93384	3.57e-05	0.000438623	No change
TraesCS3D01G041300LC.1	15.2159	3.61417	1.93355	0.0204672	0.0418329	No change
TraesCS4D01G380000LC.1	25.5496	6.32063	1.93329	2.92e-05	0.00037764	No change
TraesCS3D01G079700.1	2.16753	0.198713	1.93274	0.000160898	0.00136767	No change
TraesCS6D01G496000LC.1	3.74	0.610966	1.93225	0.00959365	0.026533	No change
TraesCS1D01G153000LC.1	1.40685	0	1.93119	4.07e-09	1.39e-06	No change
TraesCS1D01G168800.5	1.51864	0.0293683	1.93104	0.000131327	0.00117493	No change
TraesCS2D01G108100.1	19.7612	4.81333	1.93103	0.0230159	0.0451124	No change
TraesCS5D01G257000LC.1	1.40595	0	1.93051	9.53e-07	3.23e-05	No change
TraesCS7D01G079600.1	9.84719	2.21718	1.92906	0.000298052	0.00217039	No change
TraesCS7D01G472200LC.1	48.818	12.4531	1.92882	9.35e-05	0.00090926	No change
TraesCS4D01G203800.1	2.18125	0.204421	1.9284	0.00146364	0.00713133	No change
TraesCS2D01G035000.1	1.85504	0.118881	1.92802	1.99e-07	1.14e-05	No change
TraesCS5D01G019100LC.1	1.40222	0	1.92768	2.42e-06	6.2e-05	No change
TraesCS3D01G090500LC.1	1.40217	0	1.92765	3.02e-07	1.5e-05	No change
TraesCS3D01G065400.1	1.59498	0.0508559	1.92719	0.000217599	0.00171064	No change
TraesCS2D01G025000LC.2	1.98061	0.152388	1.92689	0.000918821	0.00504885	No change
TraesCS4D01G182900.1	4.09018	0.707749	1.92623	0.0015543	0.00746588	No change
TraesCS3D01G035700.1	95.7819	24.8339	1.9262	0.000897117	0.00495885	No change
TraesCS7D01G056300LC.1	1.46552	0.0172034	1.92611	1.82e-05	0.000263696	No change
TraesCS6D01G386000.1	1.95585	0.146404	1.92571	2.22e-05	0.000306521	No change
TraesCS5D01G254600.1	3.77041	0.624071	1.92564	0.000655389	0.00392273	No change
TraesCS7D01G215600LC.1	1.82767	0.112891	1.92518	0.000176528	0.00146689	No change
TraesCS5D01G369400.1	64.5426	16.6416	1.92388	0.00702676	0.02181	No change
TraesCS5D01G250700LC.1	1.90439	0.13372	1.92375	7.62e-06	0.000142143	No change
TraesCS2D01G026700.1	1.45256	0.0146625	1.92367	1.41e-07	9.09e-06	No change
TraesCS5D01G249000LC.1	1.7951	0.104979	1.9236	6.51e-05	0.000692751	No change
TraesCS3D01G417800LC.1	1.39568	0	1.92272	1.52e-07	9.57e-06	No change
TraesCS1D01G589900LC.1	2.38648	0.26235	1.92079	0.000447887	0.00294589	No change
TraesCS6D01G185100.1	2.41937	0.271119	1.92063	8.13e-07	2.91e-05	No change
TraesCS3D01G033400.1	3.36067	0.519796	1.92057	0.0036481	0.0139047	No change
TraesCS4D01G374800LC.1	1.81408	0.11179	1.91933	0.000206992	0.0016484	No change
TraesCS3D01G486400.1	4.17435	0.736134	1.91893	0.000183506	0.00150952	No change
TraesCS7D01G023900.1	16.5524	4.0118	1.9182	0.000136039	0.00120604	No change
TraesCS4D01G354000LC.1	1.38936	0	1.9179	3.07e-07	1.51e-05	No change
TraesCS1D01G374300.1	3.92459	0.671334	1.91739	0.000560007	0.00347711	No change
TraesCS1D01G371600LC.1	3.78196	0.633834	1.91706	0.00156262	0.00749595	No change
TraesCS4D01G303400.1	200.136	52.631	1.91696	0.000371237	0.00255593	No change
TraesCS2D01G705200LC.1	1.3875	0	1.91648	3.26e-08	3.7e-06	No change
TraesCS6D01G307300.1	23.2409	5.79335	1.91548	0.00016011	0.00136242	No change
TraesCS6D01G244600.1	7.7693	1.69292	1.91491	0.00172667	0.00805793	No change
TraesCS1D01G129600LC.1	11.0885	2.57427	1.91438	0.00979178	0.0269081	No change
TraesCS6D01G260500LC.1	1.38433	0	1.91405	2.1e-08	2.84e-06	No change
TraesCS1D01G031800.1	1.40942	0.00690573	1.91334	4.99e-07	2.08e-05	No change
TraesCS5D01G222400.1	7.46906	1.6159	1.91314	0.000972952	0.00526251	No change
TraesCS4D01G178100.1	24.6407	6.17899	1.91232	0.00059621	0.00364426	No change
TraesCS7D01G327800.1	15.4562	3.73989	1.91201	0.0100196	0.0272757	No change
TraesCS6D01G319900.2	7.19627	1.5455	1.9117	0.00166782	0.0078621	No change
TraesCS2D01G352300.1	2.95585	0.418824	1.91118	0.000723916	0.00422796	No change
TraesCS3D01G438700.1	1.39039	0.00293138	1.91025	2.25e-07	1.24e-05	No change
TraesCS6D01G360500.2	13.5619	3.24259	1.90968	2.88e-06	7.03e-05	No change
TraesCS3D01G107800.1	2.76328	0.369446	1.90815	0.000170818	0.00142893	No change
TraesCS6D01G257500.1	21.1303	5.26491	1.90769	2.35e-05	0.000320567	No change
TraesCS7D01G215300.1	4.80617	0.914212	1.90767	0.000511942	0.0032549	No change
TraesCS5D01G151100LC.1	1.3744	0	1.90643	1.83e-05	0.000264324	No change
TraesCS5D01G288500.1	7.60405	1.66192	1.90633	1.47e-06	4.38e-05	No change
TraesCS1D01G030600.1	6.12613	1.26818	1.9059	2.96e-06	7.16e-05	No change
TraesCS7D01G080000.1	1.37345	0	1.9057	8.12e-09	1.87e-06	No change
TraesCS2D01G268300.1	7.99794	1.76831	1.90549	0.00221974	0.00972635	No change
TraesCS6D01G162300LC.1	1.41492	0.0116238	1.90413	3.5e-07	1.65e-05	No change
TraesCS3D01G129600.1	3.07046	0.454523	1.90326	0.000146645	0.00127604	No change
TraesCS1D01G039700.1	7.74002	1.70301	1.90317	0.00736957	0.0224826	No change
TraesCS6D01G297900.1	2.53128	0.31141	1.90143	0.00103575	0.00551941	No change
TraesCS2D01G736200LC.1	60.2408	15.7613	1.90122	0.000144489	0.00126222	No change
TraesCS3D01G130800.1	37.7894	9.75426	1.90072	0.000149545	0.00129509	No change
TraesCS1D01G046800LC.1	7.95665	1.76532	1.90037	4.6e-07	1.98e-05	No change
TraesCS5D01G184000.1	7.40753	1.61867	1.90007	7.35e-05	0.00075908	No change
TraesCS3D01G172700.1	23.3621	5.90059	1.89845	2.73e-06	6.77e-05	No change
TraesCS6D01G321000.1	15.6864	3.84351	1.89785	0.000728983	0.00425197	No change
TraesCS2D01G191700.1	4.85966	0.938498	1.89758	0.00627543	0.0203551	No change
TraesCS5D01G402000LC.1	4.16068	0.751056	1.89739	5.88e-05	0.000644673	No change
TraesCS2D01G212700.1	7.74684	1.7145	1.89686	0.0106098	0.028255	No change
TraesCS7D01G001800.1	1.36197	0	1.89683	1.69e-08	2.51e-06	No change
TraesCS5D01G089600.2	5.81212	1.19535	1.89654	0.00484053	0.0169728	No change
TraesCS2D01G016500.1	1.36002	0	1.89532	1.05e-08	2.09e-06	No change
TraesCS1D01G223100LC.1	2.05729	0.187587	1.895	0.000531763	0.00334165	No change
TraesCS1D01G051100.1	31.5972	8.13169	1.89473	0.0370429	0.0626076	No change
TraesCS4D01G283000LC.1	4.98556	0.975501	1.89443	1.29e-05	0.000205508	No change
TraesCS1D01G383200.1	1.69936	0.0916417	1.89429	1.96e-07	1.14e-05	No change
TraesCS2D01G571000.1	7.0456	1.53094	1.89349	8.33e-06	0.000151751	No change
TraesCS3D01G296500LC.1	5.86224	1.21263	1.89332	0.00117839	0.00606011	No change
TraesCS2D01G108000.1	1.3616	0.00124347	1.89296	0.000306524	0.00221957	No change
TraesCS7D01G660900LC.1	1.35644	0	1.89254	1.51e-05	0.000231551	No change
TraesCS7D01G219900LC.1	1.3606	0.0014037	1.89172	1.05e-08	2.09e-06	No change
TraesCS3D01G577700LC.1	5.85794	1.21372	1.89143	0.00248022	0.0105545	No change
TraesCS6D01G405800.2	2.66149	0.352551	1.89075	7.5e-08	6.07e-06	No change
TraesCS4D01G085000.1	34.4084	8.91389	1.89071	0.000336472	0.00237878	No change
TraesCS3D01G010700.1	2.56699	0.327604	1.88981	0.0114445	0.02962	No change
TraesCS2D01G122600.1	3.19919	0.498294	1.88967	0.0002642	0.00198341	No change
TraesCS7D01G476800.1	19.3706	4.86349	1.88939	1.91e-06	5.28e-05	No change
TraesCS4D01G075700LC.1	1.35193	0	1.88903	3.36e-08	3.71e-06	No change
TraesCS5D01G555800.1	1.35126	0	1.8885	2.5e-08	3.17e-06	No change
TraesCS7D01G146300.1	25.9991	6.66196	1.88751	0.000934946	0.0051122	No change
TraesCS1D01G086800.1	1.34958	0	1.88719	5.12e-07	2.1e-05	No change
TraesCS2D01G031700LC.1	55.3886	14.6119	1.88687	7.45e-05	0.000766171	No change
TraesCS1D01G349200.1	2.85644	0.40757	1.88685	0.00411508	0.0151332	No change
TraesCS2D01G407900.3	3.32514	0.534338	1.88681	0.00291816	0.0118574	No change
TraesCS1D01G241500.1	1.55387	0.0554674	1.88657	4.2e-07	1.87e-05	No change
TraesCS5D01G303700.1	1.36499	0.00460388	1.88595	4.7e-07	2.01e-05	No change
TraesCS2D01G052200.1	15.0612	3.71039	1.88593	0.0630728	0.0929914	No change
TraesCS3D01G008400.1	1.34786	0	1.88586	4.22e-08	4.27e-06	No change
TraesCS3D01G058300.2	2.1062	0.205191	1.88586	0.325797	0.369487	No change
TraesCS7D01G084700.1	1.7946	0.12114	1.88525	0.00872104	0.0250022	No change
TraesCS3D01G175900.1	31.0659	8.04599	1.88505	0.0011305	0.00589177	No change
TraesCS1D01G069900.1	8.08602	1.82514	1.88467	3.45e-05	0.000427846	No change
TraesCS2D01G148100.1	1.79406	0.121258	1.88463	0.000803125	0.00457968	No change
TraesCS5D01G314500LC.1	3.03247	0.457859	1.88279	0.00214043	0.00947947	No change
TraesCS2D01G027900.1	1.34329	0	1.88229	4.42e-07	1.93e-05	No change
TraesCS4D01G458300LC.1	2.67845	0.362308	1.88205	0.000136763	0.00121031	No change
TraesCS2D01G044300.1	11.1259	2.65489	1.88167	0.0248841	0.0474353	No change
TraesCS6D01G403200LC.1	1.3417	0	1.88104	2.7e-05	0.000354871	No change
TraesCS1D01G436100.1	6.9059	1.51107	1.88071	9.56e-05	0.00092423	No change
TraesCS7D01G068700LC.1	1.34106	0	1.88054	8.49e-06	0.000153512	No change
TraesCS6D01G276700.1	13.5143	3.30978	1.87912	0.0021601	0.00954543	No change
TraesCS6D01G466500LC.1	15.2317	3.77819	1.8786	2.86e-05	0.000371325	No change
TraesCS3D01G300700.1	37.2964	9.77914	1.87853	0.000829849	0.00468866	No change
TraesCS1D01G085200.1	9.26982	2.15847	1.87774	0.00253242	0.0107074	No change
TraesCS7D01G484900.1	10.4247	2.47276	1.87772	0.00107231	0.00566823	No change
TraesCS2D01G540600LC.1	4.65316	0.90249	1.87747	0.00230172	0.0100002	No change
TraesCS6D01G134600LC.1	1.33661	0	1.87704	5.63e-09	1.57e-06	No change
TraesCS5D01G039400.1	1.34737	0.00298491	1.87689	1.24e-07	8.28e-06	No change
TraesCS7D01G009700.1	1.3362	0	1.87672	1.26e-08	2.19e-06	No change
TraesCS1D01G405800.10	1.94156	0.164872	1.87665	0.00226117	0.00986576	No change
TraesCS2D01G267100LC.1	4.36918	0.826311	1.87626	4.83e-06	0.000102366	No change
TraesCS6D01G294800.1	1.61182	0.0756792	1.87515	0.00032634	0.00232058	No change
TraesCS3D01G042000.1	1.33274	0	1.874	8.63e-07	3.02e-05	No change
TraesCS4D01G213200.1	29.7917	7.76651	1.87357	2.15e-06	5.72e-05	No change
TraesCS5D01G339000LC.1	34.8406	9.15342	1.87221	0.000396874	0.00268763	No change
TraesCS7D01G217300.1	1.46406	0.036585	1.87196	3.19e-07	1.55e-05	No change
TraesCS7D01G482000LC.1	2.56932	0.338787	1.87154	0.000258888	0.00195204	No change
TraesCS7D01G287500LC.1	19.1178	4.86135	1.8715	0.000312991	0.00225214	No change
TraesCS6D01G007200LC.1	1.62842	0.081889	1.87097	4.91e-05	0.000560444	No change
TraesCS4D01G181600LC.1	1.32757	0	1.86993	9.21e-07	3.15e-05	No change
TraesCS3D01G142500.1	1.7555	0.117083	1.86991	0.000494892	0.00317372	No change
TraesCS3D01G070500LC.1	1.32728	0	1.8697	2.53e-06	6.4e-05	No change
TraesCS6D01G305600.1	46.8956	12.4796	1.86851	0.0060915	0.0199199	No change
TraesCS1D01G470800LC.1	2.43261	0.303413	1.86797	0.00152365	0.00735217	No change
TraesCS6D01G069900.1	4.1108	0.763417	1.86769	0.000606987	0.00369209	No change
TraesCS3D01G086800LC.1	1.3236	0	1.86679	1.06e-06	3.5e-05	No change
TraesCS6D01G079700LC.1	1.41659	0.0256659	1.86632	3.95e-05	0.000474226	No change
TraesCS6D01G384400LC.1	3.71679	0.657914	1.86462	0.00213282	0.00945098	No change
TraesCS5D01G538200.2	2.46083	0.313039	1.86461	0.0108205	0.0285986	No change
TraesCS4D01G132100LC.1	2.04864	0.199949	1.86441	0.000817893	0.00464332	No change
TraesCS3D01G169500LC.1	1.8608	0.148502	1.86409	1.24e-05	0.000200731	No change
TraesCS4D01G160900LC.1	1.48491	0.0454084	1.86367	8.69e-05	0.00086077	No change
TraesCS2D01G514100LC.1	1.3195	0	1.86354	4.66e-08	4.55e-06	No change
TraesCS5D01G334600LC.1	1.63415	0.0865404	1.86336	2.48e-05	0.000332992	No change
TraesCS5D01G246600.1	5.9311	1.26862	1.86244	0.00203752	0.00911442	No change
TraesCS7D01G271600.2	41.9547	11.1819	1.86165	0.000190022	0.00154723	No change
TraesCS7D01G207900LC.1	1.36467	0.0131236	1.86154	2.16e-06	5.74e-05	No change
TraesCS4D01G200700.1	22.2079	5.75072	1.8611	0.00417636	0.0153034	No change
TraesCS4D01G239400.1	7.75344	1.77246	1.86074	0.000143286	0.00125308	No change
TraesCS4D01G128300.1	8.50561	1.98403	1.85814	0.00143024	0.00701319	No change
TraesCS3D01G388700LC.3	1.3115	0	1.85718	7.33e-06	0.00013816	No change
TraesCS1D01G405000.1	9.41922	2.24152	1.85525	2.06e-06	5.56e-05	No change
TraesCS3D01G058100.1	1.30886	0	1.85508	3.76e-08	4.04e-06	No change
TraesCS5D01G313100.1	31.3824	8.31567	1.85462	0.000796011	0.00454948	No change
TraesCS7D01G647000LC.1	1.30776	0	1.8542	2.73e-07	1.41e-05	No change
TraesCS7D01G323500.1	10.9609	2.67006	1.85413	0.000929375	0.00509077	No change
TraesCS4D01G251900.1	2.23487	0.256496	1.85407	0.000152198	0.00131295	No change
TraesCS5D01G246300.1	14.4455	3.64214	1.85127	0.000956522	0.00519964	No change
TraesCS2D01G303800.1	1.91641	0.170526	1.8495	0.398821	0.443139	No change
TraesCS2D01G477700.1	3.40484	0.583823	1.84913	0.000272257	0.00202318	No change
TraesCS3D01G367500.1	3.30878	0.557912	1.84811	0.000166859	0.00140402	No change
TraesCS5D01G218000LC.1	107.047	29.3785	1.84779	0.00381556	0.0143531	No change
TraesCS7D01G060600.2	4.10821	0.780384	1.84763	3.46e-06	8.03e-05	No change
TraesCS4D01G303300.1	57.7942	15.7104	1.84643	0.000124941	0.00113068	No change
TraesCS6D01G354000.1	13.3842	3.36101	1.84639	0.00085574	0.00479821	No change
TraesCS1D01G055500LC.1	2.00124	0.195593	1.84633	0.00209132	0.00930724	No change
TraesCS3D01G137500LC.1	1.2973	0	1.84583	1.9e-06	5.25e-05	No change
TraesCS5D01G428600LC.1	1.30254	0.00191315	1.84452	2.74e-08	3.41e-06	No change
TraesCS7D01G190600.1	11.273	2.77878	1.84426	0.00137313	0.0068122	No change
TraesCS7D01G401500.1	7.93216	1.84986	1.84333	1.2e-05	0.000196601	No change
TraesCS7D01G399100.2	5.56205	1.19061	1.84226	0.0174623	0.0379256	No change
TraesCS5D01G540800LC.1	2.05902	0.213988	1.84162	0.00139907	0.00690755	No change
TraesCS7D01G303800LC.1	67.636	18.517	1.84113	1.35e-05	0.000212062	No change
TraesCS4D01G184300.4	1.29104	0	1.8408	8.22e-10	6.85e-07	No change
TraesCS1D01G173400.1	1.29056	0	1.84041	5.21e-07	2.13e-05	No change
TraesCS2D01G542400.1	1.29043	0	1.84031	1e-08	2.08e-06	No change
TraesCS4D01G257600.3	1.29007	0	1.84002	6.6e-10	6.5e-07	No change
TraesCS1D01G196500LC.1	1.67929	0.109084	1.83914	0.000489939	0.00314901	No change
TraesCS3D01G088700.1	8.82426	2.10689	1.83866	0.00367071	0.0139696	No change
TraesCS6D01G389900.1	66.582	18.2604	1.83823	0.00206904	0.0092316	No change
TraesCS6D01G101500.1	2.88155	0.445937	1.83787	2.45e-06	6.25e-05	No change
TraesCS3D01G168400.1	6.59807	1.487	1.83683	0.0286243	0.052243	No change
TraesCS1D01G264500.1	5.44251	1.16375	1.83663	1.5e-05	0.000230973	No change
TraesCS7D01G119700LC.1	1.296	0.00284169	1.83661	7.81e-08	6.25e-06	No change
TraesCS2D01G544000LC.1	3.82257	0.710406	1.8364	4.72e-05	0.000543838	No change
TraesCS5D01G002700.3	7.05933	1.6184	1.83528	0.000379761	0.00259511	No change
TraesCS5D01G307000.1	91.7193	25.3521	1.83479	0.00035837	0.0024892	No change
TraesCS4D01G014300.1	14.8493	3.80333	1.83465	0.00016696	0.00140459	No change
TraesCS1D01G126600.1	1.54104	0.0722643	1.83455	0.00018427	0.00151441	No change
TraesCS1D01G472700LC.1	2.46972	0.332744	1.83438	0.00680145	0.0213873	No change
TraesCS2D01G537300.1	19.5288	5.11676	1.83427	0.00692618	0.0216202	No change
TraesCS5D01G469900.1	1.665	0.10732	1.83384	3.94e-06	8.86e-05	No change
TraesCS6D01G093200.1	1.46876	0.0523103	1.83373	6.7e-05	0.000707366	No change
TraesCS1D01G578400LC.1	1.28111	0	1.83277	2.13e-08	2.86e-06	No change
TraesCS2D01G169800.2	1.64414	0.102123	1.83227	0.0022343	0.00977438	No change
TraesCS1D01G286900.1	3.48135	0.61873	1.8314	2.74e-07	1.41e-05	No change
TraesCS5D01G393400.1	7.56671	1.76749	1.83089	0.000193018	0.00156408	No change
TraesCS6D01G187500.1	2.18143	0.254031	1.83031	0.0136394	0.0327203	No change
TraesCS1D01G036500.1	6.18219	1.37936	1.83008	0.00149026	0.00723378	No change
TraesCS2D01G166000LC.1	7.17789	1.65991	1.82974	4.81e-06	0.000101946	No change
TraesCS4D01G288800.1	125.425	34.955	1.8285	1.77e-06	4.99e-05	No change
TraesCS3D01G220800.1	9.22636	2.24033	1.82755	0.000171689	0.00143442	No change
TraesCS4D01G465700LC.1	1.33809	0.0181645	1.82672	8.96e-06	0.000159612	No change
TraesCS5D01G494000LC.1	1.33809	0.0181645	1.82672	8.96e-06	0.000159612	No change
TraesCS7D01G136100LC.1	1.33809	0.0181645	1.82672	8.96e-06	0.000159612	No change
TraesCS5D01G497400.3	1.2735	0	1.8266	8.8e-06	0.000157754	No change
TraesCS3D01G306600.1	9.49649	2.32028	1.82558	2.38e-05	0.00032362	No change
TraesCS1D01G101500.1	1.28514	0.0040575	1.82438	2.71e-06	6.76e-05	No change
TraesCS6D01G142600.3	3.74912	0.700275	1.8238	5.84e-06	0.000117804	No change
TraesCS7D01G118000LC.1	1.44616	0.0500458	1.823	3.36e-05	0.000418262	No change
TraesCS2D01G117500.2	8.72647	2.10777	1.82296	0.000375099	0.0025702	No change
TraesCS5D01G472200.1	6.7001	1.53541	1.8227	0.00512593	0.017652	No change
TraesCS3D01G278900LC.1	1.70492	0.123512	1.82224	2.92e-05	0.000378031	No change
TraesCS7D01G397100.1	2.63152	0.386499	1.82067	3.78e-05	0.00045747	No change
TraesCS1D01G137600LC.1	1.26541	0	1.82	7.26e-07	2.68e-05	No change
TraesCS7D01G462600.1	1.30575	0.0114305	1.81999	2.92e-05	0.000377492	No change
TraesCS2D01G276000.2	16.2192	4.24379	1.8174	1.25e-06	3.95e-05	No change
TraesCS6D01G479100LC.1	4.42647	0.899826	1.81531	0.0490657	0.0769596	No change
TraesCS6D01G305900.1	1.25834	0	1.81422	2.93e-06	7.12e-05	No change
TraesCS3D01G203000.6	1.32592	0.0192611	1.81409	3.77e-05	0.000457416	No change
TraesCS6D01G121100.1	25.2516	6.82768	1.81324	0.000141716	0.00124397	No change
TraesCS3D01G020700.1	3.6954	0.693812	1.81323	0.00180955	0.00833587	No change
TraesCS4D01G059800.1	1.25467	0	1.8112	3.08e-09	1.24e-06	No change
TraesCS4D01G011900.1	5.95616	1.34076	1.81038	0.0084776	0.0245773	No change
TraesCS4D01G070200LC.1	7.08822	1.66393	1.81011	3.83e-05	0.00046287	No change
TraesCS3D01G139800.2	2.78111	0.435737	1.81001	2.2e-06	5.82e-05	No change
TraesCS1D01G086300.1	22.3429	6.01593	1.8097	0.0134398	0.0324135	No change
TraesCS3D01G460200LC.1	2.79643	0.441314	1.80816	0.000468033	0.00304785	No change
TraesCS7D01G310000LC.1	1.28386	0.00942331	1.80807	2.29e-06	5.97e-05	No change
TraesCS7D01G072400.2	3.95838	0.773216	1.80804	0.0017033	0.00797752	No change
TraesCS7D01G058700.1	5.33243	1.16612	1.80761	0.020303	0.0416142	No change
TraesCS1D01G500600LC.1	1.26616	0.00479502	1.80685	2.88e-07	1.45e-05	No change
TraesCS3D01G215800.1	4.25436	0.85957	1.8061	0.000208508	0.00165763	No change
TraesCS7D01G245000.1	2.66101	0.404061	1.80589	0.00172635	0.00805735	No change
TraesCS5D01G255900LC.1	25.8152	7.02851	1.80546	0.00741194	0.022549	No change
TraesCS5D01G159600LC.1	2.01838	0.22051	1.8054	0.0017643	0.00818204	No change
TraesCS3D01G085000.1	3.76325	0.719952	1.80513	6.33e-05	0.00067855	No change
TraesCS6D01G063400LC.1	21.2295	5.72204	1.8042	0.00504355	0.0174553	No change
TraesCS4D01G172800.1	1.57	0.0929165	1.80373	0.000395575	0.00267973	No change
TraesCS5D01G127300.2	1.61686	0.106865	1.80248	0.00217635	0.00959316	No change
TraesCS7D01G636600LC.1	1.24393	0	1.80235	8.46e-07	2.98e-05	No change
TraesCS3D01G477500.1	15.6073	4.11914	1.80202	0.00265229	0.0110837	No change
TraesCS5D01G536200LC.1	8.39902	2.05509	1.80027	0.0011182	0.00584517	No change
TraesCS5D01G077800.1	1.39575	0.0450328	1.79835	5.9e-05	0.00064667	No change
TraesCS5D01G553200.1	1.24346	0.00125752	1.79833	1.19e-08	2.19e-06	No change
TraesCS1D01G047800LC.1	1.60422	0.105099	1.79804	0.000270978	0.00201654	No change
TraesCS4D01G265200.1	18.4016	4.9356	1.798	0.00539301	0.0182885	No change
TraesCS1D01G115300LC.1	1.23827	0	1.79765	7.07e-08	5.88e-06	No change
TraesCS4D01G361700.1	31.8473	8.80462	1.79763	0.0798703	0.111948	No change
TraesCS3D01G283600.1	10.2302	2.5865	1.79763	0.00377612	0.0142476	No change
TraesCS4D01G027700.1	1.262	0.00686826	1.79753	2.47e-07	1.31e-05	No change
TraesCS1D01G350900.1	18.8727	5.07356	1.79735	0.000482294	0.00311387	No change
TraesCS5D01G495700.1	10.2333	2.58899	1.79688	0.0199921	0.0412	No change
TraesCS5D01G483000LC.1	10.6309	2.70416	1.79656	0.0754309	0.106999	No change
TraesCS2D01G086400.1	1.24884	0.00372208	1.7957	3.88e-07	1.78e-05	No change
TraesCS2D01G272700.1	42.5448	11.9118	1.79413	0.000915691	0.0050351	No change
TraesCS2D01G281600.1	41.1594	11.5187	1.79336	3.44e-07	1.64e-05	No change
TraesCS5D01G211900.4	1.9737	0.213672	1.79334	0.000250166	0.00190195	No change
TraesCS2D01G541200.1	4.31856	0.890304	1.7932	0.00353571	0.0135987	No change
TraesCS4D01G073600.1	11.5555	2.97919	1.79287	5.22e-05	0.000587799	No change
TraesCS7D01G505500.2	11.4619	2.95607	1.79125	0.00084228	0.00473824	No change
TraesCS6D01G151000LC.1	52.1734	14.7189	1.79121	0.00251143	0.0106433	No change
TraesCS7D01G295800.1	20.6502	5.61322	1.79067	1.81e-05	0.000262221	No change
TraesCS2D01G013000LC.1	1.31359	0.0242026	1.79065	1.73e-05	0.000254623	No change
TraesCS2D01G322100.1	1.94429	0.206582	1.79049	0.00450024	0.0161102	No change
TraesCS4D01G106900LC.1	1.42244	0.055815	1.79026	3.54e-05	0.000436435	No change
TraesCS1D01G033400.1	1.22931	0	1.79019	9.67e-08	7.03e-06	No change
TraesCS7D01G499400.1	2.34917	0.324056	1.78973	0.000141248	0.00124176	No change
TraesCS1D01G140500.1	3.45207	0.643166	1.78957	5.02e-06	0.000105123	No change
TraesCS2D01G114500.4	1.71733	0.141826	1.78857	0.00404773	0.0149621	No change
TraesCS6D01G407700.1	1.22692	0	1.7882	4.02e-06	8.97e-05	No change
TraesCS4D01G009400LC.1	1.22576	0	1.78723	1.28e-06	4.01e-05	No change
TraesCS2D01G458500LC.1	1.28572	0.0174236	1.78709	0.00018429	0.00151441	No change
TraesCS7D01G550600LC.1	1.25889	0.00986756	1.78647	7.35e-07	2.7e-05	No change
TraesCS7D01G492300LC.1	3.35393	0.617395	1.78619	0.00164835	0.00779784	No change
TraesCS1D01G026300.1	7.44597	1.80402	1.78607	0.000412255	0.00276643	No change
TraesCS7D01G515200.1	1.22363	0	1.78545	1.37e-08	2.27e-06	No change
TraesCS7D01G105800LC.1	1.22293	0	1.78487	1.35e-06	4.15e-05	No change
TraesCS2D01G595900.1	15.26	4.07759	1.78361	0.000619445	0.00375475	No change
TraesCS1D01G020800.1	1.27409	0.0153014	1.78359	2.43e-06	6.21e-05	No change
TraesCS5D01G366800LC.1	17.448	4.71338	1.78353	0.000100332	0.000956858	No change
TraesCS2D01G061100LC.1	1.22066	0	1.78296	4.58e-08	4.5e-06	No change
TraesCS3D01G364200.3	1.4749	0.0739668	1.78274	0.00297284	0.0120259	No change
TraesCS3D01G077500.1	1.38131	0.0469526	1.78225	0.00025098	0.00190705	No change
TraesCS2D01G239500.1	4.84494	1.05394	1.78224	3.44e-07	1.64e-05	No change
TraesCS1D01G309700.1	2.47799	0.365981	1.78193	0.000331583	0.00235169	No change
TraesCS4D01G089800LC.1	1.85264	0.185448	1.77916	1.56e-05	0.000236897	No change
TraesCS1D01G558200LC.1	2.59795	0.402836	1.77878	8.78e-05	0.000867673	No change
TraesCS1D01G282700.1	5.64431	1.29253	1.77725	0.140499	0.178357	No change
TraesCS7D01G221700.2	1.4215	0.0605933	1.77721	0.00132214	0.0066208	No change
TraesCS1D01G317900.1	1.67474	0.134678	1.77674	0.0088209	0.025193	No change
TraesCS7D01G289400.5	1.49814	0.08318	1.77664	0.00421757	0.0154036	No change
TraesCS1D01G053600LC.1	1.57461	0.105673	1.77623	6.73e-08	5.73e-06	No change
TraesCS2D01G177800.1	17.6936	4.81356	1.77568	0.0502661	0.0783391	No change
TraesCS6D01G448900LC.1	1.97769	0.223643	1.77565	8.33e-05	0.000832949	No change
TraesCS2D01G103600.1	1.8158	0.176592	1.77515	0.000426191	0.00283558	No change
TraesCS6D01G484800LC.1	1.21127	0	1.77506	2.95e-06	7.16e-05	No change
TraesCS2D01G311900.1	10.5444	2.72787	1.77466	0.000147657	0.00128262	No change
TraesCS7D01G352700.1	5.32899	1.20366	1.77461	0.00558331	0.0187245	No change
TraesCS2D01G626600LC.1	1.21052	0	1.77443	8.85e-06	0.000158426	No change
TraesCS5D01G441700.1	16.5594	4.48795	1.77404	2.31e-05	0.000315908	No change
TraesCS6D01G429600LC.1	1.33879	0.0377577	1.77373	4.93e-05	0.000561729	No change
TraesCS4D01G001800.1	9.16058	2.32628	1.7732	0.000232392	0.00179892	No change
TraesCS2D01G366500.1	34.1489	9.63748	1.77311	0.0065156	0.0208238	No change
TraesCS4D01G084900.1	25.5321	7.11737	1.77293	0.000190206	0.00154778	No change
TraesCS3D01G115800.1	19.035	5.21652	1.77285	0.00078971	0.00452121	No change
TraesCS6D01G511600LC.1	1.25136	0.0127147	1.77225	2.38e-07	1.28e-05	No change
TraesCS7D01G107900.1	26.7238	7.47111	1.77202	1.3e-05	0.000207525	No change
TraesCS2D01G381300.2	1.35398	0.0430335	1.77151	8.48e-05	0.000843978	No change
TraesCS7D01G410000.1	8.32264	2.08648	1.77022	0.00761408	0.0229497	No change
TraesCS6D01G062700.1	1.69609	0.144491	1.76871	2.49e-05	0.000335148	No change
TraesCS1D01G047800.2	17.7321	4.85272	1.76813	6.9e-06	0.000132302	No change
TraesCS2D01G085500.2	1.62564	0.124316	1.76755	0.00392273	0.0146325	No change
TraesCS3D01G316300.1	21.2808	5.8974	1.7675	0.00171043	0.00799988	No change
TraesCS2D01G381300.1	1.55729	0.104976	1.76579	0.000158379	0.0013517	No change
TraesCS2D01G587000LC.1	1.24687	0.0137642	1.7656	2.71e-06	6.76e-05	No change
TraesCS6D01G458400LC.1	2.05294	0.250849	1.76556	0.000692937	0.00409422	No change
TraesCS3D01G169100.1	3.25979	0.606375	1.76481	1.31e-06	4.09e-05	No change
TraesCS2D01G467800LC.1	32.0168	9.06873	1.76479	0.000507839	0.00323739	No change
TraesCS5D01G066100.1	1.24661	0.0140828	1.76448	4.59e-06	9.88e-05	No change
TraesCS5D01G334400.1	4.68105	1.02577	1.76371	8.39e-05	0.000837415	No change
TraesCS4D01G343700.1	19.2821	5.32759	1.76322	0.0436941	0.0706688	No change
TraesCS6D01G199600.2	4.70834	1.03437	1.76318	8.09e-06	0.000148802	No change
TraesCS6D01G343600LC.1	2.98236	0.526005	1.76303	8.87e-05	0.000875698	No change
TraesCS3D01G125500LC.1	1.19462	0	1.76097	1.67e-05	0.000247915	No change
TraesCS2D01G678200LC.1	5.41302	1.24518	1.76052	6.54e-06	0.000127856	No change
TraesCS3D01G316300.2	11.2486	2.96793	1.76034	0.0574131	0.0865857	No change
TraesCS3D01G543400.3	1.40219	0.0616589	1.75989	0.000947111	0.00515969	No change
TraesCS7D01G733700LC.1	7.85951	1.96931	1.75931	0.0267557	0.0499087	No change
TraesCS6D01G162900LC.1	1.19268	0	1.75931	9.7e-06	0.00016867	No change
TraesCS3D01G343000.1	2.164	0.286965	1.75922	0.00307138	0.0123114	No change
TraesCS5D01G274600.1	1.61946	0.126284	1.75881	0.00374885	0.01417	No change
TraesCS2D01G075400.1	1.19127	0	1.7581	5.95e-09	1.6e-06	No change
TraesCS5D01G341300.1	1.4069	0.0637534	1.75809	0.000169094	0.00141807	No change
TraesCS7D01G222500.6	5.2416	1.19757	1.75798	0.000634159	0.00382829	No change
TraesCS7D01G551200.1	1.55498	0.107834	1.75738	0.000400128	0.00270417	No change
TraesCS2D01G017100LC.1	1.18976	0	1.75682	2.35e-08	3.09e-06	No change
TraesCS3D01G460000LC.1	1.18942	0	1.75653	4.75e-07	2.02e-05	No change
TraesCS2D01G427200.1	36.4117	10.4282	1.75602	0.00776691	0.0232641	No change
TraesCS5D01G576100LC.1	1.78888	0.177695	1.75594	1.5e-05	0.000230439	No change
TraesCS2D01G599000.1	1.18822	0	1.7555	3.89e-08	4.06e-06	No change
TraesCS2D01G481200LC.1	1.18743	0	1.75483	4.45e-06	9.69e-05	No change
TraesCS2D01G594500.1	1.8246	0.189043	1.75432	3.46e-07	1.64e-05	No change
TraesCS7D01G351000.1	8.05286	2.03591	1.7539	0.00104694	0.0055668	No change
TraesCS1D01G227800.1	1.19117	0.00158142	1.75347	1.87e-08	2.64e-06	No change
TraesCS2D01G327300LC.1	13.5293	3.66126	1.75336	0.000262349	0.00197171	No change
TraesCS7D01G277500LC.1	4.71084	1.04564	1.75331	0.000735874	0.00428032	No change
TraesCS2D01G465700LC.1	1.18533	0	1.75303	1.82e-07	1.09e-05	No change
TraesCS7D01G064900.1	1.43903	0.075427	1.75263	0.000596338	0.00364448	No change
TraesCS2D01G567300.1	1.18484	0	1.75261	9.55e-08	7.02e-06	No change
TraesCS5D01G225200.1	16.2602	4.47596	1.752	0.00515296	0.0177191	No change
TraesCS2D01G007300.1	1.63169	0.133149	1.75138	0.000632023	0.00381769	No change
TraesCS3D01G174000.1	1.18259	0	1.75069	5.11e-07	2.1e-05	No change
TraesCS7D01G202600.1	28.8713	8.23084	1.75021	0.00951576	0.0263924	No change
TraesCS1D01G568000LC.1	1.25577	0.0219844	1.75002	6.31e-05	0.000676927	No change
TraesCS1D01G019600.1	2.37027	0.35347	1.74978	1.52e-06	4.5e-05	No change
TraesCS3D01G371900.1	6.55127	1.59681	1.74968	0.00042493	0.00283074	No change
TraesCS4D01G184300LC.1	6.40152	1.55301	1.74917	0.0041126	0.0151293	No change
TraesCS1D01G209100.1	1.67202	0.146225	1.74893	0.00157618	0.00754651	No change
TraesCS3D01G449000LC.1	1.55512	0.111449	1.74892	0.00131267	0.00658287	No change
TraesCS7D01G130800.1	1.18557	0.00160001	1.74863	1.3e-07	8.54e-06	No change
TraesCS3D01G470000.1	7.13419	1.77263	1.74812	0.112197	0.147673	No change
TraesCS2D01G434400.1	1.2013	0.00725825	1.74585	4.26e-07	1.89e-05	No change
TraesCS7D01G632400LC.1	1.24541	0.0208	1.74476	6.22e-06	0.000123363	No change
TraesCS1D01G217600.1	104.505	30.8367	1.74453	2.2e-06	5.8e-05	No change
TraesCS2D01G160900LC.1	3.26717	0.624598	1.74407	3.69e-05	0.000449758	No change
TraesCS6D01G231800.1	76.9879	22.6331	1.74401	0.000171887	0.0014352	No change
TraesCS1D01G445900.1	1.46857	0.0878372	1.74366	0.000434202	0.00287857	No change
TraesCS5D01G467700.1	23.2099	6.58345	1.74297	0.000282589	0.00208663	No change
TraesCS7D01G300400.1	1.22023	0.0141262	1.74241	6.74e-06	0.000130049	No change
TraesCS3D01G405900.1	9.23169	2.40877	1.74228	0.0331592	0.0578513	No change
TraesCS1D01G296500.1	35.6827	10.3178	1.74189	0.251855	0.294411	No change
TraesCS5D01G295000.1	3.90501	0.817464	1.74138	0.000374911	0.00257019	No change
TraesCS2D01G273500.1	1.19526	0.00711629	1.74112	3.59e-07	1.68e-05	No change
TraesCS5D01G479100.1	6.29136	1.53225	1.74062	4.03e-05	0.000480914	No change
TraesCS6D01G099300.1	4.08557	0.872205	1.74061	3.65e-05	0.000445838	No change
TraesCS4D01G410100LC.1	1.82027	0.194746	1.73973	0.00170552	0.00798435	No change
TraesCS2D01G011000.1	3.54879	0.712399	1.73963	0.0013562	0.00675554	No change
TraesCS5D01G450100.1	4.89578	1.1167	1.73878	4.45e-06	9.69e-05	No change
TraesCS5D01G215500.1	28.0113	8.04693	1.73805	0.00438164	0.0158196	No change
TraesCS1D01G110800.1	2.11691	0.286045	1.73518	4.15e-05	0.000492858	No change
TraesCS6D01G371000.1	1.98271	0.245941	1.73478	0.000550438	0.00343207	No change
TraesCS4D01G127500.1	2.67211	0.453757	1.73375	0.0491632	0.0770662	No change
TraesCS2D01G184800.1	5.5514	1.3212	1.73238	9.09e-05	0.000891589	No change
TraesCS1D01G421500.1	3.10024	0.584173	1.7315	0.00422612	0.015418	No change
TraesCS2D01G033300.1	37.0852	10.8197	1.73133	0.000431448	0.00286506	No change
TraesCS2D01G359600LC.1	1.15871	0	1.73006	3.75e-07	1.73e-05	No change
TraesCS6D01G338900.1	2.35695	0.361367	1.72977	3.26e-07	1.58e-05	No change
TraesCS2D01G084400.1	57.8885	17.1052	1.72968	0.0019741	0.00890136	No change
TraesCS3D01G194600.1	1.33796	0.0542102	1.7296	1.39e-06	4.23e-05	No change
TraesCS5D01G550700.1	67.3534	19.9603	1.72959	3.86e-06	8.72e-05	No change
TraesCS2D01G289800.1	46.3388	13.6432	1.7276	0.000155773	0.00133495	No change
TraesCS2D01G308900LC.1	1.1553	0	1.72709	3.93e-06	8.84e-05	No change
TraesCS6D01G399200.1	1.16242	0.00228642	1.7267	4.32e-08	4.34e-06	No change
TraesCS5D01G029400.2	2.53545	0.417364	1.72635	0.000691463	0.00408611	No change
TraesCS2D01G325400LC.1	1.15391	0	1.72588	2.64e-06	6.62e-05	No change
TraesCS6D01G195800LC.1	2.28139	0.340984	1.72566	0.00109873	0.00576991	No change
TraesCS5D01G179800LC.1	2.30525	0.34821	1.72564	0.000645037	0.00387758	No change
TraesCS6D01G021700.1	1.1535	0	1.72552	4.48e-06	9.73e-05	No change
TraesCS7D01G403300.2	22.4461	6.44124	1.72498	0.00020301	0.00162782	No change
TraesCS7D01G118600LC.1	11.5326	3.14023	1.72485	0.003169	0.0125917	No change
TraesCS5D01G662200LC.1	1.52765	0.113847	1.72386	2.25e-07	1.24e-05	No change
TraesCS7D01G409200.1	5.33809	1.26763	1.72368	0.000234496	0.00181066	No change
TraesCS6D01G504400LC.1	1.15107	0	1.7234	3.57e-08	3.85e-06	No change
TraesCS6D01G111900.1	7.48871	1.91949	1.72326	0.0398507	0.0659991	No change
TraesCS1D01G233400LC.1	10.3693	2.79236	1.72306	6.01e-05	0.000653802	No change
TraesCS6D01G226800LC.2	1.61306	0.140141	1.72287	0.00429935	0.0155905	No change
TraesCS5D01G067800LC.1	4.10279	0.894856	1.72239	0.00235018	0.0101519	No change
TraesCS5D01G564500LC.1	1.7639	0.186448	1.72159	1.44e-05	0.000223167	No change
TraesCS1D01G352000.1	66.3169	19.7614	1.72148	1.66e-05	0.000246935	No change
TraesCS2D01G552700.1	12.3987	3.4119	1.72129	0.000380902	0.00259925	No change
TraesCS1D01G375900LC.1	2.20237	0.319651	1.72114	0.0166809	0.0368909	No change
TraesCS1D01G159700.1	1.14813	0	1.72083	9.32e-07	3.17e-05	No change
TraesCS7D01G506900.1	1.67504	0.159973	1.72056	0.0014397	0.00704644	No change
TraesCS5D01G077100LC.1	1.2955	0.0449264	1.72026	6.02e-06	0.000120558	No change
TraesCS3D01G052400LC.1	2.56706	0.430899	1.72016	4.42e-05	0.000517866	No change
TraesCS7D01G074400.1	1.14694	0	1.71979	1.19e-08	2.19e-06	No change
TraesCS5D01G360200.1	1.15762	0.00328262	1.71967	1.11e-07	7.64e-06	No change
TraesCS3D01G470600.1	7.00508	1.77897	1.71949	0.000843948	0.00474555	No change
TraesCS7D01G454300.1	6.60274	1.6575	1.71902	0.00114315	0.00593992	No change
TraesCS6D01G092700.1	23.9602	6.93061	1.71888	0.00875994	0.0250766	No change
TraesCS3D01G306900.2	14.6467	4.10219	1.71861	0.00470351	0.0166454	No change
TraesCS6D01G073800.1	350.164	106.08	1.71815	0.0116886	0.0299594	No change
TraesCS1D01G090200.2	11.1222	3.03457	1.71728	8.37e-05	0.000835876	No change
TraesCS6D01G415900LC.1	1.69612	0.167938	1.71717	9.04e-06	0.000160618	No change
TraesCS6D01G153300LC.1	42.9932	12.7367	1.71625	4.3e-06	9.45e-05	No change
TraesCS6D01G393800.1	1.14241	0	1.71582	1.81e-08	2.61e-06	No change
TraesCS2D01G096400LC.1	1.1414	0	1.71493	3.28e-06	7.74e-05	No change
TraesCS4D01G327100.1	5.17023	1.22844	1.71394	1.19e-05	0.000195743	No change
TraesCS7D01G541200LC.1	1.30729	0.0518677	1.71144	9.78e-06	0.000169867	No change
TraesCS2D01G349300LC.1	8.51444	2.25609	1.70962	0.000553409	0.00344436	No change
TraesCS1D01G040700.2	1.35688	0.0680018	1.70892	0.00176696	0.00818772	No change
TraesCS5D01G649600LC.1	1.13455	0	1.7089	3.29e-08	3.7e-06	No change
TraesCS7D01G439200.1	9.06674	2.42764	1.70829	0.00448456	0.0160737	No change
TraesCS1D01G049900.1	1.97587	0.257827	1.70799	0.00014724	0.00128011	No change
TraesCS3D01G476800.1	5.16098	1.23293	1.70784	0.144141	0.182229	No change
TraesCS6D01G172700.1	77.0973	23.2543	1.70781	3.08e-05	0.000392306	No change
TraesCS2D01G620700LC.1	1.24648	0.0347459	1.70753	0.000114724	0.00105832	No change
TraesCS6D01G214700.1	33.5508	9.93664	1.70603	1.25e-05	0.000201551	No change
TraesCS2D01G425700.1	158.31	48.2217	1.70466	0.000973367	0.00526289	No change
TraesCS3D01G146800LC.1	15.2833	4.3426	1.70454	0.000403846	0.00272149	No change
TraesCS1D01G068900LC.1	2.14208	0.311075	1.70377	1.06e-07	7.46e-06	No change
TraesCS1D01G123900.1	2.16052	0.316895	1.70349	0.000884636	0.00491429	No change
TraesCS2D01G244100LC.1	1.12762	0	1.70276	1.22e-07	8.21e-06	No change
TraesCS2D01G406400.1	6.42314	1.62736	1.70236	0.00848112	0.0245834	No change
TraesCS6D01G180300.2	26.1056	7.67908	1.70172	0.00160809	0.00766811	No change
TraesCS2D01G237600LC.2	1.12572	0	1.70108	3.02e-05	0.000386159	No change
TraesCS7D01G350000.2	1.89835	0.238159	1.70004	0.000366572	0.00253254	No change
TraesCS1D01G112200.1	1.12431	0	1.69983	1.91e-07	1.12e-05	No change
TraesCS3D01G418100.1	1.80748	0.210374	1.69967	1.65e-05	0.000246045	No change
TraesCS7D01G144500.1	1.12375	0	1.69933	1.37e-08	2.27e-06	No change
TraesCS4D01G271900LC.1	1.61809	0.152312	1.69913	0.000665929	0.00397213	No change
TraesCS3D01G287500.1	4.386	1.00519	1.69871	4.7e-05	0.000541726	No change
TraesCS1D01G378100.1	6.87056	1.77193	1.69786	1.04e-06	3.45e-05	No change
TraesCS7D01G436700.1	1.16451	0.013162	1.69761	2.92e-06	7.1e-05	No change
TraesCS2D01G207500LC.1	14.1905	4.02956	1.69744	0.017331	0.0377469	No change
TraesCS2D01G124800.1	4.22156	0.956775	1.69649	0.000700257	0.00413076	No change
TraesCS3D01G532000LC.1	1.12054	0	1.69648	6.36e-08	5.56e-06	No change
TraesCS6D01G242900.1	23.1003	6.79504	1.69382	0.00672826	0.0212482	No change
TraesCS7D01G526100.2	1.1318	0.00459909	1.69325	3.77e-05	0.000456883	No change
TraesCS1D01G415800.1	2.79972	0.520509	1.69306	4.78e-06	0.000101539	No change
TraesCS5D01G150100.1	2.05307	0.289645	1.69296	6.27e-05	0.000673736	No change
TraesCS7D01G609800LC.1	1.33043	0.0661591	1.6929	7.28e-08	5.97e-06	No change
TraesCS1D01G020500.1	5.4659	1.3463	1.6921	0.0237395	0.0460162	No change
TraesCS5D01G004900.1	4.54494	1.06135	1.69204	0.0203224	0.0416358	No change
TraesCS7D01G412400.3	1.16325	0.0147838	1.69197	4.79e-05	0.000550026	No change
TraesCS2D01G233300.1	316.423	97.5951	1.69188	6.18e-05	0.000666668	No change
TraesCS1D01G325700.1	1.11454	0	1.69112	0.000139708	0.00123066	No change
TraesCS6D01G208500.1	2.09846	0.30494	1.6907	8.14e-05	0.000818559	No change
TraesCS2D01G403500LC.1	2.9554	0.570705	1.69029	0.000215686	0.00170051	No change
TraesCS5D01G491400.1	5.90642	1.48575	1.68983	0.0691192	0.0998073	No change
TraesCS5D01G433200.1	10.8555	3.02233	1.68879	1	1	No change
TraesCS7D01G384800.1	4.73544	1.12493	1.68793	0.00142007	0.00697938	No change
TraesCS6D01G384200.1	34.8976	10.489	1.68759	5.48e-07	2.2e-05	No change
TraesCS7D01G378600LC.1	1.23285	0.0381644	1.68703	8.66e-05	0.000858449	No change
TraesCS6D01G127300.1	2.14664	0.322123	1.68674	0.000470599	0.00306102	No change
TraesCS5D01G307100.1	1.80256	0.215888	1.68543	8.41e-07	2.97e-05	No change
TraesCS2D01G089300.1	1.11996	0.00368896	1.68535	2.15e-07	1.2e-05	No change
TraesCS2D01G365600LC.1	2.27829	0.363905	1.68525	0.0136583	0.0327556	No change
TraesCS3D01G492100.1	3.63748	0.786827	1.68494	0.00270342	0.0112299	No change
TraesCS4D01G262000.1	4.70341	1.1185	1.6848	0.000341705	0.00240473	No change
TraesCS7D01G058800LC.1	4.4908	1.05262	1.68456	0.00300384	0.0121119	No change
TraesCS3D01G043300.2	2.00321	0.278807	1.68444	1.7e-05	0.000251572	No change
TraesCS3D01G417900LC.1	1.13705	0.0093388	1.6844	1.41e-06	4.27e-05	No change
TraesCS5D01G223200.1	16.5707	4.81296	1.68393	7.41e-07	2.71e-05	No change
TraesCS7D01G432800LC.1	3.65356	0.792829	1.68382	0.0016661	0.00785727	No change
TraesCS2D01G035700.1	28.2631	8.45364	1.68367	0.00809297	0.0239016	No change
TraesCS1D01G447600LC.1	1.15058	0.0143064	1.68227	3.74e-06	8.53e-05	No change
TraesCS2D01G037600.2	1.10415	0	1.68181	9.83e-09	2.08e-06	No change
TraesCS2D01G475200LC.1	15.8501	4.59785	1.68133	0.000590157	0.00361389	No change
TraesCS7D01G249900.1	1.12207	0.00590267	1.6809	6.26e-07	2.4e-05	No change
TraesCS6D01G512100LC.1	1.28165	0.0559139	1.68028	1.01e-05	0.000174321	No change
TraesCS7D01G097000.1	1.12102	0.00579924	1.68026	4.48e-06	9.74e-05	No change
TraesCS4D01G179400.1	9.98047	2.77049	1.68012	6.13e-05	0.000663524	No change
TraesCS2D01G415500.1	109.458	33.8185	1.6799	0.00167324	0.00787836	No change
TraesCS2D01G009800.1	10.3689	2.89241	1.67983	9.93e-05	0.0009513	No change
TraesCS3D01G650200LC.1	1.12026	0.00573544	1.67977	3.77e-06	8.59e-05	No change
TraesCS5D01G075800.1	162.592	50.4231	1.67929	0.000133397	0.00118999	No change
TraesCS3D01G324700.1	20.8531	6.17069	1.67854	0.000239665	0.00184169	No change
TraesCS4D01G366200.1	1.1274	0.0084288	1.67845	1.47e-07	9.3e-06	No change
TraesCS6D01G038500.1	31.4671	9.4912	1.67786	0.0104284	0.027959	No change
TraesCS6D01G079100.1	1.09905	0	1.67721	9.86e-09	2.08e-06	No change
TraesCS5D01G257100LC.1	1.09872	0	1.67692	6.54e-06	0.000127856	No change
TraesCS2D01G408200.1	3.08478	0.621332	1.67667	0.00209993	0.00934037	No change
TraesCS1D01G371400LC.1	7.27468	1.93253	1.67632	0.00304082	0.012222	No change
TraesCS4D01G218100.2	5.21752	1.2889	1.67632	0.0551493	0.083991	No change
TraesCS1D01G120100.1	1.47162	0.117392	1.67512	1.34e-06	4.13e-05	No change
TraesCS3D01G422300.1	1.0967	0	1.6751	1.62e-07	9.89e-06	No change
TraesCS7D01G201600.1	15.4779	4.50494	1.67465	0.0168279	0.0370706	No change
TraesCS7D01G435700.1	13.7323	3.95964	1.67417	0.0149086	0.034496	No change
TraesCS2D01G400200.2	1.11784	0.00695986	1.67412	4.71e-06	0.000100598	No change
TraesCS2D01G080100LC.1	1.09556	0	1.67406	5.07e-07	2.1e-05	No change
TraesCS6D01G328500.1	9.48104	2.62796	1.67397	0.0130604	0.031897	No change
TraesCS1D01G048700.1	1.0953	0	1.67383	8.3e-09	1.89e-06	No change
TraesCS7D01G536500LC.1	1.09528	0	1.67381	1.3e-07	8.54e-06	No change
TraesCS2D01G228100.1	76.3307	23.5968	1.67284	5.98e-05	0.000652523	No change
TraesCS1D01G253400.2	1.10653	0.00414131	1.67205	1.84e-07	1.09e-05	No change
TraesCS1D01G132900LC.1	1.38452	0.0915947	1.67152	0.00023211	0.00179744	No change
TraesCS6D01G220900LC.1	4.83077	1.17436	1.67073	0.00466322	0.016535	No change
TraesCS5D01G143500LC.1	1.15177	0.0188696	1.67057	3.59e-05	0.000440426	No change
TraesCS5D01G470100.1	1.19424	0.0327333	1.66916	0.00390725	0.0145883	No change
TraesCS5D01G054100LC.1	1.08941	0	1.6685	4.84e-07	2.04e-05	No change
TraesCS2D01G396300LC.1	35.2272	10.741	1.66825	1.56e-05	0.000236833	No change
TraesCS3D01G295200LC.1	1.22946	0.0442404	1.668	1.95e-05	0.000277894	No change
TraesCS5D01G151200.1	10.5545	2.9801	1.66743	0.00335359	0.0130951	No change
TraesCS3D01G098700.1	2.4341	0.42405	1.66687	0.000240758	0.00184903	No change
TraesCS7D01G349200.1	4.29232	1.00951	1.66664	0.00387152	0.0144887	No change
TraesCS5D01G239600.1	3.48559	0.75569	1.66631	0.000820214	0.00465195	No change
TraesCS7D01G177000.1	280.282	87.9653	1.66627	0.028539	0.0521372	No change
TraesCS7D01G320500.1	6.91123	1.8352	1.66617	0.00746647	0.0226598	No change
TraesCS7D01G135300LC.1	1.08597	0	1.66537	4e-06	8.95e-05	No change
TraesCS7D01G177900LC.1	18.934	5.62789	1.66512	0.00856787	0.0247402	No change
TraesCS3D01G276900.1	10.6239	3.01076	1.6638	6.13e-05	0.000663524	No change
TraesCS5D01G092500LC.1	1.69023	0.191438	1.66341	0.000634043	0.00382816	No change
TraesCS4D01G108300.1	13.5993	3.95342	1.66264	0.000510604	0.00324897	No change
TraesCS7D01G010800.1	10.8416	3.08324	1.66229	0.000660185	0.00394495	No change
TraesCS7D01G260300.1	7.93269	2.16689	1.66083	0.0243023	0.0467255	No change
TraesCS2D01G071700.1	1.29125	0.0667203	1.66026	4.95e-06	0.000104324	No change
TraesCS4D01G276500.1	6.00752	1.55929	1.65996	0.000655117	0.00392169	No change
TraesCS3D01G193600.1	11.1882	3.1992	1.65977	1.73e-05	0.000255037	No change
TraesCS2D01G339400LC.1	13.6823	3.98897	1.65963	0.000387201	0.00263415	No change
TraesCS3D01G415700.1	15.8875	4.6888	1.65912	0.000159131	0.0013561	No change
TraesCS7D01G553100.1	4.47943	1.07712	1.65869	0.00143433	0.00702528	No change
TraesCS6D01G217600LC.1	1.07859	0	1.65863	2.93e-09	1.24e-06	No change
TraesCS4D01G327400.1	79.123	24.7287	1.65812	0.00453193	0.0161842	No change
TraesCS3D01G196000LC.1	1.07788	0	1.65799	5.13e-08	4.8e-06	No change
TraesCS5D01G453300LC.1	11.076	3.17146	1.65671	2.28e-05	0.000313425	No change
TraesCS7D01G194600LC.1	1.2632	0.0593572	1.65635	0.000190002	0.00154723	No change
TraesCS6D01G034700LC.1	1.10987	0.0108292	1.65603	2.5e-06	6.34e-05	No change
TraesCS1D01G214600LC.1	31.7283	9.73759	1.65445	0.000128038	0.00115428	No change
TraesCS5D01G268400.1	47.4812	14.7459	1.65405	0.0110556	0.0289978	No change
TraesCS2D01G358500LC.1	8.49788	2.35934	1.6539	0.000896006	0.00495613	No change
TraesCS3D01G485400LC.1	8.49788	2.35934	1.6539	0.000896006	0.00495613	No change
TraesCS3D01G140600.1	23.2975	7.06648	1.65312	1.45e-05	0.000224285	No change
TraesCS2D01G286600LC.1	1.99426	0.293222	1.65281	4.29e-06	9.43e-05	No change
TraesCS5D01G413600.1	18.6073	5.57843	1.65235	0.249466	0.291916	No change
TraesCS5D01G072300.2	6.88973	1.85175	1.65178	0.000132755	0.00118506	No change
TraesCS2D01G573700.1	1.15397	0.0264279	1.65163	2.68e-06	6.68e-05	No change
TraesCS6D01G289800.1	116.246	36.6619	1.65148	0.0141599	0.0334853	No change
TraesCS1D01G427000.1	4.21881	1.00217	1.65137	0.0633131	0.0932804	No change
TraesCS2D01G285300LC.1	9.75861	2.76789	1.6504	0.00143081	0.00701319	No change
TraesCS3D01G498800LC.1	2.61573	0.492567	1.65034	0.002128	0.00943777	No change
TraesCS3D01G040400.1	1.46365	0.125735	1.64991	0.000593522	0.00363188	No change
TraesCS1D01G394300.1	14.5777	4.3049	1.64984	0.0105854	0.0282212	No change
TraesCS7D01G060000.1	1.11055	0.0133132	1.64964	7.8e-06	0.000144631	No change
TraesCS2D01G513800LC.1	4.84464	1.20432	1.6489	1.39e-05	0.000218074	No change
TraesCS7D01G081000LC.1	2.18841	0.357889	1.64789	0.00127129	0.0064248	No change
TraesCS7D01G715600LC.1	2.80117	0.554017	1.64708	0.00398366	0.0148019	No change
TraesCS2D01G221900.1	1.0991	0.0107785	1.64649	1.81e-07	1.09e-05	No change
TraesCS6D01G146700LC.1	1.40454	0.108539	1.64602	0.000822206	0.00465928	No change
TraesCS2D01G017500.1	1.06424	0	1.64547	6.39e-08	5.58e-06	No change
TraesCS5D01G167400.1	5.55324	1.43537	1.6451	2.97e-05	0.000381619	No change
TraesCS3D01G071600.1	1.0628	0	1.64413	1.43e-05	0.000222397	No change
TraesCS3D01G291100.1	1.88081	0.262099	1.6434	0.000576301	0.00355622	No change
TraesCS3D01G064400.1	1.31055	0.0803991	1.64131	4.87e-05	0.000556559	No change
TraesCS5D01G267600.1	3.74933	0.862219	1.64128	9.35e-06	0.00016436	No change
TraesCS2D01G281300.1	6.23445	1.66037	1.64028	0.000430926	0.0028628	No change
TraesCS2D01G570900.1	3.38962	0.747973	1.64004	9.33e-06	0.000164237	No change
TraesCS2D01G009300LC.1	1.08495	0.00853434	1.64002	8.41e-07	2.97e-05	No change
TraesCS2D01G007900LC.1	7.61545	2.10392	1.63999	4.33e-06	9.49e-05	No change
TraesCS1D01G362500.1	19.6065	5.95232	1.63977	0.0150135	0.0346345	No change
TraesCS7D01G022500.2	1.88857	0.266887	1.63906	0.0043968	0.0158672	No change
TraesCS5D01G242000.1	2.94626	0.60705	1.63831	0.00753442	0.02279	No change
TraesCS3D01G312500.1	7.63387	2.11292	1.63828	0.00123718	0.00629214	No change
TraesCS6D01G072900.1	1437.58	461.57	1.63796	0.0106477	0.0283213	No change
TraesCS4D01G429100LC.1	1.6702	0.197358	1.63786	0.00301404	0.0121392	No change
TraesCS3D01G479700LC.1	1.05596	0	1.6378	6.6e-06	0.00012869	No change
TraesCS6D01G147200.1	18.2608	5.53152	1.63713	0.000298599	0.00217358	No change
TraesCS1D01G033500LC.1	1.05512	0	1.63703	1.41e-06	4.27e-05	No change
TraesCS3D01G205800.1	23.7158	7.28582	1.63703	1.58e-05	0.000238469	No change
TraesCS5D01G477700LC.1	1.05463	0	1.63657	1.41e-07	9.12e-06	No change
TraesCS6D01G344900.1	12.3153	3.62383	1.63581	0.00196865	0.00888176	No change
TraesCS2D01G339900.1	13.938	4.14608	1.63579	0.00422947	0.0154232	No change
TraesCS2D01G156500.1	8.69957	2.46114	1.63542	0.000231078	0.00179207	No change
TraesCS2D01G224100.1	23.0733	7.08838	1.63529	0.00695985	0.0216928	No change
TraesCS6D01G137600.1	9.27368	2.64775	1.63458	0.00601671	0.0197414	No change
TraesCS1D01G369200.1	18.8036	5.71712	1.63455	0.204914	0.246372	No change
TraesCS3D01G185500LC.1	1.33825	0.0924202	1.63364	4.05e-05	0.000483067	No change
TraesCS3D01G396000.1	1.07574	0.00795554	1.63325	1.3e-06	4.05e-05	No change
TraesCS2D01G194500LC.1	26.8595	8.32466	1.63243	0.000932777	0.00510574	No change
TraesCS1D01G343600.1	1.0568	0.00242422	1.63161	3.84e-08	4.05e-06	No change
TraesCS7D01G052100.1	1.04899	0	1.63133	1.55e-05	0.000235989	No change
TraesCS1D01G011200.1	1.04818	0	1.63057	2.5e-09	1.21e-06	No change
TraesCS5D01G543800.1	1.04812	0	1.63052	7.87e-08	6.25e-06	No change
TraesCS4D01G037300.1	2.48133	0.462912	1.63048	0.000456301	0.0029914	No change
TraesCS3D01G251000.1	1.98445	0.302597	1.63018	0.00140129	0.00691509	No change
TraesCS2D01G208200.1	2.92303	0.606053	1.62985	4.96e-05	0.000565009	No change
TraesCS3D01G459800.1	1.04602	0	1.62856	3.55e-08	3.85e-06	No change
TraesCS7D01G211700.1	2.26457	0.394174	1.62843	0.07518	0.106719	No change
TraesCS4D01G060600.1	1.06785	0.00742745	1.62752	6e-07	2.34e-05	No change
TraesCS3D01G379200.1	4.16991	1.01143	1.62748	0.00014046	0.00123592	No change
TraesCS6D01G341000.1	2.19179	0.371455	1.62707	2.49e-06	6.33e-05	No change
TraesCS2D01G374500.1	7.42334	2.06605	1.62656	0.00407031	0.0150137	No change
TraesCS7D01G251400.1	5.47167	1.43496	1.62583	0.00456393	0.0162723	No change
TraesCS7D01G352100.1	1.15525	0.0364137	1.62563	6.26e-05	0.000673687	No change
TraesCS2D01G387600.2	1.83891	0.25856	1.6245	0.00695552	0.0216844	No change
TraesCS1D01G377200.1	27.2383	8.49695	1.62437	0.0764108	0.108117	No change
TraesCS2D01G149200LC.1	2.11712	0.349522	1.62326	0.00456541	0.0162761	No change
TraesCS5D01G232500.1	7.9258	2.23732	1.62205	7.71e-05	0.000787123	No change
TraesCS2D01G121700.1	1.08458	0.015044	1.62133	8.58e-07	3e-05	No change
TraesCS1D01G155400.1	15.5569	4.72015	1.62103	0.00295103	0.0119595	No change
TraesCS1D01G293700LC.1	17.4086	5.32345	1.62071	0.00122476	0.00624405	No change
TraesCS7D01G012400.1	4.35926	1.08056	1.6203	3.73e-05	0.000453324	No change
TraesCS7D01G276900.1	28.4015	8.90225	1.62007	1.75e-05	0.000256678	No change
TraesCS1D01G320800.1	4.43064	1.10432	1.61981	2.13e-05	0.000297404	No change
TraesCS2D01G337800.1	1.65314	0.200706	1.61956	6.24e-07	2.39e-05	No change
TraesCS2D01G533500LC.1	1.107	0.0230898	1.61924	1.28e-07	8.44e-06	No change
TraesCS4D01G342400.1	1.43459	0.129793	1.61908	0.00107908	0.00569496	No change
TraesCS2D01G546700.1	1.88461	0.277224	1.61735	6.63e-05	0.000701504	No change
TraesCS5D01G276300.1	1.05389	0.00649736	1.61726	5.25e-07	2.14e-05	No change
TraesCS5D01G076300.1	3.11717	0.679505	1.61668	0.000361595	0.00250551	No change
TraesCS3D01G013700LC.1	4.30963	1.06843	1.6166	0.000684933	0.00405891	No change
TraesCS6D01G125000.1	1.03231	0	1.61571	9.98e-08	7.17e-06	No change
TraesCS3D01G476900.1	2.78653	0.57326	1.61456	0.00317861	0.0126124	No change
TraesCS7D01G171100.1	16.2679	4.9766	1.61435	0.0214012	0.0430671	No change
TraesCS7D01G109700.1	1.03064	0	1.61413	8.06e-08	6.34e-06	No change
TraesCS7D01G380100LC.1	4.92017	1.27106	1.61373	0.00128918	0.00649393	No change
TraesCS7D01G121300.1	1.03378	0.00129618	1.61336	1.66e-08	2.49e-06	No change
TraesCS1D01G413900.1	3.56704	0.829352	1.61326	0.000109001	0.00101985	No change
TraesCS3D01G542400.1	8.13604	2.32613	1.61154	4.62e-05	0.000534488	No change
TraesCS2D01G057700LC.1	1.02757	0	1.61124	2.72e-06	6.77e-05	No change
TraesCS7D01G503200.1	1.10874	0.026659	1.61099	2.05e-05	0.000289287	No change
TraesCS2D01G298200.1	4.64902	1.18568	1.61096	0.0114353	0.0296048	No change
TraesCS7D01G163800.1	31.9567	10.1282	1.61062	0.000654626	0.00392109	No change
TraesCS5D01G504600LC.1	1.35423	0.107345	1.61023	0.000297807	0.00216979	No change
TraesCS6D01G221300.1	3.27409	0.736487	1.60988	0.00364144	0.013882	No change
TraesCS2D01G722400LC.1	1.02605	0	1.6098	8.36e-06	0.000152066	No change
TraesCS2D01G407800.5	1.35505	0.107927	1.60949	0.00327999	0.0128894	No change
TraesCS4D01G189200.1	132.314	43.0271	1.60942	0.00931471	0.0260841	No change
TraesCS7D01G110800LC.1	3.21742	0.718705	1.60895	0.00178172	0.00823802	No change
TraesCS6D01G320000LC.1	1.46371	0.144025	1.60839	0.000710951	0.0041716	No change
TraesCS5D01G204600.1	4.63201	1.18318	1.60833	9.82e-05	0.000942324	No change
TraesCS2D01G538700LC.1	6.44345	1.77735	1.6083	0.00378076	0.014261	No change
TraesCS4D01G002100.1	2.41286	0.456076	1.60724	0.000204257	0.00163422	No change
TraesCS7D01G210100.1	37.6385	12.0194	1.60708	0.0178153	0.0383634	No change
TraesCS6D01G313000.1	2.77567	0.575654	1.60657	0.000163994	0.00138751	No change
TraesCS3D01G367800LC.1	1.16043	0.045256	1.60655	9.28e-05	0.000905031	No change
TraesCS2D01G499500LC.1	1.37861	0.117256	1.60572	0.000439569	0.00290214	No change
TraesCS6D01G096900LC.1	1.17438	0.0502343	1.60551	0.000100637	0.000958854	No change
TraesCS5D01G173900LC.1	1.1192	0.0321321	1.60542	3.02e-05	0.000386878	No change
TraesCS5D01G026000.1	42.7878	13.7295	1.60508	0.00336068	0.0131074	No change
TraesCS1D01G300800LC.1	5.8081	1.57374	1.60497	0.00464031	0.0164829	No change
TraesCS2D01G574800.2	1.0203	0	1.60435	1.17e-06	3.76e-05	No change
TraesCS6D01G105200.1	1.03004	0.00343684	1.60369	2.88e-07	1.45e-05	No change
TraesCS2D01G288000.1	10.5405	3.13372	1.60328	2.58e-05	0.000343639	No change
TraesCS4D01G115000.1	14.1048	4.311	1.60203	0.000203433	0.00163023	No change
TraesCS5D01G338400.1	2.61577	0.526887	1.60131	0.00223437	0.00977438	No change
TraesCS6D01G295100.1	19.6598	6.1456	1.60101	0.00366093	0.0139446	No change
TraesCS7D01G381600.1	9.44515	2.77964	1.60046	0.00186115	0.00851575	No change
TraesCS5D01G301300.1	2.45663	0.475361	1.59994	0.00924317	0.0259545	No change
TraesCS2D01G004200.1	14.7581	4.53469	1.5996	6.97e-06	0.000133071	No change
TraesCS5D01G389400.1	2.26343	0.412581	1.59844	0.00296795	0.012011	No change
TraesCS2D01G577700.1	1.03088	0.00569543	1.59802	7.1e-07	2.63e-05	No change
TraesCS2D01G007500LC.1	1.01283	0	1.59725	1.14e-05	0.00018901	No change
TraesCS2D01G254400.1	1.04853	0.0118124	1.59721	5.42e-06	0.00011196	No change
TraesCS2D01G126900.1	11.0017	3.30246	1.59684	0.000534587	0.00335624	No change
TraesCS7D01G002300LC.1	1.01173	0	1.5962	1.49e-05	0.000230355	No change
TraesCS2D01G043800LC.1	3.91821	0.961388	1.59612	0.00396301	0.0147429	No change
TraesCS2D01G281100.2	3.20219	0.724857	1.59577	2.49e-05	0.000334617	No change
TraesCS6D01G081800.1	41.3937	13.3715	1.59461	0.00101647	0.00543767	No change
TraesCS2D01G177700.1	15.1387	4.6785	1.59452	0.0151304	0.0347844	No change
TraesCS2D01G396800.1	8.1991	2.38084	1.59438	9.81e-05	0.00094163	No change
TraesCS3D01G593100LC.1	1.8291	0.271515	1.59401	0.0011884	0.0061006	No change
TraesCS5D01G027800.3	38.1435	12.3076	1.59322	3.03e-06	7.3e-05	No change
TraesCS4D01G144600.1	2.09359	0.360122	1.59234	0.000478902	0.00309697	No change
TraesCS1D01G286500.7	1.57317	0.188043	1.59127	0.00984987	0.0270106	No change
TraesCS6D01G373200.1	1.00655	0	1.59125	1.52e-07	9.55e-06	No change
TraesCS6D01G021400LC.1	2.7178	0.568473	1.59052	0.000116538	0.00107153	No change
TraesCS6D01G059300.1	12.2864	3.74695	1.59011	0.0108051	0.0285786	No change
TraesCS7D01G440700.1	20.1593	6.36212	1.59006	0.00722128	0.0222105	No change
TraesCS1D01G073500.1	1.68831	0.227125	1.58954	8.56e-07	3e-05	No change
TraesCS3D01G507100.1	2.66637	0.55232	1.58926	0.00383564	0.0144029	No change
TraesCS5D01G461000.1	1.00401	0	1.58881	3.99e-08	4.14e-06	No change
TraesCS4D01G269700.1	13.6992	4.221	1.58864	0.000191525	0.00155456	No change
TraesCS6D01G264200.2	10.6331	3.20372	1.58781	0.0079749	0.0236524	No change
TraesCS6D01G131600.1	1.1208	0.0392671	1.58763	6.47e-05	0.000690351	No change
TraesCS2D01G353000.1	4.35898	1.11709	1.58726	0.00536199	0.0182235	No change
TraesCS7D01G096800LC.1	15.4446	4.80778	1.58689	7.52e-05	0.000772247	No change
TraesCS2D01G418700.1	37.2388	12.0729	1.58573	0.000324275	0.00230926	No change
TraesCS1D01G314800.1	118.826	39.2622	1.58544	0.00105028	0.0055783	No change
TraesCS3D01G249900.1	1.09452	0.0315935	1.58472	0.000377765	0.00258471	No change
TraesCS6D01G510300LC.1	3.41057	0.804018	1.58441	0.000720116	0.00420946	No change
TraesCS2D01G372200.1	1.21202	0.0709001	1.58439	3.15e-05	0.000398497	No change
TraesCS4D01G002400LC.1	1.69689	0.233431	1.58273	2.02e-06	5.49e-05	No change
TraesCS5D01G076500.1	1.69831	0.234045	1.58245	0.0164499	0.0365903	No change
TraesCS3D01G240700.1	10.33	3.11757	1.58195	0.00559916	0.0187651	No change
TraesCS5D01G265000.1	16.5916	5.20989	1.58175	3.19e-05	0.000402749	No change
TraesCS5D01G113700.1	6.48542	1.83403	1.58152	1.54e-05	0.000234497	No change
TraesCS7D01G229700.1	40.5765	13.2272	1.58128	0.00247606	0.0105403	No change
TraesCS7D01G543800.2	4.83847	1.28517	1.58037	0.00117082	0.00603128	No change
TraesCS3D01G036700.1	5.15744	1.39236	1.57996	0.00129444	0.00651469	No change
TraesCS4D01G233200LC.1	2.54475	0.518498	1.57988	0.000190936	0.00155151	No change
TraesCS4D01G010600.1	0.994482	0	1.57965	6.86e-09	1.74e-06	No change
TraesCS3D01G290800LC.1	1.25833	0.0885082	1.57907	3.33e-05	0.000415398	No change
TraesCS5D01G450600.1	4.00957	1.00942	1.579	0.000143004	0.00125236	No change
TraesCS2D01G185400.2	1.26805	0.0919048	1.57872	0.00104879	0.00557334	No change
TraesCS7D01G507400LC.1	3.13349	0.716421	1.57871	0.00335057	0.0130872	No change
TraesCS3D01G479800LC.1	0.993319	0	1.57852	1.87e-06	5.2e-05	No change
TraesCS5D01G235800.1	6.01379	1.68119	1.57838	0.000127183	0.00114812	No change
TraesCS2D01G089900LC.2	0.992846	0	1.57807	3.13e-09	1.24e-06	No change
TraesCS4D01G276000.1	14.3468	4.47688	1.57684	0.000432683	0.00287135	No change
TraesCS1D01G429600.1	3.23353	0.751814	1.57652	0.0438772	0.0709003	No change
TraesCS3D01G374400.1	13.5781	4.22127	1.5762	1.02e-06	3.4e-05	No change
TraesCS6D01G028100.2	0.990909	0	1.57619	2.72e-06	6.77e-05	No change
TraesCS3D01G488700LC.1	0.990576	0	1.57587	2.81e-06	6.93e-05	No change
TraesCS1D01G446900.1	5.13301	1.38998	1.57554	4.61e-07	1.98e-05	No change
TraesCS2D01G544100.1	54.8458	18.0742	1.57518	0.000218129	0.00171341	No change
TraesCS5D01G325900.1	7.20811	2.08687	1.57517	0.000527949	0.00332552	No change
TraesCS7D01G510300.1	0.989537	0	1.57486	3.34e-08	3.7e-06	No change
TraesCS5D01G580100LC.1	1.28282	0.0984837	1.57478	0.00228648	0.00995015	No change
TraesCS3D01G655100LC.1	1.24907	0.0873809	1.57422	0.000637716	0.00384512	No change
TraesCS2D01G552100.1	71.7319	23.7657	1.57372	0.154881	0.193667	No change
TraesCS7D01G360200LC.1	13.9511	4.35504	1.57363	0.000552911	0.00344267	No change
TraesCS1D01G005100.1	0.998238	0.00346338	1.57331	2.85e-07	1.45e-05	No change
TraesCS4D01G134700.1	15.0583	4.72925	1.57301	0.0138469	0.0330256	No change
TraesCS3D01G400000LC.1	1.05096	0.0214239	1.57263	6.79e-08	5.76e-06	No change
TraesCS2D01G122700LC.1	4.29116	1.1114	1.57206	6.57e-05	0.000697331	No change
TraesCS5D01G211000LC.1	39.7446	13.0366	1.57193	4.81e-05	0.000551986	No change
TraesCS1D01G211800.2	1.97642	0.332966	1.57192	0.0076119	0.0229472	No change
TraesCS5D01G364800LC.1	1.06962	0.0281549	1.57139	6.81e-06	0.000131004	No change
TraesCS3D01G079000.2	4.90349	1.31909	1.57067	0.00383616	0.0144035	No change
TraesCS2D01G592300.1	1.17399	0.0636185	1.5705	2.11e-06	5.66e-05	No change
TraesCS1D01G309100.1	8.94397	2.68	1.57037	0.00338741	0.0131847	No change
TraesCS5D01G389900.1	0.984694	0	1.57017	6.67e-09	1.74e-06	No change
TraesCS2D01G094700.1	0.982955	0	1.56847	8.77e-07	3.05e-05	No change
TraesCS5D01G541900.4	1.4561	0.159829	1.56781	0.000122248	0.00111057	No change
TraesCS3D01G541300.1	0.981874	0	1.56742	3.99e-06	8.94e-05	No change
TraesCS2D01G595200LC.1	1.55162	0.192328	1.56724	0.000144722	0.00126343	No change
TraesCS5D01G402700.1	4.30398	1.12134	1.56704	1.35e-06	4.14e-05	No change
TraesCS7D01G540200.1	1.90349	0.311356	1.56672	0.000128684	0.00115879	No change
TraesCS2D01G499200.1	17.5598	5.60399	1.56496	1.82e-05	0.000263587	No change
TraesCS5D01G440700.1	24.4689	7.94331	1.56425	0.0142921	0.0336647	No change
TraesCS7D01G527500LC.1	0.978549	0	1.56418	2.71e-07	1.41e-05	No change
TraesCS7D01G057600.1	22.2004	7.17827	1.56386	8.2e-07	2.93e-05	No change
TraesCS4D01G102300.1	1.00885	0.0104235	1.56369	3.22e-05	0.000404542	No change
TraesCS1D01G265300.1	6.86415	1.99262	1.56285	0.023051	0.0451635	No change
TraesCS6D01G231800.2	85.2352	28.522	1.56274	0.00030904	0.00223213	No change
TraesCS1D01G541200LC.1	2.018	0.352381	1.56271	0.0265578	0.0496482	No change
TraesCS7D01G324200LC.1	3.7752	0.94767	1.56226	0.000373374	0.00256537	No change
TraesCS5D01G618000LC.1	0.97576	0	1.56146	5.5e-07	2.21e-05	No change
TraesCS2D01G594900LC.1	0.975675	0	1.56137	1.94e-09	1.1e-06	No change
TraesCS3D01G455000.2	0.999575	0.00818415	1.56113	2.05e-06	5.56e-05	No change
TraesCS4D01G025200LC.1	1.08144	0.0360782	1.56072	4.55e-05	0.000529079	No change
TraesCS4D01G292100.1	8.95852	2.70704	1.56037	7.76e-05	0.000791319	No change
TraesCS2D01G393900.1	1.15579	0.0615532	1.56003	0.000654789	0.00392112	No change
TraesCS6D01G214400LC.1	1.64414	0.227256	1.55986	0.00130094	0.00653914	No change
TraesCS5D01G391800.1	0.988012	0.00471475	1.55985	3.51e-07	1.66e-05	No change
TraesCS1D01G194600.1	0.973429	0	1.55918	8.91e-06	0.000159003	No change
TraesCS5D01G227100LC.1	3.52613	0.866788	1.5586	0.000605548	0.00368496	No change
TraesCS2D01G154800LC.1	0.972337	0	1.55811	7.78e-05	0.000792382	No change
TraesCS2D01G042500.1	0.972136	0	1.55791	2.67e-07	1.39e-05	No change
TraesCS2D01G042600.1	0.972136	0	1.55791	2.67e-07	1.39e-05	No change
TraesCS3D01G295600.1	2.62625	0.561823	1.55789	8.8e-06	0.000157754	No change
TraesCS2D01G675300LC.1	1.13016	0.0537103	1.55781	1.42e-05	0.000221579	No change
TraesCS1D01G263100LC.1	15.8244	5.04507	1.55776	0.000124189	0.00112649	No change
TraesCS4D01G020700LC.1	0.975434	0.00121319	1.55764	1.33e-08	2.25e-06	No change
TraesCS4D01G267400LC.1	0.971338	0	1.55713	9.61e-08	7.03e-06	No change
TraesCS5D01G598200LC.1	0.971177	0	1.55697	3.84e-06	8.71e-05	No change
TraesCS4D01G013400.1	3.0647	0.711535	1.55694	0.0192604	0.0402332	No change
TraesCS6D01G225700.1	5.34118	1.4854	1.55683	0.00745803	0.0226427	No change
TraesCS7D01G478400.1	0.970904	0	1.5567	6.92e-06	0.000132552	No change
TraesCS7D01G246400.4	10.6018	3.27435	1.55649	0.0773134	0.109128	No change
TraesCS3D01G542200.1	6.3416	1.82624	1.55633	0.0117345	0.0300155	No change
TraesCS4D01G152700.1	16.8132	5.39154	1.55515	6.37e-07	2.43e-05	No change
TraesCS7D01G569600LC.1	1.90885	0.319836	1.55494	0.001729	0.008066	No change
TraesCS1D01G330600.1	8.89229	2.6974	1.55458	1.66e-05	0.000247359	No change
TraesCS3D01G251400.1	0.968723	0	1.55456	2.52e-09	1.21e-06	No change
TraesCS2D01G146700.1	0.968694	0	1.55453	5.15e-08	4.8e-06	No change
TraesCS2D01G371100LC.1	0.968558	0	1.5544	2.75e-07	1.41e-05	No change
TraesCS7D01G511000.1	9.05315	2.75429	1.55363	0.0122287	0.0307088	No change
TraesCS1D01G343000.1	8.12665	2.43886	1.55354	0.000172899	0.00144198	No change
TraesCS7D01G352400.1	1.52319	0.18947	1.55307	0.00104649	0.00556627	No change
TraesCS2D01G184400.1	1.15426	0.0637583	1.55304	0.000478678	0.00309602	No change
TraesCS7D01G210000.1	12.178	3.82064	1.55301	0.00205277	0.00917036	No change
TraesCS7D01G498200LC.1	47.4648	15.8522	1.55249	0.000562676	0.00348725	No change
TraesCS5D01G261400.1	1.21815	0.0857664	1.55246	0.000111228	0.00103537	No change
TraesCS7D01G411000.1	87.3336	29.452	1.55212	0.000605631	0.00368496	No change
TraesCS1D01G184700LC.1	1.00699	0.0139115	1.55208	1.32e-05	0.000209012	No change
TraesCS6D01G435500LC.1	2.55329	0.542288	1.55061	0.00270884	0.0112488	No change
TraesCS1D01G178300LC.1	38.9842	12.9866	1.54975	5.76e-05	0.000634436	No change
TraesCS1D01G291000LC.1	5.09055	1.40964	1.54969	0.00377368	0.014241	No change
TraesCS2D01G503600LC.1	1.42429	0.157315	1.54967	0.000287293	0.00211241	No change
TraesCS6D01G380000.1	2.65072	0.57691	1.54878	0.00186791	0.00853595	No change
TraesCS2D01G575200.1	1.6516	0.235429	1.54875	5.85e-07	2.3e-05	No change
TraesCS2D01G167600LC.1	2.09623	0.387469	1.54865	0.00939792	0.0261943	No change
TraesCS2D01G720800LC.1	1.50122	0.184154	1.54849	1.01e-06	3.38e-05	No change
TraesCS1D01G380800.1	592.726	202.323	1.54836	0.0146818	0.034213	No change
TraesCS1D01G134200LC.1	1.12413	0.0554209	1.54801	9.26e-05	0.000903583	No change
TraesCS2D01G169400.1	6.19594	1.79314	1.54596	0.0123379	0.0308631	No change
TraesCS3D01G142400LC.1	0.959701	0	1.54567	1.33e-07	8.69e-06	No change
TraesCS7D01G319900.1	17.675	5.72587	1.54561	0.00271664	0.011272	No change
TraesCS6D01G136900.1	2.44771	0.509811	1.54551	0.000347233	0.00243209	No change
TraesCS7D01G470600.2	0.959201	0	1.54518	1.33e-07	8.7e-06	No change
TraesCS1D01G299400.1	13.9109	4.4387	1.54496	0.0057575	0.0191272	No change
TraesCS4D01G154300.4	1.44283	0.165898	1.54478	0.00110394	0.00579104	No change
TraesCS5D01G118700.1	7.42324	2.21613	1.54453	4.63e-05	0.000535356	No change
TraesCS5D01G081000LC.1	0.958235	0	1.54422	1.69e-05	0.00025116	No change
TraesCS1D01G360200.1	1.02485	0.022905	1.54404	1.34e-05	0.000211955	No change
TraesCS5D01G420500.1	5.62543	1.60068	1.54395	0.0114285	0.0295976	No change
TraesCS1D01G249700.1	2.2031	0.427059	1.54388	0.000199874	0.0016088	No change
TraesCS4D01G023300.1	0.957599	0	1.54359	5.42e-07	2.19e-05	No change
TraesCS3D01G038000.2	3.01137	0.704541	1.54355	0.00806425	0.0238467	No change
TraesCS4D01G296900.1	8.09878	2.4513	1.54278	0.013951	0.0331785	No change
TraesCS2D01G602900LC.1	0.956731	0	1.54273	1.58e-05	0.000238469	No change
TraesCS2D01G478000.1	1.08317	0.0435543	1.54232	2.51e-05	0.000336839	No change
TraesCS5D01G137500.1	347.757	119.101	1.54193	1.75e-05	0.000256299	No change
TraesCS1D01G294600.2	10.5588	3.29855	1.54167	0.0042975	0.0155875	No change
TraesCS2D01G208400.1	789.936	271.071	1.54132	0.0212091	0.0428095	No change
TraesCS2D01G219400.2	1.08595	0.0450312	1.54094	4.23e-05	0.00050034	No change
TraesCS6D01G349300.1	19.7031	6.44601	1.54032	0.00391032	0.0145944	No change
TraesCS6D01G015000.1	1.01249	0.0201492	1.53993	3.06e-05	0.000389986	No change
TraesCS7D01G725700LC.1	2007.23	690.016	1.53982	5.83e-06	0.000117804	No change
TraesCS3D01G656200LC.1	0.953759	0	1.53979	2.94e-05	0.000379105	No change
TraesCS3D01G000900LC.1	2.79669	0.633929	1.53969	0.0434897	0.0704151	No change
TraesCS7D01G636800LC.1	0.953506	0	1.53954	1.12e-05	0.000186277	No change
TraesCS3D01G553500LC.1	3.76907	0.968545	1.53953	0.00214687	0.00950047	No change
TraesCS3D01G408300.1	12.2738	3.89798	1.53827	0.000372945	0.00256439	No change
TraesCS7D01G524200.1	13.2846	4.24673	1.53805	0.000919471	0.00505103	No change
TraesCS3D01G165400.1	11.8856	3.76514	1.53801	0.000125608	0.00113506	No change
TraesCS4D01G021000.1	4.8108	1.32888	1.53797	0.0021735	0.00958986	No change
TraesCS5D01G428500LC.1	0.951756	0	1.5378	6.71e-08	5.73e-06	No change
TraesCS1D01G461500LC.1	23.6534	7.82086	1.53742	0.0003758	0.00257352	No change
TraesCS2D01G108900.1	15.8787	5.1437	1.53711	0.395289	0.439666	No change
TraesCS5D01G321100.1	5.28204	1.49264	1.5369	0.0093925	0.0261883	No change
TraesCS1D01G282100.1	10.7828	3.38939	1.5365	0.010096	0.0274071	No change
TraesCS7D01G198500.1	7.25488	2.17369	1.53627	1.41e-05	0.000219993	No change
TraesCS6D01G182500LC.1	2.08134	0.390016	1.53622	5.56e-07	2.23e-05	No change
TraesCS2D01G137000.1	4.2422	1.13517	1.53611	0.00399052	0.0148149	No change
TraesCS2D01G394300.1	9.09197	2.80848	1.53566	0.00267902	0.0111633	No change
TraesCS2D01G038200.1	0.948221	0	1.53428	5.67e-08	5.12e-06	No change
TraesCS1D01G426200.1	22.5164	7.44685	1.53421	0.0595599	0.0889688	No change
TraesCS2D01G287500.1	9.84678	3.07255	1.53416	0.00784684	0.0234169	No change
TraesCS7D01G607400LC.1	9.67019	3.01229	1.53386	0.0144602	0.0338871	No change
TraesCS6D01G174700LC.1	4.42375	1.20099	1.53338	0.00269964	0.0112201	No change
TraesCS5D01G232000LC.1	3.7877	0.981469	1.53318	0.0100166	0.0272712	No change
TraesCS3D01G278600.1	212.925	73.2635	1.53275	0.00554705	0.0186295	No change
TraesCS6D01G066200.2	3.18123	0.772549	1.53247	7.59e-05	0.00077735	No change
TraesCS2D01G041700.1	1.15982	0.0737979	1.53241	0.000401519	0.00271142	No change
TraesCS5D01G296100LC.1	1.18191	0.0816376	1.53191	8.79e-06	0.000157753	No change
TraesCS4D01G241500.1	3.75825	0.972972	1.53153	0.0150313	0.0346513	No change
TraesCS7D01G098800.3	7.65834	2.32217	1.53147	0.000670796	0.00399359	No change
TraesCS1D01G034800.1	1016.72	351.505	1.53096	0.00177793	0.00822525	No change
TraesCS4D01G103900.1	92.8361	31.8009	1.53086	0.00165211	0.00780734	No change
TraesCS4D01G186100.1	3.53095	0.89503	1.53082	0.549504	0.593198	No change
TraesCS1D01G271900.1	4.19586	1.12534	1.53065	0.00215787	0.00953768	No change
TraesCS1D01G000800.2	61.1018	20.8242	1.53048	1.97e-06	5.39e-05	No change
TraesCS7D01G229400.1	38.4598	12.991	1.52998	0.00138671	0.00686855	No change
TraesCS5D01G441800.1	24.8749	8.28825	1.52975	0.000408953	0.00274825	No change
TraesCS1D01G012200LC.1	9.78279	3.06188	1.52952	0.000611587	0.00371499	No change
TraesCS3D01G076000.1	8.4452	2.59871	1.52945	0.012528	0.0311341	No change
TraesCS1D01G062700.1	0.949162	0.0021989	1.52889	1.07e-06	3.51e-05	No change
TraesCS1D01G210500.1	1.4668	0.181596	1.52886	0.000102116	0.000970862	No change
TraesCS2D01G339700.2	14.9015	4.83775	1.52876	0.00582271	0.0192835	No change
TraesCS6D01G351500.1	1.55344	0.211824	1.52845	0.0210585	0.0426109	No change
TraesCS2D01G056900LC.1	5.78515	1.6788	1.52841	1	1	No change
TraesCS5D01G397200.1	38.7195	13.0982	1.52815	1.03e-05	0.000176999	No change
TraesCS1D01G138600LC.1	2.59483	0.573403	1.52767	0.00805748	0.0238317	No change
TraesCS6D01G253900.1	2.59631	0.573994	1.52756	0.000482989	0.00311635	No change
TraesCS7D01G331900.1	3.9507	1.04408	1.52728	0.0065755	0.0209425	No change
TraesCS5D01G204300.1	11.1139	3.53079	1.52672	0.0224642	0.0444405	No change
TraesCS1D01G276200.1	11.8607	3.79085	1.52643	0.000189107	0.00154229	No change
TraesCS5D01G470800LC.1	0.969193	0.0101325	1.52608	5e-06	0.000104961	No change
TraesCS7D01G305400.1	22.9332	7.6371	1.52597	8.13e-06	0.000149227	No change
TraesCS1D01G339600.1	1.3665	0.148287	1.52563	9.5e-06	0.000166071	No change
TraesCS5D01G196000.1	89.8299	30.8747	1.5256	0.00451726	0.0161516	No change
TraesCS2D01G563200.1	1.90468	0.335349	1.52539	4.2e-05	0.000497678	No change
TraesCS1D01G339000.1	2.5273	0.55171	1.52529	5.54e-06	0.000113413	No change
TraesCS1D01G239000.1	25.7127	8.60869	1.52495	0.032787	0.0573981	No change
TraesCS4D01G221300.1	19.8355	6.56729	1.52477	4.75e-05	0.000546314	No change
TraesCS4D01G366000LC.1	0.93775	0	1.52381	1.83e-07	1.09e-05	No change
TraesCS5D01G565100LC.1	2.68946	0.609343	1.52361	0.00196836	0.00888176	No change
TraesCS7D01G011300LC.1	1.57919	0.223482	1.52299	0.00227767	0.00991957	No change
TraesCS6D01G152100LC.1	0.936787	0	1.52285	8.64e-08	6.62e-06	No change
TraesCS5D01G022200LC.1	8.20061	2.52815	1.52268	0.000399141	0.00269932	No change
TraesCS7D01G098300LC.1	0.936591	0	1.52265	8.24e-06	0.000150541	No change
TraesCS1D01G088800.1	12.5442	4.04496	1.52107	0.00323005	0.0127671	No change
TraesCS6D01G462000LC.1	4.11371	1.10773	1.52091	6.94e-05	0.000726339	No change
TraesCS6D01G328300.1	3.48212	0.888491	1.52002	0.312921	0.35659	No change
TraesCS7D01G209200.1	1.25607	0.113048	1.51828	1.08e-05	0.000181756	No change
TraesCS5D01G215100.1	4.56951	1.26989	1.51819	3.17e-05	0.000400068	No change
TraesCS6D01G349600.1	0.930284	0	1.5163	7.53e-05	0.000772639	No change
TraesCS6D01G083000.1	9.62016	3.03834	1.51609	3.99e-06	8.94e-05	No change
TraesCS4D01G258300.1	2.11289	0.413639	1.51595	4.86e-06	0.000102826	No change
TraesCS5D01G277200.1	0.929579	0	1.51559	1.01e-06	3.38e-05	No change
TraesCS4D01G064800LC.1	0.947108	0.00616853	1.51548	1.89e-06	5.24e-05	No change
TraesCS4D01G253200.1	1.26122	0.116069	1.51541	6.85e-05	0.00071976	No change
TraesCS4D01G302800.1	96.1403	33.3057	1.51536	0.0024138	0.0103468	No change
TraesCS5D01G287000.1	36.4869	12.4416	1.515	0.0198947	0.0410717	No change
TraesCS7D01G073500LC.1	6.08535	1.8042	1.51499	0.00141219	0.00695175	No change
TraesCS6D01G110900.1	1.20903	0.09843	1.51392	1.96e-05	0.000279334	No change
TraesCS7D01G687300LC.1	2.79841	0.655033	1.51384	0.000419269	0.00280097	No change
TraesCS5D01G532400.1	0.927532	0	1.51352	3.47e-08	3.8e-06	No change
TraesCS1D01G186500.1	6.41552	1.92347	1.51277	2.67e-05	0.000351893	No change
TraesCS2D01G228600.1	86.6504	30.0428	1.51267	4.68e-06	0.000100286	No change
TraesCS5D01G013100.1	0.96555	0.0137082	1.51242	0.0339986	0.0588766	No change
TraesCS1D01G021900.1	33.1456	11.2956	1.51217	0.239311	0.281589	No change
TraesCS7D01G400500.1	4.32501	1.19166	1.51209	0.000799136	0.00456343	No change
TraesCS1D01G427800.1	2.78331	0.651607	1.5115	1.05e-06	3.46e-05	No change
TraesCS4D01G292300.2	1.92318	0.35046	1.51059	1.63e-05	0.000243881	No change
TraesCS2D01G183000.1	1.00268	0.027823	1.50941	8.72e-07	3.03e-05	No change
TraesCS1D01G355800LC.1	0.923012	0	1.50895	4.79e-06	0.00010164	No change
TraesCS2D01G097800LC.1	1.35026	0.150404	1.50832	0.000113451	0.00104971	No change
TraesCS2D01G055500.1	2.39434	0.517578	1.50809	8.07e-05	0.000814004	No change
TraesCS7D01G013200.1	1.54182	0.21821	1.50738	2.35e-07	1.28e-05	No change
TraesCS2D01G515900.1	96.6436	33.6757	1.50715	9.99e-05	0.00095438	No change
TraesCS2D01G644200LC.2	15.9612	5.29578	1.50599	6.48e-05	0.000691118	No change
TraesCS7D01G716600LC.1	1.40929	0.172291	1.50588	0.00855759	0.024723	No change
TraesCS7D01G413500.1	24.2962	8.23642	1.50501	0.00740932	0.0225444	No change
TraesCS2D01G562700LC.1	32.0495	10.9777	1.5038	0.0223424	0.0442713	No change
TraesCS4D01G333700.1	0.957097	0.0139452	1.50341	3.95e-06	8.88e-05	No change
TraesCS4D01G322200.3	1.09685	0.0634603	1.50284	0.00106251	0.00563127	No change
TraesCS6D01G050000LC.1	1.05629	0.0491564	1.50282	8.68e-05	0.000860416	No change
TraesCS2D01G034800.1	0.916633	0	1.50247	1.84e-06	5.14e-05	No change
TraesCS5D01G359200.1	1.43972	0.184736	1.50222	7.64e-06	0.000142277	No change
TraesCS3D01G515700.1	0.95324	0.0130795	1.50202	7.03e-05	0.000733527	No change
TraesCS4D01G269500.1	21.792	7.37064	1.50197	0.0302604	0.0542813	No change
TraesCS1D01G029100.1	1.0728	0.055472	1.50155	0.0014233	0.00698924	No change
TraesCS2D01G406300.1	10.2295	3.28949	1.5015	0.0283758	0.0519505	No change
TraesCS5D01G429800.1	82.3867	28.7751	1.50147	0.0248887	0.0474406	No change
TraesCS3D01G088600.1	1383.63	488.54	1.50096	0.0097123	0.0267558	No change
TraesCS5D01G482800.1	360.952	127.214	1.50089	0.00704116	0.0218358	No change
TraesCS7D01G382400LC.1	1.8814	0.341951	1.5	0.000529372	0.00333238	No change
TraesCS6D01G114700.1	1.0452	0.0463289	1.49995	6.87e-07	2.57e-05	No change
TraesCS7D01G441100.1	2232.71	789.192	1.49975	0.00770647	0.0231443	No change
TraesCS4D01G189200.2	1.35154	0.154877	1.49943	0.00169293	0.00794029	No change
TraesCS4D01G175000.4	1.05443	0.0500107	1.49886	0.205034	0.246509	No change
TraesCS5D01G053900LC.1	0.913022	0	1.49878	8.65e-07	3.02e-05	No change
TraesCS2D01G452100.1	8.2142	2.58475	1.49821	0.0133936	0.0323477	No change
TraesCS6D01G110800.1	0.927681	0.00545565	1.49802	1.34e-06	4.13e-05	No change
TraesCS5D01G284100.3	4.83037	1.38749	1.49777	0.00126194	0.00638965	No change
TraesCS5D01G261000.1	11.9634	3.91354	1.49769	0.00919999	0.0258805	No change
TraesCS5D01G527600LC.1	5.41649	1.59607	1.49705	0.0109486	0.028821	No change
TraesCS2D01G442100.1	1.24631	0.11885	1.49665	1.18e-05	0.000194269	No change
TraesCS6D01G155500.1	23.4719	7.99902	1.49597	2.23e-06	5.85e-05	No change
TraesCS7D01G296100LC.1	1.25208	0.121428	1.49541	0.000978011	0.00528274	No change
TraesCS2D01G337500.2	6.12815	1.85177	1.49486	5.17e-05	0.000584433	No change
TraesCS3D01G292000.1	1.69297	0.278568	1.49399	3.15e-05	0.000398579	No change
TraesCS4D01G072400.3	1.08186	0.0616401	1.49391	7.45e-05	0.00076642	No change
TraesCS4D01G004100.1	11.4271	3.73599	1.49347	1.17e-05	0.000193134	No change
TraesCS2D01G169500.1	5.62411	1.67545	1.49319	0.0091285	0.0257517	No change
TraesCS7D01G671100LC.1	2.691	0.633839	1.49279	0.0031624	0.0125717	No change
TraesCS4D01G275700LC.1	2.73632	0.650018	1.4927	3e-07	1.49e-05	No change
TraesCS4D01G051900.2	10.5093	3.41324	1.49229	0.0174344	0.0378927	No change
TraesCS2D01G588100.1	7.7507	2.43334	1.49197	1.07e-05	0.000181001	No change
TraesCS1D01G318400.1	52.0623	18.1884	1.49188	0.129288	0.166047	No change
TraesCS7D01G646800LC.1	6.16526	1.87069	1.49136	0.00992664	0.0271334	No change
TraesCS5D01G128000.1	3.18644	0.811274	1.49126	0.000118022	0.00108044	No change
TraesCS3D01G045800.1	1.15939	0.0903954	1.4909	0.000339079	0.00239129	No change
TraesCS3D01G247900.1	2.39777	0.531416	1.49032	1.81e-05	0.000262712	No change
TraesCS3D01G427900.1	2.36633	0.520263	1.49026	0.00163197	0.00774235	No change
TraesCS1D01G412400.2	1.1587	0.0904138	1.49025	0.188047	0.228869	No change
TraesCS4D01G452000LC.1	0.92281	0.0064536	1.49024	5.17e-05	0.000583886	No change
TraesCS5D01G253400.1	38.7525	13.4755	1.48989	0.0042288	0.0154222	No change
TraesCS3D01G408700.2	0.916706	0.00442919	1.48982	1.07e-06	3.51e-05	No change
TraesCS3D01G141700.1	0.921618	0.00618239	1.4898	5.45e-07	2.19e-05	No change
TraesCS1D01G232200LC.1	0.998246	0.0334707	1.48979	0.000371899	0.00255962	No change
TraesCS7D01G231800.5	1.3206	0.148851	1.48845	0.000151772	0.00130984	No change
TraesCS6D01G004900LC.1	1.95126	0.37365	1.4884	0.00639648	0.0206108	No change
TraesCS1D01G099000.1	1.09241	0.0676205	1.48821	0.000203592	0.00163086	No change
TraesCS2D01G303300.1	46.0633	16.101	1.48792	0.000710851	0.0041716	No change
TraesCS6D01G125500.1	4.95818	1.44704	1.48713	0.0036901	0.0140181	No change
TraesCS5D01G215400.2	7.81119	2.46513	1.48696	0.0016407	0.00777361	No change
TraesCS7D01G145900LC.1	1.42364	0.18643	1.48665	0.00481265	0.0169047	No change
TraesCS2D01G074400.1	3.29881	0.855844	1.48636	0.000743627	0.00431601	No change
TraesCS4D01G339800.1	0.975971	0.026825	1.48627	0.000152467	0.00131414	No change
TraesCS7D01G132900.1	1.2008	0.107101	1.4862	2.09e-05	0.000293052	No change
TraesCS7D01G619000LC.1	4.1818	1.17133	1.48607	9.46e-06	0.000165437	No change
TraesCS2D01G515200.1	5.72636	1.72295	1.48592	0.00195106	0.00882627	No change
TraesCS6D01G063300LC.1	1.61606	0.255675	1.48554	6.21e-06	0.000123363	No change
TraesCS2D01G301900LC.1	6.12398	1.86579	1.48537	0.205827	0.247306	No change
TraesCS5D01G494500.1	1.82901	0.331923	1.4852	1.81e-06	5.07e-05	No change
TraesCS1D01G366700.1	4.6668	1.34574	1.48507	0.000962485	0.00522071	No change
TraesCS2D01G063400.1	12.732	4.22742	1.48491	0.0177037	0.0382322	No change
TraesCS6D01G411300LC.1	2.1294	0.439682	1.48449	0.00250092	0.01061	No change
TraesCS6D01G009100.1	120.241	42.6546	1.48433	3.96e-06	8.89e-05	No change
TraesCS1D01G322600.1	0.898472	0	1.48385	1.44e-07	9.19e-06	No change
TraesCS4D01G292800.1	4.35655	1.23642	1.48382	0.000163457	0.00138413	No change
TraesCS6D01G243600.1	10.4262	3.4077	1.48339	0.000519873	0.00329226	No change
TraesCS3D01G358900.2	2.31242	0.506527	1.48243	0.00119106	0.00611194	No change
TraesCS5D01G661500LC.2	2.58729	0.60536	1.48183	0.0201924	0.0414767	No change
TraesCS3D01G661200LC.1	1.91891	0.366247	1.48151	0.000156204	0.00133771	No change
TraesCS4D01G303900.1	0.988423	0.0331124	1.48127	4.67e-06	0.000100176	No change
TraesCS6D01G286200.1	6.16221	1.88658	1.48106	0.0020229	0.00906524	No change
TraesCS3D01G621400LC.1	1.61918	0.25919	1.48098	0.00130422	0.00655152	No change
TraesCS7D01G224300.1	25.4626	8.80384	1.48054	0.0323969	0.0569382	No change
TraesCS2D01G499300.1	147.27	52.4666	1.48019	0.000195242	0.00157785	No change
TraesCS6D01G023000.1	0.93809	0.0155472	1.47998	1.88e-05	0.000270057	No change
TraesCS7D01G460700.2	4.24747	1.2021	1.47984	0.0100254	0.027288	No change
TraesCS7D01G546900.1	7.98127	2.54192	1.4793	0.000156854	0.00134148	No change
TraesCS7D01G011800.1	0.933864	0.0143389	1.47912	0.000205866	0.00164217	No change
TraesCS1D01G073400.1	3.78543	1.03766	1.47871	0.00376334	0.0142154	No change
TraesCS4D01G318000.1	18.7114	6.39482	1.47838	0.00265682	0.0110927	No change
TraesCS7D01G174500.1	32.882	11.4831	1.47807	0.00249154	0.0105882	No change
TraesCS3D01G342500.1	3.03412	0.768807	1.47788	0.000775173	0.00445263	No change
TraesCS4D01G426600LC.1	12.2311	4.07112	1.47774	0.000103209	0.000978702	No change
TraesCS7D01G379900.1	11.1766	3.69403	1.47721	7.09e-05	0.000739027	No change
TraesCS5D01G200000.1	252.603	90.416	1.47712	0.00018296	0.0015072	No change
TraesCS5D01G477100LC.1	11.9951	3.98836	1.47711	0.102372	0.137012	No change
TraesCS4D01G424300LC.1	1.58114	0.247722	1.4768	0.000253148	0.00191915	No change
TraesCS6D01G110200.1	5.63436	1.70404	1.47676	0.00673966	0.0212715	No change
TraesCS5D01G312300.1	7.0708	2.22045	1.4766	0.00465868	0.016523	No change
TraesCS7D01G385400.1	2.11116	0.439144	1.47527	0.00296758	0.0120107	No change
TraesCS4D01G290100.1	19.2872	6.61734	1.47515	2.47e-05	0.000332917	No change
TraesCS7D01G222000.1	13.2642	4.45779	1.47316	1.68e-06	4.82e-05	No change
TraesCS4D01G281500.1	0.91825	0.0109008	1.473	3.47e-06	8.04e-05	No change
TraesCS6D01G183000.1	42.0951	14.8448	1.47293	0.00168359	0.00790758	No change
TraesCS4D01G197800.1	654.093	235.322	1.4729	0.000308376	0.00222894	No change
TraesCS1D01G263900LC.1	5.40704	1.62814	1.47284	5.52e-05	0.000613656	No change
TraesCS2D01G594200.1	2.60949	0.620344	1.47274	6.33e-06	0.000124998	No change
TraesCS3D01G196800LC.1	1.37963	0.177367	1.47244	0.00325547	0.0128346	No change
TraesCS6D01G379200.1	47.0353	16.6312	1.47238	0.0133584	0.0323085	No change
TraesCS6D01G136400.1	3.72746	1.02359	1.47232	5.35e-05	0.000599509	No change
TraesCS5D01G213700.1	36.1856	12.7237	1.47209	0.0350751	0.060225	No change
TraesCS2D01G715800LC.1	0.886574	0	1.47153	4.22e-07	1.88e-05	No change
TraesCS6D01G250700.1	1.47405	0.212491	1.47021	0.000449214	0.00295316	No change
TraesCS2D01G031900LC.1	28.2288	9.87089	1.46996	0.00198244	0.00893292	No change
TraesCS1D01G320600LC.1	0.91635	0.0113227	1.46987	7.6e-06	0.000142015	No change
TraesCS1D01G334700.1	7.71895	2.46756	1.46968	0.000794954	0.00454474	No change
TraesCS2D01G038300.1	16.5873	5.67287	1.46891	9.46e-05	0.000917338	No change
TraesCS4D01G185900LC.1	22.2535	7.7199	1.46889	0.00027015	0.00201223	No change
TraesCS7D01G450900.1	2.4557	0.56815	1.46839	0.000186189	0.0015247	No change
TraesCS1D01G169300.1	5.63747	1.71832	1.46818	0.000120288	0.00109661	No change
TraesCS7D01G128700LC.1	0.960616	0.0282614	1.46725	6.02e-05	0.000654572	No change
TraesCS6D01G043700.1	1.32504	0.160137	1.46709	2.14e-06	5.71e-05	No change
TraesCS3D01G317400.1	88.8482	31.8221	1.46692	0.00145738	0.00710776	No change
TraesCS2D01G000600.3	0.881859	1.37e-08	1.46661	2.95e-06	7.16e-05	No change
TraesCS7D01G538600.1	0.944652	0.0229044	1.4661	0.000113039	0.00104736	No change
TraesCS7D01G392200.1	2.06659	0.429167	1.46584	1.12e-05	0.00018719	No change
TraesCS7D01G511700.1	0.880982	0	1.46569	7.97e-06	0.0001471	No change
TraesCS6D01G307500.1	12.0289	4.03623	1.46569	0.000849695	0.00477372	No change
TraesCS2D01G460500.1	15.9002	5.43839	1.46557	0.00149177	0.00723859	No change
TraesCS7D01G353800.1	26.1661	9.15659	1.46542	0.00622352	0.0202362	No change
TraesCS4D01G219100.1	16.8425	5.78183	1.46506	0.00162648	0.00772912	No change
TraesCS4D01G038400.1	0.976357	0.0347905	1.465	7.61e-05	0.000779162	No change
TraesCS7D01G499800.1	3.3788	0.905375	1.46466	0.000165785	0.00139854	No change
TraesCS2D01G740100LC.1	0.879696	0	1.46435	2.17e-05	0.000301662	No change
TraesCS7D01G234100.1	6.16228	1.91533	1.4638	1.62e-05	0.000243429	No change
TraesCS6D01G240000.1	32.5494	11.4852	1.46338	0.000574896	0.00354994	No change
TraesCS6D01G223800.1	27.0339	9.48604	1.46322	7.49e-05	0.00076952	No change
TraesCS4D01G064500.2	22.9737	8.01755	1.46253	0.000141011	0.00124022	No change
TraesCS4D01G259900.1	5.78749	1.78152	1.46249	0.000221143	0.00173164	No change
TraesCS3D01G044200.1	1.9919	0.404228	1.46249	9.26e-06	0.000163447	No change
TraesCS1D01G118100.1	140.896	50.8157	1.46226	2.61e-05	0.00034587	No change
TraesCS2D01G175600.1	1.37217	0.179592	1.46197	0.000139253	0.00122801	No change
TraesCS6D01G352300.1	3.77967	1.0537	1.46179	4.56e-05	0.000529288	No change
TraesCS6D01G169500.1	0.877241	0	1.46178	9.57e-08	7.02e-06	No change
TraesCS5D01G555200LC.1	0.877238	0	1.46178	1.3e-05	0.000206656	No change
TraesCS3D01G490600LC.1	0.877135	0	1.46167	5.46e-06	0.000112416	No change
TraesCS1D01G229000.1	26.9511	9.46989	1.46121	0.00223696	0.00978359	No change
TraesCS1D01G208200.1	1.15035	0.0995218	1.46089	1.21e-06	3.84e-05	No change
TraesCS7D01G327700.1	15.828	5.43276	1.46058	0.000258048	0.00194852	No change
TraesCS7D01G427900LC.1	1.37183	0.18019	1.46044	0.00171299	0.00800901	No change
TraesCS5D01G177300LC.1	33.6439	11.9146	1.45959	0.00519437	0.0178206	No change
TraesCS5D01G539500LC.1	2.62329	0.635883	1.45925	0.0033847	0.0131806	No change
TraesCS7D01G148300LC.1	3235.32	1176.6	1.4589	0.0290107	0.0527224	No change
TraesCS4D01G088500.1	16.9624	5.86182	1.45674	0.00124334	0.00631545	No change
TraesCS3D01G244000LC.1	0.871695	0	1.45596	5.03e-06	0.000105293	No change
TraesCS3D01G409700.1	0.954679	0.0302553	1.45594	1.84e-05	0.000265457	No change
TraesCS2D01G023400.1	0.870993	0	1.45522	2.02e-08	2.79e-06	No change
TraesCS5D01G416300.1	4.12075	1.18526	1.45516	0.0135704	0.0326211	No change
TraesCS7D01G530300LC.1	0.870929	0	1.45515	1.15e-06	3.71e-05	No change
TraesCS3D01G224000LC.1	7.00296	2.23751	1.45459	1.52e-05	0.000233226	No change
TraesCS4D01G159200.1	2.10233	0.449643	1.45434	2.13e-06	5.7e-05	No change
TraesCS2D01G203700.1	65.2121	23.4801	1.45432	0.14239	0.180357	No change
TraesCS2D01G567200.1	0.874149	0.00153766	1.45411	3.31e-08	3.7e-06	No change
TraesCS1D01G400300.1	1.35423	0.176931	1.45374	0.000358336	0.0024892	No change
TraesCS2D01G505400.1	8.22236	2.68575	1.45309	0.000170732	0.00142874	No change
TraesCS6D01G367200.1	14.4214	4.95093	1.45281	0.000424936	0.00283074	No change
TraesCS5D01G271400.4	0.931704	0.0231128	1.45254	0.000310059	0.00223707	No change
TraesCS6D01G333500LC.2	18.9233	6.59714	1.45248	0.000435554	0.00288467	No change
TraesCS2D01G161900.2	13.904	4.76436	1.45214	0.000753549	0.00435529	No change
TraesCS7D01G420900.1	1.06809	0.0732113	1.45187	0.00393284	0.0146606	No change
TraesCS3D01G396500.2	1.25478	0.14152	1.45173	5.42e-07	2.19e-05	No change
TraesCS3D01G450300LC.1	3.60877	1.00217	1.45166	0.000646949	0.00388849	No change
TraesCS3D01G514600LC.1	7.99733	2.60843	1.45082	0.000634586	0.00382953	No change
TraesCS7D01G411500.1	83.4351	30.2082	1.45065	0.0104538	0.0280009	No change
TraesCS3D01G536400.1	0.89884	0.0117878	1.45061	1.51e-05	0.000231551	No change
TraesCS2D01G271300LC.1	0.887651	0.00787636	1.4501	1.75e-06	4.97e-05	No change
TraesCS6D01G274400.1	9.11295	3.01861	1.44997	0.000165591	0.00139776	No change
TraesCS5D01G093300.1	8.87915	2.93348	1.44978	0.0797234	0.111797	No change
TraesCS3D01G617500LC.1	5.15566	1.57042	1.44977	0.00295297	0.0119649	No change
TraesCS1D01G213300.1	900.512	329.392	1.44955	0.296084	0.339589	No change
TraesCS4D01G313600.1	0.871081	0.00202022	1.4495	1.14e-07	7.8e-06	No change
TraesCS2D01G411900.1	6.65697	2.12076	1.44937	0.00229093	0.00996413	No change
TraesCS4D01G281400.1	0.970902	0.0388699	1.44869	0.000204622	0.00163616	No change
TraesCS3D01G037900.1	18.5993	6.49853	1.44839	0.000884206	0.00491258	No change
TraesCS2D01G514900.1	0.875597	0.00411545	1.44823	6.71e-07	2.53e-05	No change
TraesCS7D01G258600.1	15.5828	5.39514	1.44792	0.000892149	0.00494032	No change
TraesCS7D01G286900.2	5.88338	1.83993	1.44785	0.104203	0.139007	No change
TraesCS3D01G385600.1	13.9226	4.78738	1.44771	3.19e-05	0.000402634	No change
TraesCS6D01G365400.1	0.86312	0	1.44691	2.26e-08	2.99e-06	No change
TraesCS7D01G512100.2	0.862943	0	1.44672	2.24e-05	0.000309031	No change
TraesCS4D01G298600.1	85.3353	31.0014	1.44615	0.000799014	0.00456338	No change
TraesCS1D01G297700.1	0.868939	0.00247181	1.44594	1.07e-07	7.48e-06	No change
TraesCS3D01G365000LC.1	1.00199	0.0514419	1.4456	0.000150967	0.00130486	No change
TraesCS5D01G100100.1	10.164	3.41636	1.44517	0.00608533	0.0199062	No change
TraesCS1D01G345300LC.2	0.860717	0	1.44437	1.14e-05	0.000189093	No change
TraesCS6D01G461200LC.1	1.25138	0.143591	1.44428	0.0290568	0.0527588	No change
TraesCS2D01G341100LC.1	63.0738	22.8663	1.444	0.0178955	0.0384555	No change
TraesCS5D01G493300.1	9.71787	3.2565	1.44363	0.00023934	0.0018399	No change
TraesCS2D01G521200.1	0.859807	0	1.4434	5.03e-08	4.75e-06	No change
TraesCS2D01G680000LC.1	1.11434	0.0936977	1.44314	9.64e-06	0.000167988	No change
TraesCS6D01G357900.1	28.9567	10.3368	1.44266	0.0142587	0.0336177	No change
TraesCS7D01G018100LC.1	0.923348	0.0237328	1.44239	1.26e-05	0.000202224	No change
TraesCS3D01G186800.2	4.20114	1.2299	1.44232	0.0585065	0.0878028	No change
TraesCS3D01G440400.1	0.861445	0.00100396	1.44224	1.72e-08	2.53e-06	No change
TraesCS3D01G497700LC.1	6.50228	2.07709	1.44208	0.0120025	0.0304249	No change
TraesCS3D01G093800LC.1	0.857859	0	1.44133	1.8e-07	1.08e-05	No change
TraesCS6D01G308900.1	2.4969	0.603629	1.44122	0.00551755	0.0185675	No change
TraesCS4D01G079900.1	8.18477	2.6985	1.44109	0.0201484	0.0414246	No change
TraesCS2D01G321900.1	24.8564	8.83906	1.441	0.00102426	0.00546984	No change
TraesCS2D01G339500.1	5.60892	1.75001	1.44099	5.66e-05	0.000624678	No change
TraesCS4D01G303100.1	11.3204	3.85391	1.44089	0.00208842	0.00929952	No change
TraesCS5D01G016100.1	10.5052	3.55367	1.44089	0.0123915	0.030941	No change
TraesCS3D01G170100.1	0.877097	0.0073241	1.44065	1.05e-06	3.46e-05	No change
TraesCS5D01G441900.1	4.74049	1.4306	1.44065	1.31e-05	0.000208457	No change
TraesCS5D01G067100.1	3.77776	1.07638	1.44024	0.00340733	0.0132391	No change
TraesCS5D01G496800.3	2.28776	0.527516	1.43994	2.65e-05	0.000350087	No change
TraesCS6D01G252500.1	8.64053	2.86908	1.43993	0.0192059	0.0401599	No change
TraesCS4D01G039700LC.1	10.0419	3.3869	1.43945	0.0116908	0.0299613	No change
TraesCS7D01G746400LC.1	2.60175	0.643679	1.4394	0.00837537	0.0244008	No change
TraesCS3D01G016300.1	3.42481	0.947194	1.43937	0.00519782	0.017825	No change
TraesCS1D01G139800.4	0.97665	0.0446452	1.43894	0.0343405	0.0593086	No change
TraesCS1D01G092400.1	0.854879	0	1.43816	4.05e-09	1.39e-06	No change
TraesCS1D01G040100LC.1	8.06441	2.66123	1.43787	0.0215099	0.0432054	No change
TraesCS5D01G260800.1	0.999182	0.0534054	1.43777	0.000946778	0.00515858	No change
TraesCS4D01G359900LC.1	1.08951	0.0873017	1.43641	0.000397866	0.00269207	No change
TraesCS6D01G178600.1	61.9521	22.5759	1.43637	0.0339254	0.0587777	No change
TraesCS6D01G459400LC.1	7.84753	2.58453	1.4363	0.00142982	0.00701319	No change
TraesCS7D01G251900.1	5.26824	1.63213	1.43584	0.000297191	0.0021657	No change
TraesCS5D01G050000.1	1.03448	0.0672356	1.43573	5.49e-06	0.000112851	No change
TraesCS3D01G091100.1	0.977938	0.0463879	1.43559	0.00129422	0.00651469	No change
TraesCS1D01G081600.1	139.868	51.4063	1.43523	0.0127863	0.0314926	No change
TraesCS4D01G316900.2	0.975978	0.0458488	1.4351	0.000189626	0.00154495	No change
TraesCS5D01G255600.1	8.10576	2.68313	1.43485	0.0544972	0.0832405	No change
TraesCS6D01G180600LC.1	2.41889	0.579835	1.43461	0.00300513	0.012115	No change
TraesCS5D01G304300LC.1	33.2878	12.0112	1.43328	0.011683	0.0299546	No change
TraesCS7D01G453700.1	1.57553	0.268738	1.43292	1.62e-05	0.000243822	No change
TraesCS5D01G568200.1	20.5908	7.31182	1.43288	0.000955034	0.00519499	No change
TraesCS6D01G355000LC.1	0.866833	0.0062835	1.43282	1.29e-06	4.04e-05	No change
TraesCS3D01G580600LC.1	2.31659	0.543313	1.43278	9.33e-05	0.000908047	No change
TraesCS3D01G281500.1	187.615	69.1884	1.43263	0.00174758	0.00812709	No change
TraesCS6D01G058400.1	0.867922	0.00677719	1.43256	1.65e-06	4.77e-05	No change
TraesCS4D01G234600LC.3	0.849403	0	1.43232	1.57e-08	2.42e-06	No change
TraesCS5D01G219600.1	1.74339	0.331482	1.43193	0.00289531	0.0117909	No change
TraesCS4D01G013100.1	19.7741	7.01514	1.43177	3.57e-05	0.000438623	No change
TraesCS7D01G035500.1	2.87869	0.752436	1.43173	0.0020236	0.00906737	No change
TraesCS2D01G055600.1	1.89624	0.388594	1.43117	0.000107823	0.00101122	No change
TraesCS5D01G450600LC.1	0.864869	0.00637718	1.43048	5.99e-07	2.34e-05	No change
TraesCS4D01G328100.1	3.4204	0.954544	1.43043	0.000210422	0.00166722	No change
TraesCS5D01G599900LC.1	6.31626	2.03197	1.42872	2.51e-05	0.00033678	No change
TraesCS2D01G360100.1	0.890757	0.0167485	1.42834	3.04e-06	7.31e-05	No change
TraesCS5D01G400900.1	76.8368	28.2379	1.4282	0.000400417	0.00270567	No change
TraesCS6D01G158000.1	1.68644	0.312776	1.42765	0.000735082	0.00427696	No change
TraesCS6D01G197100.1	7.63024	2.52242	1.42759	0.161142	0.200367	No change
TraesCS4D01G220500.1	5.16641	1.60668	1.42746	0.000657933	0.00393385	No change
TraesCS7D01G105600.1	0.945893	0.0377419	1.42698	1.16e-05	0.000192137	No change
TraesCS4D01G033000.1	3.70714	1.06471	1.42694	2.83e-05	0.000368415	No change
TraesCS1D01G192100.2	0.945799	0.038033	1.4261	0.000246832	0.00188435	No change
TraesCS6D01G165700LC.1	2.57338	0.643869	1.4259	0.00240983	0.010332	No change
TraesCS7D01G115800LC.1	0.84326	0	1.42574	4.55e-07	1.97e-05	No change
TraesCS5D01G074200.1	14.4987	5.08298	1.42573	0.00065408	0.0039198	No change
TraesCS2D01G504400.1	7.06178	2.31503	1.42557	0.00844758	0.0245238	No change
TraesCS6D01G208500.3	5.26283	1.64675	1.42462	0.00302346	0.0121704	No change
TraesCS6D01G076800LC.1	0.842018	0	1.4244	1.28e-05	0.000205508	No change
TraesCS1D01G206700.1	5.46628	1.72387	1.42376	0.0002195	0.00172244	No change
TraesCS6D01G244800.1	4.82973	1.48673	1.42367	0.0229719	0.045068	No change
TraesCS1D01G011700.2	3.00799	0.808149	1.42312	0.00110305	0.00578793	No change
TraesCS7D01G554000.1	2.01121	0.43659	1.42289	0.00441918	0.0159221	No change
TraesCS7D01G223300.1	1.41593	0.214788	1.42246	1.56e-05	0.000236833	No change
TraesCS4D01G060400.1	3.57171	1.01987	1.42169	2.7e-05	0.000354384	No change
TraesCS2D01G523800.1	1887.18	704.129	1.42168	1	1	No change
TraesCS7D01G636800LC.2	0.83931	0	1.42149	7.1e-06	0.000134854	No change
TraesCS4D01G247600.1	5.64028	1.79322	1.42093	2.13e-05	0.000297531	No change
TraesCS7D01G237600.1	0.847492	0.00348358	1.42026	2.79e-06	6.89e-05	No change
TraesCS2D01G119900LC.1	0.838128	0	1.42022	7.97e-07	2.86e-05	No change
TraesCS2D01G233300.2	7.2914	2.4138	1.41898	0.000661883	0.00395392	No change
TraesCS3D01G343100.1	4.11022	1.22444	1.41871	6.52e-05	0.000693356	No change
TraesCS6D01G386300.1	9.22189	3.13647	1.4187	0.0186281	0.0394184	No change
TraesCS1D01G334000.1	6.07554	1.95959	1.41869	0.000430592	0.00286175	No change
TraesCS2D01G206600.1	3.19515	0.882389	1.41847	0.00225693	0.00985046	No change
TraesCS1D01G084000.2	10.2576	3.5249	1.41833	3.92e-05	0.000470841	No change
TraesCS7D01G027900LC.1	1.37416	0.201608	1.41751	2.33e-05	0.000317938	No change
TraesCS2D01G136800.1	45.1975	16.6079	1.41745	0.00908064	0.0256674	No change
TraesCS4D01G194500.1	2.6605	0.68324	1.41741	9.77e-05	0.000938092	No change
TraesCS4D01G263900.1	12.0181	4.18687	1.41732	9.65e-05	0.000929373	No change
TraesCS3D01G317000LC.1	12.6066	4.40793	1.4171	0.00930844	0.0260756	No change
TraesCS7D01G217800.1	1.62266	0.29512	1.41663	0.00381291	0.0143458	No change
TraesCS2D01G332700.1	6.4808	2.11533	1.4164	0.000508501	0.00323971	No change
TraesCS6D01G288200LC.1	3.03017	0.822762	1.41618	0.00303965	0.0122196	No change
TraesCS7D01G243000.1	1.86339	0.385746	1.41589	0.0095718	0.0264927	No change
TraesCS5D01G012500.1	2.10892	0.477985	1.41557	0.00440209	0.0158814	No change
TraesCS2D01G438300.1	428.489	160.336	1.41535	0.21689	0.258675	No change
TraesCS5D01G512800LC.1	348.405	130.346	1.41496	0.00957568	0.0264998	No change
TraesCS7D01G150200LC.1	0.832282	0	1.4139	3.78e-08	4.05e-06	No change
TraesCS6D01G391600LC.1	3.55976	1.02366	1.41385	0.00208747	0.00929735	No change
TraesCS6D01G282600.2	42.0494	15.4732	1.41348	0.000152982	0.00131687	No change
TraesCS7D01G642900LC.1	1.11015	0.105175	1.41177	6.87e-05	0.000720943	No change
TraesCS6D01G262000LC.1	2.58646	0.660088	1.41172	0.00936928	0.0261582	No change
TraesCS5D01G302900.1	0.830109	0	1.41154	5.01e-08	4.74e-06	No change
TraesCS3D01G421100.3	1.66234	0.312933	1.41139	0.0303904	0.0544585	No change
TraesCS3D01G045900.1	4.83127	1.50468	1.4111	6.03e-05	0.000655457	No change
TraesCS1D01G272500LC.1	12.4774	4.38132	1.41066	0.0194041	0.0404056	No change
TraesCS3D01G381100.1	26.2352	9.55715	1.41052	5.29e-05	0.00059489	No change
TraesCS5D01G557800.1	1.42754	0.225818	1.40908	8.79e-05	0.000868711	No change
TraesCS4D01G255000.1	0.827508	0	1.40872	5.68e-07	2.26e-05	No change
TraesCS2D01G454400.1	5.28707	1.68016	1.4084	0.0108862	0.0287079	No change
TraesCS2D01G226700.1	4.8853	1.5289	1.40833	0.00022919	0.00177999	No change
TraesCS3D01G107000.1	1.5313	0.265376	1.40817	0.0399288	0.0660929	No change
TraesCS7D01G400100.1	23.6108	8.58743	1.40774	3.23e-05	0.000405915	No change
TraesCS4D01G258600.1	2.92927	0.792699	1.40752	0.00203396	0.00910057	No change
TraesCS3D01G541900.1	1.95609	0.425883	1.40746	1.03e-05	0.00017704	No change
TraesCS7D01G734800LC.1	1.13781	0.117761	1.40665	9.89e-06	0.000171491	No change
TraesCS6D01G151500.1	14.78	5.26368	1.40658	0.00011031	0.0010285	No change
TraesCS3D01G152000.1	0.988403	0.0614798	1.40646	2.7e-07	1.4e-05	No change
TraesCS6D01G073400.1	494.806	186.363	1.40634	0.00705243	0.0218538	No change
TraesCS6D01G174100LC.1	1.79018	0.364334	1.4058	0.00055134	0.00343609	No change
TraesCS5D01G231900LC.1	3.02584	0.831214	1.40523	0.0642794	0.0944134	No change
TraesCS3D01G144700.1	22.791	8.29434	1.40513	7.19e-05	0.000747049	No change
TraesCS1D01G389100.1	8.71754	2.98166	1.40461	0.0435523	0.0704908	No change
TraesCS3D01G260400.1	2.74632	0.726568	1.40418	0.00126756	0.00641105	No change
TraesCS1D01G154700.1	5.72123	1.85096	1.40395	0.00109601	0.00575778	No change
TraesCS7D01G547800.1	1.23824	0.157019	1.40362	6.22e-05	0.000669485	No change
TraesCS6D01G296200.1	7.55607	2.54516	1.40356	0.00464123	0.0164833	No change
TraesCS6D01G008700LC.1	0.822416	0	1.40318	3.23e-07	1.57e-05	No change
TraesCS3D01G589300LC.1	0.822049	0	1.40278	3.66e-05	0.00044631	No change
TraesCS2D01G173500.1	14.7814	5.28197	1.40214	0.103933	0.138753	No change
TraesCS6D01G260600.1	22.6037	8.24168	1.40214	5.84e-06	0.000117804	No change
TraesCS4D01G197900.1	7.3894	2.48555	1.40192	7.28e-05	0.000753737	No change
TraesCS2D01G026300.1	6.45975	2.13379	1.40189	0.000270012	0.00201157	No change
TraesCS5D01G211000.1	20.3879	7.40875	1.40115	0.02483	0.0473693	No change
TraesCS2D01G350500.1	15.2582	5.4684	1.40069	0.00115933	0.00599133	No change
TraesCS7D01G547300LC.1	10.2165	3.56093	1.39996	0.0150149	0.0346345	No change
TraesCS5D01G190300.1	22.5327	8.22933	1.39974	0.0108681	0.028677	No change
TraesCS7D01G367700.1	27.4321	10.0876	1.39954	0.00509046	0.0175721	No change
TraesCS5D01G216200.1	3.54784	1.03434	1.39953	0.000150902	0.00130458	No change
TraesCS1D01G315400LC.1	5.95003	1.94523	1.39933	0.000937505	0.00512409	No change
TraesCS4D01G203800LC.1	8.93198	3.07684	1.39887	0.000958114	0.00520617	No change
TraesCS5D01G297800.1	6.51362	2.16143	1.39796	1.03e-05	0.000177073	No change
TraesCS2D01G274900.1	54.1215	20.2294	1.39779	0.232983	0.275048	No change
TraesCS6D01G323800.1	0.817187	0	1.39746	5.1e-08	4.79e-06	No change
TraesCS4D01G253400.2	0.817176	0	1.39745	1.61e-06	4.69e-05	No change
TraesCS5D01G049900.1	0.830022	0.00489152	1.3974	6.09e-07	2.36e-05	No change
TraesCS2D01G379400.1	76.8086	28.8566	1.39695	0.000134256	0.00119526	No change
TraesCS7D01G644100LC.1	0.816615	0	1.39683	3.42e-07	1.63e-05	No change
TraesCS1D01G292200.1	0.824573	0.0030409	1.39678	2.03e-07	1.16e-05	No change
TraesCS5D01G360000.1	5.32185	1.71268	1.39568	0.00462162	0.0164297	No change
TraesCS3D01G062300LC.1	0.823677	0.00344609	1.39464	2.61e-07	1.37e-05	No change
TraesCS6D01G124300LC.1	1.51877	0.268164	1.39399	8.24e-06	0.000150541	No change
TraesCS3D01G375600LC.1	16.0199	5.78652	1.39387	0.00616724	0.0201117	No change
TraesCS5D01G057100LC.1	0.843228	0.0114567	1.39302	1.2e-05	0.00019681	No change
TraesCS5D01G314300.1	6.25106	2.07156	1.39247	0.0112741	0.0293555	No change
TraesCS7D01G141100LC.1	4.32917	1.33984	1.3922	0.00451367	0.016142	No change
TraesCS3D01G302000LC.1	1.88444	0.408759	1.39168	0.000507691	0.00323712	No change
TraesCS5D01G204700.1	3.24526	0.9274	1.39168	2.43e-05	0.000328749	No change
TraesCS2D01G035300LC.1	1.66683	0.325829	1.39167	0.00184536	0.00846577	No change
TraesCS2D01G255300LC.1	39.9512	14.925	1.39091	4.85e-05	0.000555083	No change
TraesCS3D01G638800LC.1	0.811098	0	1.39078	8.86e-07	3.07e-05	No change
TraesCS5D01G355700.1	17.5166	6.37135	1.39066	0.000358663	0.00249036	No change
TraesCS7D01G016600LC.1	0.810847	0	1.3905	2.1e-07	1.18e-05	No change
TraesCS1D01G387500.2	3.1074	0.87598	1.3905	5.67e-05	0.000625938	No change
TraesCS7D01G147600.1	3.07135	0.862624	1.39008	0.000129431	0.00116239	No change
TraesCS1D01G281200.1	2.27152	0.557723	1.38971	0.000550868	0.00343422	No change
TraesCS7D01G539200.1	13.5279	4.85584	1.38912	0.00988809	0.0270687	No change
TraesCS1D01G409200.1	2.99542	0.834639	1.38902	0.00129574	0.00651911	No change
TraesCS6D01G328600.1	8.70863	3.01783	1.3883	0.0109408	0.02881	No change
TraesCS1D01G305500LC.1	15.2314	5.5097	1.38828	0.000689321	0.00407659	No change
TraesCS6D01G493000LC.1	6.56118	2.19902	1.38747	0.0462041	0.0736279	No change
TraesCS7D01G713300LC.1	1.86183	0.402866	1.38732	0.00687504	0.0215446	No change
TraesCS3D01G329600.1	16.4252	5.97318	1.38663	1.64e-05	0.000245056	No change
TraesCS2D01G641200LC.1	0.807332	0	1.38663	7.44e-06	0.000139783	No change
TraesCS1D01G444100.1	60.2128	22.7221	1.3865	0.00115044	0.00596387	No change
TraesCS3D01G366100.1	6.55238	2.19749	1.38649	0.01167	0.0299442	No change
TraesCS7D01G438700.1	23.0912	8.52409	1.38639	0.00262684	0.0109986	No change
TraesCS1D01G173800.1	62.1085	23.4641	1.38549	0.00582418	0.0192838	No change
TraesCS5D01G316000.1	20.3263	7.47369	1.38509	3.39e-05	0.000421872	No change
TraesCS4D01G168900.1	30.6076	11.4103	1.38506	0.144552	0.182703	No change
TraesCS2D01G132000.1	2.69787	0.724494	1.38493	6.92e-05	0.000725044	No change
TraesCS4D01G209700LC.1	3.3076	0.958247	1.38465	0.0921063	0.125678	No change
TraesCS5D01G453600.1	18.7985	6.89126	1.3846	0.0316286	0.0560128	No change
TraesCS5D01G398200.1	6.49249	2.17831	1.38448	0.0228839	0.0449548	No change
TraesCS2D01G568900.1	1.25973	0.174063	1.3844	2.02e-05	0.000286061	No change
TraesCS2D01G358300.1	46.8958	17.658	1.38415	0.0144019	0.0338249	No change
TraesCS1D01G281500.1	2.01314	0.463223	1.38355	0.000311011	0.00224071	No change
TraesCS4D01G109300LC.1	1.19935	0.151371	1.38343	0.0009135	0.00502513	No change
TraesCS6D01G251900.1	0.901672	0.0375286	1.38274	1.71e-05	0.000252922	No change
TraesCS1D01G184200.1	12.1264	4.34213	1.38273	0.00214899	0.00950476	No change
TraesCS1D01G077800.1	0.803428	0	1.38231	4.01e-06	8.95e-05	No change
TraesCS6D01G019000.1	0.80268	0	1.38148	4.47e-08	4.44e-06	No change
TraesCS2D01G099900.1	8.58369	2.98693	1.38132	0.768415	0.808989	No change
TraesCS5D01G567100LC.1	0.802499	0	1.38128	1.01e-05	0.00017435	No change
TraesCS2D01G211100LC.1	57.3907	21.7265	1.38105	2.24e-05	0.000308776	No change
TraesCS6D01G377000.1	14.549	5.27809	1.381	0.0278484	0.051278	No change
TraesCS4D01G346400.1	3.14346	0.899612	1.38028	0.00464745	0.0164992	No change
TraesCS2D01G156100.1	42.4192	15.9935	1.37972	0.0523322	0.0807325	No change
TraesCS1D01G378000.2	5.93909	1.97529	1.37926	3.76e-05	0.000456812	No change
TraesCS5D01G227700LC.1	0.939662	0.0534485	1.37921	0.000750023	0.00434243	No change
TraesCS7D01G065400.1	3.63192	1.08876	1.37891	6.52e-05	0.000693356	No change
TraesCS2D01G580900LC.1	5.64959	1.86517	1.37855	0.000133781	0.00119235	No change
TraesCS2D01G292700.1	4.17411	1.2981	1.37822	0.000941632	0.00513753	No change
TraesCS7D01G199100LC.1	1.03071	0.0889352	1.37802	0.000727009	0.00424239	No change
TraesCS5D01G286900LC.1	4.30129	1.34731	1.37799	0.061687	0.0914297	No change
TraesCS7D01G019700.1	5.35484	1.75273	1.37796	1.27e-05	0.000203543	No change
TraesCS4D01G035300.1	6.11043	2.04355	1.3779	3.25e-05	0.00040714	No change
TraesCS2D01G289300.1	223.817	85.8132	1.37788	0.0024362	0.0104094	No change
TraesCS3D01G253400.1	0.798471	0	1.37681	1.33e-05	0.000210566	No change
TraesCS3D01G501700.1	3.96703	1.22121	1.37589	0.00959765	0.0265404	No change
TraesCS3D01G130200.1	1.52215	0.279203	1.37582	0.000179954	0.00148856	No change
TraesCS6D01G319800.1	7.12906	2.43991	1.37573	0.00416904	0.0152844	No change
TraesCS2D01G209700LC.1	9.76503	3.45574	1.37572	8.99e-05	0.000883484	No change
TraesCS3D01G404000.1	7.03953	2.40635	1.37526	0.00867311	0.0249155	No change
TraesCS2D01G418000.1	2.37803	0.609522	1.37515	0.00238209	0.0102438	No change
TraesCS3D01G361800.1	21.7073	8.06164	1.37508	0.0285943	0.0522028	No change
TraesCS1D01G205900.1	3.76165	1.14408	1.37413	0.0221826	0.0440636	No change
TraesCS5D01G466600.1	5.16379	1.68511	1.37406	0.000202154	0.00162226	No change
TraesCS1D01G233500.1	1.35864	0.217117	1.37396	0.000492227	0.00315995	No change
TraesCS4D01G070400.2	0.795619	0	1.37364	1.29e-07	8.52e-06	No change
TraesCS4D01G242700LC.1	2.14898	0.522435	1.37343	0.000532076	0.00334257	No change
TraesCS5D01G525600.1	8.99156	3.16458	1.373	0.130053	0.166895	No change
TraesCS7D01G151000LC.1	1.32176	0.203452	1.37281	0.00312222	0.0124627	No change
TraesCS7D01G737900LC.1	0.794245	0	1.37211	3.14e-08	3.63e-06	No change
TraesCS3D01G237000LC.1	1.1578	0.14047	1.37207	0.000274842	0.0020377	No change
TraesCS5D01G140900.1	4.66707	1.49724	1.37134	0.00547632	0.0184811	No change
TraesCS3D01G070800.1	0.800473	0.00289791	1.3707	4.31e-07	1.9e-05	No change
TraesCS7D01G308700.1	17.4677	6.44846	1.37065	0.000239856	0.00184281	No change
TraesCS5D01G249500.1	3.93521	1.21533	1.37052	0.000243445	0.00186608	No change
TraesCS7D01G298100.1	6.52553	2.2172	1.37048	1.76e-05	0.000257324	No change
TraesCS4D01G343200LC.1	0.792494	0	1.37016	2.1e-06	5.65e-05	No change
TraesCS5D01G603400LC.1	1.42927	0.246355	1.37012	0.00168267	0.00790602	No change
TraesCS4D01G299800LC.1	8.82403	3.1077	1.36987	0.0439619	0.0710073	No change
TraesCS2D01G055000.1	2.39248	0.619302	1.36971	0.00103218	0.00550478	No change
TraesCS6D01G119900LC.1	20.1123	7.47641	1.3697	0.00141254	0.00695262	No change
TraesCS4D01G318300LC.1	3.11614	0.899485	1.36955	0.0051879	0.0178041	No change
TraesCS4D01G136000.1	3.35694	0.993911	1.36836	0.0153679	0.0351482	No change
TraesCS2D01G073900.1	0.872569	0.0316651	1.36829	0.0699579	0.10075	No change
TraesCS1D01G339800LC.1	0.861138	0.0273377	1.36801	5.61e-05	0.000620985	No change
TraesCS3D01G180800.1	70.6387	27.0647	1.36781	0.00218712	0.00962767	No change
TraesCS6D01G060400.1	2.23857	0.561327	1.36755	2.39e-05	0.000324513	No change
TraesCS3D01G129700LC.1	1.01367	0.0867748	1.36717	0.000170857	0.00142896	No change
TraesCS6D01G105100.1	0.80329	0.00523996	1.36712	8.55e-07	3e-05	No change
TraesCS3D01G321700.1	3.58133	1.08227	1.36704	0.0149899	0.0345999	No change
TraesCS7D01G360700.1	33.922	12.8537	1.3661	0.00282066	0.011571	No change
TraesCS2D01G171500.1	39.1805	14.8968	1.3658	2.51e-05	0.000336762	No change
TraesCS2D01G461700.3	0.939904	0.0587874	1.3656	0.0571368	0.0862666	No change
TraesCS2D01G208700.1	6.24316	2.11686	1.36559	4.46e-05	0.000520921	No change
TraesCS5D01G134900.1	27.3243	10.3012	1.36516	0.00138706	0.00686943	No change
TraesCS7D01G043500.1	4.50003	1.44152	1.36475	0.00142793	0.00700747	No change
TraesCS5D01G580600LC.1	282.149	109.296	1.36419	0.0244229	0.0468764	No change
TraesCS4D01G306400LC.1	1.00395	0.084348	1.36386	7.92e-05	0.000801953	No change
TraesCS7D01G116700LC.1	2.44362	0.644178	1.36328	0.00185828	0.00850793	No change
TraesCS5D01G016900.1	58.9649	22.617	1.36308	0.028524	0.0521218	No change
TraesCS2D01G235600.3	3.93419	1.22427	1.36268	0.077165	0.108959	No change
TraesCS3D01G209000LC.1	1.99677	0.470911	1.36265	0.000508588	0.00323975	No change
TraesCS2D01G095300.1	16.5403	6.12646	1.36264	0.0661026	0.0964533	No change
TraesCS2D01G315800.1	9.07779	3.22728	1.36157	0.00234601	0.0101441	No change
TraesCS4D01G035600.1	2.42554	0.638589	1.36145	3.23e-05	0.000405812	No change
TraesCS6D01G026100LC.1	1.10136	0.123798	1.36015	0.00152535	0.0073577	No change
TraesCS3D01G321500.1	95.8026	37.0185	1.35997	0.00387595	0.0145012	No change
TraesCS5D01G235400.2	8.51836	3.01347	1.35997	0.000749558	0.00434037	No change
TraesCS4D01G059500.1	17.8627	6.65491	1.35977	0.376653	0.420962	No change
TraesCS1D01G262300.2	37.5894	14.3415	1.35975	3e-06	7.24e-05	No change
TraesCS3D01G410600LC.1	1.96565	0.460743	1.35975	0.000125357	0.00113351	No change
TraesCS5D01G472100.3	2.48655	0.664536	1.35873	0.0694831	0.100228	No change
TraesCS4D01G211400.3	0.817113	0.0136646	1.35848	0.000115207	0.00106204	No change
TraesCS2D01G013600.2	0.781312	0	1.35762	5.8e-05	0.000637748	No change
TraesCS2D01G054900.2	1.53437	0.293913	1.35753	0.000719259	0.00420567	No change
TraesCS2D01G421500.1	4.73757	1.54555	1.35641	0.000232046	0.00179729	No change
TraesCS4D01G431200LC.1	0.791967	0.00472098	1.35601	5.83e-07	2.3e-05	No change
TraesCS7D01G118300LC.1	3.19709	0.945023	1.3553	0.000491981	0.00315952	No change
TraesCS7D01G532900.1	12.0606	4.4095	1.35526	0.0199783	0.0411849	No change
TraesCS6D01G300600.1	4.15932	1.32124	1.35519	0.0116134	0.0298501	No change
TraesCS1D01G406700LC.1	3.77783	1.17223	1.35511	0.0039449	0.0146946	No change
TraesCS6D01G257900.1	15.8818	5.9045	1.35494	0.000182944	0.0015072	No change
TraesCS7D01G137100LC.1	1.81192	0.403873	1.3549	0.00174305	0.00811261	No change
TraesCS5D01G399900.1	51.4018	19.7955	1.35462	0.00470831	0.0166595	No change
TraesCS6D01G009200LC.1	2.05294	0.498486	1.35434	0.000891257	0.00493737	No change
TraesCS2D01G365200LC.1	2.30163	0.596047	1.35396	0.00343988	0.0133268	No change
TraesCS6D01G160200.1	5.27262	1.75869	1.35374	0.000187452	0.00153316	No change
TraesCS2D01G028100.3	1.19634	0.164141	1.35287	1.61e-05	0.000242579	No change
TraesCS5D01G052800LC.1	0.777065	0	1.35283	1.21e-06	3.84e-05	No change
TraesCS6D01G217500LC.1	0.77702	0	1.35278	7.91e-09	1.87e-06	No change
TraesCS7D01G340400.1	13.0836	4.82149	1.35197	0.442963	0.487345	No change
TraesCS4D01G164800.2	0.972348	0.0768473	1.35186	0.00190554	0.0086723	No change
TraesCS4D01G326300LC.1	15.4551	5.75181	1.35167	1.75e-05	0.000256678	No change
TraesCS1D01G420800LC.1	0.874037	0.0384451	1.35155	1.71e-05	0.000252026	No change
TraesCS6D01G422400LC.1	0.775486	0	1.35105	8.44e-06	0.000153008	No change
TraesCS6D01G174200.1	24.1858	9.17743	1.35099	0.00219464	0.00964802	No change
TraesCS4D01G440800LC.1	1.08057	0.119663	1.35089	0.00240432	0.0103139	No change
TraesCS3D01G545000.1	113.573	44.2272	1.35073	0.00786215	0.0234463	No change
TraesCS2D01G004600.1	3.61728	1.11455	1.35056	4.29e-05	0.000506367	No change
TraesCS1D01G128900.1	5.84124	1.98679	1.35048	0.000320432	0.00228963	No change
TraesCS6D01G398600.1	3.52465	1.07844	1.35036	3.93e-05	0.000471767	No change
TraesCS1D01G061100.1	4.31188	1.38722	1.35034	1.07e-05	0.000181096	No change
TraesCS7D01G026500.1	0.978975	0.0800962	1.35023	0.000464108	0.00302721	No change
TraesCS2D01G722300LC.1	4.64346	1.51773	1.35	0.00447551	0.0160499	No change
TraesCS5D01G274300LC.1	4.64346	1.51773	1.35	0.00447551	0.0160499	No change
TraesCS2D01G219100.1	148.659	58.0158	1.34995	1.38e-05	0.000216225	No change
TraesCS1D01G053000.1	11.3793	4.16036	1.34993	0.219162	0.260955	No change
TraesCS7D01G166900.1	598.947	234.684	1.34984	0.0224354	0.0444116	No change
TraesCS5D01G223700LC.1	0.829363	0.0216833	1.34949	2.23e-05	0.000307325	No change
TraesCS2D01G041800.1	1.5942	0.321925	1.34932	0.000160326	0.00136396	No change
TraesCS5D01G429000.1	0.799563	0.010113	1.34914	3.3e-07	1.59e-05	No change
TraesCS5D01G251700.1	28.2262	10.7769	1.349	0.0483456	0.076166	No change
TraesCS7D01G210800.1	1.16969	0.15548	1.34896	0.000485438	0.00312661	No change
TraesCS7D01G736900LC.1	0.773565	0	1.34887	1.44e-07	9.19e-06	No change
TraesCS3D01G415700LC.1	0.985461	0.0832689	1.34868	0.00129965	0.00653478	No change
TraesCS1D01G104100LC.1	1.42317	0.255277	1.34841	0.00160696	0.00766365	No change
TraesCS7D01G013000LC.1	0.772859	0	1.34807	2.32e-05	0.000317126	No change
TraesCS3D01G493100LC.1	0.771936	0	1.34703	1.91e-08	2.68e-06	No change
TraesCS7D01G444000.1	4.81151	1.58803	1.34698	0.00176336	0.00817986	No change
TraesCS5D01G529500.1	16.0539	6.00774	1.34694	0.00240104	0.0103042	No change
TraesCS7D01G100900LC.1	2.77237	0.786609	1.34676	3.46e-06	8.03e-05	No change
TraesCS3D01G542800.1	3.76762	1.17799	1.34669	4.13e-05	0.000491153	No change
TraesCS1D01G016000.2	0.771619	0	1.34667	1.21e-08	2.19e-06	No change
TraesCS4D01G254500.1	16.4066	6.14961	1.34625	0.0192566	0.0402286	No change
TraesCS2D01G531800LC.1	0.787949	0.00658347	1.3462	3.44e-06	8.01e-05	No change
TraesCS2D01G487000.1	62.11	24.1316	1.34588	0.0293312	0.0530974	No change
TraesCS7D01G557300LC.1	0.832262	0.024187	1.34572	0.00013751	0.00121585	No change
TraesCS4D01G232800.1	0.850873	0.0315272	1.34568	4.91e-05	0.000559833	No change
TraesCS5D01G532200.1	1.51938	0.294659	1.34551	0.000457449	0.00299523	No change
TraesCS6D01G188800LC.1	1.89373	0.442097	1.34531	0.000742727	0.00431191	No change
TraesCS6D01G004600.2	3.62062	1.1218	1.34527	0.0152803	0.0350129	No change
TraesCS5D01G091600.1	5.89186	2.01653	1.3448	0.000176436	0.00146643	No change
TraesCS2D01G065400LC.1	0.833112	0.0249349	1.34459	3.77e-05	0.000457416	No change
TraesCS2D01G032500LC.1	1.99218	0.481376	1.34453	0.00512134	0.0176438	No change
TraesCS4D01G005700.1	0.801513	0.0126931	1.34402	0.000217155	0.00170873	No change
TraesCS2D01G283400LC.1	3.27795	0.988229	1.34401	0.00668073	0.0211606	No change
TraesCS3D01G362800.1	0.779113	0.00394008	1.34382	5.61e-07	2.24e-05	No change
TraesCS7D01G403700.1	2.16121	0.549082	1.34295	0.00232841	0.0100855	No change
TraesCS3D01G155200.1	340.92	134.122	1.34263	0.0409373	0.0673308	No change
TraesCS3D01G413700LC.1	1.0029	0.0927555	1.34224	0.000251166	0.0019081	No change
TraesCS2D01G346300.1	6.24781	2.1643	1.34066	0.000398206	0.00269391	No change
TraesCS1D01G128500.1	5.97937	2.05958	1.33995	1.14e-05	0.000189458	No change
TraesCS7D01G446200.1	2.12283	0.536109	1.33995	0.00023134	0.00179321	No change
TraesCS1D01G396800.1	33.8762	13.0805	1.33987	0.000151139	0.0013055	No change
TraesCS5D01G388500LC.1	13.7165	5.11654	1.33982	0.000881846	0.00490287	No change
TraesCS2D01G202100.1	5.98207	2.06111	1.33969	0.00273463	0.0113208	No change
TraesCS2D01G290200.1	2.99388	0.880494	1.33964	9.74e-05	0.000935754	No change
TraesCS1D01G144400.1	6.63011	2.31817	1.33916	7.04e-06	0.000134006	No change
TraesCS2D01G479900LC.1	1.01503	0.0988209	1.33915	0.000640552	0.00385775	No change
TraesCS1D01G127000LC.1	1.41132	0.255596	1.33888	3.02e-05	0.000386159	No change
TraesCS7D01G178300.1	88.2814	34.6213	1.33791	2.1e-05	0.000294375	No change
TraesCS5D01G568400LC.1	0.763729	0	1.33769	1.28e-08	2.19e-06	No change
TraesCS4D01G277000.1	14.725	5.52522	1.33736	0.00434096	0.0157039	No change
TraesCS6D01G141000LC.1	0.763419	0	1.33733	2.59e-06	6.51e-05	No change
TraesCS5D01G321400.1	0.839707	0.0302078	1.33729	3e-05	0.000385208	No change
TraesCS6D01G161500.1	9.73576	3.5538	1.33627	0.00263421	0.0110213	No change
TraesCS1D01G401600LC.1	0.762425	0	1.3362	1.85e-06	5.14e-05	No change
TraesCS7D01G113400.1	2.76839	0.794493	1.33619	0.000754156	0.00435754	No change
TraesCS4D01G119200LC.1	3.80599	1.20593	1.33579	0.00251836	0.0106648	No change
TraesCS4D01G424800LC.1	2.16972	0.557747	1.33569	0.0069591	0.0216922	No change
TraesCS5D01G240600.1	4.55259	1.50209	1.33551	2.15e-05	0.000299771	No change
TraesCS5D01G221800.1	7.70191	2.75184	1.3347	0.000339324	0.0023926	No change
TraesCS5D01G513100LC.1	9.67536	3.53455	1.3346	0.00468152	0.0165852	No change
TraesCS5D01G088700LC.1	0.791194	0.0121114	1.33418	2.74e-06	6.8e-05	No change
TraesCS7D01G561800LC.1	1.6371	0.34778	1.33389	0.022029	0.0438609	No change
TraesCS1D01G149800.1	0.954859	0.0774657	1.33307	0.00776801	0.0232645	No change
TraesCS5D01G243700.1	9.97094	3.65696	1.33279	0.00793933	0.023587	No change
TraesCS2D01G078800LC.1	6.77669	2.38937	1.33253	0.000838629	0.00472202	No change
TraesCS7D01G471400.1	18.9471	7.22276	1.33236	0.0209038	0.0423986	No change
TraesCS7D01G116700.1	51.6856	20.2287	1.33202	0.0387485	0.0646699	No change
TraesCS1D01G136300.4	2.34609	0.630516	1.332	0.000192015	0.00155744	No change
TraesCS1D01G430200.1	94.1842	37.1138	1.33186	0.000418171	0.00279544	No change
TraesCS3D01G264900LC.1	1.85597	0.436055	1.33166	0.000315666	0.00226528	No change
TraesCS2D01G617500LC.1	0.84723	0.035292	1.3316	8.95e-08	6.77e-06	No change
TraesCS7D01G177400.1	7.93686	2.85261	1.33142	7.69e-05	0.000785443	No change
TraesCS2D01G451800.1	4.50192	1.48819	1.33103	2.52e-05	0.000337008	No change
TraesCS4D01G088700.1	0.822986	0.0258876	1.33097	2.44e-05	0.000329128	No change
TraesCS1D01G532300LC.1	1.10967	0.139853	1.33095	4.28e-06	9.41e-05	No change
TraesCS5D01G042000.1	11.4351	4.24449	1.33088	0.00565261	0.0188797	No change
TraesCS7D01G333900.1	6.95651	2.46491	1.33051	0.00833392	0.0243243	No change
TraesCS2D01G267900.1	25.9482	10.0213	1.32986	6.7e-05	0.000707366	No change
TraesCS6D01G327700.1	2.15955	0.558175	1.3296	0.00135631	0.00675554	No change
[truncated: 38,038 more rows]
