# Supplementary material for: Synthetic Polyploidisation Enhances Fusarium graminearum Tolerance in Wheat by Reshaping the Transcriptome and Strengthening the Microbiome
Source: Plant Biotechnol J. 2025 Aug 10;23(11):5252–78. doi: 10.1111/pbi.70295 (PMC12576463; doi:10.1111/pbi.70295)
Supplement: Supplementary file 2 — Table S1: DEGs among the different ploidy‐level wheat accessions. Table S2: The difference significance test and data of phylum and family‐level relative abundance of root‐associated microbiota among the different ploidy‐level wheat accessions. Table S3: The hub genes in three key modules associated with the F. graminearum‐tolerant SHW line HG116 and F. graminearum‐resistant variety AK58. Table S4: The difference significance test and data of phylum‐level relative abundance of root‐associated microbial communities between control and inoculated samples of all wheat varieties. Table S5: The discriminating amplicon sequence variants (ASVs) between control and PH‐1 inoculated samples in the root‐associated microbiota of all wheat varieties. Table S6: The difference analysis of MetaCyc pathways of root‐associated bacteria microbiomes between control and PH‐1 inoculated samples of all wheat varieties. Table S7: The discriminating bacterial ASVs in the root‐associated bacterial microbiota between the F. graminearum‐tolerant/resistant allohexaploids and the F. graminearum‐susceptible wheat varieties following PH‐1 infection. Table S8: The full names of the abbreviations for the descriptions of MetaCyc pathways in Figures S25–S28. Table S9: Bacterial and fungal metadata and sequencing statistics. [file PBI-23-5252-s002.zip › Table S2 The difference significance test and data of phylum and family-level relative abundance of root-associated microbiota among the different ploidy-level wheat accessions.xlsx]

## Sheet: Table S2a
TableS2a The difference significance test and data of phylum-level relative abundance in the rhizosphere bacterial microbiota among HG116, LDN and SY41
Sample ID	Alphaproteobacteria	Betaproteobacteria	Gammaproteobacteria	Deltaproteobacteria	Actinobacteria	Chloroflexi	Bacteroidetes	Firmicutes	Acidobacteria	Gemmatimonadetes	Verrucomicrobia	Others
RS1_HG116_1	0.329255	0.209423	0.0830942	0.0320709	0.197723	0.0193308	0.0274668	0.0217275	0.0255432	0.031724	0.00722147	0.0154205
RS1_HG116_2	0.298199	0.203481	0.0822929	0.0352941	0.222449	0.0141056	0.0207683	0.0472989	0.0180072	0.0340336	0.00420168	0.0198679
RS1_HG116_3	0.308064	0.241284	0.102776	0.0429839	0.178621	0.0193768	0.031237	0.0147309	0.010085	0.0310859	0.00577904	0.0139754
RS1_HG116_4	0.312005	0.30899	0.074411	0.0359789	0.147698	0.0165585	0.0274953	0.0125211	0.0180917	0.0271375	0.00378188	0.0153319
RS1_LDN_1	0.285864	0.232665	0.108197	0.0266483	0.234859	0.0140117	0.0410528	0.0115891	0.013095	0.0171545	0.00396124	0.0109016
RS1_LDN_2	0.276922	0.309794	0.10093	0.0355072	0.179532	0.0210483	0.0214436	0.0156262	0.00832141	0.014666	0.00336998	0.0128398
RS1_LDN_3	0.274888	0.306149	0.148123	0.0266965	0.155242	0.0160753	0.0228499	0.00780801	0.0114824	0.0181709	0.00347342	0.00904237
RS1_LDN_4	0.283914	0.297119	0.112299	0.0335592	0.180209	0.0188407	0.0192366	0.0217285	0.00586879	0.0120636	0.00281795	0.0123431
RS1_SY41_1	0.232636	0.317548	0.134798	0.0339696	0.160948	0.0235051	0.0177553	0.0162144	0.0176403	0.0232291	0.0049678	0.0167893
RS1_SY41_2	0.246949	0.383378	0.0863985	0.0367166	0.13364	0.0149699	0.0200906	0.0163427	0.0185871	0.0218557	0.00540399	0.0156672
RS1_SY41_3	0.240345	0.327134	0.112438	0.0407503	0.17484	0.0188625	0.0221772	0.00865516	0.0144428	0.0197043	0.00463012	0.0160213
RS1_SY41_4	0.290527	0.259139	0.110731	0.033132	0.197422	0.0225447	0.0189326	0.0186834	0.0107741	0.0231052	0.00261568	0.0123933
HG116	a	b	b	a	a	a	a	a	a	a	a	a
LDN	b	ab	a	a	a	a	ab	a	b	c	a	b
SY41	b	a	a	a	a	a	b	a	ab	b	a	a
Note: Kruskal Wallis test, p <0.05

## Sheet: Table S2b
TableS2b The difference significance test and data of phylum-level relative abundance in the root endophytic bacterial microbiota among HG116, LDN and SY41
Sample ID	Alphaproteobacteria	Betaproteobacteria	Gammaproteobacteria	Deltaproteobacteria	Actinobacteria	Chloroflexi	Bacteroidetes	Firmicutes	Acidobacteria	Gemmatimonadetes	Verrucomicrobia	Others
R1_HG116_1	0.0650731	0.122588	0.289222	0.00882477	0.42474	0.00191843	0.0216782	0.0644976	0.000153474	0	0	0.00130453
R1_HG116_2	0.0687076	0.259639	0.166644	0.0066953	0.417048	0.00281664	0.00660295	0.0700466	0	0	0	0.0018008
R1_HG116_3	0.0487862	0.102741	0.528414	0.00452479	0.182235	0.00298079	0.00531824	0.124421	0	0	0	0.000579002
R1_HG116_4	0.0722613	0.21128	0.406669	0.00615475	0.271851	0.00478703	0.00553602	0.0200599	0	0.000325648	0	0.00107464
R1_LDN_1	0.0336502	0.0479998	0.415133	0.00468614	0.483254	0.0023563	0.00664531	0.00553335	0	0	0	0.00074131
R1_LDN_2	0.0279	0.0428	0.675	0.00209	0.246	0.00116	0.00298	0.00194	0	7.08e-05	0	0.000236
R1_LDN_3	0.0189	0.0443	0.548	0.00493	0.373	0.000194	0.00334	0.00408	7.77e-05	0.000155	0	0.00233
R1_LDN_4	0.0182567	0.034256	0.718389	0.00262423	0.220943	0.000705438	0.000253958	0.00366827	0	0	0	0.00090296
R1_SY41_1	0.0595676	0.242685	0.247408	0.00379869	0.429273	0.00242295	0.00273095	0.0111086	0	0.000143734	0	0.000862405
R1_SY41_2	0.0647688	0.228598	0.179851	0.00339955	0.494561	0.00127114	0.00342911	0.0215502	0	0	0	0.00257183
R1_SY41_3	0.0227	0.147	0.502	0.00281	0.318	0.000816	0.00267	0.00394	0	0	0	5.63e-05
R1_SY41_4	0.0341856	0.147972	0.485999	0.0019546	0.318002	0.00163549	0.00223383	0.00801787	0	0	0	0
HG116	a	a	b	a	a	a	a	a	a	a		a
LDN	b	b	a	b	a	b	ab	b	a	a		a
SY41	ab	a	ab	b	a	b	b	b	a	a		a
Note: Kruskal Wallis test, p <0.05

## Sheet: Table S2c
Table S2c The difference significance test and data of phylum-level relative abundance in rhizosphere fungal microbiota among HG116, LDN and SY41
Sample ID	Sordariomycetes	Dothideomycetes	Eurotiomycetes	Pezizomycetes	Basidiomycota	Mortierellomycota	Chytridiomycota	Glomeromycota	Others
RS1_HG116_1	0.384869	0.0215198	0.0161063	0.00242098	0.210121	0.132784	0.00847344	0.020612	0.203093
RS1_HG116_2	0.552874	0.0803155	0.0297023	0.023552	0.0987301	0.0922543	0.00217069	0.0178358	0.102565
RS1_HG116_3	0.510249	0.0654418	0.0140702	0.00288491	0.114586	0.116434	0.0304687	0.0177143	0.128151
RS1_HG116_4	0.524883	0.0455386	0.0233125	0.00320033	0.194692	0.084706	0.0243108	0.00698787	0.0923691
RS1_LDN_1	0.34997	0.139816	0.0173548	0.00735569	0.312042	0.0557423	0.00787288	0.00540183	0.104445
RS1_LDN_2	0.419016	0.0874145	0.011158	0.00143371	0.221975	0.133376	0.027095	0.00189083	0.0966401
RS1_LDN_3	0.461268	0.0423822	0.0133134	0.00958458	0.195972	0.113019	0.0764403	0.00519931	0.0828213
RS1_LDN_4	0.364562	0.0844044	0.0182815	0.0017719	0.216369	0.182393	0.0302067	0.00928139	0.0927296
RS1_SY41_1	0.399881	0.0285321	0.01713	0.00686283	0.0685202	0.186674	0.0282619	0.0161844	0.247953
RS1_SY41_2	0.470152	0.0328305	0.0235589	0.00159593	0.0391762	0.25094	0.021659	0.00854961	0.151537
RS1_SY41_3	0.349271	0.0765945	0.0622183	0.00182648	0.11336	0.146678	0.013463	0.0159965	0.220592
RS1_SY41_4	0.561754	0.042862	0.0166654	0.00569983	0.132021	0.134531	0.00598294	0.0218934	0.0785898
HG116	a	a	a	a	b	b	a	a	a
LDN	a	a	a	a	a	b	a	b	a
SY41	a	a	a	a	b	a	a	a	a
Note: Kruskal Wallis test, p <0.05

## Sheet: Table S2d
Table S2d The difference significance test and data of phylum-level relative abundance in root endophytic fungal microbiota among the different HG116, LDN and SY41
Sample ID	Sordariomycetes	Dothideomycetes	Eurotiomycetes	Pezizomycetes	Basidiomycota	Mortierellomycota	Chytridiomycota	Glomeromycota	Others
R1_HG116_1	0.86439	0.0952722	0.000521326	0	0.0171386	0.00387736	0	0.0135219	0.00527842
R1_HG116_2	0.811209	0.0847075	0.000994277	0.0307498	0.00218256	0.00645067	0.000533514	0.0200795	0.0430934
R1_HG116_3	0.662	0.119	0.000456	8.44e-05	0.192	0.00749	0	0.0134	0.00596
R1_HG116_4	0.764177	0.148931	0.00114836	0	0.0175261	0.00732761	0	0.0501996	0.0106907
R1_LDN_1	0.566238	0.335121	0.0040104	0.00147048	0.0695433	0.0109172	0	0.00451541	0.00818418
R1_LDN_2	0.68483	0.237178	0.00222676	0.00749002	0.0361251	0.00636743	0	0.000644105	0.0251385
R1_LDN_3	0.560432	0.362001	0.00112034	0.00059312	0.0463952	0.00408594	0	0.00108739	0.024285
R1_LDN_4	0.66127	0.195505	0.003303	0.00832844	0.103325	0.00684918	0.00376907	0.0040933	0.0135565
R1_SY41_1	0.784033	0.142866	0.00121889	0.00429818	0.0077303	0.0416346	0.000256608	0.0133757	0.00458686
R1_SY41_2	0.864	0.0592	8.61e-05	0.000172	0.00698	0.0253	0.00056	0.0384	0.00506
R1_SY41_3	0.785038	0.0718675	0.000998515	0.001741	0.0966767	0.0184085	0.00448052	0.0100876	0.010702
R1_SY41_4	0.698706	0.10436	0.00435678	0.0441758	0.0339424	0.0345165	0.000439056	0.032355	0.0471478
HG116	a	b	a	a	a	b	a	a	a
LDN	b	a	a	a	a	b	a	b	a
SY41	a	b	a	a	a	a	a	a	a
Note: Kruskal Wallis test, p <0.05

## Sheet: Table S2e
Table S2e The difference significance test and data of family-level relative abundance in the rhizosphere bacterial microbiota among HG116, LDN and SY41
Sample ID	Comamonadaceae	Sphingomonadaceae	Rhizobiaceae	Micrococcaceae	Aeromonadaceae	Polyangiaceae	Bradyrhizobiaceae	Xanthomonadaceae	Hyphomicrobiaceae	Pseudomonadaceae	Enterobacteriaceae	Gaiellaceae	Oxalobacteraceae	Rhodospirillaceae	Bacillaceae	Actinosynnemataceae	Nocardiaceae	Caulobacteraceae	Micromonosporaceae	Streptomycetaceae	Others
RS1_HG116_1	0.150736	0.10315	0.0668222	0.0485005	0.000567626	0.00555013	0.0177541	0.0445271	0.0610514	0.00558166	0.0146637	0.0209076	0.0224212	0.0220744	0.0172495	0.00419413	0.0028066	0.0159881	0.0078837	0.015862	0.351708
RS1_HG116_2	0.15114	0.0973589	0.0594838	0.0487995	0	0.00684274	0.0173469	0.0486194	0.054922	0.00780312	0.00516207	0.0307323	0.0205882	0.0198679	0.0369748	0.0101441	0.00534214	0.0148259	0.00954382	0.0190276	0.335474
RS1_HG116_3	0.176695	0.0891785	0.0722568	0.0370161	0	0.0106893	0.014882	0.045628	0.0555241	0.0154863	0.0217186	0.018508	0.0306704	0.0236449	0.0123135	0.0118602	0.00430595	0.0138621	0.01322	0.0157507	0.316789
RS1_HG116_4	0.254306	0.0883631	0.0724178	0.0226402	0.000459958	0.00776818	0.0169162	0.043185	0.0545817	0.0125722	0.00148209	0.0166607	0.023049	0.0243778	0.00628609	0.00858588	0.00388409	0.0111923	0.00843256	0.0104768	0.312363
RS1_LDN_1	0.177143	0.0870818	0.0744124	0.0636417	0	0.00428861	0.0165979	0.0500229	0.0448504	0.0116546	0.0291691	0.0179074	0.0311006	0.016336	0.00959209	0.0174491	0.0020952	0.0147646	0.0129968	0.0154521	0.303444
RS1_LDN_2	0.253445	0.0831011	0.0729724	0.0228556	0	0.00886739	0.0154191	0.0442428	0.0419836	0.0152308	0.0192786	0.0138941	0.0340199	0.0133293	0.0136494	0.0326455	0.0021839	0.0137059	0.0146848	0.0197681	0.264722
RS1_LDN_3	0.236422	0.0814387	0.0719371	0.0301412	0	0.0058273	0.0144678	0.0405041	0.0383511	0.0513836	0.0366862	0.0142956	0.0318349	0.0163337	0.00565507	0.0103054	0.00252612	0.0186589	0.00749225	0.0108221	0.274917
RS1_LDN_4	0.221174	0.0798575	0.0868208	0.0223806	0.00514684	0.0100142	0.0148117	0.0453434	0.0384732	0.00903607	0.0372622	0.0114814	0.0416172	0.0120869	0.00619484	0.0160227	0.00333031	0.0170009	0.00803465	0.0122266	0.301684
RS1_SY41_1	0.23328	0.0625805	0.0632935	0.0285419	0.074034	0.00818767	0.0118905	0.0315317	0.0381325	0.0108096	0.00363386	0.0182843	0.0360626	0.0181923	0.00832567	0.00733671	0.00324287	0.00775069	0.00887764	0.0118675	0.314144
RS1_SY41_2	0.293515	0.065981	0.0779657	0.0271507	0.00370435	0.00723438	0.0112002	0.0296784	0.0394404	0.0227709	0.0127255	0.0167132	0.0392879	0.0163427	0.00806241	0.00666783	0.0065153	0.00697289	0.00522967	0.00967489	0.293167
RS1_SY41_3	0.25171	0.0531148	0.0679785	0.0256761	0.015574	0.00762917	0.0134957	0.0361728	0.0422761	0.0198095	0.0162843	0.0176523	0.0285699	0.0256761	0.00376197	0.0117858	0.0052878	0.0087867	0.0224929	0.0191255	0.30714
RS1_SY41_4	0.193498	0.0804633	0.0608457	0.0206763	0.0399826	0.0099645	0.0204272	0.0354363	0.0581055	0.00629009	0.00137012	0.0221087	0.0310768	0.0281497	0.00772249	0.0163791	0.0065392	0.00828299	0.0275892	0.017251	0.307841
HG116	a	a	a	a	b	a	a	a	a	a	b	a	b	a	a	b	a	a	a	a	a
LDN	a	b	a	a	b	a	a	a	b	a	a	b	a	b	a	a	b	a	a	a	b
SY41	a	c	a	a	a	a	a	b	ab	a	b	ab	a	a	a	ab	a	b	a	a	b
Note: Kruskal Wallis test, p <0.05

## Sheet: Table S2f
Table S2f The difference significance test and data of family-level relative abundance in the root endophytic bacterial microbiota among HG116, LDN and SY41
Sample ID	Enterobacteriaceae	Aeromonadaceae	Actinosynnemataceae	Comamonadaceae	Streptomycetaceae	Pseudomonadaceae	[Exiguobacteraceae]	Micromonosporaceae	Rhizobiaceae	Oxalobacteraceae	Nocardioidaceae	Micrococcaceae	Bacillaceae	Promicromonosporaceae	Bradyrhizobiaceae	Nocardiaceae	Cellulomonadaceae	Xanthomonadaceae	Polyangiaceae	Hyphomicrobiaceae	Others
R1_HG116_1	0.220312	0.00468096	0.165675	0.101024	0.155239	0.059548	0.0525649	0.0525649	0.0412462	0.0194145	0.0155393	0.0162683	0.0116257	0.00168822	0.00414381	0.00157311	0.00686797	0.00237885	0.00272417	0.00717492	0.0577447
R1_HG116_2	0.0890705	0.0021702	0.184328	0.222838	0.124717	0.0656601	0.0411876	0.0776192	0.0456204	0.0325068	0.0104354	0.00697234	0.00360161	0.00244725	0.00387865	0.00138523	0.00240107	0.00540241	0.00166228	0.00766496	0.0684305
R1_HG116_3	0.505254	0.00624035	0.0687296	0.0962	0.0571496	0.0115371	0.11921	0.0271059	0.0342898	0.00373134	0.0110225	0.0050609	0.00521101	0.00143678	0.00253045	0.00120089	0.00100789	0.00308801	0.00150111	0.00420312	0.0342898
R1_HG116_4	0.302788	0.000521037	0.0704051	0.16074	0.0342582	0.0812818	0.0136772	0.0637293	0.0441253	0.0499544	0.0290804	0.0502475	0.00625244	0.00192132	0.00348443	0.00700143	0.00182363	0.0197017	0.000781555	0.00521037	0.0530155
R1_LDN_1	0.394112	0.000555982	0.200286	0.0432078	0.125599	0.0122316	0.0020386	0.113712	0.0191417	0.00259458	0.0146938	0.00990178	0.00349475	0.00341532	0.0017209	0.000503031	0.000635408	0.00439491	0.00135024	0.00648646	0.0399248
R1_LDN_2	0.641354	0	0.101927	0.0353651	0.0595126	0.0271231	0.000436898	0.052475	0.0177003	0.00682505	0.006459	0.00371953	0.000814755	0.00139335	0.00207822	0.00108634	0.0105682	0.00380219	0.000720291	0.00393208	0.0227069
R1_LDN_3	0.464344	0.000504933	0.174085	0.0389575	0.0972578	0.0767109	0.000582615	0.0801678	0.0128175	0.00532121	0.00578731	0.00248582	0.00349569	0.00225278	0.00112639	0	0	0.00240814	0.00279655	0.00147596	0.0274217
R1_LDN_4	0.703801	0.00149553	0.0748892	0.0308982	0.0671012	0.0104687	0.0022574	0.0590028	0.0103558	0.00335788	0.0049945	0.00519202	0.00141088	0.00155196	0.00155196	0	0.00172127	0.00228562	0.00124157	0.00245492	0.0139677
R1_SY41_1	0.135049	0.0676372	0.219687	0.214821	0.140264	0.0364264	0.00778218	0.038377	0.0458717	0.0268372	0.00891152	0.00431203	0.00242295	0.00254615	0.00178641	0.00293628	0.00464056	0.00377816	0.00110881	0.00379869	0.0310055
R1_SY41_2	0.0710063	0.00354736	0.22709	0.210683	0.155138	0.0995921	0.00951874	0.0718635	0.0449628	0.0158449	0.0120315	0.00591226	0.00892752	0.00257183	0.00345867	0.00289701	0.00845453	0.00180324	0.00115289	0.00564621	0.0378976
R1_SY41_3	0.313366	0.165775	0.144128	0.136105	0.138892	0.0201835	0.00053485	0.0184382	0.0175093	0.00838869	0.0048981	0.00537665	0.0025898	0.0010697	0.0007319	0.001689	0.00070375	0.0017453	0.000985249	0.00115415	0.0157358
R1_SY41_4	0.200467	0.258826	0.164925	0.136523	0.0936017	0.0211616	0.00446767	0.0353425	0.0248913	0.0101121	0.00841677	0.00378954	0.0031513	0.00175516	0.00131637	0.00281224	0.0019945	0.00311141	0.000917468	0.00243328	0.0199848
HG116	b	ab	a	a	a	a	a	a	a	a	a	a	a	a	a	a	a	a	a	a	a
LDN	a	b	a	b	a	a	b	a	b	b	a	a	b	a	b	b	a	a	a	ab	b
SY41	b	a	a	a	a	a	b	a	a	a	a	a	ab	a	b	a	a	a	a	b	b
Note: Kruskal Wallis test, p <0.05

## Sheet: Table S2g
Table S2g The difference significance test and data of family-level relative abundance in the rhizosphere fungal microbiota among HG116, LDN and SY41
Sample ID	Nectriaceae	Mortierellaceae	Clavicipitaceae	Chaetomiaceae	Bionectriaceae	Pleosporaceae	Bolbitiaceae	Sordariomycetes_fam_Incertae_sedis	Plectosphaerellaceae	Stachybotryaceae	Spizellomycetaceae	Ceratobasidiaceae	Hypocreaceae	Sordariales_fam_Incertae_sedis	Stephanosporaceae	Trichocomaceae	Phaeosphaeriaceae	Sclerotiniaceae	Morosphaeriaceae	Didymellaceae	Others
RS1_HG116_1	0.174647	0.132784	0.0472091	0.00847344	0.0146604	0.000336248	0.0897108	0.000134499	0.00854069	0.0379287	0.00158036	0.0101883	0.00598521	0.00453934	0.000201749	0.00971755	0.00164761	0.000336248	0.00410222	0.000773369	0.446503
RS1_HG116_2	0.199378	0.0922543	0.0545928	0.0547737	0.0239138	0.0125176	0.0308238	0.00321986	0.0104193	0.0344416	0.00057885	0.0301726	0.00126624	0.00604175	0.0166058	0.0146521	0.0108534	0	0.0149777	0.00235158	0.386165
RS1_HG116_3	0.176814	0.116181	0.0402116	0.043881	0.0208776	0.0259389	0.0207764	0.00890778	0.0664035	0.0081486	0.023307	0.0300132	0.00129062	0.0156645	0.00207511	0.00718696	0.00485879	0.00053143	0.00318858	0.00994534	0.373798
RS1_HG116_4	0.176605	0.0846179	0.0339411	0.0479168	0.011803	0.0147391	0.00496198	0.00205526	0.0311812	0.0425732	0.00819167	0.0509704	0.100208	0.0095129	0.0251622	0.00455093	0.00528495	0.000792742	0.00375818	0.00105699	0.340116
RS1_LDN_1	0.148091	0.0460305	0.0194523	0.0319225	0.00951067	0.0761716	0.227739	0.0227279	0.00752809	0.00712582	0.00617763	0.0391058	0.000603396	0	0.00364911	0.0112634	0.0162917	0	0.00867741	0.00620636	0.311726
RS1_LDN_2	0.163526	0.12974	0.0232925	0.0609429	0.0125293	0.0559146	0.122364	0.0158123	0.0166642	0.0101398	0.0248509	0.0352401	0.00126748	0.00721009	0.000498681	0.00515303	0.00563094	0.000311675	0.00226484	0.000748021	0.305899
RS1_LDN_3	0.0893073	0.112599	0.0261278	0.0298829	0.109002	0.00380757	0.00730004	0.0782259	0.0129983	0.033034	0.0141799	0.0197994	0.0011554	0.00525182	0.00451657	0.00351872	0.00443779	0.000787774	0.00357124	0.00207447	0.438422
RS1_LDN_4	0.105274	0.181634	0.0258754	0.0344537	0.0208972	0.0296161	0.0311349	0.0410913	0.0172128	0.00517508	0.0149627	0.0283504	0.0013219	0.0066376	0.00225004	0.00711574	0.00551259	0.00160315	0.00933765	0.0093939	0.42115
RS1_SY41_1	0.1636	0.186674	0.039826	0.032774	0.0326389	0.000864608	0.00183729	0.00159412	0.0173192	0.00872714	0.0155629	0.0166707	0.00275594	0.0126449	0.0245603	0.00737619	0.00353949	0.062549	0.00181027	0.0052687	0.361406
RS1_SY41_2	0.151081	0.246191	0.0850781	0.0308166	0.0351104	0.00140594	0.00189991	0.00106395	0.0169852	0.00687768	0.0125774	0.0142493	0.00573774	0.00117795	0.00170992	0.0130714	0.00364783	0.00087396	0.000721967	0.00121594	0.368507
RS1_SY41_3	0.13896	0.146678	0.0607159	0.0199735	0.0129621	0.000707026	0.00627486	0.00050081	0.0146708	0.00674621	0.00547945	0.0295478	0.00356459	0.00633377	0.0106643	0.00901458	0.0211519	0.0031227	0.0073354	0.00810134	0.487494
RS1_SY41_4	0.240318	0.134173	0.0201948	0.0794202	0.0177223	0.00743621	0.00988978	0.00169863	0.048392	0.0154575	0.0040767	0.0553375	0.00105692	0.0188359	0.00184961	0.00603956	0.0030764	0.00150989	0.00203835	0.00209497	0.329382
HG116	a	b	a	a	a	ab	ab	b	a	a	a	a	a	a	a	a	a	b	a	a	a
LDN	b	b	b	a	a	a	a	a	a	a	a	a	a	a	a	a	a	b	a	a	a
SY41	ab	a	ab	a	a	b	b	b	a	a	a	a	a	a	a	a	a	a	a	a	a
Note: Kruskal Wallis test, p <0.05

## Sheet: Table S2h
Table S2h The difference significance test and data of family-level relative abundance in the root endophytic fungal microbiota among HG116, LDN and SY41
Sample ID	Nectriaceae	Diatrypaceae	Phaeosphaeriaceae	Sordariomycetes_fam_Incertae_sedis	Lentitheciaceae	Psathyrellaceae	Plectosphaerellaceae	Lasiosphaeriaceae	Magnaporthaceae	Periconiaceae	Pleosporaceae	Morosphaeriaceae	Chaetomiaceae	Geastraceae	Leptosphaeriaceae	Mortierellaceae	Stephanosporaceae	Glomeraceae	Ceratobasidiaceae	Stachybotryaceae	Others
R1_HG116_1	0.349907	0.389365	0.0402724	0.000781988	0.0219283	0	0.00172689	0.00703789	0.0128051	0.0116972	0.00394252	0.00889512	0.0321593	0	0.00123815	0.00387736	0	0.0111107	0.00977485	0.00101007	0.0924701
R1_HG116_2	0.327529	0.154501	0.0213891	0.0199825	0.0121011	0.000121253	0.00487438	0.00582016	0.230284	0.00885149	0.0115676	0.0103793	0.0129984	0.000266757	0.0101368	0.00645067	0	0.0144049	0.0017218	0.0183577	0.128262
R1_HG116_3	0.290262	0.000877282	0.0334042	0.0468334	0.0196207	0.101326	0.0744677	0.0173263	0.00566859	0.023113	0.000151837	0.0149475	0.0575294	0.0776226	0.00563485	0.00749064	0	0.0126868	0.00818234	0.00113034	0.201724
R1_HG116_4	0.427161	0.143654	0.0154208	0.000273418	0.0712801	0	0	0.0202056	0.0205611	0.0135069	0.00161317	0.0281621	0.0524963	0	0.0033357	0.00732761	0	0.0337125	0.0134248	0	0.147865
R1_LDN_1	0.357	0.000713	0.147	0.0169	0.0207	0.0253	0.0459	0.0187	0.00319	0.0151	0.0954	0.0121	0.0105	0	0.0127	0.0109	0.00621	0.0044	0.0244	5.94e-05	0.172
R1_LDN_2	0.390511	0.00187711	0.0611715	0.0267763	0.0362907	0.0116123	0.00504242	0.0176117	0.00649626	0.0119803	0.0880767	0.00899906	0.0411307	0	0.00745321	0.00636743	0.00458234	0.000423269	0.0130293	0.000312851	0.260255
R1_LDN_3	0.200507	0.0420127	0.112133	0.0376302	0.0547318	0.00751285	0.0337749	0.0183208	0.00454725	0.0432648	0.069395	0.0190787	0.0532819	0	0.00939106	0.00378938	0	0.00108739	0.00378938	0.000428364	0.285324
R1_LDN_4	0.303958	0.00636284	0.0455328	0.175323	0.0684107	0.0441752	0.0513891	0.00395145	0.00668707	0.0218444	0.00605889	0.0076192	0.0219863	0	0.0123204	0.00684918	0.0505583	0.0033638	0.00555229	0.000972664	0.157085
R1_SY41_1	0.338	0.149	0.0265	0.005	0.0368	0	0.00253	0.00831	0.0803	0.0128	0.022	0.0086	0.0747	0	0.00411	0.0416	0	0.0125	0.00462	9.62e-05	0.172
R1_SY41_2	0.534	0.0206	0.0225	0.000431	0.00528	0	0.00121	0.187	0.0122	0.00829	0.00325	0.00898	0.00915	0.000108	0.00202	0.0253	0	0.0357	0.00456	8.61e-05	0.119
R1_SY41_3	0.504685	0.00599109	0.0299555	0.0283169	0.0161555	0.013544	0.00158738	0.0193302	0.00453172	0.00240668	0.00719443	0.00473655	0.0709458	0	0.00120334	0.0184085	0	0.00921706	0.0813406	0.00107532	0.179374
R1_SY41_4	0.399	0.0613	0.0216	0.00155	0.0234	0	0.000946	0.0681	0.0301	0.014	0.00925	0.0121	0.0334	0	0.00672	0.0345	0	0.0271	0.0152	6.75e-05	0.241
HG116	a	a	b	a	a	a	ab	a	a	a	b	a	a	a	b	b	b	a	a	a	a
LDN	a	a	a	a	a	a	a	a	a	a	a	a	a	a	a	b	a	b	a	a	a
SY41	a	a	b	a	a	a	b	a	a	a	ab	a	a	a	b	a	b	a	a	a	a
Note: Kruskal Wallis test, p <0.05
