# Supplementary material for: Synthetic Polyploidisation Enhances Fusarium graminearum Tolerance in Wheat by Reshaping the Transcriptome and Strengthening the Microbiome
Source: Plant Biotechnol J. 2025 Aug 10;23(11):5252–78. doi: 10.1111/pbi.70295 (PMC12576463; doi:10.1111/pbi.70295)
Supplement: Supplementary file 2 — Table S1: DEGs among the different ploidy‐level wheat accessions. Table S2: The difference significance test and data of phylum and family‐level relative abundance of root‐associated microbiota among the different ploidy‐level wheat accessions. Table S3: The hub genes in three key modules associated with the F. graminearum‐tolerant SHW line HG116 and F. graminearum‐resistant variety AK58. Table S4: The difference significance test and data of phylum‐level relative abundance of root‐associated microbial communities between control and inoculated samples of all wheat varieties. Table S5: The discriminating amplicon sequence variants (ASVs) between control and PH‐1 inoculated samples in the root‐associated microbiota of all wheat varieties. Table S6: The difference analysis of MetaCyc pathways of root‐associated bacteria microbiomes between control and PH‐1 inoculated samples of all wheat varieties. Table S7: The discriminating bacterial ASVs in the root‐associated bacterial microbiota between the F. graminearum‐tolerant/resistant allohexaploids and the F. graminearum‐susceptible wheat varieties following PH‐1 infection. Table S8: The full names of the abbreviations for the descriptions of MetaCyc pathways in Figures S25–S28. Table S9: Bacterial and fungal metadata and sequencing statistics. [file PBI-23-5252-s002.zip › Table S3 The hubgenes in three key modules associated with the F. graminearum-tolerant SHW line HG116 and F. graminearum-resistent variety AK58..xlsx]

## Sheet: Table S3
Table S3 Hub genes in three key modules associated with the F. graminearum-tolerant SHW line HG116 and F. graminearum-resistent variety AK58 Using |GS| > 0.5 and |MM| > 0.9 as thresholds
GeneID	MM	GS	Module
TraesCS1A01G029900.1	0.970321	0.711897	AABB MEturquoise
TraesCS1A01G047400.1	0.940855	0.562675	AABB MEturquoise
TraesCS1A01G062000.1	0.907002	0.563927	AABB MEturquoise
TraesCS1A01G066800.2	0.909761	0.565544	AABB MEturquoise
TraesCS1A01G083800.1	0.953991	0.61512	AABB MEturquoise
TraesCS1A01G093000.1	0.946241	0.564774	AABB MEturquoise
TraesCS1A01G115700.1	0.924783	0.610742	AABB MEturquoise
TraesCS1A01G126400.1	0.964283	0.690366	AABB MEturquoise
TraesCS1A01G146900LC.1	0.963768	0.763514	AABB MEturquoise
TraesCS1A01G149600.1	0.929077	0.552888	AABB MEturquoise
TraesCS1A01G165400.1	0.910192	0.692653	AABB MEturquoise
TraesCS1A01G166600.1	0.921484	0.610817	AABB MEturquoise
TraesCS1A01G170800.1	0.977515	0.788681	AABB MEturquoise
TraesCS1A01G170800.2	0.961555	0.742123	AABB MEturquoise
TraesCS1A01G175500.1	0.940243	0.597668	AABB MEturquoise
TraesCS1A01G191300.1	0.917737	0.823057	AABB MEturquoise
TraesCS1A01G196600.1	0.983879	0.687627	AABB MEturquoise
TraesCS1A01G197200.1	0.920721	0.72294	AABB MEturquoise
TraesCS1A01G204200.2	0.90836	0.740274	AABB MEturquoise
TraesCS1A01G206100.2	0.952351	0.804445	AABB MEturquoise
TraesCS1A01G207600.1	0.965995	0.613748	AABB MEturquoise
TraesCS1A01G215400.1	0.91653	0.524955	AABB MEturquoise
TraesCS1A01G217700.1	0.912245	0.611629	AABB MEturquoise
TraesCS1A01G224200LC.1	0.98656	0.726562	AABB MEturquoise
TraesCS1A01G227000.1	0.933288	0.539481	AABB MEturquoise
TraesCS1A01G228400.1	0.920859	0.736434	AABB MEturquoise
TraesCS1A01G235000.1	0.965258	0.687407	AABB MEturquoise
TraesCS1A01G235100.3	0.968565	0.751534	AABB MEturquoise
TraesCS1A01G242400.1	0.905128	0.556163	AABB MEturquoise
TraesCS1A01G243000.1	0.945929	0.788727	AABB MEturquoise
TraesCS1A01G279800.1	0.95863	0.650299	AABB MEturquoise
TraesCS1A01G282000.1	0.908579	0.721883	AABB MEturquoise
TraesCS1A01G283000.1	0.930783	0.577539	AABB MEturquoise
TraesCS1A01G283000.2	0.92986	0.592823	AABB MEturquoise
TraesCS1A01G285000.2	0.902345	0.607941	AABB MEturquoise
TraesCS1A01G286100.1	0.905829	0.509974	AABB MEturquoise
TraesCS1A01G295800.1	0.918133	0.515802	AABB MEturquoise
TraesCS1A01G298200.1	0.964109	0.636098	AABB MEturquoise
TraesCS1A01G312800.1	0.914311	0.606445	AABB MEturquoise
TraesCS1A01G340100.1	0.953259	0.619887	AABB MEturquoise
TraesCS1A01G341200.1	0.947305	0.67766	AABB MEturquoise
TraesCS1A01G343700.1	0.935229	0.579476	AABB MEturquoise
TraesCS1A01G358600.1	0.956056	0.651946	AABB MEturquoise
TraesCS1A01G364000.1	0.908331	0.535568	AABB MEturquoise
TraesCS1A01G374400.1	0.903065	0.553175	AABB MEturquoise
TraesCS1A01G380900.1	0.922536	0.552804	AABB MEturquoise
TraesCS1A01G395300.1	0.943619	0.652152	AABB MEturquoise
TraesCS1A01G406300.1	0.957053	0.624857	AABB MEturquoise
TraesCS1A01G409800.2	0.943275	0.638774	AABB MEturquoise
TraesCS1A01G411200.1	0.95625	0.705082	AABB MEturquoise
TraesCS1A01G415100.1	0.933853	0.71367	AABB MEturquoise
TraesCS1A01G416700.1	0.939127	0.559993	AABB MEturquoise
TraesCS1A01G423800.1	0.967304	0.705727	AABB MEturquoise
TraesCS1A01G426800.1	0.954966	0.667079	AABB MEturquoise
TraesCS1A01G440600LC.1	0.975105	0.656782	AABB MEturquoise
TraesCS1A01G443900.1	0.930018	0.80384	AABB MEturquoise
TraesCS1A01G444100LC.1	0.902525	0.763448	AABB MEturquoise
TraesCS1A01G466300LC.1	0.911915	0.680524	AABB MEturquoise
TraesCS1A01G479700LC.1	0.923898	0.548089	AABB MEturquoise
TraesCS1A01G553100LC.1	0.924965	0.79144	AABB MEturquoise
TraesCS1B01G018100.1	0.935005	0.602376	AABB MEturquoise
TraesCS1B01G037000.1	0.940056	0.775151	AABB MEturquoise
TraesCS1B01G059900.1	0.933939	0.752959	AABB MEturquoise
TraesCS1B01G061900.1	0.948196	0.639925	AABB MEturquoise
TraesCS1B01G085100.1	0.953311	0.769911	AABB MEturquoise
TraesCS1B01G101100.1	0.94029	0.720282	AABB MEturquoise
TraesCS1B01G121200.1	0.944082	0.68359	AABB MEturquoise
TraesCS1B01G164000.2	0.90296	0.551329	AABB MEturquoise
TraesCS1B01G183100.1	0.910062	0.515392	AABB MEturquoise
TraesCS1B01G196200.1	0.945715	0.750269	AABB MEturquoise
TraesCS1B01G204900.1	0.952252	0.736535	AABB MEturquoise
TraesCS1B01G209700.1	0.928639	0.83497	AABB MEturquoise
TraesCS1B01G211100.1	0.901511	0.803914	AABB MEturquoise
TraesCS1B01G211200.2	0.963004	0.673009	AABB MEturquoise
TraesCS1B01G219700.1	0.980385	0.730465	AABB MEturquoise
TraesCS1B01G221300.1	0.957142	0.627961	AABB MEturquoise
TraesCS1B01G232700.2	0.901893	0.564543	AABB MEturquoise
TraesCS1B01G248300.2	0.919113	0.736449	AABB MEturquoise
TraesCS1B01G248600.1	0.964523	0.66663	AABB MEturquoise
TraesCS1B01G253800.1	0.970173	0.654252	AABB MEturquoise
TraesCS1B01G253800.2	0.97593	0.665888	AABB MEturquoise
TraesCS1B01G274300.1	0.956333	0.667679	AABB MEturquoise
TraesCS1B01G276000.1	0.943377	0.636246	AABB MEturquoise
TraesCS1B01G287100.1	0.918076	0.626612	AABB MEturquoise
TraesCS1B01G291900.1	0.944965	0.542102	AABB MEturquoise
TraesCS1B01G291900.2	0.96839	0.648123	AABB MEturquoise
TraesCS1B01G295400.1	0.939646	0.625435	AABB MEturquoise
TraesCS1B01G304800.1	0.902484	0.509924	AABB MEturquoise
TraesCS1B01G307700.1	0.949648	0.553743	AABB MEturquoise
TraesCS1B01G309000LC.1	0.905253	0.514157	AABB MEturquoise
TraesCS1B01G324500.1	0.939821	0.567189	AABB MEturquoise
TraesCS1B01G338500.1	0.901523	0.671676	AABB MEturquoise
TraesCS1B01G350800.1	0.901524	0.598432	AABB MEturquoise
TraesCS1B01G352400.1	0.913264	0.623614	AABB MEturquoise
TraesCS1B01G354200.2	0.906675	0.647957	AABB MEturquoise
TraesCS1B01G363900.1	0.962493	0.686038	AABB MEturquoise
TraesCS1B01G375100.1	0.933636	0.724897	AABB MEturquoise
TraesCS1B01G381200.1	0.923504	0.53313	AABB MEturquoise
TraesCS1B01G381200.2	0.91078	0.709494	AABB MEturquoise
TraesCS1B01G381400.1	0.934767	0.58145	AABB MEturquoise
TraesCS1B01G381500.1	0.902455	0.549618	AABB MEturquoise
TraesCS1B01G414800.1	0.903267	0.728456	AABB MEturquoise
TraesCS1B01G423600.1	0.953571	0.713077	AABB MEturquoise
TraesCS1B01G436500.1	0.948119	0.547079	AABB MEturquoise
TraesCS1B01G439800.1	0.92492	0.730875	AABB MEturquoise
TraesCS1B01G441400.1	0.920794	0.706066	AABB MEturquoise
TraesCS1B01G444500.1	0.903597	0.7913	AABB MEturquoise
TraesCS1B01G445100.1	0.952245	0.800798	AABB MEturquoise
TraesCS1B01G447000.1	0.936934	0.719789	AABB MEturquoise
TraesCS1B01G449900LC.1	0.957093	0.723802	AABB MEturquoise
TraesCS1B01G455200.1	0.940249	0.6317	AABB MEturquoise
TraesCS1B01G461700.1	0.927412	0.80133	AABB MEturquoise
TraesCS1B01G475700.1	0.921307	0.752713	AABB MEturquoise
TraesCS1B01G478400.1	0.965514	0.722487	AABB MEturquoise
TraesCS1B01G504100LC.1	0.902876	0.720328	AABB MEturquoise
TraesCS1B01G555000LC.1	0.940236	0.768787	AABB MEturquoise
TraesCS1B01G611400LC.1	0.931654	0.573556	AABB MEturquoise
TraesCS1B01G635600LC.1	0.917615	0.71244	AABB MEturquoise
TraesCS1B01G642200LC.1	0.936998	0.796021	AABB MEturquoise
TraesCS1B01G642300LC.1	0.954183	0.802909	AABB MEturquoise
TraesCS1B01G670100LC.2	0.958741	0.79274	AABB MEturquoise
TraesCS1B01G670100LC.3	0.941069	0.783614	AABB MEturquoise
TraesCS1B01G670100LC.5	0.918838	0.706037	AABB MEturquoise
TraesCS1B01G697000LC.1	0.919123	0.762194	AABB MEturquoise
TraesCS1B01G701500LC.1	0.967782	0.744183	AABB MEturquoise
TraesCS1B01G747100LC.1	0.955521	0.76189	AABB MEturquoise
TraesCS2A01G000400.1	0.976742	0.671509	AABB MEturquoise
TraesCS2A01G064900.1	0.911233	0.568179	AABB MEturquoise
TraesCS2A01G074700.1	0.942822	0.660909	AABB MEturquoise
TraesCS2A01G075200.1	0.968465	0.592216	AABB MEturquoise
TraesCS2A01G094700.1	0.923763	0.750855	AABB MEturquoise
TraesCS2A01G106200.1	0.936345	0.795818	AABB MEturquoise
TraesCS2A01G109100.1	0.926791	0.838239	AABB MEturquoise
TraesCS2A01G113500.1	0.956314	0.69516	AABB MEturquoise
TraesCS2A01G121000.1	0.915534	0.779162	AABB MEturquoise
TraesCS2A01G126800.2	0.937553	0.786773	AABB MEturquoise
TraesCS2A01G136100.1	0.921994	0.818554	AABB MEturquoise
TraesCS2A01G157100.3	0.951695	0.652496	AABB MEturquoise
TraesCS2A01G159100.1	0.974224	0.664243	AABB MEturquoise
TraesCS2A01G160700.1	0.942809	0.720444	AABB MEturquoise
TraesCS2A01G168200.1	0.909323	0.588311	AABB MEturquoise
TraesCS2A01G176300.1	0.947148	0.718928	AABB MEturquoise
TraesCS2A01G177000.1	0.904874	0.573022	AABB MEturquoise
TraesCS2A01G188200.2	0.905921	0.702347	AABB MEturquoise
TraesCS2A01G190200.1	0.930192	0.693652	AABB MEturquoise
TraesCS2A01G203900.1	0.940296	0.695223	AABB MEturquoise
TraesCS2A01G250600.1	0.949057	0.763074	AABB MEturquoise
TraesCS2A01G264100.1	0.976267	0.737979	AABB MEturquoise
TraesCS2A01G266900.1	0.94481	0.589558	AABB MEturquoise
TraesCS2A01G271800.1	0.978212	0.67921	AABB MEturquoise
TraesCS2A01G280400.1	0.916399	0.660004	AABB MEturquoise
TraesCS2A01G283000.1	0.949622	0.598117	AABB MEturquoise
TraesCS2A01G285000.1	0.952378	0.796929	AABB MEturquoise
TraesCS2A01G305300.1	0.929431	0.656716	AABB MEturquoise
TraesCS2A01G324200.1	0.957793	0.78485	AABB MEturquoise
TraesCS2A01G331700.1	0.960526	0.768888	AABB MEturquoise
TraesCS2A01G335800.1	0.94562	0.796706	AABB MEturquoise
TraesCS2A01G336000.2	0.950545	0.572289	AABB MEturquoise
TraesCS2A01G379600.1	0.961104	0.705057	AABB MEturquoise
TraesCS2A01G396100.1	0.967323	0.632933	AABB MEturquoise
TraesCS2A01G396200.1	0.923242	0.803605	AABB MEturquoise
TraesCS2A01G417500.1	0.90575	0.685446	AABB MEturquoise
TraesCS2A01G420000.1	0.959991	0.592648	AABB MEturquoise
TraesCS2A01G421100.1	0.946735	0.680948	AABB MEturquoise
TraesCS2A01G427300.1	0.918928	0.616996	AABB MEturquoise
TraesCS2A01G430700.2	0.922518	0.835168	AABB MEturquoise
TraesCS2A01G432700.1	0.934232	0.681581	AABB MEturquoise
TraesCS2A01G433500.1	0.956895	0.731181	AABB MEturquoise
TraesCS2A01G437000LC.1	0.948228	0.776091	AABB MEturquoise
TraesCS2A01G446700LC.1	0.987681	0.6867	AABB MEturquoise
TraesCS2A01G448000.2	0.942006	0.655405	AABB MEturquoise
TraesCS2A01G449800.1	0.911064	0.538455	AABB MEturquoise
TraesCS2A01G467900.1	0.912956	0.666902	AABB MEturquoise
TraesCS2A01G493800.1	0.976407	0.643427	AABB MEturquoise
TraesCS2A01G525000.1	0.935028	0.802905	AABB MEturquoise
TraesCS2A01G558000.1	0.93191	0.657281	AABB MEturquoise
TraesCS2A01G661000LC.1	0.941035	0.714923	AABB MEturquoise
TraesCS2B01G023600.1	0.944241	0.695938	AABB MEturquoise
TraesCS2B01G051700.1	0.916687	0.66033	AABB MEturquoise
TraesCS2B01G066200.1	0.939038	0.619944	AABB MEturquoise
TraesCS2B01G073100.1	0.920026	0.715628	AABB MEturquoise
TraesCS2B01G081100LC.1	0.954319	0.585097	AABB MEturquoise
TraesCS2B01G090100.1	0.962476	0.613455	AABB MEturquoise
TraesCS2B01G101700.1	0.961394	0.651429	AABB MEturquoise
TraesCS2B01G112300.1	0.976015	0.619809	AABB MEturquoise
TraesCS2B01G119700.2	0.941346	0.596775	AABB MEturquoise
TraesCS2B01G132400.1	0.909616	0.698491	AABB MEturquoise
TraesCS2B01G132700.1	0.936724	0.678203	AABB MEturquoise
TraesCS2B01G137700.1	0.902328	0.51298	AABB MEturquoise
TraesCS2B01G160100.1	0.93533	0.678794	AABB MEturquoise
TraesCS2B01G174400.1	0.924901	0.540117	AABB MEturquoise
TraesCS2B01G178800.1	0.908782	0.670654	AABB MEturquoise
TraesCS2B01G182700.3	0.933793	0.777487	AABB MEturquoise
TraesCS2B01G184700.1	0.966369	0.62184	AABB MEturquoise
TraesCS2B01G189700.1	0.908427	0.635562	AABB MEturquoise
TraesCS2B01G202700.2	0.901882	0.674089	AABB MEturquoise
TraesCS2B01G203900.2	0.971486	0.671719	AABB MEturquoise
TraesCS2B01G219000.1	0.963853	0.789724	AABB MEturquoise
TraesCS2B01G219900.1	0.906971	0.64704	AABB MEturquoise
TraesCS2B01G230300LC.1	0.941942	0.687397	AABB MEturquoise
TraesCS2B01G231500.1	0.931931	0.776015	AABB MEturquoise
TraesCS2B01G251300.1	0.940238	0.845148	AABB MEturquoise
TraesCS2B01G270600.1	0.976517	0.682756	AABB MEturquoise
TraesCS2B01G275500.1	0.932837	0.643643	AABB MEturquoise
TraesCS2B01G276500.1	0.94447	0.63234	AABB MEturquoise
TraesCS2B01G278100.1	0.958156	0.804716	AABB MEturquoise
TraesCS2B01G279200.1	0.943588	0.802686	AABB MEturquoise
TraesCS2B01G288100.1	0.907339	0.702396	AABB MEturquoise
TraesCS2B01G300300.1	0.951574	0.602046	AABB MEturquoise
TraesCS2B01G302100.1	0.978484	0.66758	AABB MEturquoise
TraesCS2B01G306600LC.1	0.948777	0.645435	AABB MEturquoise
TraesCS2B01G329900.1	0.923069	0.584308	AABB MEturquoise
TraesCS2B01G346000.1	0.911095	0.611193	AABB MEturquoise
TraesCS2B01G350500.1	0.972868	0.716645	AABB MEturquoise
TraesCS2B01G354700.1	0.944958	0.787693	AABB MEturquoise
TraesCS2B01G357200.1	0.915727	0.767445	AABB MEturquoise
TraesCS2B01G357900.1	0.975424	0.633085	AABB MEturquoise
TraesCS2B01G391400.1	0.946937	0.615168	AABB MEturquoise
TraesCS2B01G396500.1	0.919218	0.695499	AABB MEturquoise
TraesCS2B01G407600.1	0.926035	0.693756	AABB MEturquoise
TraesCS2B01G414400.1	0.942297	0.577198	AABB MEturquoise
TraesCS2B01G414500.1	0.950066	0.743391	AABB MEturquoise
TraesCS2B01G436400.1	0.941297	0.63112	AABB MEturquoise
TraesCS2B01G439100.1	0.950966	0.57941	AABB MEturquoise
TraesCS2B01G440200.4	0.952748	0.672216	AABB MEturquoise
TraesCS2B01G440400.1	0.9443	0.75381	AABB MEturquoise
TraesCS2B01G447700.1	0.924099	0.639782	AABB MEturquoise
TraesCS2B01G447800.1	0.933381	0.648923	AABB MEturquoise
TraesCS2B01G451900.1	0.945324	0.792094	AABB MEturquoise
TraesCS2B01G454000.2	0.931227	0.670009	AABB MEturquoise
TraesCS2B01G471600.1	0.915503	0.516145	AABB MEturquoise
TraesCS2B01G474700.1	0.920682	0.595803	AABB MEturquoise
TraesCS2B01G478700.1	0.907053	0.744543	AABB MEturquoise
TraesCS2B01G503600LC.1	0.972982	0.709275	AABB MEturquoise
TraesCS2B01G507500.1	0.93679	0.768087	AABB MEturquoise
TraesCS2B01G519600.3	0.958213	0.688759	AABB MEturquoise
TraesCS2B01G521800.1	0.962639	0.581047	AABB MEturquoise
TraesCS2B01G565900LC.1	0.923036	0.87499	AABB MEturquoise
TraesCS2B01G668100LC.1	0.931854	0.725153	AABB MEturquoise
TraesCS2B01G751800LC.1	0.945905	0.556219	AABB MEturquoise
TraesCS2B01G872000LC.1	0.958223	0.669608	AABB MEturquoise
TraesCS2B01G872700LC.1	0.918728	0.7189	AABB MEturquoise
TraesCS3A01G021200.1	0.9052	0.616414	AABB MEturquoise
TraesCS3A01G027200LC.1	0.972343	0.677001	AABB MEturquoise
TraesCS3A01G034500.1	0.94309	0.593906	AABB MEturquoise
TraesCS3A01G039600.1	0.914638	0.647497	AABB MEturquoise
TraesCS3A01G074600.1	0.901097	0.527026	AABB MEturquoise
TraesCS3A01G078200.1	0.909026	0.6657	AABB MEturquoise
TraesCS3A01G092800.1	0.968	0.689766	AABB MEturquoise
TraesCS3A01G097900.1	0.911475	0.62699	AABB MEturquoise
TraesCS3A01G113000.1	0.940969	0.721494	AABB MEturquoise
TraesCS3A01G113100.1	0.952828	0.559146	AABB MEturquoise
TraesCS3A01G113900.1	0.97198	0.615379	AABB MEturquoise
TraesCS3A01G113900.2	0.955863	0.691602	AABB MEturquoise
TraesCS3A01G115900.1	0.943146	0.672038	AABB MEturquoise
TraesCS3A01G131200.1	0.938678	0.720018	AABB MEturquoise
TraesCS3A01G133200.1	0.904306	0.809061	AABB MEturquoise
TraesCS3A01G135500.1	0.932653	0.80756	AABB MEturquoise
TraesCS3A01G137300.1	0.951302	0.57283	AABB MEturquoise
TraesCS3A01G149300.1	0.971876	0.726996	AABB MEturquoise
TraesCS3A01G149900.1	0.988321	0.776461	AABB MEturquoise
TraesCS3A01G150800.1	0.933279	0.533834	AABB MEturquoise
TraesCS3A01G151300.2	0.963	0.666351	AABB MEturquoise
TraesCS3A01G165200LC.1	0.920612	0.781613	AABB MEturquoise
TraesCS3A01G167100.1	0.907717	0.797038	AABB MEturquoise
TraesCS3A01G181100.1	0.932467	0.625259	AABB MEturquoise
TraesCS3A01G183800LC.1	0.911752	0.555407	AABB MEturquoise
TraesCS3A01G185800.1	0.936832	0.603488	AABB MEturquoise
TraesCS3A01G188700.1	0.940885	0.572906	AABB MEturquoise
TraesCS3A01G191100.1	0.947087	0.607887	AABB MEturquoise
TraesCS3A01G202800.1	0.938377	0.67398	AABB MEturquoise
TraesCS3A01G204100LC.1	0.958848	0.664201	AABB MEturquoise
TraesCS3A01G206100.1	0.947681	0.610358	AABB MEturquoise
TraesCS3A01G209200.1	0.916056	0.758556	AABB MEturquoise
TraesCS3A01G213900.1	0.9369	0.621604	AABB MEturquoise
TraesCS3A01G216800.1	0.937432	0.724342	AABB MEturquoise
TraesCS3A01G217400.1	0.920126	0.562058	AABB MEturquoise
TraesCS3A01G226700.1	0.957379	0.604182	AABB MEturquoise
TraesCS3A01G231900.1	0.922147	0.517185	AABB MEturquoise
TraesCS3A01G232000.1	0.916469	0.531314	AABB MEturquoise
TraesCS3A01G232100.1	0.937107	0.515774	AABB MEturquoise
TraesCS3A01G232400.1	0.905429	0.691982	AABB MEturquoise
TraesCS3A01G237000.1	0.909715	0.547021	AABB MEturquoise
TraesCS3A01G237800.1	0.975502	0.598296	AABB MEturquoise
TraesCS3A01G244400.1	0.908504	0.783433	AABB MEturquoise
TraesCS3A01G247400.1	0.94569	0.777693	AABB MEturquoise
TraesCS3A01G250500.1	0.902625	0.571567	AABB MEturquoise
TraesCS3A01G260000.1	0.950247	0.713937	AABB MEturquoise
TraesCS3A01G260000.2	0.94448	0.547416	AABB MEturquoise
TraesCS3A01G265400.1	0.965686	0.646126	AABB MEturquoise
TraesCS3A01G268700.1	0.907664	0.655062	AABB MEturquoise
TraesCS3A01G274400.1	0.935825	0.670234	AABB MEturquoise
TraesCS3A01G275600.1	0.942368	0.529396	AABB MEturquoise
TraesCS3A01G275600.2	0.973273	0.61969	AABB MEturquoise
TraesCS3A01G276800.2	0.911467	0.612356	AABB MEturquoise
TraesCS3A01G279600.1	0.915531	0.610368	AABB MEturquoise
TraesCS3A01G279700.1	0.976472	0.657405	AABB MEturquoise
TraesCS3A01G280800.1	0.915832	0.572231	AABB MEturquoise
TraesCS3A01G283100.1	0.963831	0.628249	AABB MEturquoise
TraesCS3A01G296100.1	0.939325	0.623337	AABB MEturquoise
TraesCS3A01G300300.1	0.970635	0.712263	AABB MEturquoise
TraesCS3A01G315800.2	0.917159	0.676971	AABB MEturquoise
TraesCS3A01G327100.1	0.968952	0.713881	AABB MEturquoise
TraesCS3A01G329200.1	0.92559	0.754427	AABB MEturquoise
TraesCS3A01G330400.1	0.931401	0.799061	AABB MEturquoise
TraesCS3A01G331500LC.1	0.913708	0.568128	AABB MEturquoise
TraesCS3A01G331600LC.1	0.916817	0.620672	AABB MEturquoise
TraesCS3A01G335000.1	0.971768	0.691024	AABB MEturquoise
TraesCS3A01G335700.2	0.919472	0.593823	AABB MEturquoise
TraesCS3A01G352300.1	0.952682	0.826607	AABB MEturquoise
TraesCS3A01G358800.1	0.934813	0.756341	AABB MEturquoise
TraesCS3A01G362200.1	0.908101	0.646616	AABB MEturquoise
TraesCS3A01G365300.1	0.960836	0.709367	AABB MEturquoise
TraesCS3A01G373900.1	0.900657	0.804591	AABB MEturquoise
TraesCS3A01G378700.1	0.95563	0.640561	AABB MEturquoise
TraesCS3A01G379900.1	0.941505	0.737299	AABB MEturquoise
TraesCS3A01G382300.1	0.937022	0.659793	AABB MEturquoise
TraesCS3A01G396200.1	0.925852	0.531231	AABB MEturquoise
TraesCS3A01G405900LC.1	0.907221	0.621557	AABB MEturquoise
TraesCS3A01G410400LC.1	0.963962	0.762278	AABB MEturquoise
TraesCS3A01G421000.1	0.929595	0.853549	AABB MEturquoise
TraesCS3A01G424800.1	0.938213	0.631872	AABB MEturquoise
TraesCS3A01G425500.1	0.962577	0.704472	AABB MEturquoise
TraesCS3A01G426400LC.1	0.938451	0.675541	AABB MEturquoise
TraesCS3A01G484300.1	0.96138	0.693725	AABB MEturquoise
TraesCS3A01G515300.1	0.933209	0.531181	AABB MEturquoise
TraesCS3B01G073700LC.1	0.957172	0.653095	AABB MEturquoise
TraesCS3B01G120000.1	0.909059	0.695758	AABB MEturquoise
TraesCS3B01G125600.1	0.913134	0.65362	AABB MEturquoise
TraesCS3B01G130300.1	0.961371	0.672457	AABB MEturquoise
TraesCS3B01G131100.1	0.929988	0.754737	AABB MEturquoise
TraesCS3B01G131200.1	0.964255	0.779739	AABB MEturquoise
TraesCS3B01G133400.1	0.94862	0.541459	AABB MEturquoise
TraesCS3B01G135000.1	0.970405	0.669118	AABB MEturquoise
TraesCS3B01G151600.1	0.950551	0.550921	AABB MEturquoise
TraesCS3B01G153400.1	0.921678	0.58191	AABB MEturquoise
TraesCS3B01G155100.1	0.954594	0.590478	AABB MEturquoise
TraesCS3B01G155300.1	0.942708	0.536006	AABB MEturquoise
TraesCS3B01G177000.1	0.938024	0.728004	AABB MEturquoise
TraesCS3B01G178200.1	0.964876	0.623229	AABB MEturquoise
TraesCS3B01G203800.1	0.905204	0.764426	AABB MEturquoise
TraesCS3B01G205100.1	0.918911	0.616781	AABB MEturquoise
TraesCS3B01G217900.1	0.945072	0.627457	AABB MEturquoise
TraesCS3B01G221100LC.1	0.955318	0.693824	AABB MEturquoise
TraesCS3B01G234100.1	0.936033	0.600615	AABB MEturquoise
TraesCS3B01G240000.1	0.913608	0.740123	AABB MEturquoise
TraesCS3B01G240900LC.1	0.925123	0.541133	AABB MEturquoise
TraesCS3B01G247200.1	0.91159	0.738872	AABB MEturquoise
TraesCS3B01G257800.1	0.920867	0.583664	AABB MEturquoise
TraesCS3B01G260300.2	0.900952	0.728322	AABB MEturquoise
TraesCS3B01G261300.1	0.92571	0.574627	AABB MEturquoise
TraesCS3B01G262800.1	0.906889	0.537173	AABB MEturquoise
TraesCS3B01G266200.1	0.966679	0.593677	AABB MEturquoise
TraesCS3B01G266200.2	0.97584	0.64946	AABB MEturquoise
TraesCS3B01G277900.1	0.916545	0.613954	AABB MEturquoise
TraesCS3B01G277900.2	0.948179	0.672625	AABB MEturquoise
TraesCS3B01G279700.1	0.918791	0.560624	AABB MEturquoise
TraesCS3B01G285100.1	0.90533	0.513574	AABB MEturquoise
TraesCS3B01G292900.1	0.905483	0.70135	AABB MEturquoise
TraesCS3B01G293100.1	0.966947	0.644558	AABB MEturquoise
TraesCS3B01G293100.2	0.933259	0.583235	AABB MEturquoise
TraesCS3B01G293100.4	0.905616	0.731506	AABB MEturquoise
TraesCS3B01G293100.5	0.966462	0.65757	AABB MEturquoise
TraesCS3B01G295300LC.1	0.971036	0.700239	AABB MEturquoise
TraesCS3B01G298800.1	0.905952	0.720047	AABB MEturquoise
TraesCS3B01G300400LC.1	0.908368	0.516818	AABB MEturquoise
TraesCS3B01G303400LC.1	0.911719	0.747502	AABB MEturquoise
TraesCS3B01G308100.1	0.911583	0.62032	AABB MEturquoise
TraesCS3B01G309300.1	0.956185	0.573629	AABB MEturquoise
TraesCS3B01G314600.1	0.953135	0.593661	AABB MEturquoise
TraesCS3B01G316800.1	0.926383	0.553504	AABB MEturquoise
TraesCS3B01G336300.1	0.918131	0.54821	AABB MEturquoise
TraesCS3B01G351100.1	0.953708	0.608021	AABB MEturquoise
TraesCS3B01G356500.1	0.990043	0.68532	AABB MEturquoise
TraesCS3B01G360400.1	0.950043	0.726553	AABB MEturquoise
TraesCS3B01G388400.1	0.90002	0.516817	AABB MEturquoise
TraesCS3B01G390700.1	0.90561	0.721669	AABB MEturquoise
TraesCS3B01G395700.1	0.913939	0.571715	AABB MEturquoise
TraesCS3B01G397200.1	0.932438	0.770471	AABB MEturquoise
TraesCS3B01G397200.2	0.961542	0.703188	AABB MEturquoise
TraesCS3B01G412500.1	0.926435	0.692111	AABB MEturquoise
TraesCS3B01G415000.1	0.926536	0.623967	AABB MEturquoise
TraesCS3B01G428200.1	0.919736	0.525327	AABB MEturquoise
TraesCS3B01G433600LC.1	0.907579	0.670349	AABB MEturquoise
TraesCS3B01G485900LC.1	0.906383	0.758363	AABB MEturquoise
TraesCS3B01G518600LC.1	0.969897	0.603358	AABB MEturquoise
TraesCS3B01G531400.1	0.929321	0.606658	AABB MEturquoise
TraesCS3B01G545900.1	0.925624	0.59808	AABB MEturquoise
TraesCS3B01G583600.1	0.938724	0.688331	AABB MEturquoise
TraesCS3B01G635400LC.1	0.928479	0.752579	AABB MEturquoise
TraesCS3B01G842600LC.1	0.929488	0.704171	AABB MEturquoise
TraesCS3B01G881000LC.1	0.906806	0.593495	AABB MEturquoise
TraesCS4A01G020000.1	0.937976	0.590094	AABB MEturquoise
TraesCS4A01G028400.1	0.925482	0.730336	AABB MEturquoise
TraesCS4A01G041800LC.1	0.927724	0.707492	AABB MEturquoise
TraesCS4A01G042300.1	0.948569	0.621759	AABB MEturquoise
TraesCS4A01G053500.1	0.974938	0.737785	AABB MEturquoise
TraesCS4A01G061000LC.1	0.920747	0.553705	AABB MEturquoise
TraesCS4A01G061900.1	0.923467	0.563988	AABB MEturquoise
TraesCS4A01G063600.1	0.901574	0.647787	AABB MEturquoise
TraesCS4A01G066100.1	0.96825	0.594471	AABB MEturquoise
TraesCS4A01G072100.1	0.941724	0.75958	AABB MEturquoise
TraesCS4A01G077800.1	0.953986	0.636947	AABB MEturquoise
TraesCS4A01G079300LC.1	0.951754	0.692594	AABB MEturquoise
TraesCS4A01G092200.1	0.9154	0.677722	AABB MEturquoise
TraesCS4A01G092700.1	0.937473	0.581789	AABB MEturquoise
TraesCS4A01G092900.1	0.909777	0.624331	AABB MEturquoise
TraesCS4A01G094600.1	0.930061	0.616725	AABB MEturquoise
TraesCS4A01G095500.1	0.964111	0.695004	AABB MEturquoise
TraesCS4A01G098000LC.1	0.910722	0.618353	AABB MEturquoise
TraesCS4A01G098600.1	0.96584	0.626087	AABB MEturquoise
TraesCS4A01G098600.2	0.975195	0.619402	AABB MEturquoise
TraesCS4A01G098700.1	0.925732	0.562307	AABB MEturquoise
TraesCS4A01G098800.1	0.916709	0.562393	AABB MEturquoise
TraesCS4A01G119900.1	0.938335	0.557161	AABB MEturquoise
TraesCS4A01G119900.2	0.944075	0.66972	AABB MEturquoise
TraesCS4A01G121800.1	0.967003	0.794631	AABB MEturquoise
TraesCS4A01G121900.1	0.933016	0.625769	AABB MEturquoise
TraesCS4A01G128500.1	0.902564	0.737746	AABB MEturquoise
TraesCS4A01G129100.1	0.906565	0.584836	AABB MEturquoise
TraesCS4A01G130400.1	0.959348	0.729261	AABB MEturquoise
TraesCS4A01G131900.1	0.956958	0.692474	AABB MEturquoise
TraesCS4A01G131900.2	0.926565	0.645316	AABB MEturquoise
TraesCS4A01G134100.1	0.964918	0.701456	AABB MEturquoise
TraesCS4A01G135500.1	0.902421	0.767202	AABB MEturquoise
TraesCS4A01G140000.1	0.953857	0.540508	AABB MEturquoise
TraesCS4A01G144000LC.1	0.921164	0.680662	AABB MEturquoise
TraesCS4A01G145300.1	0.940173	0.804666	AABB MEturquoise
TraesCS4A01G190100.1	0.957323	0.769471	AABB MEturquoise
TraesCS4A01G198100.1	0.982143	0.657629	AABB MEturquoise
TraesCS4A01G198100.2	0.954348	0.73992	AABB MEturquoise
TraesCS4A01G210100.1	0.91978	0.761275	AABB MEturquoise
TraesCS4A01G210700LC.1	0.907103	0.75413	AABB MEturquoise
TraesCS4A01G210800LC.1	0.900531	0.719544	AABB MEturquoise
TraesCS4A01G225100.1	0.906482	0.646232	AABB MEturquoise
TraesCS4A01G226700.1	0.985975	0.66643	AABB MEturquoise
TraesCS4A01G226700.2	0.983241	0.69241	AABB MEturquoise
TraesCS4A01G233500.1	0.972349	0.628558	AABB MEturquoise
TraesCS4A01G235600.1	0.929423	0.69304	AABB MEturquoise
TraesCS4A01G235600.2	0.953267	0.668512	AABB MEturquoise
TraesCS4A01G235900.1	0.982535	0.65853	AABB MEturquoise
TraesCS4A01G246500.1	0.956905	0.800094	AABB MEturquoise
TraesCS4A01G260500.1	0.955702	0.634026	AABB MEturquoise
TraesCS4A01G260900.2	0.939383	0.650323	AABB MEturquoise
TraesCS4A01G283100.2	0.934221	0.710714	AABB MEturquoise
TraesCS4A01G291600.2	0.923373	0.620898	AABB MEturquoise
TraesCS4A01G298200.1	0.914417	0.744604	AABB MEturquoise
TraesCS4A01G298900.1	0.931659	0.843385	AABB MEturquoise
TraesCS4A01G308100LC.1	0.912005	0.620619	AABB MEturquoise
TraesCS4A01G313400.1	0.945925	0.58795	AABB MEturquoise
TraesCS4A01G328600.1	0.980843	0.718661	AABB MEturquoise
TraesCS4A01G334400.1	0.946906	0.689953	AABB MEturquoise
TraesCS4A01G337800LC.1	0.978645	0.65123	AABB MEturquoise
TraesCS4A01G344500.1	0.903102	0.779672	AABB MEturquoise
TraesCS4A01G353000.1	0.976995	0.781935	AABB MEturquoise
TraesCS4A01G357200.1	0.924073	0.554639	AABB MEturquoise
TraesCS4A01G360300LC.1	0.969109	0.702887	AABB MEturquoise
TraesCS4A01G360400LC.1	0.937348	0.61317	AABB MEturquoise
TraesCS4A01G368600.1	0.947868	0.68059	AABB MEturquoise
TraesCS4A01G371400.1	0.982824	0.755498	AABB MEturquoise
TraesCS4A01G372600.1	0.9279	0.7772	AABB MEturquoise
TraesCS4A01G372900.1	0.947114	0.705866	AABB MEturquoise
TraesCS4A01G396300LC.1	0.924367	0.578937	AABB MEturquoise
TraesCS4A01G396400LC.1	0.967554	0.66377	AABB MEturquoise
TraesCS4A01G423600.1	0.900883	0.517372	AABB MEturquoise
TraesCS4A01G445100.1	0.91557	0.599955	AABB MEturquoise
TraesCS4A01G459600.1	0.950249	0.645784	AABB MEturquoise
TraesCS4A01G459700.1	0.938348	0.541665	AABB MEturquoise
TraesCS4A01G459700.2	0.928655	0.561625	AABB MEturquoise
TraesCS4A01G469900LC.1	0.957401	0.597274	AABB MEturquoise
TraesCS4A01G475300.1	0.900152	0.505615	AABB MEturquoise
TraesCS4A01G486000.1	0.913711	0.803545	AABB MEturquoise
TraesCS4A01G514200LC.1	0.905274	0.670568	AABB MEturquoise
TraesCS4A01G532400LC.1	0.959429	0.725278	AABB MEturquoise
TraesCS4A01G557400LC.1	0.978573	0.703995	AABB MEturquoise
TraesCS4A01G566900LC.1	0.955348	0.787158	AABB MEturquoise
TraesCS4A01G576200LC.1	0.9442	0.600397	AABB MEturquoise
TraesCS4B01G002700.1	0.953939	0.65832	AABB MEturquoise
TraesCS4B01G015500.1	0.908954	0.813701	AABB MEturquoise
TraesCS4B01G022400.1	0.951181	0.667985	AABB MEturquoise
TraesCS4B01G022900LC.1	0.921201	0.623244	AABB MEturquoise
TraesCS4B01G038500.1	0.905459	0.64086	AABB MEturquoise
TraesCS4B01G051600.1	0.916692	0.662884	AABB MEturquoise
TraesCS4B01G053700.2	0.937187	0.650825	AABB MEturquoise
TraesCS4B01G053900.1	0.930569	0.570154	AABB MEturquoise
TraesCS4B01G060000LC.1	0.948501	0.776395	AABB MEturquoise
TraesCS4B01G067300LC.1	0.942552	0.693751	AABB MEturquoise
TraesCS4B01G071500.1	0.961443	0.632837	AABB MEturquoise
TraesCS4B01G072300.1	0.958021	0.591463	AABB MEturquoise
TraesCS4B01G079100.1	0.983853	0.682839	AABB MEturquoise
TraesCS4B01G079300.1	0.913575	0.676359	AABB MEturquoise
TraesCS4B01G089800.1	0.954941	0.596193	AABB MEturquoise
TraesCS4B01G091100.1	0.911263	0.770972	AABB MEturquoise
TraesCS4B01G091200.1	0.912081	0.748688	AABB MEturquoise
TraesCS4B01G096800.1	0.915376	0.561468	AABB MEturquoise
TraesCS4B01G100800.1	0.900836	0.583543	AABB MEturquoise
TraesCS4B01G117400.2	0.919991	0.685596	AABB MEturquoise
TraesCS4B01G129300.1	0.952359	0.80597	AABB MEturquoise
TraesCS4B01G134800.1	0.912116	0.588512	AABB MEturquoise
TraesCS4B01G138900.1	0.92458	0.584519	AABB MEturquoise
TraesCS4B01G142000.1	0.923848	0.746568	AABB MEturquoise
TraesCS4B01G169700.1	0.946904	0.648955	AABB MEturquoise
TraesCS4B01G171600.1	0.976781	0.624457	AABB MEturquoise
TraesCS4B01G172700.1	0.955919	0.5448	AABB MEturquoise
TraesCS4B01G173700.1	0.905285	0.542341	AABB MEturquoise
TraesCS4B01G173700.2	0.913143	0.523562	AABB MEturquoise
TraesCS4B01G174100.1	0.978562	0.696619	AABB MEturquoise
TraesCS4B01G184800.1	0.959543	0.703686	AABB MEturquoise
TraesCS4B01G184800.2	0.938275	0.544691	AABB MEturquoise
TraesCS4B01G186100.1	0.939855	0.680771	AABB MEturquoise
TraesCS4B01G205500.1	0.923908	0.578036	AABB MEturquoise
TraesCS4B01G205600.1	0.949639	0.604394	AABB MEturquoise
TraesCS4B01G205700.1	0.974453	0.618265	AABB MEturquoise
TraesCS4B01G208900.4	0.963969	0.659245	AABB MEturquoise
TraesCS4B01G210200.1	0.941125	0.62349	AABB MEturquoise
TraesCS4B01G211700.1	0.916689	0.518596	AABB MEturquoise
TraesCS4B01G212300.1	0.911341	0.502305	AABB MEturquoise
TraesCS4B01G228600.2	0.974167	0.683018	AABB MEturquoise
TraesCS4B01G233900.3	0.914628	0.683087	AABB MEturquoise
TraesCS4B01G243400.1	0.967318	0.576754	AABB MEturquoise
TraesCS4B01G251100.1	0.936063	0.756225	AABB MEturquoise
TraesCS4B01G263000.1	0.942438	0.550845	AABB MEturquoise
TraesCS4B01G275300.1	0.94689	0.764942	AABB MEturquoise
TraesCS4B01G304300.1	0.917317	0.708034	AABB MEturquoise
TraesCS4B01G318000.1	0.921813	0.763518	AABB MEturquoise
TraesCS4B01G371000LC.1	0.944994	0.601929	AABB MEturquoise
TraesCS4B01G392000.1	0.916145	0.825382	AABB MEturquoise
TraesCS4B01G421600LC.1	0.910531	0.830196	AABB MEturquoise
TraesCS4B01G596400LC.1	0.933117	0.592201	AABB MEturquoise
TraesCS5A01G001100LC.1	0.972807	0.664763	AABB MEturquoise
TraesCS5A01G001300.1	0.931006	0.850689	AABB MEturquoise
TraesCS5A01G001400.1	0.926173	0.79903	AABB MEturquoise
TraesCS5A01G012300.1	0.938308	0.697996	AABB MEturquoise
TraesCS5A01G021400.1	0.963066	0.739117	AABB MEturquoise
TraesCS5A01G024300.1	0.929056	0.808609	AABB MEturquoise
TraesCS5A01G031000.1	0.958944	0.57751	AABB MEturquoise
TraesCS5A01G033800.1	0.904245	0.568183	AABB MEturquoise
TraesCS5A01G033900.1	0.903239	0.644182	AABB MEturquoise
TraesCS5A01G057300.1	0.967863	0.712986	AABB MEturquoise
TraesCS5A01G063800LC.1	0.950449	0.584871	AABB MEturquoise
TraesCS5A01G071400.1	0.946173	0.792641	AABB MEturquoise
TraesCS5A01G077400.1	0.912647	0.581324	AABB MEturquoise
TraesCS5A01G079300.1	0.910788	0.519968	AABB MEturquoise
TraesCS5A01G082700.1	0.90349	0.535338	AABB MEturquoise
TraesCS5A01G089100.1	0.936331	0.690786	AABB MEturquoise
TraesCS5A01G103200.1	0.902305	0.610215	AABB MEturquoise
TraesCS5A01G120000.3	0.909198	0.707154	AABB MEturquoise
TraesCS5A01G126600.1	0.940035	0.829353	AABB MEturquoise
TraesCS5A01G134200.3	0.94398	0.733265	AABB MEturquoise
TraesCS5A01G144300.1	0.910282	0.744608	AABB MEturquoise
TraesCS5A01G149700.1	0.953671	0.647524	AABB MEturquoise
TraesCS5A01G152400.1	0.942455	0.722865	AABB MEturquoise
TraesCS5A01G163500.1	0.936697	0.574243	AABB MEturquoise
TraesCS5A01G172800.1	0.94255	0.573659	AABB MEturquoise
TraesCS5A01G183500.1	0.944589	0.764837	AABB MEturquoise
TraesCS5A01G183600.1	0.901096	0.640455	AABB MEturquoise
TraesCS5A01G203700.1	0.935472	0.640684	AABB MEturquoise
TraesCS5A01G211300.1	0.912955	0.596355	AABB MEturquoise
TraesCS5A01G211600.1	0.918122	0.58509	AABB MEturquoise
TraesCS5A01G220800.1	0.962374	0.655756	AABB MEturquoise
TraesCS5A01G225300.1	0.930643	0.737369	AABB MEturquoise
TraesCS5A01G241200.1	0.965733	0.825122	AABB MEturquoise
TraesCS5A01G243900.1	0.95125	0.582439	AABB MEturquoise
TraesCS5A01G269300.1	0.948159	0.751225	AABB MEturquoise
TraesCS5A01G299900LC.1	0.908262	0.815131	AABB MEturquoise
TraesCS5A01G314800.1	0.934354	0.738394	AABB MEturquoise
TraesCS5A01G315700.1	0.948093	0.693574	AABB MEturquoise
TraesCS5A01G344800LC.1	0.914208	0.724952	AABB MEturquoise
TraesCS5A01G359900.1	0.939877	0.840385	AABB MEturquoise
TraesCS5A01G365600LC.1	0.958118	0.80803	AABB MEturquoise
TraesCS5A01G369800.1	0.91621	0.509057	AABB MEturquoise
TraesCS5A01G369900.1	0.938329	0.5628	AABB MEturquoise
TraesCS5A01G374700.1	0.946575	0.762276	AABB MEturquoise
TraesCS5A01G375000.1	0.946548	0.565056	AABB MEturquoise
TraesCS5A01G378500LC.1	0.938208	0.797486	AABB MEturquoise
TraesCS5A01G384100.1	0.951136	0.803793	AABB MEturquoise
TraesCS5A01G392000.1	0.913073	0.609518	AABB MEturquoise
TraesCS5A01G392100.1	0.966314	0.657881	AABB MEturquoise
TraesCS5A01G403600.1	0.931121	0.537917	AABB MEturquoise
TraesCS5A01G424700.1	0.925091	0.57205	AABB MEturquoise
TraesCS5A01G424800.1	0.909669	0.548088	AABB MEturquoise
TraesCS5A01G437900.1	0.901975	0.640764	AABB MEturquoise
TraesCS5A01G438800.1	0.963676	0.618154	AABB MEturquoise
TraesCS5A01G452700.1	0.92992	0.772413	AABB MEturquoise
TraesCS5A01G452700.2	0.911223	0.869451	AABB MEturquoise
TraesCS5A01G459200.1	0.909026	0.68022	AABB MEturquoise
TraesCS5A01G460800.3	0.935653	0.736338	AABB MEturquoise
TraesCS5A01G466400LC.1	0.929309	0.647819	AABB MEturquoise
TraesCS5A01G473400.1	0.961813	0.681067	AABB MEturquoise
TraesCS5A01G477400.1	0.948521	0.775955	AABB MEturquoise
TraesCS5A01G478800.1	0.911124	0.503232	AABB MEturquoise
TraesCS5A01G481400.1	0.949098	0.543676	AABB MEturquoise
TraesCS5A01G488500.1	0.971694	0.632636	AABB MEturquoise
TraesCS5A01G490400.1	0.953806	0.655303	AABB MEturquoise
TraesCS5A01G513200.1	0.909312	0.614388	AABB MEturquoise
TraesCS5A01G518800.1	0.917282	0.646809	AABB MEturquoise
TraesCS5A01G522600LC.1	0.91503	0.758973	AABB MEturquoise
TraesCS5A01G534500LC.1	0.929652	0.778236	AABB MEturquoise
TraesCS5A01G534600LC.1	0.913491	0.519567	AABB MEturquoise
TraesCS5A01G548700.1	0.926171	0.530403	AABB MEturquoise
TraesCS5A01G550700.1	0.972999	0.719449	AABB MEturquoise
TraesCS5A01G594500LC.1	0.925371	0.657747	AABB MEturquoise
TraesCS5B01G002700.1	0.944935	0.774152	AABB MEturquoise
TraesCS5B01G010300.1	0.941005	0.660083	AABB MEturquoise
TraesCS5B01G018900.1	0.953202	0.820428	AABB MEturquoise
TraesCS5B01G030600.1	0.9507	0.522122	AABB MEturquoise
TraesCS5B01G033300.1	0.915174	0.578223	AABB MEturquoise
TraesCS5B01G037600.1	0.942082	0.644542	AABB MEturquoise
TraesCS5B01G041500.1	0.934881	0.828704	AABB MEturquoise
TraesCS5B01G046000.1	0.924349	0.547096	AABB MEturquoise
TraesCS5B01G057000LC.1	0.968118	0.675718	AABB MEturquoise
TraesCS5B01G077400.1	0.977011	0.652192	AABB MEturquoise
TraesCS5B01G083300.1	0.948899	0.740006	AABB MEturquoise
TraesCS5B01G084100.1	0.938223	0.828588	AABB MEturquoise
TraesCS5B01G088800.1	0.944331	0.586199	AABB MEturquoise
TraesCS5B01G095100.1	0.913773	0.725805	AABB MEturquoise
TraesCS5B01G097600.1	0.934217	0.633247	AABB MEturquoise
TraesCS5B01G107500.1	0.909144	0.676489	AABB MEturquoise
TraesCS5B01G111800.1	0.91049	0.804263	AABB MEturquoise
TraesCS5B01G125800.1	0.950183	0.855661	AABB MEturquoise
TraesCS5B01G145100LC.1	0.908408	0.66567	AABB MEturquoise
TraesCS5B01G160800.1	0.936269	0.605499	AABB MEturquoise
TraesCS5B01G169300.1	0.909659	0.687478	AABB MEturquoise
TraesCS5B01G170200.1	0.911274	0.527557	AABB MEturquoise
TraesCS5B01G178100.1	0.962085	0.581703	AABB MEturquoise
TraesCS5B01G182000.1	0.933926	0.658962	AABB MEturquoise
TraesCS5B01G183500.1	0.94901	0.716041	AABB MEturquoise
TraesCS5B01G184100.1	0.926023	0.77657	AABB MEturquoise
TraesCS5B01G232400.1	0.912432	0.662189	AABB MEturquoise
TraesCS5B01G241900.1	0.951179	0.581947	AABB MEturquoise
TraesCS5B01G249400.1	0.948434	0.840563	AABB MEturquoise
TraesCS5B01G252700.1	0.955807	0.73863	AABB MEturquoise
TraesCS5B01G269600.1	0.911041	0.731692	AABB MEturquoise
TraesCS5B01G272900.1	0.957043	0.583551	AABB MEturquoise
TraesCS5B01G274500LC.1	0.922294	0.599197	AABB MEturquoise
TraesCS5B01G300800.1	0.906669	0.622771	AABB MEturquoise
TraesCS5B01G329200.1	0.901241	0.604591	AABB MEturquoise
TraesCS5B01G355100.1	0.928344	0.827625	AABB MEturquoise
TraesCS5B01G355800.1	0.943762	0.582318	AABB MEturquoise
TraesCS5B01G372200.1	0.912556	0.564481	AABB MEturquoise
TraesCS5B01G390800.1	0.931595	0.73677	AABB MEturquoise
TraesCS5B01G396900.1	0.914281	0.578312	AABB MEturquoise
TraesCS5B01G426700.1	0.90959	0.531883	AABB MEturquoise
TraesCS5B01G426800.1	0.911232	0.529517	AABB MEturquoise
TraesCS5B01G441600.1	0.96389	0.607999	AABB MEturquoise
TraesCS5B01G456700.1	0.913633	0.732322	AABB MEturquoise
TraesCS5B01G462600.1	0.949867	0.578317	AABB MEturquoise
TraesCS5B01G474600.1	0.950683	0.687347	AABB MEturquoise
TraesCS5B01G486300.1	0.965611	0.667942	AABB MEturquoise
TraesCS5B01G491500.1	0.935428	0.62525	AABB MEturquoise
TraesCS5B01G491800.1	0.916333	0.53892	AABB MEturquoise
TraesCS5B01G494600.1	0.950097	0.520551	AABB MEturquoise
TraesCS5B01G542600.1	0.961499	0.690114	AABB MEturquoise
TraesCS5B01G550900.1	0.920826	0.694115	AABB MEturquoise
TraesCS5B01G559400.1	0.973278	0.639099	AABB MEturquoise
TraesCS5B01G566400.1	0.9215	0.53946	AABB MEturquoise
TraesCS5B01G566500.1	0.94317	0.621277	AABB MEturquoise
TraesCS5B01G589300LC.1	0.968694	0.721773	AABB MEturquoise
TraesCS5B01G640300LC.1	0.916281	0.736358	AABB MEturquoise
TraesCS6A01G008000.1	0.936062	0.591665	AABB MEturquoise
TraesCS6A01G043000.1	0.944865	0.657058	AABB MEturquoise
TraesCS6A01G059800.1	0.95623	0.680464	AABB MEturquoise
TraesCS6A01G066100.1	0.947058	0.690113	AABB MEturquoise
TraesCS6A01G091400.1	0.933677	0.523267	AABB MEturquoise
TraesCS6A01G098900.2	0.981173	0.710844	AABB MEturquoise
TraesCS6A01G111700.1	0.927564	0.647683	AABB MEturquoise
TraesCS6A01G120900LC.1	0.902265	0.616866	AABB MEturquoise
TraesCS6A01G132700.1	0.966303	0.657359	AABB MEturquoise
TraesCS6A01G146600.1	0.989283	0.680754	AABB MEturquoise
TraesCS6A01G155500.1	0.943307	0.628825	AABB MEturquoise
TraesCS6A01G170700.1	0.915784	0.582326	AABB MEturquoise
TraesCS6A01G207800.1	0.9358	0.525889	AABB MEturquoise
TraesCS6A01G211400.1	0.916758	0.690878	AABB MEturquoise
TraesCS6A01G211400.2	0.934894	0.71553	AABB MEturquoise
TraesCS6A01G215300.1	0.9263	0.601866	AABB MEturquoise
TraesCS6A01G224800.1	0.903331	0.571417	AABB MEturquoise
TraesCS6A01G227200.1	0.967007	0.73639	AABB MEturquoise
TraesCS6A01G227700.1	0.9294	0.530031	AABB MEturquoise
TraesCS6A01G230700.3	0.947458	0.730515	AABB MEturquoise
TraesCS6A01G238500.1	0.936137	0.657915	AABB MEturquoise
TraesCS6A01G240400.1	0.913981	0.594864	AABB MEturquoise
TraesCS6A01G242400.1	0.959659	0.783905	AABB MEturquoise
TraesCS6A01G246400.1	0.929648	0.643179	AABB MEturquoise
TraesCS6A01G252600.2	0.948454	0.722981	AABB MEturquoise
TraesCS6A01G253300.1	0.95348	0.66237	AABB MEturquoise
TraesCS6A01G266700.1	0.912081	0.593568	AABB MEturquoise
TraesCS6A01G269100.1	0.939225	0.646228	AABB MEturquoise
TraesCS6A01G280900.1	0.973978	0.615845	AABB MEturquoise
TraesCS6A01G281000.1	0.935134	0.625325	AABB MEturquoise
TraesCS6A01G295000.1	0.926191	0.562424	AABB MEturquoise
TraesCS6A01G297400.1	0.969803	0.697999	AABB MEturquoise
TraesCS6A01G300400.1	0.947018	0.622407	AABB MEturquoise
TraesCS6A01G308500.1	0.933826	0.836168	AABB MEturquoise
TraesCS6A01G310500.1	0.955374	0.688506	AABB MEturquoise
TraesCS6A01G323400.1	0.953417	0.627615	AABB MEturquoise
TraesCS6A01G323800.1	0.924554	0.620388	AABB MEturquoise
TraesCS6A01G337400.1	0.900158	0.521747	AABB MEturquoise
TraesCS6A01G348400.1	0.905922	0.635258	AABB MEturquoise
TraesCS6A01G350500.1	0.928389	0.526517	AABB MEturquoise
TraesCS6A01G350600.1	0.937759	0.582115	AABB MEturquoise
TraesCS6A01G352500.1	0.968354	0.662618	AABB MEturquoise
TraesCS6A01G365300.1	0.959159	0.771441	AABB MEturquoise
TraesCS6A01G373300.1	0.919086	0.671408	AABB MEturquoise
TraesCS6A01G381700.1	0.942514	0.683312	AABB MEturquoise
TraesCS6A01G410400.1	0.941435	0.732242	AABB MEturquoise
TraesCS6A01G481900LC.1	0.951112	0.76507	AABB MEturquoise
TraesCS6A01G525000LC.1	0.909364	0.699106	AABB MEturquoise
TraesCS6A01G536300LC.1	0.955139	0.573717	AABB MEturquoise
TraesCS6B01G059000.1	0.974219	0.66812	AABB MEturquoise
TraesCS6B01G092500.1	0.926297	0.692424	AABB MEturquoise
TraesCS6B01G104600.1	0.900186	0.627851	AABB MEturquoise
TraesCS6B01G122200.1	0.905442	0.514028	AABB MEturquoise
TraesCS6B01G139800.1	0.952424	0.640284	AABB MEturquoise
TraesCS6B01G160900.1	0.924379	0.642715	AABB MEturquoise
TraesCS6B01G161600.1	0.956986	0.73836	AABB MEturquoise
TraesCS6B01G169700.1	0.93338	0.63427	AABB MEturquoise
TraesCS6B01G173800.1	0.935293	0.750541	AABB MEturquoise
TraesCS6B01G174800.1	0.983804	0.681935	AABB MEturquoise
TraesCS6B01G183600.3	0.957333	0.601007	AABB MEturquoise
TraesCS6B01G187000LC.1	0.957312	0.740082	AABB MEturquoise
TraesCS6B01G188800.1	0.907807	0.764496	AABB MEturquoise
TraesCS6B01G201500.1	0.916084	0.839882	AABB MEturquoise
TraesCS6B01G244800.1	0.904434	0.728245	AABB MEturquoise
TraesCS6B01G251200.1	0.944827	0.742927	AABB MEturquoise
TraesCS6B01G251200.2	0.919771	0.771604	AABB MEturquoise
TraesCS6B01G251800.1	0.922591	0.537798	AABB MEturquoise
TraesCS6B01G254200.1	0.902752	0.539863	AABB MEturquoise
TraesCS6B01G254500.1	0.960767	0.702805	AABB MEturquoise
TraesCS6B01G257600.2	0.949112	0.726508	AABB MEturquoise
TraesCS6B01G272700.2	0.959122	0.739293	AABB MEturquoise
TraesCS6B01G273400.1	0.948803	0.618509	AABB MEturquoise
TraesCS6B01G275300.1	0.915974	0.615868	AABB MEturquoise
TraesCS6B01G282100.1	0.957971	0.779772	AABB MEturquoise
TraesCS6B01G285700.1	0.958896	0.64261	AABB MEturquoise
TraesCS6B01G296400.1	0.943128	0.724401	AABB MEturquoise
TraesCS6B01G305500.1	0.93905	0.665653	AABB MEturquoise
TraesCS6B01G309700.1	0.953336	0.551818	AABB MEturquoise
TraesCS6B01G326000.1	0.916623	0.637612	AABB MEturquoise
TraesCS6B01G327100.1	0.966589	0.675726	AABB MEturquoise
TraesCS6B01G339700LC.1	0.920593	0.702645	AABB MEturquoise
TraesCS6B01G340500.1	0.958245	0.689767	AABB MEturquoise
TraesCS6B01G351600.1	0.945361	0.665891	AABB MEturquoise
TraesCS6B01G354400.1	0.952827	0.67377	AABB MEturquoise
TraesCS6B01G374100.1	0.920931	0.525981	AABB MEturquoise
TraesCS6B01G376700.1	0.943346	0.735357	AABB MEturquoise
TraesCS6B01G383200.1	0.943922	0.681843	AABB MEturquoise
TraesCS6B01G383500.1	0.923705	0.506348	AABB MEturquoise
TraesCS6B01G383500.2	0.929567	0.50901	AABB MEturquoise
TraesCS6B01G383600.1	0.927044	0.571319	AABB MEturquoise
TraesCS6B01G399800.1	0.941694	0.728094	AABB MEturquoise
TraesCS6B01G421300LC.1	0.933419	0.634635	AABB MEturquoise
TraesCS6B01G456600.1	0.952764	0.780831	AABB MEturquoise
TraesCS6B01G549800LC.1	0.929528	0.555202	AABB MEturquoise
TraesCS6B01G590300LC.2	0.946889	0.835671	AABB MEturquoise
TraesCS6B01G603600LC.1	0.971644	0.634862	AABB MEturquoise
TraesCS6B01G694800LC.1	0.933411	0.763432	AABB MEturquoise
TraesCS6B01G695200LC.1	0.925413	0.615985	AABB MEturquoise
TraesCS6B01G695900LC.1	0.913484	0.552364	AABB MEturquoise
TraesCS6B01G701000LC.1	0.964518	0.705538	AABB MEturquoise
TraesCS7A01G030100.1	0.900994	0.527707	AABB MEturquoise
TraesCS7A01G030100.2	0.906625	0.665195	AABB MEturquoise
TraesCS7A01G041400.1	0.910419	0.756203	AABB MEturquoise
TraesCS7A01G041900.1	0.905881	0.647291	AABB MEturquoise
TraesCS7A01G042500.1	0.949872	0.626584	AABB MEturquoise
TraesCS7A01G057800.1	0.927885	0.752149	AABB MEturquoise
TraesCS7A01G067100.1	0.95535	0.617168	AABB MEturquoise
TraesCS7A01G073800.1	0.945829	0.684515	AABB MEturquoise
TraesCS7A01G106000.1	0.945733	0.759849	AABB MEturquoise
TraesCS7A01G106100.1	0.924434	0.719446	AABB MEturquoise
TraesCS7A01G120300.1	0.943965	0.641183	AABB MEturquoise
TraesCS7A01G130100.2	0.93779	0.724077	AABB MEturquoise
TraesCS7A01G134700.1	0.930989	0.585018	AABB MEturquoise
TraesCS7A01G144800LC.1	0.945733	0.759849	AABB MEturquoise
TraesCS7A01G152800.1	0.952352	0.567689	AABB MEturquoise
TraesCS7A01G159600.1	0.929344	0.591413	AABB MEturquoise
TraesCS7A01G165300.1	0.92888	0.716435	AABB MEturquoise
TraesCS7A01G180100.1	0.902381	0.736173	AABB MEturquoise
TraesCS7A01G183100.1	0.956612	0.679073	AABB MEturquoise
TraesCS7A01G188300.1	0.924246	0.877583	AABB MEturquoise
TraesCS7A01G200100.1	0.96567	0.820977	AABB MEturquoise
TraesCS7A01G201400LC.1	0.946113	0.555179	AABB MEturquoise
TraesCS7A01G209800.1	0.959192	0.540819	AABB MEturquoise
TraesCS7A01G210500.1	0.930164	0.866938	AABB MEturquoise
TraesCS7A01G222500.1	0.931915	0.59789	AABB MEturquoise
TraesCS7A01G226900.1	0.92493	0.585525	AABB MEturquoise
TraesCS7A01G238900.1	0.949704	0.566647	AABB MEturquoise
TraesCS7A01G241000LC.1	0.906338	0.711508	AABB MEturquoise
TraesCS7A01G259000.1	0.942558	0.766992	AABB MEturquoise
TraesCS7A01G264100.1	0.93856	0.678437	AABB MEturquoise
TraesCS7A01G272100.1	0.942763	0.614813	AABB MEturquoise
TraesCS7A01G304000.1	0.957206	0.602495	AABB MEturquoise
TraesCS7A01G314900.1	0.964787	0.620456	AABB MEturquoise
TraesCS7A01G325700.1	0.95789	0.581751	AABB MEturquoise
TraesCS7A01G328600.1	0.924432	0.709317	AABB MEturquoise
TraesCS7A01G333100.1	0.94257	0.606895	AABB MEturquoise
TraesCS7A01G341800.1	0.9724	0.696225	AABB MEturquoise
TraesCS7A01G348900.1	0.930374	0.763215	AABB MEturquoise
TraesCS7A01G349100.1	0.960314	0.583527	AABB MEturquoise
TraesCS7A01G354000.1	0.90689	0.645753	AABB MEturquoise
TraesCS7A01G355300.1	0.958886	0.597518	AABB MEturquoise
TraesCS7A01G364900.1	0.955825	0.72729	AABB MEturquoise
TraesCS7A01G382700.1	0.958737	0.657144	AABB MEturquoise
TraesCS7A01G383400.2	0.904775	0.605967	AABB MEturquoise
TraesCS7A01G384700.1	0.935203	0.594513	AABB MEturquoise
TraesCS7A01G394300.1	0.965897	0.651254	AABB MEturquoise
TraesCS7A01G407800.1	0.922694	0.873131	AABB MEturquoise
TraesCS7A01G416600.1	0.929628	0.695808	AABB MEturquoise
TraesCS7A01G423900.1	0.95114	0.647133	AABB MEturquoise
TraesCS7A01G425200.1	0.937995	0.841908	AABB MEturquoise
TraesCS7A01G427700.1	0.933066	0.695263	AABB MEturquoise
TraesCS7A01G439200.1	0.9392	0.66961	AABB MEturquoise
TraesCS7A01G446700.1	0.921479	0.62147	AABB MEturquoise
TraesCS7A01G454600.1	0.976553	0.712068	AABB MEturquoise
TraesCS7A01G490300.1	0.94157	0.563153	AABB MEturquoise
TraesCS7A01G516600.1	0.945056	0.684005	AABB MEturquoise
TraesCS7A01G613600LC.1	0.938409	0.655106	AABB MEturquoise
TraesCS7B01G008400.1	0.933262	0.647608	AABB MEturquoise
TraesCS7B01G018600.1	0.925979	0.702782	AABB MEturquoise
TraesCS7B01G030400.1	0.906851	0.7271	AABB MEturquoise
TraesCS7B01G043200.1	0.942068	0.691911	AABB MEturquoise
TraesCS7B01G047300.1	0.927786	0.871677	AABB MEturquoise
TraesCS7B01G048900LC.1	0.902133	0.757856	AABB MEturquoise
TraesCS7B01G064000.1	0.935268	0.648724	AABB MEturquoise
TraesCS7B01G064100.1	0.93084	0.695857	AABB MEturquoise
TraesCS7B01G070100.1	0.953946	0.716651	AABB MEturquoise
TraesCS7B01G085200.1	0.907793	0.743907	AABB MEturquoise
TraesCS7B01G087000.1	0.945011	0.54061	AABB MEturquoise
TraesCS7B01G088100.1	0.968003	0.593354	AABB MEturquoise
TraesCS7B01G103800.2	0.906138	0.565735	AABB MEturquoise
TraesCS7B01G106100.1	0.918369	0.506771	AABB MEturquoise
TraesCS7B01G106800.1	0.927259	0.896704	AABB MEturquoise
TraesCS7B01G109100.1	0.920242	0.550794	AABB MEturquoise
TraesCS7B01G112400.1	0.908908	0.737643	AABB MEturquoise
TraesCS7B01G112400.2	0.90547	0.747315	AABB MEturquoise
TraesCS7B01G116600.1	0.968793	0.581809	AABB MEturquoise
TraesCS7B01G119900LC.1	0.924534	0.659526	AABB MEturquoise
TraesCS7B01G126700.2	0.955239	0.678924	AABB MEturquoise
TraesCS7B01G129000.1	0.902593	0.650677	AABB MEturquoise
TraesCS7B01G135000.1	0.950163	0.777934	AABB MEturquoise
TraesCS7B01G148000.1	0.916397	0.614276	AABB MEturquoise
TraesCS7B01G155300LC.1	0.923805	0.612392	AABB MEturquoise
TraesCS7B01G156500.1	0.93233	0.822572	AABB MEturquoise
TraesCS7B01G169900.1	0.944023	0.66392	AABB MEturquoise
TraesCS7B01G174100LC.1	0.908149	0.660189	AABB MEturquoise
TraesCS7B01G192700.1	0.922714	0.55838	AABB MEturquoise
TraesCS7B01G193800.1	0.934137	0.718617	AABB MEturquoise
TraesCS7B01G204400.1	0.95491	0.640921	AABB MEturquoise
TraesCS7B01G211800.1	0.953461	0.824322	AABB MEturquoise
TraesCS7B01G225300.2	0.955905	0.735387	AABB MEturquoise
TraesCS7B01G231700.1	0.924241	0.65591	AABB MEturquoise
TraesCS7B01G232300.1	0.906789	0.51998	AABB MEturquoise
TraesCS7B01G233600.1	0.961976	0.591985	AABB MEturquoise
TraesCS7B01G241100.1	0.968507	0.719079	AABB MEturquoise
TraesCS7B01G242100LC.1	0.951418	0.62481	AABB MEturquoise
TraesCS7B01G244000.1	0.927415	0.516813	AABB MEturquoise
TraesCS7B01G244300.1	0.926744	0.564418	AABB MEturquoise
TraesCS7B01G247500.2	0.924622	0.740766	AABB MEturquoise
TraesCS7B01G262300.1	0.937991	0.70671	AABB MEturquoise
TraesCS7B01G262400.1	0.96154	0.700133	AABB MEturquoise
TraesCS7B01G272500.1	0.946054	0.637561	AABB MEturquoise
TraesCS7B01G285400.1	0.949413	0.740169	AABB MEturquoise
TraesCS7B01G286700.1	0.951121	0.702263	AABB MEturquoise
TraesCS7B01G296300.1	0.948606	0.664202	AABB MEturquoise
TraesCS7B01G308000.1	0.912831	0.696275	AABB MEturquoise
TraesCS7B01G313800.1	0.913432	0.67384	AABB MEturquoise
TraesCS7B01G315300.1	0.92166	0.607239	AABB MEturquoise
TraesCS7B01G316700.1	0.975326	0.75379	AABB MEturquoise
TraesCS7B01G324800.1	0.936789	0.681756	AABB MEturquoise
TraesCS7B01G325100.1	0.942711	0.582822	AABB MEturquoise
TraesCS7B01G326200.1	0.961056	0.732193	AABB MEturquoise
TraesCS7B01G337800.1	0.959396	0.681182	AABB MEturquoise
TraesCS7B01G355200.1	0.93988	0.78514	AABB MEturquoise
TraesCS7B01G363800.1	0.952123	0.67816	AABB MEturquoise
TraesCS7B01G393600.1	0.924525	0.544169	AABB MEturquoise
TraesCS7B01G412400.1	0.931722	0.633489	AABB MEturquoise
TraesCS7B01G446100.1	0.91338	0.616937	AABB MEturquoise
TraesCS7B01G484900.1	0.916459	0.607197	AABB MEturquoise
TraesCS7B01G591500LC.1	0.92284	0.777478	AABB MEturquoise
TraesCS7B01G594500LC.1	0.935425	0.612679	AABB MEturquoise
TraesCS7B01G606900LC.1	0.974188	0.699128	AABB MEturquoise
TraesCS7B01G635500LC.1	0.923172	0.757918	AABB MEturquoise
TraesCS7B01G665500LC.1	0.95417	0.598145	AABB MEturquoise
TraesCS7B01G820100LC.1	0.929617	0.65818	AABB MEturquoise
TraesCS1D01G011900.1	0.960776	0.656207	DD MEblue
TraesCS1D01G012000.1	0.912977	0.505704	DD MEblue
TraesCS1D01G012100.1	0.939967	0.562223	DD MEblue
TraesCS1D01G030400.1	0.977799	0.739281	DD MEblue
TraesCS1D01G038600LC.1	0.902177	0.672606	DD MEblue
TraesCS1D01G038900.1	0.919996	0.653442	DD MEblue
TraesCS1D01G047200.1	0.957563	0.672312	DD MEblue
TraesCS1D01G047300.1	0.945383	0.75702	DD MEblue
TraesCS1D01G047600.1	0.971376	0.747082	DD MEblue
TraesCS1D01G048500.1	0.964718	0.661073	DD MEblue
TraesCS1D01G049400.1	0.973797	0.655838	DD MEblue
TraesCS1D01G067800.1	0.917483	0.535069	DD MEblue
TraesCS1D01G083700LC.1	0.928669	0.675487	DD MEblue
TraesCS1D01G084900.1	0.957705	0.647392	DD MEblue
TraesCS1D01G097000.1	0.952396	0.816562	DD MEblue
TraesCS1D01G101700.1	0.936066	0.567835	DD MEblue
TraesCS1D01G116800.1	0.94163	0.573108	DD MEblue
TraesCS1D01G117100.1	0.937741	0.676686	DD MEblue
TraesCS1D01G117200.1	0.918324	0.533046	DD MEblue
TraesCS1D01G117300.1	0.902571	0.843806	DD MEblue
TraesCS1D01G120600LC.1	0.906639	0.68448	DD MEblue
TraesCS1D01G127000.1	0.921755	0.827735	DD MEblue
TraesCS1D01G144400.1	0.907494	0.52049	DD MEblue
TraesCS1D01G146400LC.1	0.903629	0.612789	DD MEblue
TraesCS1D01G148000.1	0.908327	0.560917	DD MEblue
TraesCS1D01G163800.1	0.936187	0.582776	DD MEblue
TraesCS1D01G163800.2	0.945748	0.639021	DD MEblue
TraesCS1D01G167300.1	0.932061	0.635995	DD MEblue
TraesCS1D01G167300.2	0.927872	0.677527	DD MEblue
TraesCS1D01G168500.2	0.97727	0.740038	DD MEblue
TraesCS1D01G174000.2	0.923455	0.605589	DD MEblue
TraesCS1D01G174100.1	0.938308	0.557741	DD MEblue
TraesCS1D01G175200.1	0.925786	0.624501	DD MEblue
TraesCS1D01G187900.1	0.912385	0.778435	DD MEblue
TraesCS1D01G198500.1	0.92574	0.828635	DD MEblue
TraesCS1D01G200100.2	0.970472	0.758861	DD MEblue
TraesCS1D01G207500.1	0.902154	0.830264	DD MEblue
TraesCS1D01G209400.1	0.947541	0.807505	DD MEblue
TraesCS1D01G210900.1	0.954973	0.639634	DD MEblue
TraesCS1D01G219500.1	0.900008	0.701378	DD MEblue
TraesCS1D01G220900.1	0.902039	0.554823	DD MEblue
TraesCS1D01G225900.1	0.920956	0.626146	DD MEblue
TraesCS1D01G228600.2	0.93757	0.648013	DD MEblue
TraesCS1D01G236800.2	0.951585	0.772157	DD MEblue
TraesCS1D01G237100.1	0.952476	0.708944	DD MEblue
TraesCS1D01G242300.1	0.920831	0.611994	DD MEblue
TraesCS1D01G243000.1	0.919415	0.825787	DD MEblue
TraesCS1D01G263800.1	0.926424	0.664616	DD MEblue
TraesCS1D01G265400.1	0.946232	0.678289	DD MEblue
TraesCS1D01G274400.1	0.915421	0.664912	DD MEblue
TraesCS1D01G276400.1	0.912095	0.687916	DD MEblue
TraesCS1D01G282200.1	0.977041	0.681949	DD MEblue
TraesCS1D01G286000.1	0.929796	0.664339	DD MEblue
TraesCS1D01G293000.1	0.944631	0.565552	DD MEblue
TraesCS1D01G312900.1	0.932187	0.61753	DD MEblue
TraesCS1D01G323700.1	0.930632	0.873615	DD MEblue
TraesCS1D01G342100.1	0.916268	0.601017	DD MEblue
TraesCS1D01G343300.1	0.957737	0.672743	DD MEblue
TraesCS1D01G343800.1	0.901307	0.55732	DD MEblue
TraesCS1D01G345500.1	0.923509	0.60233	DD MEblue
TraesCS1D01G363500.1	0.957047	0.707122	DD MEblue
TraesCS1D01G369200.1	0.912934	0.566577	DD MEblue
TraesCS1D01G370500LC.1	0.933661	0.708703	DD MEblue
TraesCS1D01G391200LC.1	0.928168	0.771449	DD MEblue
TraesCS1D01G396600LC.1	0.905177	0.743813	DD MEblue
TraesCS1D01G400300.1	0.909743	0.538199	DD MEblue
TraesCS1D01G403500.1	0.937011	0.712602	DD MEblue
TraesCS1D01G413700.1	0.908277	0.599865	DD MEblue
TraesCS1D01G414700.1	0.948443	0.581018	DD MEblue
TraesCS1D01G415600LC.1	0.960778	0.77595	DD MEblue
TraesCS1D01G415700LC.1	0.970177	0.76176	DD MEblue
TraesCS1D01G415700LC.2	0.91328	0.894868	DD MEblue
TraesCS1D01G417000.1	0.909162	0.587197	DD MEblue
TraesCS1D01G417100.1	0.933032	0.708123	DD MEblue
TraesCS1D01G419000.1	0.958152	0.722247	DD MEblue
TraesCS1D01G422600.1	0.923207	0.644446	DD MEblue
TraesCS1D01G423800.1	0.950277	0.772458	DD MEblue
TraesCS1D01G427900LC.1	0.90155	0.656953	DD MEblue
TraesCS1D01G431700.1	0.923062	0.623371	DD MEblue
TraesCS1D01G432400.1	0.92134	0.740591	DD MEblue
TraesCS1D01G436600.1	0.950788	0.672745	DD MEblue
TraesCS1D01G451900.1	0.962354	0.782144	DD MEblue
TraesCS1D01G491800LC.1	0.921628	0.694432	DD MEblue
TraesCS2D01G000300.1	0.937377	0.614089	DD MEblue
TraesCS2D01G073400.1	0.928203	0.62464	DD MEblue
TraesCS2D01G073900.1	0.959742	0.592378	DD MEblue
TraesCS2D01G091700.2	0.955701	0.790742	DD MEblue
TraesCS2D01G093000.1	0.959524	0.743553	DD MEblue
TraesCS2D01G093100.1	0.927798	0.681201	DD MEblue
TraesCS2D01G095700.1	0.9244	0.569426	DD MEblue
TraesCS2D01G114100.1	0.931313	0.702354	DD MEblue
TraesCS2D01G117400.1	0.913731	0.600462	DD MEblue
TraesCS2D01G123000.1	0.921412	0.755703	DD MEblue
TraesCS2D01G129300.1	0.933196	0.790673	DD MEblue
TraesCS2D01G154300.2	0.915244	0.555418	DD MEblue
TraesCS2D01G159100.1	0.926558	0.796135	DD MEblue
TraesCS2D01G163000.1	0.914737	0.771324	DD MEblue
TraesCS2D01G166200.1	0.968164	0.649392	DD MEblue
TraesCS2D01G175600.1	0.948748	0.690918	DD MEblue
TraesCS2D01G183700.1	0.937106	0.770395	DD MEblue
TraesCS2D01G185000.1	0.971977	0.677991	DD MEblue
TraesCS2D01G192100.1	0.916968	0.578964	DD MEblue
TraesCS2D01G193900.1	0.931035	0.665017	DD MEblue
TraesCS2D01G200500.1	0.932765	0.68974	DD MEblue
TraesCS2D01G201200LC.1	0.904917	0.617952	DD MEblue
TraesCS2D01G201900LC.1	0.942266	0.768502	DD MEblue
TraesCS2D01G211800.1	0.924058	0.750357	DD MEblue
TraesCS2D01G219400LC.1	0.915878	0.688275	DD MEblue
TraesCS2D01G220600.1	0.90749	0.694741	DD MEblue
TraesCS2D01G248700.2	0.946992	0.753165	DD MEblue
TraesCS2D01G249500.1	0.935841	0.583332	DD MEblue
TraesCS2D01G257100.1	0.926835	0.581915	DD MEblue
TraesCS2D01G257700.1	0.925716	0.660786	DD MEblue
TraesCS2D01G259800.1	0.95858	0.822393	DD MEblue
TraesCS2D01G261100.1	0.952633	0.722355	DD MEblue
TraesCS2D01G270400.1	0.963139	0.704226	DD MEblue
TraesCS2D01G279200.1	0.9352	0.794052	DD MEblue
TraesCS2D01G281700.1	0.931382	0.606216	DD MEblue
TraesCS2D01G283900.1	0.961095	0.734181	DD MEblue
TraesCS2D01G302100.1	0.917939	0.575006	DD MEblue
TraesCS2D01G303800.1	0.930964	0.657862	DD MEblue
TraesCS2D01G311400.1	0.917865	0.59958	DD MEblue
TraesCS2D01G313200.1	0.922124	0.717164	DD MEblue
TraesCS2D01G326900.1	0.909978	0.554269	DD MEblue
TraesCS2D01G327000.1	0.916505	0.822797	DD MEblue
TraesCS2D01G328900.1	0.932559	0.551022	DD MEblue
TraesCS2D01G331200.1	0.956655	0.777802	DD MEblue
TraesCS2D01G338100.1	0.900433	0.753265	DD MEblue
TraesCS2D01G338700.1	0.90326	0.651139	DD MEblue
TraesCS2D01G338700.2	0.971052	0.704569	DD MEblue
TraesCS2D01G340300LC.1	0.962206	0.801711	DD MEblue
TraesCS2D01G340400LC.1	0.939541	0.841877	DD MEblue
TraesCS2D01G362000LC.1	0.90471	0.810169	DD MEblue
TraesCS2D01G370800.1	0.935683	0.642711	DD MEblue
TraesCS2D01G372400.1	0.906573	0.875152	DD MEblue
TraesCS2D01G375800.1	0.96972	0.715776	DD MEblue
TraesCS2D01G393800.1	0.965544	0.663029	DD MEblue
TraesCS2D01G393900.1	0.90348	0.829048	DD MEblue
TraesCS2D01G403400LC.1	0.92974	0.810687	DD MEblue
TraesCS2D01G414800.1	0.932734	0.663571	DD MEblue
TraesCS2D01G417100.1	0.952921	0.615638	DD MEblue
TraesCS2D01G417100.2	0.95648	0.637461	DD MEblue
TraesCS2D01G418200.2	0.958886	0.692441	DD MEblue
TraesCS2D01G418400.2	0.942955	0.775315	DD MEblue
TraesCS2D01G425400.1	0.915977	0.647934	DD MEblue
TraesCS2D01G428500.1	0.913749	0.745343	DD MEblue
TraesCS2D01G428600.1	0.946198	0.80806	DD MEblue
TraesCS2D01G430700.1	0.94405	0.704797	DD MEblue
TraesCS2D01G431500.1	0.929002	0.620346	DD MEblue
TraesCS2D01G437600.1	0.91262	0.797624	DD MEblue
TraesCS2D01G449300.1	0.90244	0.521761	DD MEblue
TraesCS2D01G453100.1	0.916716	0.659225	DD MEblue
TraesCS2D01G456900.1	0.900347	0.728557	DD MEblue
TraesCS2D01G491700.1	0.946869	0.809649	DD MEblue
TraesCS2D01G493700.1	0.977307	0.676485	DD MEblue
TraesCS2D01G536800.1	0.947774	0.63032	DD MEblue
TraesCS2D01G540600LC.1	0.921117	0.65795	DD MEblue
TraesCS2D01G541800.1	0.920424	0.875558	DD MEblue
TraesCS2D01G556500LC.1	0.945988	0.752617	DD MEblue
TraesCS2D01G560800.1	0.903726	0.685536	DD MEblue
TraesCS2D01G575200.1	0.932231	0.647783	DD MEblue
TraesCS2D01G599900.1	0.957677	0.699031	DD MEblue
TraesCS2D01G665500LC.1	0.930934	0.65816	DD MEblue
TraesCS2D01G674700LC.1	0.915309	0.821074	DD MEblue
TraesCS3D01G020600.1	0.909998	0.557455	DD MEblue
TraesCS3D01G023900.2	0.909425	0.785973	DD MEblue
TraesCS3D01G024700.1	0.900288	0.648768	DD MEblue
TraesCS3D01G081100.1	0.924935	0.716075	DD MEblue
TraesCS3D01G084900.1	0.915465	0.520841	DD MEblue
TraesCS3D01G092900.2	0.951239	0.735765	DD MEblue
TraesCS3D01G093000LC.1	0.931922	0.781315	DD MEblue
TraesCS3D01G114800.1	0.920786	0.611929	DD MEblue
TraesCS3D01G116400.1	0.940644	0.540167	DD MEblue
TraesCS3D01G116400.2	0.965552	0.597922	DD MEblue
TraesCS3D01G117800.1	0.929824	0.645978	DD MEblue
TraesCS3D01G133900.1	0.90271	0.554999	DD MEblue
TraesCS3D01G138100.1	0.941688	0.588398	DD MEblue
TraesCS3D01G138500.1	0.958271	0.639136	DD MEblue
TraesCS3D01G149400.1	0.912427	0.89282	DD MEblue
TraesCS3D01G150100LC.1	0.907869	0.641912	DD MEblue
TraesCS3D01G151500.1	0.930372	0.852012	DD MEblue
TraesCS3D01G153400LC.1	0.912555	0.807501	DD MEblue
TraesCS3D01G157400.1	0.950086	0.74311	DD MEblue
TraesCS3D01G157800.1	0.976593	0.722735	DD MEblue
TraesCS3D01G158600.1	0.932023	0.572084	DD MEblue
TraesCS3D01G159200.1	0.960835	0.631918	DD MEblue
TraesCS3D01G170400LC.1	0.919927	0.845468	DD MEblue
TraesCS3D01G173200.1	0.902116	0.808284	DD MEblue
TraesCS3D01G179300.2	0.949228	0.85392	DD MEblue
TraesCS3D01G180800.1	0.914851	0.611252	DD MEblue
TraesCS3D01G188100.2	0.911364	0.586461	DD MEblue
TraesCS3D01G189800.1	0.946942	0.669359	DD MEblue
TraesCS3D01G192100.1	0.930782	0.588907	DD MEblue
TraesCS3D01G206400.1	0.909261	0.702297	DD MEblue
TraesCS3D01G218800.1	0.939951	0.765289	DD MEblue
TraesCS3D01G221100.1	0.932586	0.540841	DD MEblue
TraesCS3D01G221300.1	0.920706	0.563489	DD MEblue
TraesCS3D01G224700.1	0.926815	0.597682	DD MEblue
TraesCS3D01G232000LC.1	0.930529	0.671112	DD MEblue
TraesCS3D01G238000.1	0.961367	0.589237	DD MEblue
TraesCS3D01G244000.1	0.945565	0.733731	DD MEblue
TraesCS3D01G249000.1	0.910794	0.618666	DD MEblue
TraesCS3D01G260200.1	0.961461	0.654448	DD MEblue
TraesCS3D01G260200.2	0.933492	0.541032	DD MEblue
TraesCS3D01G260200.5	0.93336	0.762567	DD MEblue
TraesCS3D01G265700.1	0.942839	0.682899	DD MEblue
TraesCS3D01G273600.1	0.94198	0.671755	DD MEblue
TraesCS3D01G275500.1	0.918818	0.515427	DD MEblue
TraesCS3D01G280200LC.1	0.940087	0.58688	DD MEblue
TraesCS3D01G280600.1	0.918087	0.616326	DD MEblue
TraesCS3D01G283100.1	0.934969	0.565475	DD MEblue
TraesCS3D01G301100.1	0.955922	0.786945	DD MEblue
TraesCS3D01G301600.1	0.906456	0.556387	DD MEblue
TraesCS3D01G306900.1	0.931885	0.59363	DD MEblue
TraesCS3D01G307900LC.1	0.903892	0.546784	DD MEblue
TraesCS3D01G315700.1	0.929217	0.595531	DD MEblue
TraesCS3D01G320500.1	0.986621	0.708509	DD MEblue
TraesCS3D01G322700.1	0.905328	0.771058	DD MEblue
TraesCS3D01G323800.1	0.939068	0.748196	DD MEblue
TraesCS3D01G346300.2	0.938004	0.823794	DD MEblue
TraesCS3D01G349500.1	0.918417	0.611224	DD MEblue
TraesCS3D01G351900.1	0.926816	0.759935	DD MEblue
TraesCS3D01G353100.1	0.913646	0.790024	DD MEblue
TraesCS3D01G357000.1	0.900542	0.696358	DD MEblue
TraesCS3D01G358500.1	0.947241	0.721225	DD MEblue
TraesCS3D01G371500LC.1	0.965593	0.800045	DD MEblue
TraesCS3D01G371900.1	0.930852	0.622124	DD MEblue
TraesCS3D01G372900.1	0.933362	0.705483	DD MEblue
TraesCS3D01G375700.1	0.936489	0.704136	DD MEblue
TraesCS3D01G376200.1	0.906297	0.62816	DD MEblue
TraesCS3D01G408300LC.1	0.914932	0.627754	DD MEblue
TraesCS3D01G419700.1	0.92297	0.628124	DD MEblue
TraesCS3D01G420300.1	0.924492	0.8309	DD MEblue
TraesCS3D01G431700.1	0.905519	0.712925	DD MEblue
TraesCS3D01G450900.1	0.906591	0.687144	DD MEblue
TraesCS3D01G479200.1	0.957453	0.623965	DD MEblue
TraesCS3D01G492500.1	0.934488	0.685984	DD MEblue
TraesCS3D01G523200.1	0.93751	0.608776	DD MEblue
TraesCS4D01G000500.1	0.910923	0.609594	DD MEblue
TraesCS4D01G007800LC.1	0.919722	0.762316	DD MEblue
TraesCS4D01G013600.1	0.940638	0.821383	DD MEblue
TraesCS4D01G014300.1	0.924907	0.541927	DD MEblue
TraesCS4D01G020200.1	0.948429	0.729675	DD MEblue
TraesCS4D01G027100LC.1	0.908474	0.792283	DD MEblue
TraesCS4D01G027900.1	0.903777	0.602156	DD MEblue
TraesCS4D01G053700.1	0.937802	0.71731	DD MEblue
TraesCS4D01G054100.1	0.92994	0.5934	DD MEblue
TraesCS4D01G059000.1	0.931092	0.614745	DD MEblue
TraesCS4D01G063000LC.1	0.949319	0.676572	DD MEblue
TraesCS4D01G067400.1	0.934159	0.855278	DD MEblue
TraesCS4D01G070500LC.1	0.904962	0.764553	DD MEblue
TraesCS4D01G071000.1	0.921797	0.675395	DD MEblue
TraesCS4D01G078100.2	0.945536	0.698593	DD MEblue
TraesCS4D01G080700.2	0.965962	0.629332	DD MEblue
TraesCS4D01G086200.1	0.971663	0.637068	DD MEblue
TraesCS4D01G087500.1	0.901254	0.665053	DD MEblue
TraesCS4D01G089300LC.1	0.929002	0.623338	DD MEblue
TraesCS4D01G095000LC.1	0.90357	0.570694	DD MEblue
TraesCS4D01G113700LC.1	0.963001	0.783365	DD MEblue
TraesCS4D01G115200.1	0.965152	0.711674	DD MEblue
TraesCS4D01G123100.1	0.940281	0.867499	DD MEblue
TraesCS4D01G129600.1	0.921232	0.653049	DD MEblue
TraesCS4D01G132300.2	0.931339	0.685833	DD MEblue
TraesCS4D01G133300LC.1	0.905949	0.758452	DD MEblue
TraesCS4D01G135200LC.1	0.900579	0.535453	DD MEblue
TraesCS4D01G136800.1	0.917472	0.778972	DD MEblue
TraesCS4D01G145500.1	0.933212	0.569989	DD MEblue
TraesCS4D01G169200.1	0.904021	0.586035	DD MEblue
TraesCS4D01G169800.1	0.946076	0.546999	DD MEblue
TraesCS4D01G171800.1	0.956587	0.703544	DD MEblue
TraesCS4D01G172500.1	0.947315	0.665726	DD MEblue
TraesCS4D01G172800.1	0.967748	0.685053	DD MEblue
TraesCS4D01G173700.1	0.976129	0.659979	DD MEblue
TraesCS4D01G174700.1	0.937078	0.539301	DD MEblue
TraesCS4D01G176100.1	0.93944	0.688545	DD MEblue
TraesCS4D01G177700.1	0.901198	0.779954	DD MEblue
TraesCS4D01G183800.1	0.904385	0.739875	DD MEblue
TraesCS4D01G184100.1	0.902938	0.822953	DD MEblue
TraesCS4D01G186100.1	0.941679	0.57378	DD MEblue
TraesCS4D01G186100.2	0.969574	0.692887	DD MEblue
TraesCS4D01G197700.1	0.907459	0.583774	DD MEblue
TraesCS4D01G206400.1	0.920932	0.569892	DD MEblue
TraesCS4D01G206500.1	0.927323	0.562748	DD MEblue
TraesCS4D01G206600.1	0.965538	0.600307	DD MEblue
TraesCS4D01G209700.1	0.932777	0.590179	DD MEblue
TraesCS4D01G210600.1	0.967294	0.667817	DD MEblue
TraesCS4D01G212100.1	0.946757	0.873951	DD MEblue
TraesCS4D01G212500.1	0.954653	0.723838	DD MEblue
TraesCS4D01G213100.1	0.933447	0.642265	DD MEblue
TraesCS4D01G223000.1	0.936508	0.723404	DD MEblue
TraesCS4D01G228900.1	0.913249	0.815099	DD MEblue
TraesCS4D01G235000.1	0.947616	0.619993	DD MEblue
TraesCS4D01G243000.1	0.981754	0.66134	DD MEblue
TraesCS4D01G251000.1	0.974314	0.772645	DD MEblue
TraesCS4D01G251500.1	0.933574	0.822312	DD MEblue
TraesCS4D01G258500LC.1	0.913791	0.647181	DD MEblue
TraesCS4D01G263100.1	0.954092	0.592234	DD MEblue
TraesCS4D01G282400.1	0.933833	0.602565	DD MEblue
TraesCS4D01G314400.1	0.901977	0.766792	DD MEblue
TraesCS4D01G318300.1	0.955221	0.714758	DD MEblue
TraesCS4D01G330400LC.1	0.94732	0.635557	DD MEblue
TraesCS4D01G339100.1	0.910642	0.536025	DD MEblue
TraesCS4D01G358900.1	0.901551	0.610342	DD MEblue
TraesCS4D01G385500LC.1	0.936689	0.58796	DD MEblue
TraesCS4D01G390400LC.1	0.954544	0.837112	DD MEblue
TraesCS4D01G453700LC.1	0.90965	0.77986	DD MEblue
TraesCS5D01G001300LC.1	0.969811	0.66645	DD MEblue
TraesCS5D01G001700.1	0.905727	0.889481	DD MEblue
TraesCS5D01G001800.1	0.942365	0.811789	DD MEblue
TraesCS5D01G017500.1	0.943627	0.622922	DD MEblue
TraesCS5D01G017600.1	0.949758	0.69959	DD MEblue
TraesCS5D01G026500.1	0.972451	0.76508	DD MEblue
TraesCS5D01G039200.1	0.951433	0.560962	DD MEblue
TraesCS5D01G041400.1	0.932064	0.64696	DD MEblue
TraesCS5D01G042600.1	0.939401	0.655565	DD MEblue
TraesCS5D01G050800.1	0.924705	0.566948	DD MEblue
TraesCS5D01G064900LC.1	0.900193	0.534854	DD MEblue
TraesCS5D01G068200.1	0.950825	0.75661	DD MEblue
TraesCS5D01G083600.1	0.972476	0.744799	DD MEblue
TraesCS5D01G090400.1	0.905853	0.825552	DD MEblue
TraesCS5D01G090700.1	0.949466	0.735696	DD MEblue
TraesCS5D01G095200.1	0.936803	0.553473	DD MEblue
TraesCS5D01G101200.1	0.949828	0.757286	DD MEblue
TraesCS5D01G103700.1	0.963059	0.667804	DD MEblue
TraesCS5D01G103700.2	0.931441	0.648105	DD MEblue
TraesCS5D01G104200.1	0.916167	0.681875	DD MEblue
TraesCS5D01G109800.1	0.94442	0.724088	DD MEblue
TraesCS5D01G126700.1	0.922875	0.609123	DD MEblue
TraesCS5D01G134100.1	0.937758	0.870927	DD MEblue
TraesCS5D01G135200LC.1	0.927782	0.654683	DD MEblue
TraesCS5D01G157600.1	0.914624	0.695419	DD MEblue
TraesCS5D01G168500.1	0.936815	0.605844	DD MEblue
TraesCS5D01G177300.1	0.935627	0.58716	DD MEblue
TraesCS5D01G184700.1	0.942002	0.648558	DD MEblue
TraesCS5D01G188400.1	0.919276	0.771728	DD MEblue
TraesCS5D01G191100.1	0.902656	0.898661	DD MEblue
TraesCS5D01G191900.1	0.941573	0.567887	DD MEblue
TraesCS5D01G229900LC.1	0.917727	0.795601	DD MEblue
TraesCS5D01G247700.1	0.94481	0.884196	DD MEblue
TraesCS5D01G250600.1	0.948928	0.61317	DD MEblue
TraesCS5D01G260100LC.1	0.954705	0.830592	DD MEblue
TraesCS5D01G261400.1	0.918748	0.725847	DD MEblue
TraesCS5D01G280700.1	0.967053	0.619113	DD MEblue
TraesCS5D01G302600.1	0.920062	0.739459	DD MEblue
TraesCS5D01G302700.1	0.9344	0.713054	DD MEblue
TraesCS5D01G304100LC.1	0.957036	0.726135	DD MEblue
TraesCS5D01G304200LC.1	0.902382	0.752286	DD MEblue
TraesCS5D01G321000.1	0.931265	0.684218	DD MEblue
TraesCS5D01G321800.1	0.923188	0.624331	DD MEblue
TraesCS5D01G331100LC.1	0.961572	0.656248	DD MEblue
TraesCS5D01G334900.1	0.907494	0.531671	DD MEblue
TraesCS5D01G335000.1	0.946772	0.645882	DD MEblue
TraesCS5D01G339000LC.1	0.914979	0.672651	DD MEblue
TraesCS5D01G339300LC.1	0.906591	0.742919	DD MEblue
TraesCS5D01G353600.1	0.904846	0.900607	DD MEblue
TraesCS5D01G354600.1	0.956969	0.631531	DD MEblue
TraesCS5D01G359900.2	0.929001	0.882141	DD MEblue
TraesCS5D01G360500.1	0.908878	0.669403	DD MEblue
TraesCS5D01G369200.1	0.920644	0.819529	DD MEblue
TraesCS5D01G379200.1	0.914489	0.508686	DD MEblue
TraesCS5D01G379300.1	0.922075	0.531981	DD MEblue
TraesCS5D01G384500.1	0.938698	0.606001	DD MEblue
TraesCS5D01G393600.1	0.940856	0.783443	DD MEblue
TraesCS5D01G395700.1	0.911733	0.754036	DD MEblue
TraesCS5D01G401900.1	0.919269	0.59082	DD MEblue
TraesCS5D01G413600.1	0.92894	0.573452	DD MEblue
TraesCS5D01G413700.1	0.964057	0.689941	DD MEblue
TraesCS5D01G425800.1	0.931231	0.841398	DD MEblue
TraesCS5D01G433200.1	0.923234	0.581759	DD MEblue
TraesCS5D01G433300.1	0.970733	0.695416	DD MEblue
TraesCS5D01G445900.1	0.935751	0.62159	DD MEblue
TraesCS5D01G451500LC.1	0.934429	0.720069	DD MEblue
TraesCS5D01G455700.1	0.931016	0.734453	DD MEblue
TraesCS5D01G463100.1	0.938401	0.701105	DD MEblue
TraesCS5D01G464500.1	0.945691	0.636662	DD MEblue
TraesCS5D01G470300.1	0.901405	0.670274	DD MEblue
TraesCS5D01G476200.1	0.905892	0.670743	DD MEblue
TraesCS5D01G476600LC.1	0.972591	0.71758	DD MEblue
TraesCS5D01G486100.1	0.950023	0.708815	DD MEblue
TraesCS5D01G492300.1	0.916308	0.559485	DD MEblue
TraesCS5D01G493600LC.1	0.980397	0.748279	DD MEblue
TraesCS5D01G495000.1	0.922122	0.537897	DD MEblue
TraesCS5D01G503400.2	0.959571	0.650037	DD MEblue
TraesCS5D01G504800.1	0.910967	0.699377	DD MEblue
TraesCS5D01G511200.1	0.921663	0.595428	DD MEblue
TraesCS5D01G519500.1	0.972261	0.818672	DD MEblue
TraesCS5D01G521400.1	0.901409	0.819126	DD MEblue
TraesCS5D01G537700.1	0.945247	0.687515	DD MEblue
TraesCS5D01G545200.1	0.950728	0.662025	DD MEblue
TraesCS5D01G558700.1	0.945601	0.611258	DD MEblue
TraesCS5D01G558800.1	0.941476	0.596047	DD MEblue
TraesCS5D01G558900.1	0.964104	0.651013	DD MEblue
TraesCS5D01G565600.1	0.97464	0.692042	DD MEblue
TraesCS6D01G005000.1	0.902632	0.748523	DD MEblue
TraesCS6D01G049600.1	0.95501	0.660676	DD MEblue
TraesCS6D01G080300.1	0.903487	0.508431	DD MEblue
TraesCS6D01G083600.2	0.957695	0.752778	DD MEblue
TraesCS6D01G100500.1	0.934625	0.636308	DD MEblue
TraesCS6D01G100500.2	0.942598	0.726753	DD MEblue
TraesCS6D01G106000.1	0.909337	0.703272	DD MEblue
TraesCS6D01G122400.1	0.916989	0.6209	DD MEblue
TraesCS6D01G122800.1	0.910743	0.77407	DD MEblue
TraesCS6D01G130500.2	0.932812	0.554981	DD MEblue
TraesCS6D01G130800.1	0.946074	0.645925	DD MEblue
TraesCS6D01G135900.1	0.982932	0.68219	DD MEblue
TraesCS6D01G138500.1	0.925546	0.617315	DD MEblue
TraesCS6D01G145400.1	0.958257	0.641563	DD MEblue
TraesCS6D01G145400.4	0.973396	0.718257	DD MEblue
TraesCS6D01G160400.1	0.912328	0.647049	DD MEblue
TraesCS6D01G175100LC.1	0.92656	0.857723	DD MEblue
TraesCS6D01G191200.1	0.930026	0.526706	DD MEblue
TraesCS6D01G197500.1	0.928003	0.789763	DD MEblue
TraesCS6D01G204300.1	0.922922	0.744611	DD MEblue
TraesCS6D01G204300.2	0.909336	0.739639	DD MEblue
TraesCS6D01G205200.1	0.92635	0.592305	DD MEblue
TraesCS6D01G207300.1	0.907896	0.533791	DD MEblue
TraesCS6D01G207800.1	0.954128	0.799071	DD MEblue
TraesCS6D01G209600.1	0.937324	0.590536	DD MEblue
TraesCS6D01G211700.1	0.915013	0.785972	DD MEblue
TraesCS6D01G213300.1	0.903084	0.797332	DD MEblue
TraesCS6D01G221100.1	0.959287	0.775934	DD MEblue
TraesCS6D01G224300.1	0.974223	0.825882	DD MEblue
TraesCS6D01G228800.1	0.948645	0.722174	DD MEblue
TraesCS6D01G234100.1	0.959906	0.77433	DD MEblue
TraesCS6D01G234700.1	0.936583	0.706618	DD MEblue
TraesCS6D01G245800.1	0.918455	0.628507	DD MEblue
TraesCS6D01G258100.1	0.911044	0.836825	DD MEblue
TraesCS6D01G261200.1	0.946607	0.56925	DD MEblue
TraesCS6D01G261300.1	0.90769	0.673658	DD MEblue
TraesCS6D01G269000.1	0.90805	0.668097	DD MEblue
TraesCS6D01G275600.1	0.906635	0.542818	DD MEblue
TraesCS6D01G277300.1	0.957065	0.80655	DD MEblue
TraesCS6D01G280300.1	0.915649	0.626968	DD MEblue
TraesCS6D01G280500.1	0.904176	0.862993	DD MEblue
TraesCS6D01G287700.1	0.918055	0.865103	DD MEblue
TraesCS6D01G289900.1	0.963995	0.749365	DD MEblue
TraesCS6D01G300600.1	0.904408	0.718621	DD MEblue
TraesCS6D01G303600.1	0.903371	0.581833	DD MEblue
TraesCS6D01G318300.1	0.926229	0.657035	DD MEblue
TraesCS6D01G319100.1	0.902386	0.797398	DD MEblue
TraesCS6D01G326600.1	0.9408	0.739851	DD MEblue
TraesCS6D01G332900.1	0.965653	0.62438	DD MEblue
TraesCS6D01G332900.2	0.919252	0.532268	DD MEblue
TraesCS6D01G333100.1	0.92185	0.549152	DD MEblue
TraesCS6D01G333200.1	0.912903	0.64503	DD MEblue
TraesCS6D01G333600.1	0.925462	0.543786	DD MEblue
TraesCS6D01G335200.1	0.919779	0.739176	DD MEblue
TraesCS6D01G342800.1	0.9421	0.737134	DD MEblue
TraesCS6D01G348700.1	0.961423	0.825809	DD MEblue
TraesCS6D01G366400.1	0.961059	0.811958	DD MEblue
TraesCS6D01G380500.1	0.919734	0.585835	DD MEblue
TraesCS6D01G387000.1	0.928031	0.525243	DD MEblue
TraesCS6D01G393200.1	0.914515	0.566818	DD MEblue
TraesCS6D01G507800LC.1	0.913576	0.889442	DD MEblue
TraesCS7D01G008700.1	0.942949	0.765192	DD MEblue
TraesCS7D01G009400.2	0.910177	0.602316	DD MEblue
TraesCS7D01G014300.1	0.913089	0.635767	DD MEblue
TraesCS7D01G026300.1	0.921845	0.56342	DD MEblue
TraesCS7D01G026400.1	0.91718	0.713644	DD MEblue
TraesCS7D01G038000.1	0.904797	0.507409	DD MEblue
TraesCS7D01G052600.1	0.905836	0.72085	DD MEblue
TraesCS7D01G061400.1	0.927382	0.593193	DD MEblue
TraesCS7D01G068700.2	0.940728	0.64399	DD MEblue
TraesCS7D01G068800.1	0.94844	0.647608	DD MEblue
TraesCS7D01G070200.1	0.933204	0.865366	DD MEblue
TraesCS7D01G071200.1	0.912305	0.547521	DD MEblue
TraesCS7D01G106000.1	0.931567	0.730489	DD MEblue
TraesCS7D01G107100LC.1	0.953266	0.644632	DD MEblue
TraesCS7D01G117800.2	0.940963	0.753724	DD MEblue
TraesCS7D01G129500.1	0.924308	0.742556	DD MEblue
TraesCS7D01G146400.1	0.947911	0.836786	DD MEblue
TraesCS7D01G146400.2	0.932272	0.862514	DD MEblue
TraesCS7D01G146400.3	0.918391	0.766137	DD MEblue
TraesCS7D01G160400.1	0.928605	0.613717	DD MEblue
TraesCS7D01G160500.1	0.924692	0.667996	DD MEblue
TraesCS7D01G168600.1	0.936346	0.667808	DD MEblue
TraesCS7D01G184700.1	0.970879	0.652148	DD MEblue
TraesCS7D01G189400.1	0.963528	0.782656	DD MEblue
TraesCS7D01G199900.1	0.938874	0.580631	DD MEblue
TraesCS7D01G203100.1	0.958207	0.809606	DD MEblue
TraesCS7D01G205400.1	0.945938	0.670322	DD MEblue
TraesCS7D01G206200.1	0.932534	0.75032	DD MEblue
TraesCS7D01G207100LC.1	0.971487	0.655189	DD MEblue
TraesCS7D01G208000.1	0.90095	0.690405	DD MEblue
TraesCS7D01G211700.1	0.95692	0.574428	DD MEblue
TraesCS7D01G221400.2	0.927198	0.734562	DD MEblue
TraesCS7D01G226200.1	0.942138	0.818279	DD MEblue
TraesCS7D01G227500.1	0.927048	0.5937	DD MEblue
TraesCS7D01G228700.1	0.923824	0.726884	DD MEblue
TraesCS7D01G234400.1	0.91037	0.853029	DD MEblue
TraesCS7D01G259900.1	0.962733	0.765237	DD MEblue
TraesCS7D01G260900LC.1	0.938489	0.884386	DD MEblue
TraesCS7D01G265000.1	0.907494	0.725004	DD MEblue
TraesCS7D01G272400.1	0.95907	0.6917	DD MEblue
TraesCS7D01G277700LC.1	0.94918	0.685414	DD MEblue
TraesCS7D01G297400LC.1	0.91073	0.662708	DD MEblue
TraesCS7D01G299500.1	0.905183	0.635054	DD MEblue
TraesCS7D01G308500.1	0.933493	0.833155	DD MEblue
TraesCS7D01G312000.1	0.977356	0.689138	DD MEblue
TraesCS7D01G321200.1	0.933524	0.724188	DD MEblue
TraesCS7D01G322400.1	0.960755	0.606002	DD MEblue
TraesCS7D01G325300.1	0.927587	0.71094	DD MEblue
TraesCS7D01G327600.1	0.903331	0.592578	DD MEblue
TraesCS7D01G329500.1	0.966281	0.609059	DD MEblue
TraesCS7D01G329700.1	0.919661	0.782341	DD MEblue
TraesCS7D01G331500LC.1	0.934168	0.825546	DD MEblue
TraesCS7D01G337800.1	0.974504	0.717323	DD MEblue
TraesCS7D01G340400.1	0.927157	0.598973	DD MEblue
TraesCS7D01G343600.2	0.924513	0.697875	DD MEblue
TraesCS7D01G357400.1	0.952125	0.76522	DD MEblue
TraesCS7D01G367700.1	0.93729	0.654174	DD MEblue
TraesCS7D01G368700.1	0.935484	0.604812	DD MEblue
TraesCS7D01G379100.1	0.96909	0.772478	DD MEblue
TraesCS7D01G381200.1	0.938862	0.715786	DD MEblue
TraesCS7D01G389700.1	0.966941	0.642698	DD MEblue
TraesCS7D01G401500.1	0.941333	0.774578	DD MEblue
TraesCS7D01G407100.1	0.901416	0.645432	DD MEblue
TraesCS7D01G409800.1	0.971394	0.75008	DD MEblue
TraesCS7D01G416600.1	0.953369	0.85438	DD MEblue
TraesCS7D01G417300LC.1	0.900579	0.535453	DD MEblue
TraesCS7D01G417400LC.1	0.900579	0.535453	DD MEblue
TraesCS7D01G417600.1	0.929752	0.631384	DD MEblue
TraesCS7D01G417700.1	0.928703	0.703086	DD MEblue
TraesCS7D01G421800.1	0.944833	0.614482	DD MEblue
TraesCS7D01G428800.1	0.92947	0.618136	DD MEblue
TraesCS7D01G431100.1	0.905401	0.696277	DD MEblue
TraesCS7D01G437000.1	0.932055	0.760245	DD MEblue
TraesCS7D01G446600LC.1	0.924477	0.750658	DD MEblue
TraesCS7D01G458100LC.1	0.938742	0.797255	DD MEblue
TraesCS7D01G476700.1	0.922649	0.586088	DD MEblue
TraesCS7D01G503700.2	0.907136	0.769962	DD MEblue
TraesCS7D01G506800.1	0.920094	0.630034	DD MEblue
TraesCS7D01G520300.1	0.924531	0.725062	DD MEblue
TraesCS7D01G542300LC.1	0.939723	0.850249	DD MEblue
TraesCS7D01G549900LC.1	0.910017	0.571733	DD MEblue
TraesCS7D01G607400LC.1	0.960678	0.780961	DD MEblue
TraesCS7D01G669600LC.1	0.922108	0.600189	DD MEblue
TraesCS7D01G733700LC.1	0.907465	0.601625	DD MEblue
TraesCS1A01G014100.1	0.908509	0.835226	AABB MEmagenta
TraesCS1A01G014800.1	0.931859	0.936499	AABB MEmagenta
TraesCS1A01G579500LC.1	0.934542	0.989418	AABB MEmagenta
TraesCS1A01G579600LC.1	0.907577	0.970983	AABB MEmagenta
TraesCS1B01G065100LC.1	0.925308	0.832228	AABB MEmagenta
TraesCS1B01G308500.1	0.906747	0.844685	AABB MEmagenta
TraesCS1B01G345200.1	0.908905	0.875943	AABB MEmagenta
TraesCS1B01G381600LC.1	0.924259	0.899477	AABB MEmagenta
TraesCS1B01G446900.1	0.902007	0.731614	AABB MEmagenta
TraesCS1B01G778100LC.1	0.944739	0.935976	AABB MEmagenta
TraesCS2A01G033700.1	0.907661	0.784697	AABB MEmagenta
TraesCS2A01G097000.1	0.905163	0.895003	AABB MEmagenta
TraesCS2A01G528200.1	0.919781	0.92899	AABB MEmagenta
TraesCS2A01G571600.1	0.905917	0.95146	AABB MEmagenta
TraesCS2B01G072200LC.1	0.925871	0.978224	AABB MEmagenta
TraesCS2B01G205900.1	0.906744	0.896582	AABB MEmagenta
TraesCS2B01G558700.1	0.967091	0.965322	AABB MEmagenta
TraesCS3A01G007400LC.1	0.932727	0.841436	AABB MEmagenta
TraesCS3A01G007500LC.1	0.911057	0.785446	AABB MEmagenta
TraesCS3A01G022600.3	0.914293	0.849269	AABB MEmagenta
TraesCS3A01G049400LC.1	0.904941	0.814639	AABB MEmagenta
TraesCS3A01G077100.1	0.933397	0.903714	AABB MEmagenta
TraesCS3A01G324800.1	0.924213	0.837849	AABB MEmagenta
TraesCS3A01G596600LC.1	0.926343	0.988302	AABB MEmagenta
TraesCS3B01G045800.1	0.947123	0.942862	AABB MEmagenta
TraesCS3B01G055700LC.1	0.948815	0.952652	AABB MEmagenta
TraesCS3B01G574000.1	0.909181	0.807369	AABB MEmagenta
TraesCS4A01G266900.1	0.9341	0.847856	AABB MEmagenta
TraesCS4A01G278000.1	0.907857	0.91388	AABB MEmagenta
TraesCS4A01G320200.1	0.906963	0.806135	AABB MEmagenta
TraesCS4A01G426200LC.1	0.929649	0.87462	AABB MEmagenta
TraesCS4A01G475500.1	0.927627	0.906214	AABB MEmagenta
TraesCS4A01G566300LC.1	0.944157	0.974059	AABB MEmagenta
TraesCS4B01G052900LC.1	0.91252	0.885848	AABB MEmagenta
TraesCS4B01G059200.1	0.906595	0.799014	AABB MEmagenta
TraesCS4B01G225400.1	0.980015	0.952219	AABB MEmagenta
TraesCS4B01G237500.1	0.907703	0.864383	AABB MEmagenta
TraesCS4B01G369800.1	0.917426	0.97035	AABB MEmagenta
TraesCS4B01G466800LC.1	0.904256	0.76305	AABB MEmagenta
TraesCS5A01G353400.1	0.935719	0.920295	AABB MEmagenta
TraesCS5A01G414400.1	0.929939	0.953497	AABB MEmagenta
TraesCS5A01G487600.1	0.925207	0.954994	AABB MEmagenta
TraesCS5A01G692100LC.1	0.913782	0.850353	AABB MEmagenta
TraesCS5B01G150100LC.1	0.946568	0.944518	AABB MEmagenta
TraesCS5B01G365500LC.1	0.96373	0.943565	AABB MEmagenta
TraesCS5B01G418300LC.1	0.924518	0.928642	AABB MEmagenta
TraesCS5B01G418500LC.1	0.914926	0.785293	AABB MEmagenta
TraesCS6B01G011300.1	0.921477	0.793068	AABB MEmagenta
TraesCS6B01G077100LC.1	0.914563	0.80359	AABB MEmagenta
TraesCS6B01G220600LC.1	0.923283	0.976357	AABB MEmagenta
TraesCS6B01G242100LC.1	0.901372	0.94746	AABB MEmagenta
TraesCS6B01G319100LC.1	0.904371	0.747868	AABB MEmagenta
TraesCS6B01G825600LC.1	0.954909	0.911391	AABB MEmagenta
TraesCS7A01G034300.1	0.905187	0.739437	AABB MEmagenta
TraesCS7A01G117300LC.1	0.946094	0.936825	AABB MEmagenta
TraesCS7A01G594200LC.1	0.936004	0.820299	AABB MEmagenta
TraesCS7B01G128900.1	0.916322	0.94989	AABB MEmagenta
TraesCS7B01G378100.1	0.93429	0.984103	AABB MEmagenta
TraesCS7B01G674700LC.1	0.909997	0.84035	AABB MEmagenta
TraesCS7B01G674800LC.1	0.934339	0.895163	AABB MEmagenta
TraesCS7B01G712400LC.1	0.90174	0.946881	AABB MEmagenta
TraesCS7B01G712500LC.1	0.903359	0.93386	AABB MEmagenta
