# Supplementary material for: Synthetic Polyploidisation Enhances Fusarium graminearum Tolerance in Wheat by Reshaping the Transcriptome and Strengthening the Microbiome
Source: Plant Biotechnol J. 2025 Aug 10;23(11):5252–78. doi: 10.1111/pbi.70295 (PMC12576463; doi:10.1111/pbi.70295)
Supplement: Supplementary file 2 — Table S1: DEGs among the different ploidy‐level wheat accessions. Table S2: The difference significance test and data of phylum and family‐level relative abundance of root‐associated microbiota among the different ploidy‐level wheat accessions. Table S3: The hub genes in three key modules associated with the F. graminearum‐tolerant SHW line HG116 and F. graminearum‐resistant variety AK58. Table S4: The difference significance test and data of phylum‐level relative abundance of root‐associated microbial communities between control and inoculated samples of all wheat varieties. Table S5: The discriminating amplicon sequence variants (ASVs) between control and PH‐1 inoculated samples in the root‐associated microbiota of all wheat varieties. Table S6: The difference analysis of MetaCyc pathways of root‐associated bacteria microbiomes between control and PH‐1 inoculated samples of all wheat varieties. Table S7: The discriminating bacterial ASVs in the root‐associated bacterial microbiota between the F. graminearum‐tolerant/resistant allohexaploids and the F. graminearum‐susceptible wheat varieties following PH‐1 infection. Table S8: The full names of the abbreviations for the descriptions of MetaCyc pathways in Figures S25–S28. Table S9: Bacterial and fungal metadata and sequencing statistics. [file PBI-23-5252-s002.zip › Table S4 The difference significance test and data of phylum-level relative abundance of root-associated microbial communities between control and inoculated samples of all wheat varieties..xlsx]

## Sheet: Table S4a
Table S4a The difference significance test and data of phylum-level relative abundance in the rhizosphere bacterial microbiota between control and inoculated samples across wheat varieties with different disease resistances
Treatment	Alphaproteobacteria		Betaproteobacteria		Gammaproteobacteria		Deltaproteobacteria		Actinobacteria		Firmicutes		Bacteroidetes		Acidobacteria		Chloroflexi		Gemmatimonadetes		Verrucomicrobia		Others
Control	a	9.8827e-08	a	9.8827e-08	b	6.30185e-08	a	1.28561e-06	a	4.87123e-07	a	0.11667	a	5.60751e-07	a	2.20392e-06	a	2.06247e-07	a	6.30185e-08	a	0.00015247	a	8.51233e-08
Inoculation	b		b		a		b		b		a		b		b		b		b		b		b
Note: Kruskal-Wallis test, false discovery rate (FDR)-adjusted p-value (q) < 0.05
Treatment	Sample ID	Alphaproteobacteria		Betaproteobacteria		Gammaproteobacteria		Deltaproteobacteria		Actinobacteria		Firmicutes		Bacteroidetes		Acidobacteria		Chloroflexi		Gemmatimonadetes		Verrucomicrobia		Others
Control	RS1_CS_1	0.237225		0.196657		0.249456		0.0139723		0.197441		0.0619831		0.00988073		0.00504919		0.0111866		0.00905371		0.00134935		0.00674676
	RS1_CS_2	0.305556		0.226722		0.145216		0.0135161		0.214186		0.0500313		0.0104368		0.00441453		0.0118538		0.0118266		0.00155326		0.00468703
	RS1_CS_3	0.277513		0.229511		0.0895394		0.0248206		0.266448		0.032382		0.0200283		0.00840915		0.0235999		0.01449		0.00309692		0.0101611
	RS1_CS_4	0.246254		0.218232		0.168014		0.0171038		0.217907		0.0651175		0.019906		0.0082358		0.0119778		0.0167108		0.0032123		0.0073302
	RS1_AK58_1	0.265614		0.351999		0.0858675		0.0322728		0.138179		0.0173474		0.0319415		0.0125655		0.0247169		0.0184859		0.00823897		0.0127725
	RS1_AK58_2	0.235665		0.220587		0.108987		0.0302413		0.211476		0.116463		0.0159489		0.00891947		0.0184548		0.0176053		0.00424737		0.0114042
	RS1_AK58_3	0.30534		0.233143		0.0995979		0.0205742		0.204246		0.0470401		0.0222576		0.00897784		0.0202001		0.0259983		0.00411484		0.00851024
	RS1_AK58_4	0.276009		0.219945		0.121243		0.0181398		0.185933		0.122799		0.0146274		0.00640228		0.0105815		0.0143607		0.00226747		0.00769162
	RS1_HG116_1	0.329255		0.209423		0.0830942		0.0320709		0.197723		0.0217275		0.0274668		0.0255432		0.0193308		0.031724		0.00722147		0.0154205
	RS1_HG116_2	0.298199		0.203481		0.0822929		0.0352941		0.222449		0.0472989		0.0207683		0.0180072		0.0141056		0.0340336		0.00420168		0.0198679
	RS1_HG116_3	0.308064		0.241284		0.102776		0.0429839		0.178621		0.0147309		0.031237		0.010085		0.0193768		0.0310859		0.00577904		0.0139754
	RS1_HG116_4	0.312005		0.30899		0.074411		0.0359789		0.147698		0.0125211		0.0274953		0.0180917		0.0165585		0.0271375		0.00378188		0.0153319
	RS1_LDN_1	0.285864		0.232665		0.108197		0.0266483		0.234859		0.0115891		0.0410528		0.013095		0.0140117		0.0171545		0.00396124		0.0109016
	RS1_LDN_2	0.276922		0.309794		0.10093		0.0355072		0.179532		0.0156262		0.0214436		0.00832141		0.0210483		0.014666		0.00336998		0.0128398
	RS1_LDN_3	0.274888		0.306149		0.148123		0.0266965		0.155242		0.00780801		0.0228499		0.0114824		0.0160753		0.0181709		0.00347342		0.00904237
	RS1_LDN_4	0.283914		0.297119		0.112299		0.0335592		0.180209		0.0217285		0.0192366		0.00586879		0.0188407		0.0120636		0.00281795		0.0123431
	RS1_SY41_1	0.232636		0.317548		0.134798		0.0339696		0.160948		0.0162144		0.0177553		0.0176403		0.0235051		0.0232291		0.0049678		0.0167893
	RS1_SY41_2	0.246949		0.383378		0.0863985		0.0367166		0.13364		0.0163427		0.0200906		0.0185871		0.0149699		0.0218557		0.00540399		0.0156672
	RS1_SY41_3	0.240345		0.327134		0.112438		0.0407503		0.17484		0.00865516		0.0221772		0.0144428		0.0188625		0.0197043		0.00463012		0.0160213
	RS1_SY41_4	0.290527		0.259139		0.110731		0.033132		0.197422		0.0186834		0.0189326		0.0107741		0.0225447		0.0231052		0.00261568		0.0123933
Inoculation	RS2_CS_1	0.148261		0.110919		0.640216		0.00372655		0.0456852		0.0387663		0.00593959		0.00100477		0.00298887		0.00104293		0.000356121		0.0010938
	RS2_CS_2	0.191625		0.148376		0.477394		0.00797521		0.0784688		0.0751503		0.00507847		0.0024384		0.00667351		0.00271341		0.00216339		0.00194338
	RS2_CS_3	0.217229		0.177152		0.441656		0.00723367		0.0755151		0.0613766		0.00537045		0.00252082		0.00438404		0.00204589		0.00211895		0.00339763
	RS2_CS_4	0.180573		0.131343		0.571188		0.00311553		0.0665998		0.0334813		0.00714865		0		0.00345696		0.00113098		0.000320089		0.00164312
	RS2_AK58_1	0.1765		0.139892		0.517309		0.0181778		0.107111		0.00515994		0.00809403		0.00568268		0.00880225		0.00403015		0.00399642		0.00524425
	RS2_AK58_2	0.238656		0.199308		0.323617		0.0281136		0.162769		0.0101694		0.00724274		0.00543944		0.0122979		0.00470039		0.00387265		0.00381352
	RS2_AK58_3	0.201191		0.157761		0.400033		0.0302636		0.165205		0.0060248		0.00560609		0.00883947		0.0124218		0.00381493		0.0036521		0.00518737
	RS2_AK58_4	0.193029		0.117458		0.554885		0.0124112		0.105668		0.00613666		0.00134455		0.00344756		0.00248225		0.00120665		0		0.00193063
	RS2_HG116_1	0.123312		0.145177		0.543605		0.00604469		0.0990912		0.0595923		0.00510672		0.00556528		0.00506503		0.00352259		0.00248041		0.00143822
	RS2_HG116_2	0.115264		0.127435		0.63567		0.00306143		0.0696805		0.0259001		0.00903405		0.00426347		0.00366245		0.00251676		0.00219747		0.00131473
	RS2_HG116_3	0.14174		0.133922		0.561439		0.00508603		0.110585		0.0285108		0.00671356		0.00313881		0.00310974		0.00168565		0.00197628		0.00209254
	RS2_HG116_4	0.177391		0.147456		0.529274		0.004051		0.102085		0.0234105		0.00375251		0.00473327		0.00294231		0.00196154		0.00140719		0.00153512
	RS2_LDN_1	0.160752		0.203747		0.429051		0.0102115		0.145616		0.0168019		0.00610757		0.00726632		0.0100183		0.00376593		0.00253476		0.00412804
	RS2_LDN_2	0.144737		0.159965		0.513216		0.00701943		0.0942493		0.0579958		0.0053745		0.00477191		0.00504878		0.00350157		0.00201951		0.00210094
	RS2_LDN_3	0.161477		0.165873		0.5371		0.0080243		0.0974744		0.00698529		0.00585038		0.0050991		0.00543478		0.00228581		0.00236573		0.00203005
	RS2_LDN_4	0.207408		0.16431		0.414226		0.00886522		0.141174		0.0146691		0.0270899		0.00510228		0.00814771		0.00425722		0.0017858		0.0029657
	RS2_SY41_1	0.18607		0.124726		0.617686		0.00360592		0.0493668		0.0055806		0.00176003		0.00296201		0.00304786		0.00270444		0.0015454		0.000944409
	RS2_SY41_2	0.180005		0.117142		0.623929		0.00505661		0.0523301		0.00502301		0.00246951		0.00450223		0.00381346		0.00250311		0.00162954		0.00159594
	RS2_SY41_3	0.184209		0.1215		0.614255		0.00512636		0.0531742		0.00556144		0.00236456		0.00446429		0.00348063		0.00242131		0.00191056		0.00153223
	RS2_SY41_4	0.198092		0.137146		0.580321		0.00576545		0.0593638		0.00382663		0.00262762		0.00206638		0.0042348		0.00227047		0.00227047		0.00201536
Treatment	Wheat varieties	Alphaproteobacteria		Betaproteobacteria		Gammaproteobacteria		Deltaproteobacteria		Actinobacteria		Firmicutes		Bacteroidetes		Acidobacteria		Chloroflexi		Gemmatimonadetes		Verrucomicrobia		Others
Control	CS	b		cd		c		c		a			a	bc		c		a		d		cde		c
	AK58	b		abc		cd		bc		ab			a	ab		b		a		bc		ab		bc
	HG116	a		bc		d		a		ab			bc	a		a		a		a		a		a
	LDN	ab		ab		c		ab		ab			cd	ab		b		a		cd		abc		b
	SY41	b		a		c		a		bc			c	ab		ab		a		ab		ab		a
Inoculation	CS	c		f		ab		e		ef			a	de		e		bc		f		e		ef
	AK58	c		ef		b		c		cd			de	de		c		b		e		bcd		d
	HG116	d		f		a		e		de			ab	de		cd		c		ef		de		f
	LDN	cd		de		b		d		d			bc	cd		c		bc		e		cde		de
	SY41	c		f		a		e		f			e	e		de		bc		ef		de		f
Note: Kruskal Wallis test, p <0.05

## Sheet: Table S4b
Table S4b The difference significance test and data of phylum-level relative abundance in the root endophytic bacterial microbiota between control and inoculated samples across wheat varieties with different disease resistances
Treatment	Alphaproteobacteria		Betaproteobacteria		Gammaproteobacteria		Deltaproteobacteria		Actinobacteria		Firmicutes		Bacteroidetes		Acidobacteria		Chloroflexi		Gemmatimonadetes		Verrucomicrobia		Others
Control	b	1.53995e-07	b	9.77742e-07	a	4.22863e-07	a	0.212958	b	0.0265475	a	0.871045	a	0.291356	a	0.486054	b	0.000152034	a	0.187485	a	0.971437	a	0.1447
Inoculation	a		a		b		a		a		a		a		a		a		a		a		a
Note: Kruskal-Wallis test, false discovery rate (FDR)-adjusted p-value (q) < 0.05
Treatmentment	Sample ID	Alphaproteobacteria		Betaproteobacteria		Gammaproteobacteria		Deltaproteobacteria		Actinobacteria		Firmicutes		Bacteroidetes		Acidobacteria		Chloroflexi		Gemmatimonadetes		Verrucomicrobia		Others
Control	R1_CS_1	0.0147414		0.0268786		0.844363		0.000268312		0.110324		0.00175192		0.000583974		0		0.000631323		0		0		0.000457709
	R1_CS_2	0.0275412		0.0445742		0.772837		0.00230082		0.150137		0.0020261		0.000446429		0		0.000137363		0		0		0
	R1_CS_3	0.0402		0.0841		0.62		0.003		0.23		0.0155		0.00385		7.26e-05		0.00162		0		0		0.000726
	R1_CS_4	0.0686408		0.156736		0.287597		0.0054146		0.461702		0.0095594		0.00443231		0		0.00368959		0		0		0.00222813
	R1_AK58_1	0.00817		0.0178		0.578		0.00103		0.06		0.334		0.000666		0		0.000263		0		0		3.51e-05
	R1_AK58_2	0.0190787		0.0410655		0.519135		0.00260454		0.122078		0.292971		0.00145407		0		0.0010546		0		0		0.000559257
	R1_AK58_3	0.0114		0.0303		0.803		0.0012		0.0899		0.0627		0.00101		0		0.000274		0		5.48e-05		0
	R1_AK58_4	0.0169		0.0403		0.456		0.00105		0.0651		0.418		0.00225		3.38e-05		8.46e-05		0		0		5.07e-05
	R1_HG116_1	0.0650731		0.122588		0.289222		0.00882477		0.42474		0.0644976		0.0216782		0.000153474		0.00191843		0		0		0.00130453
	R1_HG116_2	0.0687076		0.259639		0.166644		0.0066953		0.417048		0.0700466		0.00660295		0		0.00281664		0		0		0.0018008
	R1_HG116_3	0.0487862		0.102741		0.528414		0.00452479		0.182235		0.124421		0.00531824		0		0.00298079		0		0		0.000579002
	R1_HG116_4	0.0722613		0.21128		0.406669		0.00615475		0.271851		0.0200599		0.00553602		0		0.00478703		0.000325648		0		0.00107464
	R1_LDN_1	0.0336502		0.0479998		0.415133		0.00468614		0.483254		0.00553335		0.00664531		0		0.0023563		0		0		0.00074131
	R1_LDN_2	0.0279		0.0428		0.675		0.00209		0.246		0.00194		0.00298		0		0.00116		7.08e-05		0		0.000236
	R1_LDN_3	0.0189		0.0443		0.548		0.00493		0.373		0.00408		0.00334		7.77e-05		0.000194		0.000155		0		0.00233
	R1_LDN_4	0.0182567		0.034256		0.718389		0.00262423		0.220943		0.00366827		0.000253958		0		0.000705438		0		0		0.00090296
	R1_SY41_1	0.0595676		0.242685		0.247408		0.00379869		0.429273		0.0111086		0.00273095		0		0.00242295		0.000143734		0		0.000862405
	R1_SY41_2	0.0647688		0.228598		0.179851		0.00339955		0.494561		0.0215502		0.00342911		0		0.00127114		0		0		0.00257183
	R1_SY41_3	0.0227		0.147		0.502		0.00281		0.318		0.00394		0.00267		0		0.000816		0		0		5.63e-05
	R1_SY41_4	0.0341856		0.147972		0.485999		0.0019546		0.318002		0.00801787		0.00223383		0		0.00163549		0		0		0
Inoculation	R2_CS_1	0.239969		0.324722		0.139826		0.00637573		0.250962		0.0251731		0.0062658		0		0.00604595		0		0		0.000659558
	R2_CS_2	0.133869		0.276861		0.0880394		0		0.469012		0.00832609		0		0		0.0199102		0		0		0.00398205
	R2_CS_3	0.135847		0.356598		0.14644		0.000311575		0.327621		0.0062315		0.0147998		0		0.00841253		0		0		0.0037389
	R2_CS_4	0.11556		0.261692		0.268881		0.00573248		0.328389		0.00564149		0.00618744		0		0.00791629		0		0		0
	R2_AK58_1	0.149576		0.19459		0.0387566		0.0161486		0.553088		0.0131207		0.00928543		0		0.01413		0		0		0.011304
	R2_AK58_2	0.131435		0.25211		0.0092827		0		0.556118		0.0274262		0.00316456		0		0.00654008		0		0		0.0139241
	R2_AK58_3	0.153388		0.194597		0.0299145		0.0140415		0.508852		0.0764652		0.00656288		0		0.00534188		0		0		0.0108364
	R2_AK58_4	0.165561		0.228514		0.072674		0.0350255		0.435581		0.0259219		0.0151211		0		0.0106465		0		0		0.0109551
	R2_HG116_1	0.131635		0.373223		0.0185837		0		0.420527		0.0306913		0.001971		0		0.0230888		0		0.000281571		0
	R2_HG116_2	0.126842		0.295138		0.0392508		0.0125327		0.423358		0.0829087		0.00385622		0		0.0139099		0		0		0.00220355
	R2_HG116_3	0.104844		0.270497		0.0620675		0		0.522541		0		0.0121619		0		0.0180331		0.00146781		0		0.0083875
	R2_HG116_4	0.123368		0.228645		0.0491023		0.00652884		0.456882		0.038765		0.015778		0.000816105		0.0505985		0		0		0.0295158
	R2_LDN_1	0.134367		0.451458		0.124769		0.0110742		0.213732		0.0564784		0.00812108		0		0		0		0		0
	R2_LDN_2	0.145402		0.381316		0.230643		0.00327154		0.237368		0		0.00199927		0		0		0		0		0
	R2_LDN_3	0.14614		0.423984		0.0400707		0		0.384207		0		0.00559811		0		0		0		0		0
	R2_LDN_4	0.125721		0.271769		0.226349		0.00301129		0.353325		0.00326223		0		0		0.0165621		0		0		0
	R2_SY41_1	0.0737724		0.37176		0.023886		0.0114339		0.478111		0.0126087		0.00610854		0		0.0193437		0		0		0.00297596
	R2_SY41_2	0.0729034		0.235817		0.184898		0.00360842		0.238557		0.253057		0.00026729		0		0.0108921		0		0		0
	R2_SY41_3	0.0664279		0.239928		0.199731		0.00787825		0.214324		0.256759		0.000537153		0		0.00957923		0		0		0.00483438
	R2_SY41_4	0.0656764		0.24468		0.199366		0.00709338		0.215639		0.256113		0		0.00150213		0.00817825		0		0		0.00175248
Treatment	Wheat varieties	Alphaproteobacteria		Betaproteobacteria		Gammaproteobacteria		Deltaproteobacteria		Actinobacteria		Firmicutes		Bacteroidetes		Acidobacteria		Chloroflexi		Gemmatimonadetes		Verrucomicrobia		Others
Control	CS	e		e		a		ab		cd		de		bc		a		cd		a		a		bcd
	AK58	f		e		a		b		d		a		c		a		d		a		a		cd
	HG116	cd		d		b		a		bc		abc		a		a		bc		a		a		bc
	LDN	ef		e		a		ab		bc		e		abc		a		cd		a		a		bc
	SY41	de		d		b		ab		abc		cde		abc		a		cd		a		a		bcd
Inoculation	CS	ab		ab		c		ab		bc		cde		abc		a		ab		a		a		bc
	AK58	a		cd		e		a		a		abcd		a		a		ab		a		a		a
	HG116	b		ab		de		ab		ab		bcde		ab		a		a		a		a		ab
	LDN	ab		a		c		ab		c		e		abc		a		d		a		a		d
	SY41	c		bc		cd		a		c		ab		c		a		a		a		a		bc
Note: Kruskal Wallis test, p <0.05

## Sheet: Table S4c
Table S4c The difference significance test and data of phylum-level relative abundance in the rhizosphere fungal microbiota between control and inoculated samples across wheat varieties with different disease resistances
Treatment	Wheat varieties	Sordariomycetes		Basidiomycota		Dothideomycetes		Mortierellomycota		Eurotiomycetes		Chytridiomycota		Glomeromycota		Pezizomycetes		Others
Control		b	0.000591764	a	0.357728	a	0.104588	a	1.7828e-07	a	0.766046	a	0.185021	a	1.17422e-05	a	0.432775	a	0.00319362
Inoculation		a		a		a		b		a		a		b		a		b
Note: Kruskal-Wallis test, false discovery rate (FDR)-adjusted p-value (q) < 0.05
Treatment	Sample ID	Sordariomycetes		Basidiomycota		Dothideomycetes		Mortierellomycota		Eurotiomycetes		Chytridiomycota		Glomeromycota		Pezizomycetes		Others
Control	RS1_CS_1	0.616548		0.144339		0.0484089		0.0874446		0.017107		0.0108197		0.00183221		0.00318226		0.0703182
	RS1_CS_2	0.431467		0.289687		0.0369908		0.169925		0.0116186		0.00779192		0.00804148		0.00249563		0.0419821
	RS1_CS_3	0.524712		0.157354		0.0574634		0.17264		0.00940311		0.0356364		0.00211229		0.000204415		0.0404742
	RS1_CS_4	0.422404		0.160043		0.142846		0.212764		0.0102759		0.00647994		0.00385345		0.00182128		0.0395123
	RS1_AK58_1	0.417909		0.17074		0.171805		0.114166		0.0156878		0.0194157		0.00884054		0.00194766		0.0794887
	RS1_AK58_2	0.478025		0.281108		0.0400314		0.100183		0.014058		0.00998171		0.00653253		0.00763		0.062451
	RS1_AK58_3	0.616937		0.081165		0.0396255		0.109151		0.037608		0.00631111		0.00387978		0.00584553		0.0994775
	RS1_AK58_4	0.564135		0.0896007		0.100253		0.156659		0.0333432		0.00193222		0.00393876		0.00413694		0.0460018
	RS1_HG116_1	0.384869		0.210121		0.0215198		0.132784		0.0161063		0.00847344		0.020612		0.00242098		0.203093
	RS1_HG116_2	0.552874		0.0987301		0.0803155		0.0922543		0.0297023		0.00217069		0.0178358		0.023552		0.102565
	RS1_HG116_3	0.510249		0.114586		0.0654418		0.116434		0.0140702		0.0304687		0.0177143		0.00288491		0.128151
	RS1_HG116_4	0.524883		0.194692		0.0455386		0.084706		0.0233125		0.0243108		0.00698787		0.00320033		0.0923691
	RS1_LDN_1	0.34997		0.312042		0.139816		0.0557423		0.0173548		0.00787288		0.00540183		0.00735569		0.104445
	RS1_LDN_2	0.419016		0.221975		0.0874145		0.133376		0.011158		0.027095		0.00189083		0.00143371		0.0966401
	RS1_LDN_3	0.461268		0.195972		0.0423822		0.113019		0.0133134		0.0764403		0.00519931		0.00958458		0.0828213
	RS1_LDN_4	0.364562		0.216369		0.0844044		0.182393		0.0182815		0.0302067		0.00928139		0.0017719		0.0927296
	RS1_SY41_1	0.399881		0.0685202		0.0285321		0.186674		0.01713		0.0282619		0.0161844		0.00686283		0.247953
	RS1_SY41_2	0.470152		0.0391762		0.0328305		0.25094		0.0235589		0.021659		0.00854961		0.00159593		0.151537
	RS1_SY41_3	0.349271		0.11336		0.0765945		0.146678		0.0622183		0.013463		0.0159965		0.00182648		0.220592
	RS1_SY41_4	0.561754		0.132021		0.042862		0.134531		0.0166654		0.00598294		0.0218934		0.00569983		0.0785898
Inoculation	RS2_CS_1	0.720306		0.0629367		0.0330786		0.0443231		0.0213428		0.00423035		0.000245633		0.00150109		0.112036
	RS2_CS_2	0.72613		0.13087		0.038892		0.0295129		0.0120053		0.00397049		0.000719065		0.00100044		0.0568999
	RS2_CS_3	0.83827		0.0738395		0.0304924		0.0190238		0.0113328		0.00119578		0.000108708		0		0.0257365
	RS2_CS_4	0.836364		0.0692042		0.033065		0.0189613		0.0120855		0.00110295		0		0.000375472		0.028841
	RS2_AK58_1	0.549306		0.166678		0.099154		0.0213198		0.0966723		0.0168302		0.00530175		0.00248167		0.0422561
	RS2_AK58_2	0.541849		0.24903		0.0497936		0.0631803		0.0130114		0.0418178		0.00437883		0.00272113		0.0342174
	RS2_AK58_3	0.475861		0.268555		0.066238		0.0477246		0.0177928		0.0360845		0.00515493		0.018846		0.0637437
	RS2_AK58_4	0.63179		0.0650668		0.0847328		0.0941141		0.0372472		0.0148248		0.00180677		0.00162146		0.0687962
	RS2_HG116_1	0.566074		0.0857805		0.280526		0.0189335		0.0123004		0.00534518		0		0.000386399		0.0306543
	RS2_HG116_2	0.603378		0.0626104		0.262808		0.0267389		0.0108393		0.00661736		0.000329371		0.000988113		0.0256909
	RS2_HG116_3	0.720161		0.0440015		0.150569		0.0180177		0.0112482		0.00362406		0.000205135		0.0031796		0.0489931
	RS2_HG116_4	0.562737		0.162303		0.128948		0.0443992		0.0205175		0.0164671		0.00141653		0.00325358		0.0599588
	RS2_LDN_1	0.383434		0.20936		0.226973		0.0377841		0.0128526		0.0199929		0.00023801		0.00243961		0.106926
	RS2_LDN_2	0.529206		0.246717		0.118616		0.0371656		0.0131108		0.00784877		0.000331638		0.0101702		0.036834
	RS2_LDN_3	0.388463		0.303442		0.207824		0.0290064		0.010419		0.00283236		0.00139089		0.00700503		0.0496169
	RS2_LDN_4	0.56587		0.0686262		0.218828		0.0299699		0.0208988		0.00544907		0.00067312		0.00442336		0.0852619
	RS2_SY41_1	0.604606		0.157646		0.056245		0.0537134		0.0223439		0.0179137		0.00299937		0.00561349		0.0789191
	RS2_SY41_2	0.562125		0.163386		0.052367		0.0860071		0.02384		0.0263539		0.00436746		0.00264178		0.0789126
	RS2_SY41_3	0.675548		0.109169		0.0643068		0.0364896		0.0343078		0.013145		0.00310898		0.00441802		0.0595069
	RS2_SY41_4	0.584643		0.208411		0.0620393		0.0406342		0.0183409		0.0130562		0.00528466		0.00492939		0.062661
Treatment	Wheat varieties	Sordariomycetes		Basidiomycota		Dothideomycetes		Mortierellomycota		Eurotiomycetes		Chytridiomycota		Glomeromycota		Pezizomycetes		Others
Control	CS	cd		a		cd		ab		f		ab		b		bc		cd
	AK58	bc		ab		cd		ab		abcd		bc		b		ab		bc
	HG116	cd		ab		cde		b		abcde		ab		a		ab		a
	LDN	d		a		bc		ab		bcdef		a		b		ab		ab
	SY41	cd		b		de		a		abc		ab		a		ab		a
Inoculation	CS	a		b		e		de		def		c		c		c		cd
	AK58	bc		a		c		c		ab		a		b		ab		cd
	HG116	ab		b		a		e		ef		bc		c		abc		d
	LDN	cd		a		ab		cde		cdef		bc		c		a		bcd
	SY41	ab		ab		cd		cd		a		ab		b		ab		bcd
Note: Kruskal Wallis test, p <0.05

## Sheet: Table S4d
Table S4d The difference significance test and data of phylum-level relative abundance in the root endophytic fungal microbiota between control and inoculated samples across wheat varieties with different disease resistances
Treatment	Wheat varieties	Sordariomycetes		Basidiomycota		Dothideomycetes		Mortierellomycota		Eurotiomycetes		Chytridiomycota		Glomeromycota		Pezizomycetes		Others
Control		a	0.70491	a	0.372043	a	0.176214	a	0.00379933	b	1.92071e-05	b	0.0393106	a	0.000550574	a	0.383001	b	0.000437258
Inoculation		a		a		a		b		a		a		b		a		a
Note: Kruskal-Wallis test, false discovery rate (FDR)-adjusted p-value (q) < 0.05
Treatment	Sample ID	Sordariomycetes		Basidiomycota		Dothideomycetes		Mortierellomycota		Eurotiomycetes		Chytridiomycota		Glomeromycota		Pezizomycetes		Others
Control	R1_CS_1	0.681185		0.132487		0.161106		0.0165369		0.00253181		6.40964e-05		0		0		0.00608916
	R1_CS_2	0.843749		0.0197073		0.108489		0.00297902		0.00510688		0		0.00533604		0.00759485		0.00703833
	R1_CS_3	0.743052		0.0407879		0.202375		0.00490088		0.00120151		0		0.000932747		0.000600753		0.00614981
	R1_CS_4	0.609858		0.142116		0.224802		0.00774795		0.0028853		0.000353097		0.00252212		0.000151327		0.00956387
	R1_AK58_1	0.42887		0.16084		0.385635		0.00190073		0.000187396		0		0.0184451		0.000776356		0.00334636
	R1_AK58_2	0.818547		0.0371552		0.120471		0.0104467		0.000977769		0		0.00221285		0		0.0101894
	R1_AK58_3	0.426166		0.215097		0.118229		0.00884956		0.010078		0		0.021521		0.0726619		0.127397
	R1_AK58_4	0.482017		0.0647103		0.252445		0.00647103		0.00970655		0		0.000752445		0.048608		0.13529
	R1_HG116_1	0.86439		0.0171386		0.0952722		0.00387736		0.000521326		0		0.0135219		0		0.00527842
	R1_HG116_2	0.811209		0.00218256		0.0847075		0.00645067		0.000994277		0.000533514		0.0200795		0.0307498		0.0430934
	R1_HG116_3	0.662		0.192		0.119		0.00749		0.000456		0		0.0134		8.44e-05		0.00596
	R1_HG116_4	0.764177		0.0175261		0.148931		0.00732761		0.00114836		0		0.0501996		0		0.0106907
	R1_LDN_1	0.566238		0.0695433		0.335121		0.0109172		0.0040104		0		0.00451541		0.00147048		0.00818418
	R1_LDN_2	0.68483		0.0361251		0.237178		0.00636743		0.00222676		0		0.000644105		0.00749002		0.0251385
	R1_LDN_3	0.560432		0.0463952		0.362001		0.00408594		0.00112034		0		0.00108739		0.00059312		0.024285
	R1_LDN_4	0.66127		0.103325		0.195505		0.00684918		0.003303		0.00376907		0.0040933		0.00832844		0.0135565
	R1_SY41_1	0.784033		0.0077303		0.142866		0.0416346		0.00121889		0.000256608		0.0133757		0.00429818		0.00458686
	R1_SY41_2	0.864		0.00698		0.0592		0.0253		8.61e-05		0.00056		0.0384		0.000172		0.00506
	R1_SY41_3	0.785038		0.0966767		0.0718675		0.0184085		0.000998515		0.00448052		0.0100876		0.001741		0.010702
	R1_SY41_4	0.698706		0.0339424		0.10436		0.0345165		0.00435678		0.000439056		0.032355		0.0441758		0.0471478
Inoculation	R2_CS_1	0.814966		0.0383957		0.0942029		0.00192901		0.0209843		0		0.000956119		0		0.0285662
	R2_CS_2	0.684418		0.100559		0.103211		0.00372706		0.0134031		0.00107511		0		0		0.0936067
	R2_CS_3	0.725341		0.0390702		0.208537		0.00097958		0.00987115		0		0		0.000565142		0.0156356
	R2_CS_4	0.687098		0.129942		0.0948927		0.00448416		0.0219592		0.00075835		0.0010551		0.000494576		0.0593162
	R2_AK58_1	0.730706		0.129312		0.0595779		0.024009		0.0081434		0.00772219		0.00336968		0.00477372		0.0323864
	R2_AK58_2	0.896847		0.0250687		0.0518645		0.00227659		0.00240743		0		0		0.00418684		0.0173492
	R2_AK58_3	0.900763		0.0137305		0.0630585		0.00167091		0.000435888		0.00036324		0		0		0.0199782
	R2_AK58_4	0.582774		0.230098		0.0818016		0.00759049		0.00959789		0.00589674		0.0082178		0.00464212		0.0693808
	R2_HG116_1	0.681871		0.0373345		0.16481		0.00688017		0.0340516		0.00136206		0.0102329		0.0067754		0.0566828
	R2_HG116_2	0.72387		0.0574653		0.162658		0.00498138		0.0130368		0.0022663		0.0009873		0.000359018		0.034376
	R2_HG116_3	0.653276		0.124225		0.167205		0.00600632		0.0157754		0.000600632		0		0.00134259		0.0315685
	R2_HG116_4	0.684391		0.0944201		0.130233		0.00616338		0.0262217		0		0		0		0.0585704
	R2_LDN_1	0.374346		0.085199		0.428454		0.00517122		0.0020811		0		0		0		0.104749
	R2_LDN_2	0.358352		0.10565		0.414644		0.0061187		0.0230471		0		0		0.00387518		0.0883133
	R2_LDN_3	0.385739		0.151225		0.339076		0.00644147		0.0272639		0.00142311		0.00367014		0.0098869		0.0752753
	R2_LDN_4	0.442322		0.0886846		0.38189		0.010918		0.02265		0		0.000957717		0.00392664		0.048652
	R2_SY41_1	0.855269		0.0411611		0.0516691		0.000435414		0.0112046		0.000783745		0.00197387		0.00203193		0.0354717
	R2_SY41_2	0.876758		0.0284184		0.0527807		0.000182003		0.00902213		0.000156002		0.000312004		0.00392606		0.0284444
	R2_SY41_3	0.822653		0.0624267		0.051252		0.00165551		0.0133821		0.00213837		0.00496655		0		0.0415258
	R2_SY41_4	0.869819		0.0398966		0.0375711		0.00335917		0.0224289		0.000671835		0.000930233		0.00129199		0.024031
Treatment	Wheat varieties	Sordariomycetes		Basidiomycota		Dothideomycetes		Mortierellomycota		Eurotiomycetes		Chytridiomycota		Glomeromycota		Pezizomycetes		Others
Control	CS	bc		ab		bc		b		b		abc		bc		a		d
	AK58	cd		a		b		b		b		c		ab		a		abc
	HG116	ab		ab		de		b		b		bc		a		a		cd
	LDN	cd		ab		ab		b		b		abc		bc		a		bcd
	SY41	ab		b		ef		a		b		ab		a		a		cd
Inoculation	CS	bc		ab		cde		cd		a		abc		c		a		ab
	AK58	ab		ab		fg		bc		b		ab		bc		a		abc
	HG116	bc		ab		bcd		bc		a		ab		bc		a		ab
	LDN	d		a		a		b		a		abc		c		a		a
	SY41	a		ab		g		d		a		a		bc		a		abc
Note: Kruskal Wallis test, p <0.05
