# Supplementary material for: Synthetic Polyploidisation Enhances Fusarium graminearum Tolerance in Wheat by Reshaping the Transcriptome and Strengthening the Microbiome
Source: Plant Biotechnol J. 2025 Aug 10;23(11):5252–78. doi: 10.1111/pbi.70295 (PMC12576463; doi:10.1111/pbi.70295)
Supplement: Supplementary file 2 — Table S1: DEGs among the different ploidy‐level wheat accessions. Table S2: The difference significance test and data of phylum and family‐level relative abundance of root‐associated microbiota among the different ploidy‐level wheat accessions. Table S3: The hub genes in three key modules associated with the F. graminearum‐tolerant SHW line HG116 and F. graminearum‐resistant variety AK58. Table S4: The difference significance test and data of phylum‐level relative abundance of root‐associated microbial communities between control and inoculated samples of all wheat varieties. Table S5: The discriminating amplicon sequence variants (ASVs) between control and PH‐1 inoculated samples in the root‐associated microbiota of all wheat varieties. Table S6: The difference analysis of MetaCyc pathways of root‐associated bacteria microbiomes between control and PH‐1 inoculated samples of all wheat varieties. Table S7: The discriminating bacterial ASVs in the root‐associated bacterial microbiota between the F. graminearum‐tolerant/resistant allohexaploids and the F. graminearum‐susceptible wheat varieties following PH‐1 infection. Table S8: The full names of the abbreviations for the descriptions of MetaCyc pathways in Figures S25–S28. Table S9: Bacterial and fungal metadata and sequencing statistics. [file PBI-23-5252-s002.zip › Table S5 The discriminating amplicon sequence variants (ASVs) between control and PH-1 inoculated samples in the root-associated microbiota of all wheat varieties..xlsx]

## Sheet: Table S5a
Table S5a The discriminating bacterial amplicon sequence variants (ASVs) between control and inoculated groups in the rhizosphere bacterial microbiota of all wheat varieties
ASV_ID	baseMean	log2FoldChange	lfcSE	stat	pvalue	padj	DCB	Label	Phylum	Class	Order	Family	Genus	Species
ASV1052	45.9533	-4.76838	0.392715	-12.1421	6.32e-34	6.09e-32	Depleted	ASV1052|Ramlibacter	Proteobacteria	Betaproteobacteria	Burkholderiales	Comamonadaceae	Ramlibacter
ASV1156	35.2496	-5.5551	0.552664	-10.0515	9.05e-24	8.2e-22	Depleted	ASV1156|Comamonadaceae	Proteobacteria	Betaproteobacteria	Burkholderiales	Comamonadaceae
ASV1335	19.9197	-3.815	0.386835	-9.86207	6.08e-23	5.2e-21	Depleted	ASV1335|Mesorhizobium	Proteobacteria	Alphaproteobacteria	Rhizobiales	Phyllobacteriaceae	Mesorhizobium
ASV746	16.5763	-4.42735	0.466038	-9.49997	2.1e-21	1.7e-19	Depleted	ASV746|Gemm-1	Gemmatimonadetes	Gemm-1
ASV732	21.9919	-4.18617	0.44334	-9.44233	3.65e-21	2.81e-19	Depleted	ASV732|Phenylobacterium	Proteobacteria	Alphaproteobacteria	Caulobacterales	Caulobacteraceae	Phenylobacterium
ASV1447	27.9141	-5.21209	0.556825	-9.36038	7.95e-21	5.83e-19	Depleted	ASV1447|Rubrivivax	Proteobacteria	Betaproteobacteria	Burkholderiales	Comamonadaceae	Rubrivivax	gelatinosus
ASV898	12.6702	-4.01346	0.439598	-9.12985	6.86e-20	4.8e-18	Depleted	ASV898|Lacibacter	Bacteroidetes	[Saprospirae]	[Saprospirales]	Chitinophagaceae	Lacibacter	cauensis
ASV590	17.9739	-4.55268	0.523782	-8.69193	3.56e-18	2.39e-16	Depleted	ASV590|SC-I-84	Proteobacteria	Betaproteobacteria	SC-I-84
ASV1211	13.3169	-4.1011	0.480699	-8.53155	1.44e-17	8.9e-16	Depleted	ASV1211|[Pedosphaerales]	Verrucomicrobia	[Pedosphaerae]	[Pedosphaerales]
ASV297	15.3495	-4.31734	0.507256	-8.51116	1.72e-17	1.02e-15	Depleted	ASV297|Ellin5301	Gemmatimonadetes	Gemmatimonadetes	Gemmatimonadales	Ellin5301
ASV464	23.2613	-3.2177	0.388356	-8.28544	1.18e-16	6.72e-15	Depleted	ASV464|Chitinophagaceae	Bacteroidetes	[Saprospirae]	[Saprospirales]	Chitinophagaceae
ASV1362	12.6665	-4.01949	0.491029	-8.18585	2.7e-16	1.49e-14	Depleted	ASV1362|Acidimicrobiales	Actinobacteria	Acidimicrobiia	Acidimicrobiales
ASV85	12.5789	-4.00994	0.491555	-8.15766	3.42e-16	1.82e-14	Depleted	ASV85|Steroidobacter	Proteobacteria	Gammaproteobacteria	Xanthomonadales	Sinobacteraceae	Steroidobacter
ASV1267	23.9036	-4.98301	0.613501	-8.12226	4.58e-16	2.35e-14	Depleted	ASV1267|Comamonadaceae	Proteobacteria	Betaproteobacteria	Burkholderiales	Comamonadaceae
ASV1137	70.6344	-2.37616	0.293942	-8.08378	6.28e-16	3.12e-14	Depleted	ASV1137|Rhodoplanes	Proteobacteria	Alphaproteobacteria	Rhizobiales	Hyphomicrobiaceae	Rhodoplanes
ASV343	16.2437	-3.36008	0.416668	-8.06417	7.37e-16	3.55e-14	Depleted	ASV343|Phenylobacterium	Proteobacteria	Alphaproteobacteria	Caulobacterales	Caulobacteraceae	Phenylobacterium
ASV600	26.4988	-3.76233	0.470909	-7.98951	1.35e-15	6.14e-14	Depleted	ASV600|Pseudomonas	Proteobacteria	Gammaproteobacteria	Pseudomonadales	Pseudomonadaceae	Pseudomonas
ASV1191	20.4378	-3.09306	0.393447	-7.86144	3.8e-15	1.67e-13	Depleted	ASV1191|Rhodospirillaceae	Proteobacteria	Alphaproteobacteria	Rhodospirillales	Rhodospirillaceae
ASV1506	21.7029	-3.12853	0.40442	-7.73585	1.03e-14	4.4e-13	Depleted	ASV1506|Xanthomonadaceae	Proteobacteria	Gammaproteobacteria	Xanthomonadales	Xanthomonadaceae
ASV1306	12.2687	-3.24825	0.421068	-7.71432	1.22e-14	5.07e-13	Depleted	ASV1306|Gemm-1	Gemmatimonadetes	Gemm-1
ASV792	16.1765	-4.39896	0.570756	-7.70725	1.29e-14	5.21e-13	Depleted	ASV792|Xanthomonadaceae	Proteobacteria	Gammaproteobacteria	Xanthomonadales	Xanthomonadaceae
ASV825	20.2304	-3.37789	0.438922	-7.69587	1.41e-14	5.55e-13	Depleted	ASV825|Xanthomonadaceae	Proteobacteria	Gammaproteobacteria	Xanthomonadales	Xanthomonadaceae
ASV1558	13.3745	-3.62963	0.474517	-7.6491	2.02e-14	7.68e-13	Depleted	ASV1558|Kaistobacter	Proteobacteria	Alphaproteobacteria	Sphingomonadales	Sphingomonadaceae	Kaistobacter
ASV1428	27.8632	-3.80399	0.49739	-7.6479	2.04e-14	7.68e-13	Depleted	ASV1428|Ramlibacter	Proteobacteria	Betaproteobacteria	Burkholderiales	Comamonadaceae	Ramlibacter
ASV1078	90.0059	-3.33237	0.440792	-7.55997	4.03e-14	1.44e-12	Depleted	ASV1078|Pseudomonas	Proteobacteria	Gammaproteobacteria	Pseudomonadales	Pseudomonadaceae	Pseudomonas	alcaligenes
ASV29	7.98454	-3.29025	0.438681	-7.50032	6.37e-14	2.23e-12	Depleted	ASV29|Solirubrobacterales	Actinobacteria	Thermoleophilia	Solirubrobacterales
ASV1552	9.87513	-3.62931	0.485471	-7.47586	7.67e-14	2.63e-12	Depleted	ASV1552|Rhodoplanes	Proteobacteria	Alphaproteobacteria	Rhizobiales	Hyphomicrobiaceae	Rhodoplanes
ASV221	12.2423	-3.9733	0.537165	-7.39678	1.4e-13	4.67e-12	Depleted	ASV221|Kaistobacter	Proteobacteria	Alphaproteobacteria	Sphingomonadales	Sphingomonadaceae	Kaistobacter
ASV58	10.915	-3.79502	0.515181	-7.36639	1.75e-13	5.75e-12	Depleted	ASV58|Gemmatimonadetes	Gemmatimonadetes	Gemmatimonadetes
ASV143	10.7914	-3.77806	0.513678	-7.35492	1.91e-13	6.13e-12	Depleted	ASV143|Kaistobacter	Proteobacteria	Alphaproteobacteria	Sphingomonadales	Sphingomonadaceae	Kaistobacter
ASV1237	10.0706	-2.92992	0.402009	-7.2882	3.14e-13	9.88e-12	Depleted	ASV1237|C111	Actinobacteria	Acidimicrobiia	Acidimicrobiales	C111
ASV212	8.40142	-3.37315	0.464096	-7.26821	3.64e-13	1.12e-11	Depleted	ASV212|NB1-j	Proteobacteria	Deltaproteobacteria	NB1-j
ASV1455	35.9578	-3.01882	0.415503	-7.26546	3.72e-13	1.12e-11	Depleted	ASV1455|Rhodoplanes	Proteobacteria	Alphaproteobacteria	Rhizobiales	Hyphomicrobiaceae	Rhodoplanes
ASV287	21.0543	-3.36139	0.467117	-7.19604	6.2e-13	1.8e-11	Depleted	ASV287|N1423WL	Gemmatimonadetes	Gemmatimonadetes	N1423WL
ASV661	63.3844	-1.84068	0.259559	-7.09156	1.33e-12	3.68e-11	Depleted	ASV661|Asticcacaulis	Proteobacteria	Alphaproteobacteria	Caulobacterales	Caulobacteraceae	Asticcacaulis	biprosthecium
ASV1023	22.8518	-2.84333	0.401012	-7.09038	1.34e-12	3.68e-11	Depleted	ASV1023|Gemmatimonadetes	Gemmatimonadetes	Gemmatimonadetes
ASV555	8.8761	-3.47062	0.491467	-7.06176	1.64e-12	4.44e-11	Depleted	ASV555|Chitinophagaceae	Bacteroidetes	[Saprospirae]	[Saprospirales]	Chitinophagaceae
ASV683	24.5801	-2.56473	0.366324	-7.00128	2.54e-12	6.74e-11	Depleted	ASV683|C111	Actinobacteria	Acidimicrobiia	Acidimicrobiales	C111
ASV163	27.9748	-3.72843	0.533221	-6.99227	2.7e-12	7.06e-11	Depleted	ASV163|Phenylobacterium	Proteobacteria	Alphaproteobacteria	Caulobacterales	Caulobacteraceae	Phenylobacterium
ASV1478	14.1207	-4.19605	0.618652	-6.78257	1.18e-11	3.03e-10	Depleted	ASV1478|Kaistobacter	Proteobacteria	Alphaproteobacteria	Sphingomonadales	Sphingomonadaceae	Kaistobacter
ASV1536	7.84552	-3.04187	0.450959	-6.74534	1.53e-11	3.86e-10	Depleted	ASV1536|Sva0725	Acidobacteria	Sva0725	Sva0725
ASV484	12.9446	-4.05213	0.605403	-6.69327	2.18e-11	5.34e-10	Depleted	ASV484|Gemmatimonadetes	Gemmatimonadetes	Gemmatimonadetes
ASV369	43.1136	-3.75015	0.565606	-6.63032	3.35e-11	7.82e-10	Depleted	ASV369|Pelomonas	Proteobacteria	Betaproteobacteria	Burkholderiales	Comamonadaceae	Pelomonas
ASV1400	27.7284	-3.42729	0.519291	-6.59994	4.11e-11	9.46e-10	Depleted	ASV1400|Gaiellaceae	Actinobacteria	Thermoleophilia	Gaiellales	Gaiellaceae
ASV847	9.32442	-3.14043	0.477611	-6.57529	4.86e-11	1.1e-09	Depleted	ASV847|Syntrophobacteraceae	Proteobacteria	Deltaproteobacteria	Syntrophobacterales	Syntrophobacteraceae
ASV723	7.06553	-3.10111	0.473461	-6.54988	5.76e-11	1.29e-09	Depleted	ASV723|Cytophagaceae	Bacteroidetes	Cytophagia	Cytophagales	Cytophagaceae
ASV1531	6.14931	-2.88772	0.442065	-6.53235	6.47e-11	1.43e-09	Depleted	ASV1531|Rhizobiales	Proteobacteria	Alphaproteobacteria	Rhizobiales
ASV505	12.5653	-4.01485	0.61921	-6.48382	8.94e-11	1.94e-09	Depleted	ASV505|Bradyrhizobium	Proteobacteria	Alphaproteobacteria	Rhizobiales	Bradyrhizobiaceae	Bradyrhizobium	elkanii
ASV1135	12.6446	-4.02157	0.624283	-6.44191	1.18e-10	2.53e-09	Depleted	ASV1135|Xanthomonadaceae	Proteobacteria	Gammaproteobacteria	Xanthomonadales	Xanthomonadaceae
ASV616	7.46567	-3.1964	0.497348	-6.42689	1.3e-10	2.75e-09	Depleted	ASV616|Cytophagaceae	Bacteroidetes	Cytophagia	Cytophagales	Cytophagaceae
ASV622	10.045	-3.66121	0.570325	-6.41952	1.37e-10	2.85e-09	Depleted	ASV622|Xanthomonadaceae	Proteobacteria	Gammaproteobacteria	Xanthomonadales	Xanthomonadaceae
ASV916	78.8423	-1.47984	0.230936	-6.40803	1.47e-10	3.03e-09	Depleted	ASV916|Rhodospirillaceae	Proteobacteria	Alphaproteobacteria	Rhodospirillales	Rhodospirillaceae
ASV1192	14.4637	-2.75262	0.431561	-6.37829	1.79e-10	3.63e-09	Depleted	ASV1192|Piscirickettsiaceae	Proteobacteria	Gammaproteobacteria	Thiotrichales	Piscirickettsiaceae
ASV257	6.34797	-2.92384	0.46043	-6.35023	2.15e-10	4.3e-09	Depleted	ASV257|Saprospiraceae	Bacteroidetes	[Saprospirae]	[Saprospirales]	Saprospiraceae
ASV867	7.28731	-3.1613	0.507099	-6.23409	4.54e-10	8.86e-09	Depleted	ASV867|EB1017	Actinobacteria	Acidimicrobiia	Acidimicrobiales	EB1017
ASV249	13.5007	-4.20085	0.680105	-6.17676	6.54e-10	1.26e-08	Depleted	ASV249|Streptomyces	Actinobacteria	Actinobacteria	Actinomycetales	Streptomycetaceae	Streptomyces
ASV665	8.51727	-3.41181	0.55286	-6.17121	6.78e-10	1.29e-08	Depleted	ASV665|Phenylobacterium	Proteobacteria	Alphaproteobacteria	Caulobacterales	Caulobacteraceae	Phenylobacterium
ASV853	14.5126	-2.63417	0.429082	-6.13907	8.3e-10	1.53e-08	Depleted	ASV853|Rhodospirillaceae	Proteobacteria	Alphaproteobacteria	Rhodospirillales	Rhodospirillaceae
ASV839	18.5198	-2.38648	0.388781	-6.13836	8.34e-10	1.53e-08	Depleted	ASV839|Rhodoplanes	Proteobacteria	Alphaproteobacteria	Rhizobiales	Hyphomicrobiaceae	Rhodoplanes
ASV10	27.154	-5.16887	0.843339	-6.12906	8.84e-10	1.6e-08	Depleted	ASV10|Pantoea	Proteobacteria	Gammaproteobacteria	Enterobacteriales	Enterobacteriaceae	Pantoea
ASV1201	155.209	-1.03879	0.16999	-6.1109	9.91e-10	1.78e-08	Depleted	ASV1201|Comamonadaceae	Proteobacteria	Betaproteobacteria	Burkholderiales	Comamonadaceae
ASV567	24.9593	-2.9133	0.481073	-6.05583	1.4e-09	2.47e-08	Depleted	ASV567|Polaromonas	Proteobacteria	Betaproteobacteria	Burkholderiales	Comamonadaceae	Polaromonas
ASV644	22.1308	-3.25667	0.538515	-6.04751	1.47e-09	2.55e-08	Depleted	ASV644|Myxococcales	Proteobacteria	Deltaproteobacteria	Myxococcales
ASV1064	7.13475	-3.13029	0.519651	-6.02383	1.7e-09	2.92e-08	Depleted	ASV1064|Kaistobacter	Proteobacteria	Alphaproteobacteria	Sphingomonadales	Sphingomonadaceae	Kaistobacter
ASV1298	24.2722	-3.3883	0.563726	-6.01055	1.85e-09	3.13e-08	Depleted	ASV1298|Streptomycetaceae	Actinobacteria	Actinobacteria	Actinomycetales	Streptomycetaceae
ASV57	9.27656	-3.53507	0.588823	-6.00362	1.93e-09	3.23e-08	Depleted	ASV57|Dechloromonas	Proteobacteria	Betaproteobacteria	Rhodocyclales	Rhodocyclaceae	Dechloromonas
ASV1047	8.3727	-3.37719	0.565511	-5.97193	2.34e-09	3.89e-08	Depleted	ASV1047|Rhodoplanes	Proteobacteria	Alphaproteobacteria	Rhizobiales	Hyphomicrobiaceae	Rhodoplanes	elegans
ASV819	10.0455	-2.55486	0.429015	-5.95518	2.6e-09	4.26e-08	Depleted	ASV819|EB1017	Actinobacteria	Acidimicrobiia	Acidimicrobiales	EB1017
ASV1063	7.90472	-3.27788	0.552211	-5.93592	2.92e-09	4.64e-08	Depleted	ASV1063|Gaiellaceae	Actinobacteria	Thermoleophilia	Gaiellales	Gaiellaceae
ASV1423	8.95799	-2.74892	0.463634	-5.92907	3.05e-09	4.79e-08	Depleted	ASV1423|Haliangiaceae	Proteobacteria	Deltaproteobacteria	Myxococcales	Haliangiaceae
ASV1059	39.6658	-1.94921	0.329031	-5.9241	3.14e-09	4.89e-08	Depleted	ASV1059|N1423WL	Gemmatimonadetes	Gemmatimonadetes	N1423WL
ASV911	16.9529	-3.28952	0.5584	-5.89098	3.84e-09	5.86e-08	Depleted	ASV911|Rheinheimera	Proteobacteria	Gammaproteobacteria	Alteromonadales	[Chromatiaceae]	Rheinheimera
ASV769	9.02098	-3.49387	0.593635	-5.88556	3.97e-09	5.9e-08	Depleted	ASV769|SC-I-84	Proteobacteria	Betaproteobacteria	SC-I-84
ASV1503	7.17769	-3.14775	0.534876	-5.88501	3.98e-09	5.9e-08	Depleted	ASV1503|Cellvibrio	Proteobacteria	Gammaproteobacteria	Alteromonadales	Alteromonadaceae	Cellvibrio
ASV673	20.032	-2.20354	0.375807	-5.86348	4.53e-09	6.59e-08	Depleted	ASV673|Cytophagaceae	Bacteroidetes	Cytophagia	Cytophagales	Cytophagaceae
ASV123	7.21341	-2.75662	0.470642	-5.85715	4.71e-09	6.78e-08	Depleted	ASV123|EB1017	Actinobacteria	Acidimicrobiia	Acidimicrobiales	EB1017
ASV1049	19.9992	-2.85478	0.49335	-5.78651	7.19e-09	1.03e-07	Depleted	ASV1049|Streptomycetaceae	Actinobacteria	Actinobacteria	Actinomycetales	Streptomycetaceae
ASV1502	11.9782	-3.1144	0.53877	-5.78058	7.44e-09	1.05e-07	Depleted	ASV1502|Pseudoxanthomonas	Proteobacteria	Gammaproteobacteria	Xanthomonadales	Xanthomonadaceae	Pseudoxanthomonas
ASV1369	137.381	-4.30337	0.745655	-5.77126	7.87e-09	1.1e-07	Depleted	ASV1369|Enterobacteriaceae	Proteobacteria	Gammaproteobacteria	Enterobacteriales	Enterobacteriaceae
ASV445	6.42812	-2.97385	0.516496	-5.75774	8.52e-09	1.18e-07	Depleted	ASV445|Cytophagaceae	Bacteroidetes	Cytophagia	Cytophagales	Cytophagaceae
ASV396	6.05697	-2.84826	0.495421	-5.74916	8.97e-09	1.23e-07	Depleted	ASV396|Rhodoplanes	Proteobacteria	Alphaproteobacteria	Rhizobiales	Hyphomicrobiaceae	Rhodoplanes
ASV663	7.07445	-3.10436	0.540108	-5.74766	9.05e-09	1.23e-07	Depleted	ASV663|Sinobacteraceae	Proteobacteria	Gammaproteobacteria	Xanthomonadales	Sinobacteraceae
ASV1470	14.6185	-2.69745	0.469944	-5.73995	9.47e-09	1.28e-07	Depleted	ASV1470|Erythrobacteraceae	Proteobacteria	Alphaproteobacteria	Sphingomonadales	Erythrobacteraceae
ASV274	11.8263	-2.76344	0.483433	-5.71627	1.09e-08	1.45e-07	Depleted	ASV274|Solirubrobacterales	Actinobacteria	Thermoleophilia	Solirubrobacterales
ASV1022	19.7304	-2.68373	0.469608	-5.71483	1.1e-08	1.45e-07	Depleted	ASV1022|Devosia	Proteobacteria	Alphaproteobacteria	Rhizobiales	Hyphomicrobiaceae	Devosia
ASV840	7.29273	-3.14945	0.556493	-5.65947	1.52e-08	1.97e-07	Depleted	ASV840|Saprospiraceae	Bacteroidetes	[Saprospirae]	[Saprospirales]	Saprospiraceae
ASV131	6.3851	-2.94343	0.520756	-5.65223	1.58e-08	2.02e-07	Depleted	ASV131|Devosia	Proteobacteria	Alphaproteobacteria	Rhizobiales	Hyphomicrobiaceae	Devosia
ASV970	11.4263	-3.86386	0.683619	-5.65206	1.59e-08	2.02e-07	Depleted	ASV970|Oxalobacteraceae	Proteobacteria	Betaproteobacteria	Burkholderiales	Oxalobacteraceae
ASV903	8.14232	-3.33663	0.590857	-5.64711	1.63e-08	2.06e-07	Depleted	ASV903|Kaistobacter	Proteobacteria	Alphaproteobacteria	Sphingomonadales	Sphingomonadaceae	Kaistobacter
ASV61	8.70972	-3.44069	0.614405	-5.60004	2.14e-08	2.66e-07	Depleted	ASV61|Gemm-1	Gemmatimonadetes	Gemm-1
ASV400	8.48237	-3.39687	0.608073	-5.58629	2.32e-08	2.86e-07	Depleted	ASV400|Sinobacteraceae	Proteobacteria	Gammaproteobacteria	Xanthomonadales	Sinobacteraceae
ASV602	6.80494	-2.69382	0.484462	-5.56044	2.69e-08	3.29e-07	Depleted	ASV602|Erythrobacteraceae	Proteobacteria	Alphaproteobacteria	Sphingomonadales	Erythrobacteraceae
ASV630	7.67655	-3.2453	0.58434	-5.55379	2.8e-08	3.39e-07	Depleted	ASV630|Rhodocyclaceae	Proteobacteria	Betaproteobacteria	Rhodocyclales	Rhodocyclaceae
ASV1189	6.27913	-2.91193	0.524972	-5.54684	2.91e-08	3.5e-07	Depleted	ASV1189|Syntrophobacteraceae	Proteobacteria	Deltaproteobacteria	Syntrophobacterales	Syntrophobacteraceae
ASV386	6.95617	-3.07519	0.554972	-5.54115	3e-08	3.59e-07	Depleted	ASV386|Rhodoplanes	Proteobacteria	Alphaproteobacteria	Rhizobiales	Hyphomicrobiaceae	Rhodoplanes
ASV631	8.39001	-3.38082	0.614856	-5.49856	3.83e-08	4.53e-07	Depleted	ASV631|Ellin6067	Proteobacteria	Betaproteobacteria	Ellin6067
ASV337	14.7529	-3.38866	0.616395	-5.49754	3.85e-08	4.53e-07	Depleted	ASV337|Rhodoplanes	Proteobacteria	Alphaproteobacteria	Rhizobiales	Hyphomicrobiaceae	Rhodoplanes
ASV1229	7.19782	-3.14442	0.576199	-5.45718	4.84e-08	5.65e-07	Depleted	ASV1229|Sinobacteraceae	Proteobacteria	Gammaproteobacteria	Xanthomonadales	Sinobacteraceae
ASV858	5.63673	-2.72994	0.500785	-5.45133	5e-08	5.71e-07	Depleted	ASV858|Gaiellaceae	Actinobacteria	Thermoleophilia	Gaiellales	Gaiellaceae
ASV1038	6.76509	-3.0287	0.556137	-5.44595	5.15e-08	5.84e-07	Depleted	ASV1038|MND1	Proteobacteria	Betaproteobacteria	MND1
ASV1412	13.5649	-3.09319	0.568173	-5.4441	5.21e-08	5.85e-07	Depleted	ASV1412|Pedomicrobium	Proteobacteria	Alphaproteobacteria	Rhizobiales	Hyphomicrobiaceae	Pedomicrobium
ASV887	10.8683	-2.28431	0.419679	-5.44299	5.24e-08	5.85e-07	Depleted	ASV887|Kaistobacter	Proteobacteria	Alphaproteobacteria	Sphingomonadales	Sphingomonadaceae	Kaistobacter
ASV420	30.2746	-2.83297	0.525015	-5.39599	6.81e-08	7.56e-07	Depleted	ASV420|Devosia	Proteobacteria	Alphaproteobacteria	Rhizobiales	Hyphomicrobiaceae	Devosia
ASV280	5.20279	-2.60202	0.48254	-5.39235	6.95e-08	7.65e-07	Depleted	ASV280|Gemmatimonadetes	Gemmatimonadetes	Gemmatimonadetes
ASV763	28.2492	-2.56209	0.475686	-5.38608	7.2e-08	7.87e-07	Depleted	ASV763|Nocardioidaceae	Actinobacteria	Actinobacteria	Actinomycetales	Nocardioidaceae
ASV1067	12.2184	-3.20929	0.597686	-5.36952	7.89e-08	8.57e-07	Depleted	ASV1067|K82	Proteobacteria	Betaproteobacteria	Rhodocyclales	Rhodocyclaceae	K82
ASV218	20.6647	-2.82569	0.527956	-5.35214	8.69e-08	9.35e-07	Depleted	ASV218|Leptothrix	Proteobacteria	Betaproteobacteria	Burkholderiales	Comamonadaceae	Leptothrix
ASV1162	6.51885	-2.50384	0.471914	-5.30572	1.12e-07	1.19e-06	Depleted	ASV1162|Acidimicrobiales	Actinobacteria	Acidimicrobiia	Acidimicrobiales
ASV609	16.0118	-2.59836	0.490323	-5.29928	1.16e-07	1.23e-06	Depleted	ASV609|Sinobacteraceae	Proteobacteria	Gammaproteobacteria	Xanthomonadales	Sinobacteraceae
ASV771	5.57607	-2.72087	0.514061	-5.29289	1.2e-07	1.26e-06	Depleted	ASV771|Xanthomonadaceae	Proteobacteria	Gammaproteobacteria	Xanthomonadales	Xanthomonadaceae
ASV252	83.099	-1.30405	0.247624	-5.26625	1.39e-07	1.45e-06	Depleted	ASV252|Rhodospirillaceae	Proteobacteria	Alphaproteobacteria	Rhodospirillales	Rhodospirillaceae
ASV1025	44.2566	-2.33673	0.447245	-5.22472	1.74e-07	1.79e-06	Depleted	ASV1025|Erythrobacteraceae	Proteobacteria	Alphaproteobacteria	Sphingomonadales	Erythrobacteraceae
ASV363	16.0868	-2.58058	0.494101	-5.22278	1.76e-07	1.8e-06	Depleted	ASV363|Kaistobacter	Proteobacteria	Alphaproteobacteria	Sphingomonadales	Sphingomonadaceae	Kaistobacter
ASV1141	18.4135	-2.67602	0.512857	-5.21787	1.81e-07	1.83e-06	Depleted	ASV1141|MND1	Proteobacteria	Betaproteobacteria	MND1
ASV1235	13.2654	-2.96234	0.57055	-5.19207	2.08e-07	2.09e-06	Depleted	ASV1235|Rhodospirillaceae	Proteobacteria	Alphaproteobacteria	Rhodospirillales	Rhodospirillaceae
ASV958	7.87854	-3.27982	0.632468	-5.18575	2.15e-07	2.15e-06	Depleted	ASV958|Neisseriaceae	Proteobacteria	Betaproteobacteria	Neisseriales	Neisseriaceae
ASV1174	11.2952	-2.41209	0.465243	-5.18457	2.17e-07	2.15e-06	Depleted	ASV1174|Mesorhizobium	Proteobacteria	Alphaproteobacteria	Rhizobiales	Phyllobacteriaceae	Mesorhizobium
ASV289	7.43792	-3.18289	0.614706	-5.1779	2.24e-07	2.22e-06	Depleted	ASV289|Syntrophobacteraceae	Proteobacteria	Deltaproteobacteria	Syntrophobacterales	Syntrophobacteraceae
ASV1012	16.9961	-2.36815	0.458233	-5.16799	2.37e-07	2.32e-06	Depleted	ASV1012|Rhizobiales	Proteobacteria	Alphaproteobacteria	Rhizobiales
ASV1004	9.94628	-2.30835	0.447105	-5.16287	2.43e-07	2.37e-06	Depleted	ASV1004|Gaiellaceae	Actinobacteria	Thermoleophilia	Gaiellales	Gaiellaceae
ASV520	10.5806	-2.64809	0.514614	-5.14578	2.66e-07	2.58e-06	Depleted	ASV520|Saprospiraceae	Bacteroidetes	[Saprospirae]	[Saprospirales]	Saprospiraceae
ASV372	7.8197	-3.26823	0.638016	-5.12248	3.02e-07	2.89e-06	Depleted	ASV372|Xanthomonadaceae	Proteobacteria	Gammaproteobacteria	Xanthomonadales	Xanthomonadaceae
ASV669	16.4757	-2.72334	0.531849	-5.12052	3.05e-07	2.89e-06	Depleted	ASV669|Syntrophobacteraceae	Proteobacteria	Deltaproteobacteria	Syntrophobacterales	Syntrophobacteraceae
ASV325	8.06067	-3.31854	0.648199	-5.11963	3.06e-07	2.89e-06	Depleted	ASV325|Azoarcus	Proteobacteria	Betaproteobacteria	Rhodocyclales	Rhodocyclaceae	Azoarcus
ASV1450	5.25853	-2.62633	0.516456	-5.0853	3.67e-07	3.43e-06	Depleted	ASV1450|SC-I-84	Proteobacteria	Betaproteobacteria	SC-I-84
ASV39	31.3478	-2.49175	0.490233	-5.0828	3.72e-07	3.45e-06	Depleted	ASV39|Kaistobacter	Proteobacteria	Alphaproteobacteria	Sphingomonadales	Sphingomonadaceae	Kaistobacter
ASV1111	7.02675	-3.09987	0.612622	-5.06001	4.19e-07	3.87e-06	Depleted	ASV1111|Arthrobacter	Actinobacteria	Actinobacteria	Actinomycetales	Micrococcaceae	Arthrobacter
ASV266	8.6968	-3.52346	0.697485	-5.05166	4.38e-07	4.02e-06	Depleted	ASV266|Oxalobacteraceae	Proteobacteria	Betaproteobacteria	Burkholderiales	Oxalobacteraceae
ASV962	6.23988	-2.89738	0.576003	-5.03015	4.9e-07	4.46e-06	Depleted	ASV962|Pedomicrobium	Proteobacteria	Alphaproteobacteria	Rhizobiales	Hyphomicrobiaceae	Pedomicrobium
ASV1092	5.22502	-2.63396	0.523702	-5.02949	4.92e-07	4.46e-06	Depleted	ASV1092|FFCH7168	Chloroflexi	Chloroflexi	Chloroflexales	FFCH7168
ASV419	6.97901	-3.08692	0.614289	-5.02519	5.03e-07	4.53e-06	Depleted	ASV419|Rhodoplanes	Proteobacteria	Alphaproteobacteria	Rhizobiales	Hyphomicrobiaceae	Rhodoplanes
ASV316	7.13421	-2.5256	0.502871	-5.02237	5.1e-07	4.55e-06	Depleted	ASV316|C111	Actinobacteria	Acidimicrobiia	Acidimicrobiales	C111
ASV803	6.02261	-2.85032	0.568765	-5.01142	5.4e-07	4.79e-06	Depleted	ASV803|Niastella	Bacteroidetes	[Saprospirae]	[Saprospirales]	Chitinophagaceae	Niastella
ASV1075	4.82431	-2.47738	0.497225	-4.98241	6.28e-07	5.53e-06	Depleted	ASV1075|Rhizobiales	Proteobacteria	Alphaproteobacteria	Rhizobiales
ASV1387	5.00145	-2.54309	0.511588	-4.97097	6.66e-07	5.83e-06	Depleted	ASV1387|Nitrospira	Nitrospirae	Nitrospira	Nitrospirales	Nitrospiraceae	Nitrospira
ASV800	8.10399	-2.67315	0.538708	-4.96215	6.97e-07	6.07e-06	Depleted	ASV800|Rhizobiales	Proteobacteria	Alphaproteobacteria	Rhizobiales
ASV1469	10.988	-2.57906	0.525007	-4.91243	9e-07	7.79e-06	Depleted	ASV1469|Rhodospirillaceae	Proteobacteria	Alphaproteobacteria	Rhodospirillales	Rhodospirillaceae
ASV1293	70.8243	-2.31192	0.471011	-4.90843	9.18e-07	7.9e-06	Depleted	ASV1293|Methylibium	Proteobacteria	Betaproteobacteria	Burkholderiales	Comamonadaceae	Methylibium
ASV399	5.36583	-2.67269	0.54504	-4.90366	9.41e-07	8.05e-06	Depleted	ASV399|Flavisolibacter	Bacteroidetes	[Saprospirae]	[Saprospirales]	Chitinophagaceae	Flavisolibacter
ASV722	9.26225	-2.01116	0.410223	-4.90261	9.46e-07	8.05e-06	Depleted	ASV722|Sphingomonadaceae	Proteobacteria	Alphaproteobacteria	Sphingomonadales	Sphingomonadaceae
ASV54	56.0884	-2.45365	0.501374	-4.89385	9.89e-07	8.37e-06	Depleted	ASV54|Kaistobacter	Proteobacteria	Alphaproteobacteria	Sphingomonadales	Sphingomonadaceae	Kaistobacter
ASV888	7.95919	-2.67486	0.54868	-4.87508	1.09e-06	9.11e-06	Depleted	ASV888|Cytophagaceae	Bacteroidetes	Cytophagia	Cytophagales	Cytophagaceae
ASV26	15.1889	-2.55981	0.525335	-4.87272	1.1e-06	9.17e-06	Depleted	ASV26|Gemmatimonadetes	Gemmatimonadetes	Gemmatimonadetes
ASV950	5.03854	-2.57817	0.531895	-4.84715	1.25e-06	1.03e-05	Depleted	ASV950|Methylibium	Proteobacteria	Betaproteobacteria	Burkholderiales	Comamonadaceae	Methylibium
ASV983	5.96295	-2.83302	0.584419	-4.84759	1.25e-06	1.03e-05	Depleted	ASV983|Ellin6067	Proteobacteria	Betaproteobacteria	Ellin6067
ASV1377	4.32027	-2.26925	0.468256	-4.84617	1.26e-06	1.03e-05	Depleted	ASV1377|Myxococcales	Proteobacteria	Deltaproteobacteria	Myxococcales
ASV24	6.40762	-2.95012	0.60961	-4.83936	1.3e-06	1.06e-05	Depleted	ASV24|Dechloromonas	Proteobacteria	Betaproteobacteria	Rhodocyclales	Rhodocyclaceae	Dechloromonas
ASV1517	19.5042	-2.0134	0.417476	-4.8228	1.42e-06	1.15e-05	Depleted	ASV1517|Cytophagaceae	Bacteroidetes	Cytophagia	Cytophagales	Cytophagaceae
ASV227	6.98374	-2.53297	0.525715	-4.81814	1.45e-06	1.17e-05	Depleted	ASV227|DS-18	Acidobacteria	iii1-8	DS-18
ASV1153	7.39334	-3.1862	0.664778	-4.79288	1.64e-06	1.31e-05	Depleted	ASV1153|Comamonadaceae	Proteobacteria	Betaproteobacteria	Burkholderiales	Comamonadaceae
ASV5	8.08509	-3.31928	0.694572	-4.77889	1.76e-06	1.4e-05	Depleted	ASV5|Comamonadaceae	Proteobacteria	Betaproteobacteria	Burkholderiales	Comamonadaceae
ASV634	7.47458	-3.19363	0.668774	-4.77535	1.79e-06	1.42e-05	Depleted	ASV634|Streptomycetaceae	Actinobacteria	Actinobacteria	Actinomycetales	Streptomycetaceae
ASV1494	6.39316	-2.16912	0.45599	-4.75696	1.97e-06	1.55e-05	Depleted	ASV1494|Acidimicrobiales	Actinobacteria	Acidimicrobiia	Acidimicrobiales
ASV1117	11.5628	-2.7843	0.587216	-4.74152	2.12e-06	1.65e-05	Depleted	ASV1117|Streptomycetaceae	Actinobacteria	Actinobacteria	Actinomycetales	Streptomycetaceae
ASV397	4.64938	-2.42902	0.512247	-4.74189	2.12e-06	1.65e-05	Depleted	ASV397|Kaistobacter	Proteobacteria	Alphaproteobacteria	Sphingomonadales	Sphingomonadaceae	Kaistobacter
ASV298	6.07924	-2.95076	0.623459	-4.73288	2.21e-06	1.71e-05	Depleted	ASV298|Agromyces	Actinobacteria	Actinobacteria	Actinomycetales	Microbacteriaceae	Agromyces
ASV300	6.75999	-3.04341	0.6433	-4.73093	2.23e-06	1.71e-05	Depleted	ASV300|Gammaproteobacteria	Proteobacteria	Gammaproteobacteria
ASV101	5.43528	-2.42475	0.513074	-4.72592	2.29e-06	1.75e-05	Depleted	ASV101|Rhodospirillaceae	Proteobacteria	Alphaproteobacteria	Rhodospirillales	Rhodospirillaceae
ASV701	15.0365	-2.09043	0.446963	-4.67696	2.91e-06	2.18e-05	Depleted	ASV701|Rhizobiales	Proteobacteria	Alphaproteobacteria	Rhizobiales
ASV1305	8.7266	-2.25007	0.481389	-4.67413	2.95e-06	2.19e-05	Depleted	ASV1305|Gaiellaceae	Actinobacteria	Thermoleophilia	Gaiellales	Gaiellaceae
ASV170	7.29599	-3.14152	0.67565	-4.64962	3.33e-06	2.45e-05	Depleted	ASV170|Pilimelia	Actinobacteria	Actinobacteria	Actinomycetales	Micromonosporaceae	Pilimelia
ASV936	8.96478	-2.71387	0.58597	-4.63142	3.63e-06	2.67e-05	Depleted	ASV936|NB1-i	Proteobacteria	Deltaproteobacteria	NB1-j	NB1-i
ASV485	6.71066	-2.25487	0.489181	-4.60949	4.04e-06	2.95e-05	Depleted	ASV485|Dongia	Proteobacteria	Alphaproteobacteria	Rhodospirillales	Rhodospirillaceae	Dongia	mobilis
ASV192	4.65934	-2.41731	0.524732	-4.60674	4.09e-06	2.97e-05	Depleted	ASV192|Streptomyces	Actinobacteria	Actinobacteria	Actinomycetales	Streptomycetaceae	Streptomyces
ASV985	59.5697	-1.03246	0.224286	-4.60333	4.16e-06	3.01e-05	Depleted	ASV985|Reyranella	Proteobacteria	Alphaproteobacteria	Rhodospirillales	Rhodospirillaceae	Reyranella	massiliensis
ASV977	4.16846	-2.23805	0.489607	-4.57112	4.85e-06	3.48e-05	Depleted	ASV977|Ellin5301	Gemmatimonadetes	Gemmatimonadetes	Gemmatimonadales	Ellin5301
ASV1394	4.70026	-2.41679	0.529651	-4.563	5.04e-06	3.6e-05	Depleted	ASV1394|Devosia	Proteobacteria	Alphaproteobacteria	Rhizobiales	Hyphomicrobiaceae	Devosia
ASV1325	58.6046	-2.09482	0.460275	-4.55123	5.33e-06	3.75e-05	Depleted	ASV1325|Pseudomonas	Proteobacteria	Gammaproteobacteria	Pseudomonadales	Pseudomonadaceae	Pseudomonas	alcaligenes
ASV652	17.082	-2.73165	0.600892	-4.546	5.47e-06	3.83e-05	Depleted	ASV652|Devosia	Proteobacteria	Alphaproteobacteria	Rhizobiales	Hyphomicrobiaceae	Devosia
ASV502	6.12474	-2.88519	0.635552	-4.53966	5.63e-06	3.93e-05	Depleted	ASV502|Steroidobacter	Proteobacteria	Gammaproteobacteria	Xanthomonadales	Sinobacteraceae	Steroidobacter
ASV573	5.47179	-2.67458	0.590625	-4.52838	5.94e-06	4.13e-05	Depleted	ASV573|Pilimelia	Actinobacteria	Actinobacteria	Actinomycetales	Micromonosporaceae	Pilimelia
ASV1184	4.40637	-2.33025	0.51696	-4.50759	6.56e-06	4.51e-05	Depleted	ASV1184|SC-I-84	Proteobacteria	Betaproteobacteria	SC-I-84
ASV1527	11.5762	-2.13909	0.475373	-4.49982	6.8e-06	4.66e-05	Depleted	ASV1527|Nitrospira	Nitrospirae	Nitrospira	Nitrospirales	Nitrospiraceae	Nitrospira
ASV1545	6.81795	-2.4363	0.545047	-4.46989	7.83e-06	5.29e-05	Depleted	ASV1545|Chlorobi	Chlorobi
ASV335	18.8827	-2.55651	0.573646	-4.45659	8.33e-06	5.58e-05	Depleted	ASV335|Gemmatimonadetes	Gemmatimonadetes	Gemmatimonadetes
ASV637	4.85647	-2.50729	0.564734	-4.43976	9.01e-06	5.99e-05	Depleted	ASV637|Steroidobacter	Proteobacteria	Gammaproteobacteria	Xanthomonadales	Sinobacteraceae	Steroidobacter
ASV1318	5.7548	-2.75841	0.621344	-4.43942	9.02e-06	5.99e-05	Depleted	ASV1318|Sinobacteraceae	Proteobacteria	Gammaproteobacteria	Xanthomonadales	Sinobacteraceae
ASV566	13.7336	-1.88165	0.423968	-4.43819	9.07e-06	6e-05	Depleted	ASV566|Rhizobiales	Proteobacteria	Alphaproteobacteria	Rhizobiales
ASV1409	4.54484	-2.35953	0.532451	-4.43144	9.36e-06	6.16e-05	Depleted	ASV1409|Rhodoplanes	Proteobacteria	Alphaproteobacteria	Rhizobiales	Hyphomicrobiaceae	Rhodoplanes
ASV269	4.32453	-2.29421	0.518138	-4.42781	9.52e-06	6.22e-05	Depleted	ASV269|Betaproteobacteria	Proteobacteria	Betaproteobacteria
ASV1282	4.07074	-2.18256	0.49324	-4.42495	9.65e-06	6.27e-05	Depleted	ASV1282|Rhodospirillaceae	Proteobacteria	Alphaproteobacteria	Rhodospirillales	Rhodospirillaceae
ASV1197	5.11076	-2.57327	0.582767	-4.4156	1.01e-05	6.52e-05	Depleted	ASV1197|Catellatospora	Actinobacteria	Actinobacteria	Actinomycetales	Micromonosporaceae	Catellatospora
ASV537	4.1908	-2.25947	0.51226	-4.41078	1.03e-05	6.64e-05	Depleted	ASV537|Microbacterium	Actinobacteria	Actinobacteria	Actinomycetales	Microbacteriaceae	Microbacterium	chocolatum
ASV1460	37.4298	-1.31565	0.29896	-4.40076	1.08e-05	6.93e-05	Depleted	ASV1460|Syntrophobacteraceae	Proteobacteria	Deltaproteobacteria	Syntrophobacterales	Syntrophobacteraceae
ASV407	3.91647	-2.13068	0.48469	-4.39597	1.1e-05	7.05e-05	Depleted	ASV407|Sphingomonadaceae	Proteobacteria	Alphaproteobacteria	Sphingomonadales	Sphingomonadaceae
ASV411	5.73607	-2.75211	0.62751	-4.38576	1.16e-05	7.35e-05	Depleted	ASV411|Streptomyces	Actinobacteria	Actinobacteria	Actinomycetales	Streptomycetaceae	Streptomyces
ASV91	7.77212	-2.55278	0.582153	-4.38506	1.16e-05	7.35e-05	Depleted	ASV91|Nocardioides	Actinobacteria	Actinobacteria	Actinomycetales	Nocardioidaceae	Nocardioides
ASV462	4.96404	-2.53047	0.580004	-4.36285	1.28e-05	8.04e-05	Depleted	ASV462|Gaiellaceae	Actinobacteria	Thermoleophilia	Gaiellales	Gaiellaceae
ASV18	5.21186	-2.63323	0.608336	-4.32858	1.5e-05	9.29e-05	Depleted	ASV18|Pseudoxanthomonas	Proteobacteria	Gammaproteobacteria	Xanthomonadales	Xanthomonadaceae	Pseudoxanthomonas
ASV558	53.6649	-2.34739	0.544674	-4.30971	1.63e-05	9.96e-05	Depleted	ASV558|Bradyrhizobium	Proteobacteria	Alphaproteobacteria	Rhizobiales	Bradyrhizobiaceae	Bradyrhizobium
ASV540	4.36347	-2.29356	0.532491	-4.30724	1.65e-05	0.000100289	Depleted	ASV540|Rhodospirillaceae	Proteobacteria	Alphaproteobacteria	Rhodospirillales	Rhodospirillaceae
ASV536	7.13227	-2.05249	0.476734	-4.30533	1.67e-05	0.000100763	Depleted	ASV536|Afifella	Proteobacteria	Alphaproteobacteria	Rhizobiales	Rhodobiaceae	Afifella
ASV550	42.598	-2.09406	0.486616	-4.30332	1.68e-05	0.000101285	Depleted	ASV550|Kaistobacter	Proteobacteria	Alphaproteobacteria	Sphingomonadales	Sphingomonadaceae	Kaistobacter
ASV703	5.58621	-2.71355	0.631597	-4.29633	1.74e-05	0.000103848	Depleted	ASV703|Xanthomonadaceae	Proteobacteria	Gammaproteobacteria	Xanthomonadales	Xanthomonadaceae
ASV206	4.3167	-2.31159	0.541698	-4.2673	1.98e-05	0.000117717	Depleted	ASV206|TM7-3	TM7	TM7-3
ASV1361	15.6729	-1.48565	0.348634	-4.26134	2.03e-05	0.00012044	Depleted	ASV1361|Rhizobiales	Proteobacteria	Alphaproteobacteria	Rhizobiales
ASV589	4.12335	-2.21763	0.521947	-4.24876	2.15e-05	0.000126429	Depleted	ASV589|258ds10	Fibrobacteres	Fibrobacteria	258ds10
ASV1268	6.93987	-2.31238	0.545144	-4.24178	2.22e-05	0.000129442	Depleted	ASV1268|Microbacterium	Actinobacteria	Actinobacteria	Actinomycetales	Microbacteriaceae	Microbacterium
ASV568	4.85466	-2.23968	0.530325	-4.22322	2.41e-05	0.00014005	Depleted	ASV568|VHS-B5-50	SBR1093	VHS-B5-50
ASV338	42.7551	-1.94361	0.46087	-4.21728	2.47e-05	0.00014325	Depleted	ASV338|Rhodoplanes	Proteobacteria	Alphaproteobacteria	Rhizobiales	Hyphomicrobiaceae	Rhodoplanes
ASV374	9.51124	-2.22614	0.528282	-4.21393	2.51e-05	0.000144846	Depleted	ASV374|RB25	Acidobacteria	RB25
ASV1386	5.10518	-2.58027	0.613898	-4.20309	2.63e-05	0.000151395	Depleted	ASV1386|Rhodospirillaceae	Proteobacteria	Alphaproteobacteria	Rhodospirillales	Rhodospirillaceae
ASV340	26.702	-2.3161	0.554605	-4.17612	2.97e-05	0.000168616	Depleted	ASV340|Streptomyces	Actinobacteria	Actinobacteria	Actinomycetales	Streptomycetaceae	Streptomyces
ASV1281	5.00163	-2.63635	0.635919	-4.14573	3.39e-05	0.000189464	Depleted	ASV1281|Bacillus	Firmicutes	Bacilli	Bacillales	Bacillaceae	Bacillus
ASV774	4.27913	-2.32457	0.560881	-4.14449	3.41e-05	0.000189464	Depleted	ASV774|Methylibium	Proteobacteria	Betaproteobacteria	Burkholderiales	Comamonadaceae	Methylibium	petroleiphilum
ASV1227	4.82595	-2.47524	0.598902	-4.13297	3.58e-05	0.000198507	Depleted	ASV1227|Rhodoplanes	Proteobacteria	Alphaproteobacteria	Rhizobiales	Hyphomicrobiaceae	Rhodoplanes
ASV918	4.38177	-2.32676	0.565656	-4.11338	3.9e-05	0.000215356	Depleted	ASV918|Kitasatospora	Actinobacteria	Actinobacteria	Actinomycetales	Streptomycetaceae	Kitasatospora
ASV90	8.39049	-2.34345	0.57012	-4.11045	3.95e-05	0.000217333	Depleted	ASV90|[Kouleothrixaceae]	Chloroflexi	Chloroflexi	[Roseiflexales]	[Kouleothrixaceae]
ASV86	23.7991	-2.51533	0.612222	-4.10853	3.98e-05	0.000218366	Depleted	ASV86|0319-7L14	Actinobacteria	MB-A2-108	0319-7L14
ASV1255	5.09499	-2.11235	0.515654	-4.09645	4.2e-05	0.000228449	Depleted	ASV1255|Syntrophobacteraceae	Proteobacteria	Deltaproteobacteria	Syntrophobacterales	Syntrophobacteraceae
ASV978	19.2012	-2.67254	0.652694	-4.09463	4.23e-05	0.000229437	Depleted	ASV978|Streptomycetaceae	Actinobacteria	Actinobacteria	Actinomycetales	Streptomycetaceae
ASV422	4.62638	-2.39145	0.584379	-4.0923	4.27e-05	0.000230614	Depleted	ASV422|Ellin6067	Proteobacteria	Betaproteobacteria	Ellin6067
ASV1196	4.11738	-2.20611	0.539153	-4.09182	4.28e-05	0.000230614	Depleted	ASV1196|Catellatospora	Actinobacteria	Actinobacteria	Actinomycetales	Micromonosporaceae	Catellatospora
ASV1550	10.5858	-2.18058	0.533361	-4.08837	4.34e-05	0.000233253	Depleted	ASV1550|[Roseiflexales]	Chloroflexi	Chloroflexi	[Roseiflexales]
ASV261	5.24671	-2.61722	0.643508	-4.06711	4.76e-05	0.00025381	Depleted	ASV261|Clostridium	Firmicutes	Clostridia	Clostridiales	Clostridiaceae	Clostridium
ASV1133	6.93297	-2.42062	0.595427	-4.06535	4.8e-05	0.00025485	Depleted	ASV1133|Syntrophobacteraceae	Proteobacteria	Deltaproteobacteria	Syntrophobacterales	Syntrophobacteraceae
ASV759	4.76631	-2.44452	0.601525	-4.06387	4.83e-05	0.00025559	Depleted	ASV759|RB25	Acidobacteria	RB25
ASV1234	7.19751	-2.00172	0.493787	-4.05381	5.04e-05	0.000265924	Depleted	ASV1234|Alphaproteobacteria	Proteobacteria	Alphaproteobacteria
ASV273	4.32933	-2.29479	0.566664	-4.04965	5.13e-05	0.000268991	Depleted	ASV273|Rhodoplanes	Proteobacteria	Alphaproteobacteria	Rhizobiales	Hyphomicrobiaceae	Rhodoplanes
ASV1521	6.58795	-2.0204	0.498953	-4.04929	5.14e-05	0.000268991	Depleted	ASV1521|Gaiellaceae	Actinobacteria	Thermoleophilia	Gaiellales	Gaiellaceae
ASV1272	4.51534	-2.36388	0.583857	-4.04874	5.15e-05	0.000268991	Depleted	ASV1272|Xanthomonadaceae	Proteobacteria	Gammaproteobacteria	Xanthomonadales	Xanthomonadaceae
ASV691	5.87276	-2.14393	0.530312	-4.04277	5.28e-05	0.000275006	Depleted	ASV691|Leptothrix	Proteobacteria	Betaproteobacteria	Burkholderiales	Comamonadaceae	Leptothrix
ASV1180	4.50575	-1.98186	0.490744	-4.03847	5.38e-05	0.000279147	Depleted	ASV1180|Reyranella	Proteobacteria	Alphaproteobacteria	Rhodospirillales	Rhodospirillaceae	Reyranella	massiliensis
ASV920	4.39119	-2.29565	0.569733	-4.02934	5.59e-05	0.000289245	Depleted	ASV920|Pimelobacter	Actinobacteria	Actinobacteria	Actinomycetales	Nocardioidaceae	Pimelobacter
ASV1424	26.1308	-2.14435	0.533173	-4.02187	5.77e-05	0.00029757	Depleted	ASV1424|Lentzea	Actinobacteria	Actinobacteria	Actinomycetales	Actinosynnemataceae	Lentzea	waywayandensis
ASV999	4.77453	-2.53473	0.630765	-4.0185	5.86e-05	0.000299854	Depleted	ASV999|Azoarcus	Proteobacteria	Betaproteobacteria	Rhodocyclales	Rhodocyclaceae	Azoarcus
ASV1090	5.85467	-2.43678	0.606721	-4.01632	5.91e-05	0.000301642	Depleted	ASV1090|Streptosporangiaceae	Actinobacteria	Actinobacteria	Actinomycetales	Streptosporangiaceae
ASV938	106.442	-1.07099	0.266748	-4.01498	5.94e-05	0.00030235	Depleted	ASV938|Nocardia	Actinobacteria	Actinobacteria	Actinomycetales	Nocardiaceae	Nocardia
ASV138	4.26845	-2.26036	0.563626	-4.01039	6.06e-05	0.000307285	Depleted	ASV138|Gemm-1	Gemmatimonadetes	Gemm-1
ASV456	9.90947	-2.27004	0.5676	-3.99936	6.35e-05	0.0003209	Depleted	ASV456|Rhodospirillaceae	Proteobacteria	Alphaproteobacteria	Rhodospirillales	Rhodospirillaceae
ASV1398	4.12175	-2.22936	0.560133	-3.98006	6.89e-05	0.000343604	Depleted	ASV1398|Mesorhizobium	Proteobacteria	Alphaproteobacteria	Rhizobiales	Phyllobacteriaceae	Mesorhizobium
ASV1152	4.41089	-2.32572	0.586357	-3.96639	7.3e-05	0.000362724	Depleted	ASV1152|Dolo_23	Chloroflexi	TK10	AKYG885	Dolo_23
ASV410	4.72238	-2.42918	0.613894	-3.957	7.59e-05	0.000376063	Depleted	ASV410|Paenibacillus	Firmicutes	Bacilli	Bacillales	Paenibacillaceae	Paenibacillus
ASV615	3.84878	-2.11336	0.535053	-3.94981	7.82e-05	0.000386295	Depleted	ASV615|Kaistobacter	Proteobacteria	Alphaproteobacteria	Sphingomonadales	Sphingomonadaceae	Kaistobacter
ASV1014	4.1702	-2.23656	0.568852	-3.93171	8.43e-05	0.00041261	Depleted	ASV1014|Piscirickettsiaceae	Proteobacteria	Gammaproteobacteria	Thiotrichales	Piscirickettsiaceae
ASV1439	4.52443	-2.36891	0.604415	-3.91934	8.88e-05	0.000432998	Depleted	ASV1439|Ellin6067	Proteobacteria	Betaproteobacteria	Ellin6067
ASV641	3.57983	-1.95769	0.500135	-3.91432	9.07e-05	0.000440717	Depleted	ASV641|Chitinophagaceae	Bacteroidetes	[Saprospirae]	[Saprospirales]	Chitinophagaceae
ASV955	4.60123	-2.38506	0.614582	-3.88078	0.00010412	0.000504557	Depleted	ASV955|Geobacter	Proteobacteria	Deltaproteobacteria	Desulfuromonadales	Geobacteraceae	Geobacter
ASV375	3.67012	-2.01445	0.519413	-3.87832	0.00010518	0.000508093	Depleted	ASV375|SC-I-84	Proteobacteria	Betaproteobacteria	SC-I-84
ASV902	11.4112	-2.14628	0.555087	-3.86656	0.000110382	0.000530164	Depleted	ASV902|0319-7L14	Actinobacteria	MB-A2-108	0319-7L14
ASV880	4.23254	-1.90381	0.492658	-3.86437	0.000111378	0.000533022	Depleted	ASV880|Afifella	Proteobacteria	Alphaproteobacteria	Rhizobiales	Rhodobiaceae	Afifella
ASV726	4.25121	-2.24699	0.582385	-3.85825	0.000114203	0.000544849	Depleted	ASV726|Kaistobacter	Proteobacteria	Alphaproteobacteria	Sphingomonadales	Sphingomonadaceae	Kaistobacter
ASV40	4.48526	-2.35497	0.610881	-3.85503	0.000115715	0.000548179	Depleted	ASV40|K82	Proteobacteria	Betaproteobacteria	Rhodocyclales	Rhodocyclaceae	K82
ASV108	3.34875	-1.82573	0.473663	-3.8545	0.000115968	0.000548179	Depleted	ASV108|Gemmatimonadetes	Gemmatimonadetes
ASV1320	17.4073	-1.95013	0.506093	-3.8533	0.000116537	0.000549186	Depleted	ASV1320|Nitrospira	Nitrospirae	Nitrospira	Nitrospirales	Nitrospiraceae	Nitrospira
ASV1330	11.5564	-2.1296	0.553459	-3.84781	0.00011918	0.00055993	Depleted	ASV1330|SC-I-84	Proteobacteria	Betaproteobacteria	SC-I-84
ASV544	5.10609	-2.57714	0.670481	-3.84372	0.000121184	0.000567612	Depleted	ASV544|Massilia	Proteobacteria	Betaproteobacteria	Burkholderiales	Oxalobacteraceae	Massilia
ASV1148	21.235	-1.55198	0.404147	-3.84013	0.000122969	0.000574229	Depleted	ASV1148|Rhizobiales	Proteobacteria	Alphaproteobacteria	Rhizobiales
ASV1157	4.39921	-2.30732	0.601815	-3.83394	0.000126109	0.000585344	Depleted	ASV1157|TM7-3	TM7	TM7-3
ASV891	3.92762	-2.11213	0.551338	-3.83092	0.000127664	0.000590782	Depleted	ASV891|Rhodoplanes	Proteobacteria	Alphaproteobacteria	Rhizobiales	Hyphomicrobiaceae	Rhodoplanes
ASV207	4.56794	-2.36838	0.619856	-3.82085	0.000132995	0.000611163	Depleted	ASV207|Oxalobacteraceae	Proteobacteria	Betaproteobacteria	Burkholderiales	Oxalobacteraceae
ASV293	6.00439	-1.82084	0.477618	-3.81235	0.000137653	0.000627584	Depleted	ASV293|Rhodospirillaceae	Proteobacteria	Alphaproteobacteria	Rhodospirillales	Rhodospirillaceae
ASV184	3.70293	-2.01161	0.528007	-3.80982	0.00013907	0.000632174	Depleted	ASV184|Gaiellaceae	Actinobacteria	Thermoleophilia	Gaiellales	Gaiellaceae
ASV62	4.2992	-2.28595	0.600945	-3.80392	0.000142424	0.000645516	Depleted	ASV62|Rhodoplanes	Proteobacteria	Alphaproteobacteria	Rhizobiales	Hyphomicrobiaceae	Rhodoplanes
ASV474	4.02101	-2.15389	0.568542	-3.78845	0.000151589	0.000683036	Depleted	ASV474|Hyphomicrobiaceae	Proteobacteria	Alphaproteobacteria	Rhizobiales	Hyphomicrobiaceae
ASV1	16.7752	-1.72709	0.456401	-3.78415	0.000154237	0.000692942	Depleted	ASV1|Solirubrobacterales	Actinobacteria	Thermoleophilia	Solirubrobacterales
ASV1390	3.61015	-2.0062	0.530548	-3.78138	0.000155964	0.000698664	Depleted	ASV1390|Lysobacter	Proteobacteria	Gammaproteobacteria	Xanthomonadales	Xanthomonadaceae	Lysobacter
ASV996	23.0798	-1.76975	0.469725	-3.76763	0.000164805	0.000731887	Depleted	ASV996|0319-7L14	Actinobacteria	MB-A2-108	0319-7L14
ASV575	3.93531	-2.11013	0.560651	-3.76371	0.000167408	0.000741311	Depleted	ASV575|Sphingomonadaceae	Proteobacteria	Alphaproteobacteria	Sphingomonadales	Sphingomonadaceae
ASV1319	52.8859	-2.52078	0.67015	-3.76152	0.000168885	0.000745707	Depleted	ASV1319|Comamonadaceae	Proteobacteria	Betaproteobacteria	Burkholderiales	Comamonadaceae
ASV1128	80.8745	-1.56587	0.4166	-3.75868	0.000170812	0.00075206	Depleted	ASV1128|Streptomyces	Actinobacteria	Actinobacteria	Actinomycetales	Streptomycetaceae	Streptomyces
ASV236	3.86994	-2.06908	0.551396	-3.75244	0.000175125	0.000766968	Depleted	ASV236|Sediment-1	WS3	PRR-12	Sediment-1
ASV1308	52.3471	-1.29047	0.343912	-3.75234	0.000175193	0.000766968	Depleted	ASV1308|Devosia	Proteobacteria	Alphaproteobacteria	Rhizobiales	Hyphomicrobiaceae	Devosia
ASV712	130.31	-0.718157	0.191999	-3.74041	0.000183717	0.000799742	Depleted	ASV712|Comamonadaceae	Proteobacteria	Betaproteobacteria	Burkholderiales	Comamonadaceae
ASV1475	3.91483	-2.13427	0.572279	-3.72942	0.000191919	0.000833091	Depleted	ASV1475|Kaistobacter	Proteobacteria	Alphaproteobacteria	Sphingomonadales	Sphingomonadaceae	Kaistobacter
ASV775	41.142	-1.8501	0.497679	-3.71746	0.000201239	0.000868653	Depleted	ASV775|Kaistobacter	Proteobacteria	Alphaproteobacteria	Sphingomonadales	Sphingomonadaceae	Kaistobacter
ASV1231	4.03599	-2.17415	0.586349	-3.70795	0.000208945	0.000896891	Depleted	ASV1231|Gemm-1	Gemmatimonadetes	Gemm-1
ASV110	3.82052	-2.0723	0.559012	-3.70707	0.000209673	0.000897519	Depleted	ASV110|SC-I-84	Proteobacteria	Betaproteobacteria	SC-I-84
ASV342	4.86555	-2.09817	0.566491	-3.70381	0.000212387	0.000906618	Depleted	ASV342|Sinobacteraceae	Proteobacteria	Gammaproteobacteria	Xanthomonadales	Sinobacteraceae
ASV1396	3.93806	-2.12213	0.574538	-3.69364	0.00022107	0.00093848	Depleted	ASV1396|[Entotheonellaceae]	Proteobacteria	Deltaproteobacteria	[Entotheonellales]	[Entotheonellaceae]
ASV704	2.98413	-1.67135	0.454198	-3.67978	0.000233433	0.000988242	Depleted	ASV704|Chitinophagaceae	Bacteroidetes	[Saprospirae]	[Saprospirales]	Chitinophagaceae
ASV1464	103.302	-0.760287	0.20699	-3.67306	0.000239661	0.00101098	Depleted	ASV1464|Rubrivivax	Proteobacteria	Betaproteobacteria	Burkholderiales	Comamonadaceae	Rubrivivax
ASV639	42.6508	-1.14938	0.312962	-3.67258	0.000240116	0.00101098	Depleted	ASV639|SC-I-84	Proteobacteria	Betaproteobacteria	SC-I-84
ASV1422	4.01513	-2.16307	0.590206	-3.66494	0.000247397	0.0010388	Depleted	ASV1422|Ellin6067	Proteobacteria	Betaproteobacteria	Ellin6067
ASV966	44.6783	-1.58052	0.431564	-3.6623	0.000249958	0.0010467	Depleted	ASV966|Kaistobacter	Proteobacteria	Alphaproteobacteria	Sphingomonadales	Sphingomonadaceae	Kaistobacter
ASV1525	6.31278	-2.05232	0.561474	-3.65523	0.000256949	0.00107306	Depleted	ASV1525|Rhodospirillaceae	Proteobacteria	Alphaproteobacteria	Rhodospirillales	Rhodospirillaceae
ASV564	3.57285	-1.92429	0.526601	-3.65417	0.000258013	0.00107459	Depleted	ASV564|Sinobacteraceae	Proteobacteria	Gammaproteobacteria	Xanthomonadales	Sinobacteraceae
ASV1121	6.29538	-2.04365	0.559616	-3.65189	0.00026032	0.00108128	Depleted	ASV1121|Kaistobacter	Proteobacteria	Alphaproteobacteria	Sphingomonadales	Sphingomonadaceae	Kaistobacter
ASV1082	4.95404	-2.04026	0.558805	-3.65111	0.000261111	0.00108165	Depleted	ASV1082|Syntrophobacteraceae	Proteobacteria	Deltaproteobacteria	Syntrophobacterales	Syntrophobacteraceae
ASV350	4.22228	-2.28121	0.625186	-3.64884	0.000263424	0.0010883	Depleted	ASV350|Methylibium	Proteobacteria	Betaproteobacteria	Burkholderiales	Comamonadaceae	Methylibium
ASV113	3.42243	-1.89594	0.520367	-3.64347	0.000268989	0.00110832	Depleted	ASV113|Hyphomicrobiaceae	Proteobacteria	Alphaproteobacteria	Rhizobiales	Hyphomicrobiaceae
ASV190	5.72141	-1.70031	0.467635	-3.63598	0.000276926	0.00113496	Depleted	ASV190|[Chloracidobacteria]	Acidobacteria	[Chloracidobacteria]	45620
ASV765	3.79229	-2.11862	0.58301	-3.63394	0.000279124	0.0011394	Depleted	ASV765|Comamonadaceae	Proteobacteria	Betaproteobacteria	Burkholderiales	Comamonadaceae
ASV238	4.60054	-1.76983	0.487072	-3.6336	0.000279489	0.0011394	Depleted	ASV238|Steroidobacter	Proteobacteria	Gammaproteobacteria	Xanthomonadales	Sinobacteraceae	Steroidobacter
ASV1095	3.95105	-2.10595	0.580497	-3.62784	0.000285797	0.00115898	Depleted	ASV1095|[Roseiflexales]	Chloroflexi	Chloroflexi	[Roseiflexales]
ASV111	5.53325	-1.81617	0.501129	-3.62415	0.000289908	0.0011695	Depleted	ASV111|Thermomonas	Proteobacteria	Gammaproteobacteria	Xanthomonadales	Xanthomonadaceae	Thermomonas
ASV77	3.99991	-2.13882	0.591415	-3.61645	0.000298674	0.00120172	Depleted	ASV77|Solirubrobacteraceae	Actinobacteria	Thermoleophilia	Solirubrobacterales	Solirubrobacteraceae
ASV1278	3.89445	-2.1053	0.583083	-3.61064	0.000305446	0.00122576	Depleted	ASV1278|Flavobacterium	Bacteroidetes	Flavobacteriia	Flavobacteriales	Flavobacteriaceae	Flavobacterium
ASV900	6.1266	-2.05411	0.570529	-3.60036	0.000317774	0.00127192	Depleted	ASV900|Janthinobacterium	Proteobacteria	Betaproteobacteria	Burkholderiales	Oxalobacteraceae	Janthinobacterium
ASV1107	8.90291	-1.51646	0.421354	-3.59902	0.000319415	0.00127518	Depleted	ASV1107|Betaproteobacteria	Proteobacteria	Betaproteobacteria
ASV1181	3.76835	-2.04172	0.567874	-3.59537	0.000323936	0.00128656	Depleted	ASV1181|Myxococcales	Proteobacteria	Deltaproteobacteria	Myxococcales
ASV171	3.30147	-1.85463	0.516206	-3.59281	0.000327134	0.00129592	Depleted	ASV171|258ds10	Fibrobacteres	Fibrobacteria	258ds10
ASV1364	3.5927	-1.95587	0.546548	-3.57858	0.00034547	0.00136505	Depleted	ASV1364|Kribbella	Actinobacteria	Actinobacteria	Actinomycetales	Nocardioidaceae	Kribbella
ASV1294	3.6123	-1.97533	0.552538	-3.57502	0.000350204	0.00137756	Depleted	ASV1294|Pseudonocardia	Actinobacteria	Actinobacteria	Actinomycetales	Pseudonocardiaceae	Pseudonocardia
ASV850	58.0875	-1.25401	0.350789	-3.57483	0.000350449	0.00137756	Depleted	ASV850|Lysobacter	Proteobacteria	Gammaproteobacteria	Xanthomonadales	Xanthomonadaceae	Lysobacter
ASV466	3.44461	-1.92203	0.537754	-3.57419	0.000351319	0.00137756	Depleted	ASV466|Caulobacter	Proteobacteria	Alphaproteobacteria	Caulobacterales	Caulobacteraceae	Caulobacter	henricii
ASV681	3.94232	-2.12052	0.596627	-3.55417	0.000379169	0.00147794	Depleted	ASV681|SC-I-84	Proteobacteria	Betaproteobacteria	SC-I-84
ASV46	14.7851	-1.96182	0.552044	-3.55374	0.000379795	0.00147794	Depleted	ASV46|Dolo_23	Chloroflexi	TK10	AKYG885	Dolo_23
ASV1260	3.63545	-1.96999	0.555001	-3.54952	0.000385933	0.00149804	Depleted	ASV1260|Mycobacterium	Actinobacteria	Actinobacteria	Actinomycetales	Mycobacteriaceae	Mycobacterium	celatum
ASV1307	3.54096	-1.91866	0.54112	-3.54571	0.000391552	0.00151603	Depleted	ASV1307|Xanthomonadaceae	Proteobacteria	Gammaproteobacteria	Xanthomonadales	Xanthomonadaceae
ASV1024	19.6435	-1.95557	0.551657	-3.54491	0.000392747	0.00151685	Depleted	ASV1024|Streptomyces	Actinobacteria	Actinobacteria	Actinomycetales	Streptomycetaceae	Streptomyces	reticuliscabiei
ASV843	6.77424	-2.0626	0.582621	-3.54022	0.000399801	0.00154023	Depleted	ASV843|NB1-i	Proteobacteria	Deltaproteobacteria	NB1-j	NB1-i
ASV778	9.28135	-1.87767	0.53058	-3.53891	0.000401785	0.00154401	Depleted	ASV778|Lysobacter	Proteobacteria	Gammaproteobacteria	Xanthomonadales	Xanthomonadaceae	Lysobacter
ASV1076	3.65248	-1.99302	0.564436	-3.53099	0.000414004	0.00158403	Depleted	ASV1076|Piscirickettsiaceae	Proteobacteria	Gammaproteobacteria	Thiotrichales	Piscirickettsiaceae
ASV1044	11.2546	-2.31165	0.654806	-3.53029	0.000415106	0.00158403	Depleted	ASV1044|Methylibium	Proteobacteria	Betaproteobacteria	Burkholderiales	Comamonadaceae	Methylibium
ASV988	4.15128	-1.82983	0.51834	-3.53018	0.000415281	0.00158403	Depleted	ASV988|Gaiellaceae	Actinobacteria	Thermoleophilia	Gaiellales	Gaiellaceae
ASV1177	3.82698	-2.06933	0.58776	-3.52071	0.000430391	0.00163284	Depleted	ASV1177|DS-18	Acidobacteria	iii1-8	DS-18
ASV877	3.98355	-2.13681	0.607019	-3.52018	0.000431256	0.00163284	Depleted	ASV877|Rhodoplanes	Proteobacteria	Alphaproteobacteria	Rhizobiales	Hyphomicrobiaceae	Rhodoplanes
ASV1541	29.3292	-2.22698	0.633933	-3.51295	0.000443164	0.00167381	Depleted	ASV1541|Comamonadaceae	Proteobacteria	Betaproteobacteria	Burkholderiales	Comamonadaceae
ASV751	3.60446	-1.95689	0.557318	-3.51127	0.000445973	0.0016803	Depleted	ASV751|Curvibacter	Proteobacteria	Betaproteobacteria	Burkholderiales	Comamonadaceae	Curvibacter
ASV788	4.2899	-2.28161	0.650201	-3.50908	0.000449651	0.00169003	Depleted	ASV788|Geobacter	Proteobacteria	Deltaproteobacteria	Desulfuromonadales	Geobacteraceae	Geobacter
ASV1393	15.9297	-1.93492	0.551754	-3.50685	0.000453445	0.00169602	Depleted	ASV1393|Devosia	Proteobacteria	Alphaproteobacteria	Rhizobiales	Hyphomicrobiaceae	Devosia
ASV465	12.0694	-2.10689	0.601466	-3.50292	0.000460182	0.00171705	Depleted	ASV465|Rhizobiales	Proteobacteria	Alphaproteobacteria	Rhizobiales
ASV677	3.53323	-1.81113	0.517527	-3.49958	0.000465992	0.00173453	Depleted	ASV677|Bacillus	Firmicutes	Bacilli	Bacillales	Bacillaceae	Bacillus
ASV960	7.68881	-1.72659	0.496365	-3.47846	0.000504294	0.00187257	Depleted	ASV960|Gaiellaceae	Actinobacteria	Thermoleophilia	Gaiellales	Gaiellaceae
ASV180	3.64135	-1.95988	0.564085	-3.47444	0.000511921	0.00189632	Depleted	ASV180|BD7-3	Proteobacteria	Alphaproteobacteria	BD7-3
ASV543	10.1828	-2.04094	0.588394	-3.46867	0.000523044	0.00193288	Depleted	ASV543|Methylibium	Proteobacteria	Betaproteobacteria	Burkholderiales	Comamonadaceae	Methylibium
ASV174	3.7489	-2.0336	0.586388	-3.46802	0.000524312	0.00193293	Depleted	ASV174|Flavisolibacter	Bacteroidetes	[Saprospirae]	[Saprospirales]	Chitinophagaceae	Flavisolibacter
ASV914	15.3658	-1.7578	0.509597	-3.44939	0.000561849	0.00205655	Depleted	ASV914|Afifella	Proteobacteria	Alphaproteobacteria	Rhizobiales	Rhodobiaceae	Afifella
ASV65	5.10263	-1.99351	0.579006	-3.44299	0.000575319	0.00210087	Depleted	ASV65|Rhizobiales	Proteobacteria	Alphaproteobacteria	Rhizobiales
ASV1492	3.46645	-1.90052	0.552892	-3.43742	0.000587291	0.00213447	Depleted	ASV1492|Sphingobium	Proteobacteria	Alphaproteobacteria	Sphingomonadales	Sphingomonadaceae	Sphingobium
ASV56	4.21286	-2.33033	0.678674	-3.43365	0.000595514	0.00215926	Depleted	ASV56|Exiguobacterium	Firmicutes	Bacilli	Bacillales	[Exiguobacteraceae]	Exiguobacterium
ASV947	3.74461	-2.05931	0.600047	-3.43192	0.000599329	0.00216799	Depleted	ASV947|Dechloromonas	Proteobacteria	Betaproteobacteria	Rhodocyclales	Rhodocyclaceae	Dechloromonas
ASV940	3.23798	-1.80737	0.527043	-3.42926	0.00060524	0.00218425	Depleted	ASV940|Nocardioidaceae	Actinobacteria	Actinobacteria	Actinomycetales	Nocardioidaceae
ASV1204	50.3038	-1.32408	0.38672	-3.42387	0.000617361	0.00222279	Depleted	ASV1204|Mesorhizobium	Proteobacteria	Alphaproteobacteria	Rhizobiales	Phyllobacteriaceae	Mesorhizobium
ASV317	3.39435	-1.85832	0.544325	-3.41398	0.000640214	0.0022997	Depleted	ASV317|Cryomorphaceae	Bacteroidetes	Flavobacteriia	Flavobacteriales	Cryomorphaceae
ASV389	3.34921	-1.84086	0.540345	-3.40683	0.000657221	0.00234983	Depleted	ASV389|C111	Actinobacteria	Acidimicrobiia	Acidimicrobiales	C111
ASV308	3.01491	-1.63703	0.480729	-3.40532	0.000660873	0.00235742	Depleted	ASV308|Xanthomonadaceae	Proteobacteria	Gammaproteobacteria	Xanthomonadales	Xanthomonadaceae
ASV986	3.70022	-1.99836	0.588814	-3.39388	0.000689104	0.00245245	Depleted	ASV986|Sphingomonas	Proteobacteria	Alphaproteobacteria	Sphingomonadales	Sphingomonadaceae	Sphingomonas
ASV523	3.33242	-1.85208	0.547394	-3.38344	0.000715832	0.0025417	Depleted	ASV523|Myxococcales	Proteobacteria	Deltaproteobacteria	Myxococcales
ASV1100	3.7186	-1.99716	0.591529	-3.37626	0.000734778	0.00260297	Depleted	ASV1100|Gemm-3	Gemmatimonadetes	Gemm-3
ASV17	3.45695	-1.88683	0.560497	-3.36636	0.000761686	0.00268594	Depleted	ASV17|Kaistobacter	Proteobacteria	Alphaproteobacteria	Sphingomonadales	Sphingomonadaceae	Kaistobacter
ASV1560	3.81804	-2.03255	0.604083	-3.36468	0.000766314	0.0026961	Depleted	ASV1560|Dolo_23	Chloroflexi	TK10	AKYG885	Dolo_23
ASV393	4.32881	-1.7452	0.519049	-3.36231	0.000772924	0.00271316	Depleted	ASV393|Nocardioidaceae	Actinobacteria	Actinobacteria	Actinomycetales	Nocardioidaceae
ASV1500	4.01492	-1.59904	0.475685	-3.36156	0.000775032	0.00271438	Depleted	ASV1500|Acidimicrobiales	Actinobacteria	Acidimicrobiia	Acidimicrobiales
ASV1071	73.432	-0.981109	0.291988	-3.3601	0.000779152	0.00272261	Depleted	ASV1071|Streptomyces	Actinobacteria	Actinobacteria	Actinomycetales	Streptomycetaceae	Streptomyces	mirabilis
ASV762	3.32831	-1.78082	0.530675	-3.35576	0.000791474	0.00275829	Depleted	ASV762|Syntrophobacteraceae	Proteobacteria	Deltaproteobacteria	Syntrophobacterales	Syntrophobacteraceae
ASV450	9.24651	-1.55086	0.462219	-3.35525	0.000792942	0.00275829	Depleted	ASV450|Solirubrobacterales	Actinobacteria	Thermoleophilia	Solirubrobacterales
ASV635	15.7272	-2.23259	0.665629	-3.35411	0.000796206	0.00276341	Depleted	ASV635|Sphingomonas	Proteobacteria	Alphaproteobacteria	Sphingomonadales	Sphingomonadaceae	Sphingomonas
ASV896	3.39292	-1.84122	0.549753	-3.34917	0.000810528	0.00279311	Depleted	ASV896|Catellatospora	Actinobacteria	Actinobacteria	Actinomycetales	Micromonosporaceae	Catellatospora
ASV1402	6.90211	-1.4338	0.428122	-3.34905	0.000810888	0.00279311	Depleted	ASV1402|Solibacterales	Acidobacteria	Solibacteres	Solibacterales
ASV933	3.40152	-1.86826	0.557912	-3.34867	0.000812015	0.00279311	Depleted	ASV933|Sinobacteraceae	Proteobacteria	Gammaproteobacteria	Xanthomonadales	Sinobacteraceae
ASV228	4.72273	-1.86462	0.556937	-3.34798	0.000814018	0.00279377	Depleted	ASV228|Sphingomonadaceae	Proteobacteria	Alphaproteobacteria	Sphingomonadales	Sphingomonadaceae
ASV385	5.52423	-1.42013	0.424824	-3.34287	0.000829173	0.00283946	Depleted	ASV385|[Roseiflexales]	Chloroflexi	Chloroflexi	[Roseiflexales]
ASV327	6.65057	-1.67397	0.501168	-3.34013	0.000837395	0.00286126	Depleted	ASV327|Sinobacteraceae	Proteobacteria	Gammaproteobacteria	Xanthomonadales	Sinobacteraceae
ASV1273	3.33772	-1.89391	0.568103	-3.33374	0.000856855	0.00292127	Depleted	ASV1273|258ds10	Fibrobacteres	Fibrobacteria	258ds10
ASV919	3.73558	-2.039	0.61199	-3.33175	0.000863005	0.00293574	Depleted	ASV919|Ellin6067	Proteobacteria	Betaproteobacteria	Ellin6067
ASV671	45.5515	-1.2648	0.379717	-3.3309	0.000865646	0.00293824	Depleted	ASV671|Kaistobacter	Proteobacteria	Alphaproteobacteria	Sphingomonadales	Sphingomonadaceae	Kaistobacter
ASV1522	3.42003	-1.84788	0.555621	-3.3258	0.000881659	0.00298602	Depleted	ASV1522|Hyphomonadaceae	Proteobacteria	Alphaproteobacteria	Rhodobacterales	Hyphomonadaceae
ASV63	24.0715	-1.10176	0.331486	-3.32369	0.000888356	0.0029988	Depleted	ASV63|Mesorhizobium	Proteobacteria	Alphaproteobacteria	Rhizobiales	Phyllobacteriaceae	Mesorhizobium
ASV1070	4.99144	-1.70633	0.513431	-3.32338	0.000889328	0.0029988	Depleted	ASV1070|Syntrophobacteraceae	Proteobacteria	Deltaproteobacteria	Syntrophobacterales	Syntrophobacteraceae
ASV1079	3.40669	-1.85387	0.558266	-3.32076	0.000897717	0.0030139	Depleted	ASV1079|Cytophagaceae	Bacteroidetes	Cytophagia	Cytophagales	Cytophagaceae
ASV1048	3.72036	-1.63551	0.493148	-3.31646	0.000911644	0.00305401	Depleted	ASV1048|Saprospiraceae	Bacteroidetes	[Saprospirae]	[Saprospirales]	Saprospiraceae
ASV55	3.29305	-1.79164	0.54051	-3.31472	0.000917357	0.00306648	Depleted	ASV55|Sediment-1	WS3	PRR-12	Sediment-1
ASV1365	51.0628	-1.80339	0.544834	-3.30997	0.000933051	0.00311219	Depleted	ASV1365|Sphingomonas	Proteobacteria	Alphaproteobacteria	Sphingomonadales	Sphingomonadaceae	Sphingomonas
ASV357	3.34813	-1.8458	0.558498	-3.30493	0.000950011	0.00316192	Depleted	ASV357|Pilimelia	Actinobacteria	Actinobacteria	Actinomycetales	Micromonosporaceae	Pilimelia
ASV579	7.63315	-1.80391	0.547595	-3.29424	0.000986869	0.00327046	Depleted	ASV579|Micromonosporaceae	Actinobacteria	Actinobacteria	Actinomycetales	Micromonosporaceae
ASV1438	3.44832	-1.88888	0.576571	-3.27606	0.00105268	0.00347291	Depleted	ASV1438|Ramlibacter	Proteobacteria	Betaproteobacteria	Burkholderiales	Comamonadaceae	Ramlibacter
ASV1208	4.72525	-1.81241	0.55389	-3.27214	0.00106735	0.00350702	Depleted	ASV1208|Cryomorphaceae	Bacteroidetes	Flavobacteriia	Flavobacteriales	Cryomorphaceae
ASV1559	2.94596	-1.60321	0.490623	-3.26771	0.0010842	0.00355481	Depleted	ASV1559|Devosia	Proteobacteria	Alphaproteobacteria	Rhizobiales	Hyphomicrobiaceae	Devosia
ASV551	14.8922	-1.71009	0.523764	-3.26501	0.00109462	0.00358134	Depleted	ASV551|Myxococcales	Proteobacteria	Deltaproteobacteria	Myxococcales
ASV1182	54.7242	-1.6143	0.495585	-3.25735	0.00112457	0.00366375	Depleted	ASV1182|Erythrobacteraceae	Proteobacteria	Alphaproteobacteria	Sphingomonadales	Erythrobacteraceae
ASV1299	3.61302	-1.93804	0.59628	-3.25023	0.00115313	0.0037489	Depleted	ASV1299|Kaistobacter	Proteobacteria	Alphaproteobacteria	Sphingomonadales	Sphingomonadaceae	Kaistobacter
ASV810	3.3223	-1.79843	0.555569	-3.2371	0.0012075	0.0039174	Depleted	ASV810|Nakamurellaceae	Actinobacteria	Actinobacteria	Actinomycetales	Nakamurellaceae
ASV1425	3.45488	-1.88767	0.583392	-3.23568	0.00121353	0.00392869	Depleted	ASV1425|Rhodospirillaceae	Proteobacteria	Alphaproteobacteria	Rhodospirillales	Rhodospirillaceae
ASV1213	3.32799	-1.81859	0.564503	-3.22157	0.00127492	0.00411876	Depleted	ASV1213|Azoarcus	Proteobacteria	Betaproteobacteria	Rhodocyclales	Rhodocyclaceae	Azoarcus
ASV356	20.7827	-1.7089	0.53078	-3.2196	0.00128369	0.00413841	Depleted	ASV356|Gemm-1	Gemmatimonadetes	Gemm-1
ASV1233	3.26336	-1.81311	0.563375	-3.21829	0.00128955	0.00414865	Depleted	ASV1233|Streptomycetaceae	Actinobacteria	Actinobacteria	Actinomycetales	Streptomycetaceae
ASV1053	7.73309	-1.63076	0.507392	-3.21401	0.00130894	0.00420226	Depleted	ASV1053|LD1-PA13	WS3	PRR-12	LD1-PA13
ASV1417	25.307	-1.5679	0.488644	-3.20866	0.00133354	0.00427232	Depleted	ASV1417|Rhodospirillaceae	Proteobacteria	Alphaproteobacteria	Rhodospirillales	Rhodospirillaceae
ASV435	3.24688	-1.78348	0.556182	-3.20665	0.0013429	0.00429339	Depleted	ASV435|Saprospiraceae	Bacteroidetes	[Saprospirae]	[Saprospirales]	Saprospiraceae
ASV973	3.41735	-1.85513	0.578639	-3.20603	0.0013458	0.00429376	Depleted	ASV973|Syntrophobacteraceae	Proteobacteria	Deltaproteobacteria	Syntrophobacterales	Syntrophobacteraceae
ASV1160	56.9988	-1.2244	0.38261	-3.20014	0.00137363	0.00437348	Depleted	ASV1160|Xanthomonadaceae	Proteobacteria	Gammaproteobacteria	Xanthomonadales	Xanthomonadaceae
ASV905	3.40711	-1.83389	0.573487	-3.19778	0.00138488	0.00440021	Depleted	ASV905|Stenotrophomonas	Proteobacteria	Gammaproteobacteria	Xanthomonadales	Xanthomonadaceae	Stenotrophomonas
ASV430	8.77548	-1.88936	0.591578	-3.19377	0.0014043	0.00445273	Depleted	ASV430|Gemmatimonadetes	Gemmatimonadetes	Gemmatimonadetes
ASV1493	5.02807	-1.81661	0.570237	-3.18572	0.00144397	0.00455974	Depleted	ASV1493|Solirubrobacterales	Actinobacteria	Thermoleophilia	Solirubrobacterales
ASV1498	3.05568	-1.64763	0.517423	-3.18429	0.00145108	0.00456972	Depleted	ASV1498|Xanthomonadaceae	Proteobacteria	Gammaproteobacteria	Xanthomonadales	Xanthomonadaceae
ASV1144	3.4785	-1.87605	0.589602	-3.18189	0.00146317	0.00459215	Depleted	ASV1144|Sinobacteraceae	Proteobacteria	Gammaproteobacteria	Xanthomonadales	Sinobacteraceae
ASV476	4.6795	-1.64444	0.517378	-3.17841	0.00148085	0.00462927	Depleted	ASV476|Chlorobi	Chlorobi
ASV1286	7.39012	-2.07155	0.65257	-3.17445	0.00150122	0.00467773	Depleted	ASV1286|Kaistobacter	Proteobacteria	Alphaproteobacteria	Sphingomonadales	Sphingomonadaceae	Kaistobacter
ASV1392	6.00657	-1.97108	0.620972	-3.17418	0.00150258	0.00467773	Depleted	ASV1392|Intrasporangiaceae	Actinobacteria	Actinobacteria	Actinomycetales	Intrasporangiaceae
ASV1269	3.00549	-1.4123	0.445082	-3.17312	0.0015081	0.00468545	Depleted	ASV1269|Acetobacteraceae	Proteobacteria	Alphaproteobacteria	Rhodospirillales	Acetobacteraceae
ASV770	3.40458	-1.84974	0.58338	-3.17072	0.00152061	0.00471335	Depleted	ASV770|Acidobacteria-5	Acidobacteria	Acidobacteria-5
ASV314	7.99493	-1.75002	0.553366	-3.1625	0.00156422	0.00482845	Depleted	ASV314|Gemmatimonadetes	Gemmatimonadetes	Gemmatimonadetes
ASV1065	124.558	-0.932652	0.296096	-3.14983	0.00163366	0.00502488	Depleted	ASV1065|Devosia	Proteobacteria	Alphaproteobacteria	Rhizobiales	Hyphomicrobiaceae	Devosia
ASV1510	3.02261	-1.65061	0.524573	-3.14658	0.00165192	0.00507094	Depleted	ASV1510|Nocardia	Actinobacteria	Actinobacteria	Actinomycetales	Nocardiaceae	Nocardia	concava
ASV271	3.40105	-1.83073	0.582313	-3.1439	0.00166712	0.00510743	Depleted	ASV271|Sva0725	Acidobacteria	Sva0725	Sva0725
ASV760	5.95786	-1.92996	0.615601	-3.13508	0.0017181	0.00524276	Depleted	ASV760|Xanthomonadaceae	Proteobacteria	Gammaproteobacteria	Xanthomonadales	Xanthomonadaceae
ASV942	4.14894	-1.88908	0.60403	-3.12747	0.0017632	0.00536974	Depleted	ASV942|Comamonadaceae	Proteobacteria	Betaproteobacteria	Burkholderiales	Comamonadaceae
ASV831	5.04932	-1.94708	0.623045	-3.12511	0.00177739	0.00540229	Depleted	ASV831|Tepidibacter	Firmicutes	Clostridia	Clostridiales	Peptostreptococcaceae	Tepidibacter
ASV42	3.26762	-1.77787	0.569457	-3.12203	0.00179606	0.00544828	Depleted	ASV42|Rhizobiales	Proteobacteria	Alphaproteobacteria	Rhizobiales
ASV157	18.6795	-1.13953	0.366089	-3.1127	0.00185382	0.00559048	Depleted	ASV157|NB1-j	Proteobacteria	Deltaproteobacteria	NB1-j
ASV731	3.23954	-1.75386	0.564846	-3.10502	0.00190267	0.0057266	Depleted	ASV731|Rhizobiaceae	Proteobacteria	Alphaproteobacteria	Rhizobiales	Rhizobiaceae
ASV1315	3.28843	-1.78179	0.57647	-3.09087	0.00199572	0.00597166	Depleted	ASV1315|Xanthomonadaceae	Proteobacteria	Gammaproteobacteria	Xanthomonadales	Xanthomonadaceae
ASV1326	3.07596	-1.6504	0.534188	-3.08955	0.00200461	0.00598663	Depleted	ASV1326|Sphingomonadaceae	Proteobacteria	Alphaproteobacteria	Sphingomonadales	Sphingomonadaceae
ASV2	3.18972	-1.73589	0.56322	-3.08209	0.00205555	0.00612688	Depleted	ASV2|Comamonadaceae	Proteobacteria	Betaproteobacteria	Burkholderiales	Comamonadaceae
ASV1324	3.0685	-1.67513	0.54444	-3.07679	0.00209246	0.00622485	Depleted	ASV1324|Rhizobium	Proteobacteria	Alphaproteobacteria	Rhizobiales	Rhizobiaceae	Rhizobium
ASV1218	3.08125	-1.67193	0.544012	-3.07333	0.00211683	0.00627314	Depleted	ASV1218|C111	Actinobacteria	Acidimicrobiia	Acidimicrobiales	C111
ASV1302	16.1747	-1.65199	0.538582	-3.06729	0.00216009	0.00638907	Depleted	ASV1302|Betaproteobacteria	Proteobacteria	Betaproteobacteria
ASV499	3.12331	-1.68881	0.550861	-3.06577	0.00217113	0.00640942	Depleted	ASV499|Catellatospora	Actinobacteria	Actinobacteria	Actinomycetales	Micromonosporaceae	Catellatospora
ASV471	143.624	-0.696975	0.229254	-3.04019	0.00236429	0.00693975	Depleted	ASV471|Xanthomonadaceae	Proteobacteria	Gammaproteobacteria	Xanthomonadales	Xanthomonadaceae
ASV708	2.94021	-1.65307	0.544418	-3.0364	0.00239425	0.00701433	Depleted	ASV708|Dactylosporangium	Actinobacteria	Actinobacteria	Actinomycetales	Micromonosporaceae	Dactylosporangium
ASV582	4.83444	-1.44741	0.477092	-3.03383	0.00241473	0.00706091	Depleted	ASV582|Sphingomonas	Proteobacteria	Alphaproteobacteria	Sphingomonadales	Sphingomonadaceae	Sphingomonas
ASV1378	37.563	-1.53596	0.506562	-3.03212	0.00242844	0.00708754	Depleted	ASV1378|Nocardioidaceae	Actinobacteria	Actinobacteria	Actinomycetales	Nocardioidaceae
ASV99	2.75766	-1.45743	0.481559	-3.02648	0.00247421	0.00720748	Depleted	ASV99|Rhizobiales	Proteobacteria	Alphaproteobacteria	Rhizobiales
ASV136	22.0059	-1.29075	0.427685	-3.01798	0.00254462	0.00738466	Depleted	ASV136|Hyphomicrobiaceae	Proteobacteria	Alphaproteobacteria	Rhizobiales	Hyphomicrobiaceae
ASV884	3.1442	-1.68366	0.55946	-3.00943	0.00261737	0.00758152	Depleted	ASV884|B07_WMSP1	Chloroflexi	TK10	B07_WMSP1
ASV402	33.6318	-1.57512	0.526044	-2.99428	0.00275091	0.00792364	Depleted	ASV402|Rubrivivax	Proteobacteria	Betaproteobacteria	Burkholderiales	Comamonadaceae	Rubrivivax
ASV216	23.4835	-1.55277	0.51906	-2.9915	0.0027761	0.00798128	Depleted	ASV216|Lysobacter	Proteobacteria	Gammaproteobacteria	Xanthomonadales	Xanthomonadaceae	Lysobacter
ASV16	4.29326	-1.6145	0.540047	-2.98955	0.00279391	0.00801753	Depleted	ASV16|Ellin6067	Proteobacteria	Betaproteobacteria	Ellin6067
ASV494	4.45848	-1.615	0.540672	-2.98702	0.00281707	0.00806209	Depleted	ASV494|Sediment-1	WS3	PRR-12	Sediment-1
ASV581	2.8212	-1.48595	0.497518	-2.98672	0.0028199	0.00806209	Depleted	ASV581|Deltaproteobacteria	Proteobacteria	Deltaproteobacteria
ASV1021	3.21212	-1.74728	0.585378	-2.98488	0.00283686	0.00809557	Depleted	ASV1021|Sinobacteraceae	Proteobacteria	Gammaproteobacteria	Xanthomonadales	Sinobacteraceae
ASV44	87.5986	-0.498245	0.167004	-2.98343	0.00285033	0.00811897	Depleted	ASV44|Ellin5301	Gemmatimonadetes	Gemmatimonadetes	Gemmatimonadales	Ellin5301
ASV67	2.98071	-1.6029	0.53947	-2.97125	0.0029659	0.00841704	Depleted	ASV67|Inquilinus	Proteobacteria	Alphaproteobacteria	Rhodospirillales	Rhodospirillaceae	Inquilinus	limosus
ASV754	23.5387	-1.94943	0.656397	-2.96989	0.00297905	0.00843881	Depleted	ASV754|Micrococcaceae	Actinobacteria	Actinobacteria	Actinomycetales	Micrococcaceae
ASV45	2.69069	-1.44677	0.48783	-2.96574	0.00301958	0.00853792	Depleted	ASV45|SJA-4	TM6	SJA-4
ASV1495	2.81633	-1.51312	0.51179	-2.95653	0.00311123	0.00878098	Depleted	ASV1495|Cytophagaceae	Bacteroidetes	Cytophagia	Cytophagales	Cytophagaceae
ASV378	45.9308	-1.12286	0.381102	-2.94634	0.00321558	0.00905889	Depleted	ASV378|Rhizobiales	Proteobacteria	Alphaproteobacteria	Rhizobiales
ASV734	13.1085	-1.82966	0.621217	-2.94529	0.00322652	0.0090731	Depleted	ASV734|Couchioplanes	Actinobacteria	Actinobacteria	Actinomycetales	Micromonosporaceae	Couchioplanes
ASV245	16.317	-1.40554	0.477643	-2.94266	0.00325408	0.00913394	Depleted	ASV245|S085	Chloroflexi	S085
ASV361	4.42032	-1.44696	0.492255	-2.93946	0.00328787	0.00921202	Depleted	ASV361|Nocardioidaceae	Actinobacteria	Actinobacteria	Actinomycetales	Nocardioidaceae
ASV442	3.16041	-1.37823	0.469735	-2.93406	0.00334561	0.00935679	Depleted	ASV442|Nocardioidaceae	Actinobacteria	Actinobacteria	Actinomycetales	Nocardioidaceae
ASV604	4.00174	-1.7158	0.586186	-2.92706	0.00342183	0.00953534	Depleted	ASV604|Rhizobiaceae	Proteobacteria	Alphaproteobacteria	Rhizobiales	Rhizobiaceae
ASV851	3.59689	-1.53568	0.52501	-2.92505	0.00344401	0.00956256	Depleted	ASV851|Afifella	Proteobacteria	Alphaproteobacteria	Rhizobiales	Rhodobiaceae	Afifella
ASV93	3.82377	-1.56471	0.535328	-2.92291	0.00346779	0.00961126	Depleted	ASV93|Caulobacter	Proteobacteria	Alphaproteobacteria	Caulobacterales	Caulobacteraceae	Caulobacter
ASV376	2.80981	-1.56505	0.535739	-2.92128	0.00348593	0.0096329	Depleted	ASV376|Myxococcales	Proteobacteria	Deltaproteobacteria	Myxococcales
ASV1011	3.10846	-1.66799	0.571018	-2.92109	0.0034881	0.0096329	Depleted	ASV1011|Gemmatimonadetes	Gemmatimonadetes	Gemmatimonadetes
ASV388	2.7514	-1.4781	0.506612	-2.91762	0.00352714	0.00970593	Depleted	ASV388|Betaproteobacteria	Proteobacteria	Betaproteobacteria
ASV1140	6.12716	-1.5926	0.549093	-2.90042	0.00372657	0.0102182	Depleted	ASV1140|Rhodobacter	Proteobacteria	Alphaproteobacteria	Rhodobacterales	Rhodobacteraceae	Rhodobacter
ASV1216	12.1007	-1.48643	0.514076	-2.89147	0.0038345	0.0104955	Depleted	ASV1216|Iamiaceae	Actinobacteria	Acidimicrobiia	Acidimicrobiales	Iamiaceae
ASV969	5.40919	-1.7531	0.607134	-2.8875	0.00388318	0.0106099	Depleted	ASV969|Syntrophobacteraceae	Proteobacteria	Deltaproteobacteria	Syntrophobacterales	Syntrophobacteraceae
ASV624	2.84079	-1.51269	0.524124	-2.88612	0.00390024	0.0106376	Depleted	ASV624|Cystobacter	Proteobacteria	Deltaproteobacteria	Myxococcales	Cystobacteraceae	Cystobacter
ASV1115	2.81268	-1.50513	0.52295	-2.87815	0.00400017	0.0108909	Depleted	ASV1115|Streptomyces	Actinobacteria	Actinobacteria	Actinomycetales	Streptomycetaceae	Streptomyces
ASV548	2.92823	-1.59376	0.55655	-2.86364	0.00418801	0.0113422	Depleted	ASV548|Sinorhizobium	Proteobacteria	Alphaproteobacteria	Rhizobiales	Rhizobiaceae	Sinorhizobium
ASV1127	11.3842	-1.34049	0.468383	-2.86195	0.00421045	0.0113693	Depleted	ASV1127|Alphaproteobacteria	Proteobacteria	Alphaproteobacteria
ASV1271	44.9154	-1.41404	0.494113	-2.86178	0.00421275	0.0113693	Depleted	ASV1271|Ramlibacter	Proteobacteria	Betaproteobacteria	Burkholderiales	Comamonadaceae	Ramlibacter
ASV12	19.5399	-1.75429	0.613854	-2.85783	0.00426553	0.0114916	Depleted	ASV12|Methylibium	Proteobacteria	Betaproteobacteria	Burkholderiales	Comamonadaceae	Methylibium
ASV1383	14.626	-1.31712	0.461443	-2.85435	0.00431252	0.0115889	Depleted	ASV1383|Micromonosporaceae	Actinobacteria	Actinobacteria	Actinomycetales	Micromonosporaceae
ASV586	10.7692	-1.55986	0.546546	-2.85404	0.0043167	0.0115889	Depleted	ASV586|Gaiellaceae	Actinobacteria	Thermoleophilia	Gaiellales	Gaiellaceae
ASV141	5.03803	-1.40053	0.491646	-2.84866	0.00439043	0.0117664	Depleted	ASV141|Sphingobacteriales	Bacteroidetes	Sphingobacteriia	Sphingobacteriales
ASV311	2.821	-1.49651	0.526105	-2.84451	0.00444796	0.0118515	Depleted	ASV311|SC-I-84	Proteobacteria	Betaproteobacteria	SC-I-84
ASV1444	24.1356	-1.59089	0.559348	-2.84419	0.00445238	0.0118515	Depleted	ASV1444|Actinosynnemataceae	Actinobacteria	Actinobacteria	Actinomycetales	Actinosynnemataceae
ASV339	12.6828	-1.35479	0.476373	-2.84398	0.00445543	0.0118515	Depleted	ASV339|Bdellovibrio	Proteobacteria	Deltaproteobacteria	Bdellovibrionales	Bdellovibrionaceae	Bdellovibrio	bacteriovorus
ASV562	3.07774	-1.62169	0.570272	-2.84371	0.00445916	0.0118515	Depleted	ASV562|Micromonosporaceae	Actinobacteria	Actinobacteria	Actinomycetales	Micromonosporaceae
ASV285	46.9124	-1.05332	0.370416	-2.8436	0.00446064	0.0118515	Depleted	ASV285|Rubrivivax	Proteobacteria	Betaproteobacteria	Burkholderiales	Comamonadaceae	Rubrivivax
ASV1185	33.0569	-0.925423	0.32567	-2.84159	0.00448887	0.0119059	Depleted	ASV1185|Xanthomonadaceae	Proteobacteria	Gammaproteobacteria	Xanthomonadales	Xanthomonadaceae
ASV1484	44.3802	-0.826115	0.290963	-2.83925	0.00452197	0.0119731	Depleted	ASV1484|Betaproteobacteria	Proteobacteria	Betaproteobacteria
ASV776	6.37333	-1.75785	0.619943	-2.8355	0.00457534	0.0120937	Depleted	ASV776|Nitrospira	Nitrospirae	Nitrospira	Nitrospirales	Nitrospiraceae	Nitrospira
ASV1244	2.95144	-1.56614	0.553329	-2.83039	0.00464918	0.0122678	Depleted	ASV1244|Comamonadaceae	Proteobacteria	Betaproteobacteria	Burkholderiales	Comamonadaceae
ASV1240	4.8305	-1.54336	0.545711	-2.82817	0.00468156	0.0123321	Depleted	ASV1240|SC-I-84	Proteobacteria	Betaproteobacteria	SC-I-84
ASV1020	50.3388	-1.29969	0.460672	-2.82129	0.00478302	0.0125671	Depleted	ASV1020|Devosia	Proteobacteria	Alphaproteobacteria	Rhizobiales	Hyphomicrobiaceae	Devosia
ASV1418	3.3334	-1.50234	0.53261	-2.82072	0.0047916	0.0125671	Depleted	ASV1418|TK10	Chloroflexi	TK10
ASV834	2.7477	-1.43231	0.508312	-2.81777	0.00483582	0.012652	Depleted	ASV834|Caulobacter	Proteobacteria	Alphaproteobacteria	Caulobacterales	Caulobacteraceae	Caulobacter
ASV706	6.34453	-1.70086	0.60447	-2.8138	0.00489597	0.0127876	Depleted	ASV706|Solirubrobacter	Actinobacteria	Thermoleophilia	Solirubrobacterales	Solirubrobacteraceae	Solirubrobacter
ASV817	2.84193	-1.53134	0.544993	-2.80984	0.00495658	0.012924	Depleted	ASV817|MIZ46	Proteobacteria	Deltaproteobacteria	MIZ46
ASV636	5.81895	-1.67265	0.596307	-2.80501	0.00503144	0.013097	Depleted	ASV636|Shinella	Proteobacteria	Alphaproteobacteria	Rhizobiales	Rhizobiaceae	Shinella
ASV441	16.3372	-1.31919	0.470766	-2.80222	0.0050752	0.0131887	Depleted	ASV441|Cytophagaceae	Bacteroidetes	Cytophagia	Cytophagales	Cytophagaceae
ASV336	2.74127	-1.42597	0.50923	-2.80024	0.00510642	0.0132475	Depleted	ASV336|Gemmatimonadetes	Gemmatimonadetes	Gemmatimonadetes
ASV913	90.3744	-0.653807	0.233852	-2.79581	0.0051769	0.0134077	Depleted	ASV913|Streptomyces	Actinobacteria	Actinobacteria	Actinomycetales	Streptomycetaceae	Streptomyces
ASV323	3.93975	-1.39487	0.499055	-2.79502	0.00518971	0.0134183	Depleted	ASV323|Balneimonas	Proteobacteria	Alphaproteobacteria	Rhizobiales	Bradyrhizobiaceae	Balneimonas
ASV267	2.66375	-1.36632	0.490496	-2.78559	0.00534306	0.0137917	Depleted	ASV267|Sphingomonadaceae	Proteobacteria	Alphaproteobacteria	Sphingomonadales	Sphingomonadaceae
ASV191	2.57805	-1.30797	0.470623	-2.77923	0.00544879	0.0140411	Depleted	ASV191|Crocinitomix	Bacteroidetes	Flavobacteriia	Flavobacteriales	Cryomorphaceae	Crocinitomix
ASV612	2.80369	-1.51323	0.545914	-2.77192	0.00557264	0.0142886	Depleted	ASV612|Ellin6067	Proteobacteria	Betaproteobacteria	Ellin6067
ASV22	2.47548	-1.2948	0.467238	-2.77118	0.00558541	0.0142975	Depleted	ASV22|Phyllobacterium	Proteobacteria	Alphaproteobacteria	Rhizobiales	Phyllobacteriaceae	Phyllobacterium
ASV1060	2.8047	-1.46674	0.53	-2.76744	0.00564983	0.0143907	Depleted	ASV1060|HTCC2089	Proteobacteria	Gammaproteobacteria	HTCC2188	HTCC2089
ASV1408	2.89002	-1.57075	0.569289	-2.75914	0.0057953	0.0147369	Depleted	ASV1408|Actinosynnemataceae	Actinobacteria	Actinobacteria	Actinomycetales	Actinosynnemataceae
ASV835	3.67569	-1.5139	0.549041	-2.75735	0.00582716	0.0147935	Depleted	ASV835|Flavobacterium	Bacteroidetes	Flavobacteriia	Flavobacteriales	Flavobacteriaceae	Flavobacterium
ASV967	2.76411	-1.46201	0.53098	-2.75342	0.00589757	0.0149476	Depleted	ASV967|Phaeospirillum	Proteobacteria	Alphaproteobacteria	Rhodospirillales	Rhodospirillaceae	Phaeospirillum	fulvum
ASV1030	22.799	-1.09542	0.39862	-2.74804	0.00599524	0.0151665	Depleted	ASV1030|Nocardioidaceae	Actinobacteria	Actinobacteria	Actinomycetales	Nocardioidaceae
ASV1105	2.87837	-1.52754	0.555956	-2.74758	0.00600362	0.0151665	Depleted	ASV1105|Cytophagaceae	Bacteroidetes	Cytophagia	Cytophagales	Cytophagaceae
ASV1263	2.89609	-1.52912	0.556823	-2.74614	0.00603002	0.0152083	Depleted	ASV1263|MND1	Proteobacteria	Betaproteobacteria	MND1
ASV878	2.72254	-1.42672	0.520434	-2.74141	0.00611755	0.0154038	Depleted	ASV878|SC-I-84	Proteobacteria	Betaproteobacteria	SC-I-84
ASV159	2.61041	-1.38416	0.506412	-2.73327	0.00627094	0.0157643	Depleted	ASV159|Rhizobium	Proteobacteria	Alphaproteobacteria	Rhizobiales	Rhizobiaceae	Rhizobium	giardinii
ASV177	2.87084	-1.51195	0.553644	-2.73091	0.00631597	0.0158259	Depleted	ASV177|Gemmatimonadetes	Gemmatimonadetes	Gemmatimonadetes
ASV310	11.3232	-1.4891	0.546084	-2.72687	0.00639378	0.0159948	Depleted	ASV310|Ellin6067	Proteobacteria	Betaproteobacteria	Ellin6067
ASV546	26.7094	-2.14721	0.788025	-2.7248	0.00643413	0.0160697	Depleted	ASV546|Enterobacteriaceae	Proteobacteria	Gammaproteobacteria	Enterobacteriales	Enterobacteriaceae
ASV292	2.85234	-1.50728	0.555523	-2.71327	0.00666234	0.0165591	Depleted	ASV292|Actinoplanes	Actinobacteria	Actinobacteria	Actinomycetales	Micromonosporaceae	Actinoplanes
ASV838	18.8215	-1.78298	0.65896	-2.70575	0.00681506	0.0168697	Depleted	ASV838|Gaiellaceae	Actinobacteria	Thermoleophilia	Gaiellales	Gaiellaceae
ASV246	5.23565	-1.45305	0.537071	-2.7055	0.00682013	0.0168697	Depleted	ASV246|Sphingomonadaceae	Proteobacteria	Alphaproteobacteria	Sphingomonadales	Sphingomonadaceae
ASV519	2.66158	-1.38227	0.511064	-2.70469	0.00683677	0.0168838	Depleted	ASV519|[Pedosphaerales]	Verrucomicrobia	[Pedosphaerae]	[Pedosphaerales]
ASV995	2.80206	-1.48868	0.550773	-2.70289	0.00687391	0.0169483	Depleted	ASV995|Oxalobacteraceae	Proteobacteria	Betaproteobacteria	Burkholderiales	Oxalobacteraceae
ASV1008	2.48451	-1.2981	0.482051	-2.69287	0.00708402	0.0174053	Depleted	ASV1008|Mesorhizobium	Proteobacteria	Alphaproteobacteria	Rhizobiales	Phyllobacteriaceae	Mesorhizobium
ASV139	698.711	-0.588034	0.218848	-2.68696	0.00721064	0.0176655	Depleted	ASV139|Pelomonas	Proteobacteria	Betaproteobacteria	Burkholderiales	Comamonadaceae	Pelomonas
ASV1202	2.75537	-1.44949	0.540537	-2.68158	0.00732752	0.0179234	Depleted	ASV1202|Intrasporangiaceae	Actinobacteria	Actinobacteria	Actinomycetales	Intrasporangiaceae
ASV448	2.8035	-1.47686	0.550978	-2.68044	0.00735264	0.0179516	Depleted	ASV448|Sphingomonas	Proteobacteria	Alphaproteobacteria	Sphingomonadales	Sphingomonadaceae	Sphingomonas
ASV815	2.68652	-1.38886	0.518233	-2.67999	0.00736237	0.0179516	Depleted	ASV815|Gemmatimonadetes	Gemmatimonadetes	Gemmatimonadetes
ASV875	46.8081	-1.31444	0.491109	-2.67648	0.00744011	0.0181125	Depleted	ASV875|Sphingomonas	Proteobacteria	Alphaproteobacteria	Sphingomonadales	Sphingomonadaceae	Sphingomonas
ASV1413	2.66348	-1.41936	0.531165	-2.67216	0.00753638	0.0183179	Depleted	ASV1413|C111	Actinobacteria	Acidimicrobiia	Acidimicrobiales	C111
ASV1348	65.1274	-0.773402	0.291344	-2.65461	0.00794009	0.0192083	Depleted	ASV1348|Kaistobacter	Proteobacteria	Alphaproteobacteria	Sphingomonadales	Sphingomonadaceae	Kaistobacter
ASV130	2.78588	-1.48816	0.562566	-2.6453	0.00816177	0.019652	Depleted	ASV130|Gammaproteobacteria	Proteobacteria	Gammaproteobacteria
ASV752	12.4726	-1.60216	0.605876	-2.64437	0.00818437	0.0196757	Depleted	ASV752|Methylibium	Proteobacteria	Betaproteobacteria	Burkholderiales	Comamonadaceae	Methylibium
ASV1166	3.42589	-1.34992	0.511006	-2.64169	0.00824926	0.0197688	Depleted	ASV1166|MB-A2-108	Actinobacteria	MB-A2-108
ASV876	2.5257	-1.36363	0.516231	-2.6415	0.00825392	0.0197688	Depleted	ASV876|Kaistobacter	Proteobacteria	Alphaproteobacteria	Sphingomonadales	Sphingomonadaceae	Kaistobacter
ASV941	2.62263	-1.35613	0.513454	-2.64119	0.0082616	0.0197688	Depleted	ASV941|[Pedosphaerales]	Verrucomicrobia	[Pedosphaerae]	[Pedosphaerales]
ASV656	2.64818	-1.55754	0.591001	-2.63543	0.00840319	0.0200765	Depleted	ASV656|Enterobacteriaceae	Proteobacteria	Gammaproteobacteria	Enterobacteriales	Enterobacteriaceae
ASV1066	6.44177	-1.60484	0.609732	-2.63205	0.00848718	0.0202457	Depleted	ASV1066|Mesorhizobium	Proteobacteria	Alphaproteobacteria	Rhizobiales	Phyllobacteriaceae	Mesorhizobium
ASV1173	6.07087	-1.32644	0.50485	-2.62739	0.00860431	0.0204934	Depleted	ASV1173|Catellatospora	Actinobacteria	Actinobacteria	Actinomycetales	Micromonosporaceae	Catellatospora
ASV433	2.47896	-1.24667	0.474704	-2.6262	0.00863451	0.0205336	Depleted	ASV433|Gaiellaceae	Actinobacteria	Thermoleophilia	Gaiellales	Gaiellaceae
ASV11	68.1119	-1.31123	0.499743	-2.62381	0.00869523	0.0206461	Depleted	ASV11|Rhizobiaceae	Proteobacteria	Alphaproteobacteria	Rhizobiales	Rhizobiaceae
ASV223	35.336	-1.37906	0.527771	-2.61299	0.00897528	0.021214	Depleted	ASV223|UD5	Proteobacteria	Betaproteobacteria	A21b	UD5
ASV987	2.54803	-1.48721	0.569161	-2.61298	0.0089757	0.021214	Depleted	ASV987|Massilia	Proteobacteria	Betaproteobacteria	Burkholderiales	Oxalobacteraceae	Massilia	niastensis
ASV1149	2.59227	-1.33393	0.511709	-2.60681	0.00913909	0.0215671	Depleted	ASV1149|[Kouleothrixaceae]	Chloroflexi	Chloroflexi	[Roseiflexales]	[Kouleothrixaceae]
ASV371	4.8168	-1.37599	0.528221	-2.60496	0.0091885	0.0216506	Depleted	ASV371|Dongia	Proteobacteria	Alphaproteobacteria	Rhodospirillales	Rhodospirillaceae	Dongia	mobilis
ASV1262	2.6367	-1.36444	0.524014	-2.60383	0.00921883	0.0216889	Depleted	ASV1262|Rhizobium	Proteobacteria	Alphaproteobacteria	Rhizobiales	Rhizobiaceae	Rhizobium
ASV1431	2.50548	-1.30069	0.499973	-2.60152	0.00928106	0.021802	Depleted	ASV1431|MIZ46	Proteobacteria	Deltaproteobacteria	MIZ46
ASV1385	34.6334	-1.04864	0.403206	-2.60075	0.00930214	0.0218021	Depleted	ASV1385|Bradyrhizobiaceae	Proteobacteria	Alphaproteobacteria	Rhizobiales	Bradyrhizobiaceae
ASV23	2.6517	-1.38061	0.530907	-2.60048	0.00930939	0.0218021	Depleted	ASV23|Gemmatimonadetes	Gemmatimonadetes	Gemmatimonadetes
ASV1435	2.40714	-1.2241	0.471863	-2.59418	0.00948156	0.0221716	Depleted	ASV1435|Bdellovibrio	Proteobacteria	Deltaproteobacteria	Bdellovibrionales	Bdellovibrionaceae	Bdellovibrio
ASV27	2.72906	-1.44809	0.560459	-2.58375	0.00977324	0.022819	Depleted	ASV27|Couchioplanes	Actinobacteria	Actinobacteria	Actinomycetales	Micromonosporaceae	Couchioplanes
ASV1168	6.11783	-1.36334	0.528175	-2.58123	0.00984503	0.0229519	Depleted	ASV1168|Oscillochloris	Chloroflexi	Chloroflexi	Chloroflexales	Oscillochloridaceae	Oscillochloris
ASV398	2.5658	-1.31518	0.509999	-2.57878	0.00991487	0.0230798	Depleted	ASV398|Comamonadaceae	Proteobacteria	Betaproteobacteria	Burkholderiales	Comamonadaceae
ASV1443	2.70615	-1.40684	0.545956	-2.57684	0.0099708	0.023175	Depleted	ASV1443|Ellin329	Proteobacteria	Alphaproteobacteria	Ellin329
ASV348	2.69074	-1.39452	0.545135	-2.55811	0.0105242	0.0243876	Depleted	ASV348|0319-7L14	Actinobacteria	MB-A2-108	0319-7L14
ASV256	2.57399	-1.29888	0.508136	-2.55616	0.0105834	0.024488	Depleted	ASV256|MIZ46	Proteobacteria	Deltaproteobacteria	MIZ46
ASV605	26.5089	-1.34518	0.527966	-2.54786	0.0108385	0.0250406	Depleted	ASV605|Actinosynnemataceae	Actinobacteria	Actinobacteria	Actinomycetales	Actinosynnemataceae
ASV882	4.17565	-1.50732	0.592848	-2.54251	0.011006	0.0253516	Depleted	ASV882|Comamonadaceae	Proteobacteria	Betaproteobacteria	Burkholderiales	Comamonadaceae
ASV1015	2.6319	-1.34719	0.53011	-2.54133	0.011043	0.0253752	Depleted	ASV1015|Nocardiaceae	Actinobacteria	Actinobacteria	Actinomycetales	Nocardiaceae
ASV495	4.8847	-1.49316	0.589428	-2.53324	0.0113014	0.0258773	Depleted	ASV495|Xanthomonadaceae	Proteobacteria	Gammaproteobacteria	Xanthomonadales	Xanthomonadaceae
ASV1003	4.35465	-1.43277	0.566042	-2.53121	0.0113669	0.0259887	Depleted	ASV1003|Micromonosporaceae	Actinobacteria	Actinobacteria	Actinomycetales	Micromonosporaceae
ASV629	3.01755	-1.27451	0.503892	-2.52934	0.0114278	0.0260891	Depleted	ASV629|Rhodospirillaceae	Proteobacteria	Alphaproteobacteria	Rhodospirillales	Rhodospirillaceae
ASV1169	2.62824	-1.39812	0.552991	-2.52828	0.0114622	0.0260905	Depleted	ASV1169|Azoarcus	Proteobacteria	Betaproteobacteria	Rhodocyclales	Rhodocyclaceae	Azoarcus
ASV68	2.61281	-1.35646	0.541592	-2.50457	0.0122601	0.0276615	Depleted	ASV68|Arthrobacter	Actinobacteria	Actinobacteria	Actinomycetales	Micrococcaceae	Arthrobacter	chlorophenolicus
ASV1551	3.50291	-1.30819	0.522952	-2.50156	0.0123648	0.027857	Depleted	ASV1551|Myxococcales	Proteobacteria	Deltaproteobacteria	Myxococcales
ASV103	3.56782	-1.17871	0.472206	-2.49618	0.012554	0.0282419	Depleted	ASV103|Intrasporangiaceae	Actinobacteria	Actinobacteria	Actinomycetales	Intrasporangiaceae
ASV1110	2.52541	-1.46006	0.586542	-2.48926	0.0128008	0.0287552	Depleted	ASV1110|DS-18	Acidobacteria	iii1-8	DS-18
ASV70	6.33291	-1.34749	0.541985	-2.48621	0.0129111	0.0289579	Depleted	ASV70|Bacillus	Firmicutes	Bacilli	Bacillales	Bacillaceae	Bacillus
ASV1280	2.37409	-1.19883	0.482284	-2.48573	0.0129286	0.0289579	Depleted	ASV1280|Methylophilaceae	Proteobacteria	Betaproteobacteria	Methylophilales	Methylophilaceae
ASV1440	2.60436	-1.33493	0.538179	-2.48046	0.0131213	0.0293468	Depleted	ASV1440|SC-I-84	Proteobacteria	Betaproteobacteria	SC-I-84
ASV963	2.5074	-1.25312	0.505747	-2.47775	0.0132214	0.0295278	Depleted	ASV963|Acidimicrobiales	Actinobacteria	Acidimicrobiia	Acidimicrobiales
ASV1220	10.4223	-1.02123	0.413419	-2.47021	0.0135034	0.0301139	Depleted	ASV1220|Rhizobiales	Proteobacteria	Alphaproteobacteria	Rhizobiales
ASV263	2.61921	-1.31237	0.531708	-2.46821	0.0135792	0.0302392	Depleted	ASV263|Gemmatimonadetes	Gemmatimonadetes	Gemmatimonadetes
ASV1356	2.49526	-1.2085	0.49153	-2.45866	0.0139458	0.0308207	Depleted	ASV1356|Myxococcales	Proteobacteria	Deltaproteobacteria	Myxococcales
ASV1379	2.43609	-1.2222	0.497168	-2.45832	0.0139589	0.0308207	Depleted	ASV1379|Pseudonocardiaceae	Actinobacteria	Actinobacteria	Actinomycetales	Pseudonocardiaceae
ASV96	9.97665	-1.29498	0.526874	-2.45785	0.0139772	0.0308207	Depleted	ASV96|258ds10	Fibrobacteres	Fibrobacteria	258ds10
ASV1463	2.4734	-1.34924	0.548968	-2.45777	0.0139803	0.0308207	Depleted	ASV1463|Streptomycetaceae	Actinobacteria	Actinobacteria	Actinomycetales	Streptomycetaceae
ASV1018	23.7231	-1.19818	0.488443	-2.45307	0.0141644	0.031182	Depleted	ASV1018|Lysobacter	Proteobacteria	Gammaproteobacteria	Xanthomonadales	Xanthomonadaceae	Lysobacter
ASV1434	2.48977	-1.28355	0.523496	-2.45188	0.0142113	0.0312405	Depleted	ASV1434|Dechloromonas	Proteobacteria	Betaproteobacteria	Rhodocyclales	Rhodocyclaceae	Dechloromonas
ASV572	2.36499	-1.24404	0.507796	-2.44987	0.0142907	0.0313503	Depleted	ASV572|Cytophagaceae	Bacteroidetes	Cytophagia	Cytophagales	Cytophagaceae
ASV1258	20.914	-0.68461	0.280853	-2.43761	0.0147849	0.0323629	Depleted	ASV1258|Xanthobacteraceae	Proteobacteria	Alphaproteobacteria	Rhizobiales	Xanthobacteraceae
ASV1490	8.70527	-1.38177	0.567639	-2.43424	0.014923	0.0326189	Depleted	ASV1490|UD5	Proteobacteria	Betaproteobacteria	A21b	UD5
ASV856	2.59076	-1.34331	0.552172	-2.43278	0.0149835	0.0327048	Depleted	ASV856|Clostridium	Firmicutes	Clostridia	Clostridiales	Clostridiaceae	Clostridium
ASV692	4.11688	-1.20483	0.497658	-2.42101	0.0154776	0.0336878	Depleted	ASV692|Acidimicrobiales	Actinobacteria	Acidimicrobiia	Acidimicrobiales
ASV302	117.496	-0.462412	0.191491	-2.41479	0.0157442	0.0342197	Depleted	ASV302|Gaiellaceae	Actinobacteria	Thermoleophilia	Gaiellales	Gaiellaceae
ASV779	2.50093	-1.27251	0.527467	-2.4125	0.0158437	0.0343876	Depleted	ASV779|Pilimelia	Actinobacteria	Actinobacteria	Actinomycetales	Micromonosporaceae	Pilimelia
ASV500	3.74616	-1.40476	0.582462	-2.41177	0.0158755	0.034408	Depleted	ASV500|Paenibacillus	Firmicutes	Bacilli	Bacillales	Paenibacillaceae	Paenibacillus
ASV1515	2.86804	-1.1087	0.459907	-2.4107	0.0159219	0.0344602	Depleted	ASV1515|Streptomyces	Actinobacteria	Actinobacteria	Actinomycetales	Streptomycetaceae	Streptomyces
ASV560	2.41138	-1.2052	0.501321	-2.40404	0.0162148	0.0350083	Depleted	ASV560|Acidimicrobiales	Actinobacteria	Acidimicrobiia	Acidimicrobiales
ASV307	2.40476	-1.24243	0.516836	-2.40391	0.0162206	0.0350083	Depleted	ASV307|Micromonosporaceae	Actinobacteria	Actinobacteria	Actinomycetales	Micromonosporaceae
ASV179	2.50249	-1.26734	0.52822	-2.39927	0.0164279	0.0353286	Depleted	ASV179|Gemmatimonadetes	Gemmatimonadetes	Gemmatimonadetes
ASV1399	2.4124	-1.22754	0.511679	-2.39905	0.0164378	0.0353286	Depleted	ASV1399|Agrobacterium	Proteobacteria	Alphaproteobacteria	Rhizobiales	Rhizobiaceae	Agrobacterium
ASV178	3.14523	-1.22839	0.512568	-2.39655	0.0165502	0.0354713	Depleted	ASV178|S085	Chloroflexi	S085
ASV201	3.34625	-1.28913	0.538562	-2.39365	0.0166814	0.0356534	Depleted	ASV201|Mycobacterium	Actinobacteria	Actinobacteria	Actinomycetales	Mycobacteriaceae	Mycobacterium
ASV1205	20.8305	-1.00798	0.421433	-2.3918	0.0167659	0.0357844	Depleted	ASV1205|Hyphomicrobium	Proteobacteria	Alphaproteobacteria	Rhizobiales	Hyphomicrobiaceae	Hyphomicrobium
ASV650	22.5906	-1.39832	0.58485	-2.3909	0.0168074	0.0358231	Depleted	ASV650|SC-I-84	Proteobacteria	Betaproteobacteria	SC-I-84
ASV592	2.4429	-1.35471	0.566761	-2.39026	0.0168363	0.0358352	Depleted	ASV592|Micromonosporaceae	Actinobacteria	Actinobacteria	Actinomycetales	Micromonosporaceae
ASV790	2.18664	-1.12455	0.470572	-2.38975	0.0168598	0.0358358	Depleted	ASV790|Umezawaea	Actinobacteria	Actinobacteria	Actinomycetales	Actinosynnemataceae	Umezawaea	tangerina
ASV436	2.49406	-1.21562	0.510413	-2.38164	0.0172358	0.0365512	Depleted	ASV436|Saprospiraceae	Bacteroidetes	[Saprospirae]	[Saprospirales]	Saprospiraceae
ASV934	3.119	-1.17754	0.49446	-2.38147	0.0172438	0.0365512	Depleted	ASV934|[Roseiflexales]	Chloroflexi	Chloroflexi	[Roseiflexales]
ASV816	61.6897	-0.636394	0.267847	-2.37596	0.0175035	0.0370507	Depleted	ASV816|0319-7L14	Actinobacteria	MB-A2-108	0319-7L14
ASV459	2.46047	-1.20048	0.506338	-2.37092	0.0177441	0.0374058	Depleted	ASV459|Rhodoplanes	Proteobacteria	Alphaproteobacteria	Rhizobiales	Hyphomicrobiaceae	Rhodoplanes
ASV1006	2.36812	-1.33119	0.562241	-2.36764	0.017902	0.037687	Depleted	ASV1006|Massilia	Proteobacteria	Betaproteobacteria	Burkholderiales	Oxalobacteraceae	Massilia	niastensis
ASV268	2.38691	-1.16312	0.494395	-2.3526	0.0186425	0.0391924	Depleted	ASV268|Myxococcales	Proteobacteria	Deltaproteobacteria	Myxococcales
ASV370	2.3401	-1.18587	0.506046	-2.3434	0.0191091	0.0401187	Depleted	ASV370|HTCC2089	Proteobacteria	Gammaproteobacteria	HTCC2188	HTCC2089
ASV235	28.902	-1.17791	0.503589	-2.33904	0.0193336	0.0404797	Depleted	ASV235|258ds10	Fibrobacteres	Fibrobacteria	258ds10
ASV951	4.27015	-1.33552	0.571385	-2.33734	0.0194213	0.0406083	Depleted	ASV951|Xanthomonadaceae	Proteobacteria	Gammaproteobacteria	Xanthomonadales	Xanthomonadaceae
ASV215	2.7075	-1.35428	0.581639	-2.32839	0.0198916	0.0415351	Depleted	ASV215|Uliginosibacterium	Proteobacteria	Betaproteobacteria	Rhodocyclales	Rhodocyclaceae	Uliginosibacterium
ASV452	4.7862	-1.33037	0.574258	-2.31667	0.0205216	0.0426771	Depleted	ASV452|SC-I-84	Proteobacteria	Betaproteobacteria	SC-I-84
ASV623	2.43494	-1.17548	0.507705	-2.31528	0.0205979	0.042778	Depleted	ASV623|Myxococcales	Proteobacteria	Deltaproteobacteria	Myxococcales
ASV1151	157.259	-1.17958	0.511999	-2.30388	0.0212292	0.0439873	Depleted	ASV1151|Ensifer	Proteobacteria	Alphaproteobacteria	Rhizobiales	Rhizobiaceae	Ensifer	adhaerens
ASV1350	4.01829	-1.26084	0.5473	-2.30374	0.0212372	0.0439873	Depleted	ASV1350|Sphingomonas	Proteobacteria	Alphaproteobacteria	Sphingomonadales	Sphingomonadaceae	Sphingomonas
ASV427	2.50813	-1.20513	0.523486	-2.30212	0.0213285	0.044117	Depleted	ASV427|Chthoniobacter	Verrucomicrobia	[Spartobacteria]	[Chthoniobacterales]	[Chthoniobacteraceae]	Chthoniobacter
ASV809	4.8226	-1.3767	0.60037	-2.29309	0.0218428	0.0450235	Depleted	ASV809|[Roseiflexales]	Chloroflexi	Chloroflexi	[Roseiflexales]
ASV720	2.51058	-1.24639	0.543589	-2.29289	0.0218544	0.0450235	Depleted	ASV720|S085	Chloroflexi	S085
ASV855	44.5256	-0.916781	0.400138	-2.29116	0.0219541	0.0451687	Depleted	ASV855|Rhizobiales	Proteobacteria	Alphaproteobacteria	Rhizobiales
ASV789	3.24057	-1.07911	0.471256	-2.28986	0.0220294	0.0452028	Depleted	ASV789|Steroidobacter	Proteobacteria	Gammaproteobacteria	Xanthomonadales	Sinobacteraceae	Steroidobacter
ASV158	37.3558	-1.55813	0.680698	-2.28903	0.0220778	0.0452419	Depleted	ASV158|Sphingomonas	Proteobacteria	Alphaproteobacteria	Sphingomonadales	Sphingomonadaceae	Sphingomonas
ASV225	174.625	-0.369173	0.161349	-2.28804	0.0221352	0.0452994	Depleted	ASV225|Bradyrhizobium	Proteobacteria	Alphaproteobacteria	Rhizobiales	Bradyrhizobiaceae	Bradyrhizobium	elkanii
ASV675	15.0759	-1.31718	0.577605	-2.28042	0.0225826	0.0460925	Depleted	ASV675|Comamonadaceae	Proteobacteria	Betaproteobacteria	Burkholderiales	Comamonadaceae
ASV242	2.26519	-1.22453	0.537915	-2.27643	0.0228203	0.0465161	Depleted	ASV242|Rhizobiales	Proteobacteria	Alphaproteobacteria	Rhizobiales
ASV106	2.50341	-1.27316	0.559661	-2.27488	0.0229132	0.0466436	Depleted	ASV106|Lechevalieria	Actinobacteria	Actinobacteria	Actinomycetales	Actinosynnemataceae	Lechevalieria	aerocolonigenes
ASV1039	2.4485	-1.15157	0.506444	-2.27384	0.0229756	0.0467091	Depleted	ASV1039|Bdellovibrio	Proteobacteria	Deltaproteobacteria	Bdellovibrionales	Bdellovibrionaceae	Bdellovibrio
ASV395	2.39592	-1.16023	0.510617	-2.27221	0.0230739	0.0467855	Depleted	ASV395|Syntrophobacteraceae	Proteobacteria	Deltaproteobacteria	Syntrophobacterales	Syntrophobacteraceae
ASV483	2.46687	-1.18271	0.521271	-2.2689	0.0232747	0.0471305	Depleted	ASV483|Xanthomonadaceae	Proteobacteria	Gammaproteobacteria	Xanthomonadales	Xanthomonadaceae
ASV1073	2.28294	-1.10361	0.486755	-2.26728	0.0233733	0.0472075	Depleted	ASV1073|MIZ46	Proteobacteria	Deltaproteobacteria	MIZ46
ASV1462	3.04629	-1.15185	0.508034	-2.26727	0.023374	0.0472075	Depleted	ASV1462|Fimbriimonas	Armatimonadetes	[Fimbriimonadia]	[Fimbriimonadales]	[Fimbriimonadaceae]	Fimbriimonas
ASV1416	60.2411	-1.04607	0.461823	-2.26508	0.0235078	0.0474155	Depleted	ASV1416|Sinobacteraceae	Proteobacteria	Gammaproteobacteria	Xanthomonadales	Sinobacteraceae
ASV563	2.34977	-1.15112	0.508495	-2.26378	0.0235879	0.047515	Depleted	ASV563|0319-7L14	Actinobacteria	MB-A2-108	0319-7L14
ASV1376	5.00634	-1.27156	0.562	-2.26256	0.0236627	0.0476034	Depleted	ASV1376|Sphingomonadaceae	Proteobacteria	Alphaproteobacteria	Sphingomonadales	Sphingomonadaceae
ASV570	4.44326	-1.20819	0.534995	-2.25831	0.0239263	0.048071	Depleted	ASV570|Gemm-1	Gemmatimonadetes	Gemm-1
ASV1426	497.921	9.0903	0.344279	26.4039	1.24e-153	1.91e-150	Enriched	ASV1426|Pseudomonas	Proteobacteria	Gammaproteobacteria	Pseudomonadales	Pseudomonadaceae	Pseudomonas
ASV208	681.577	10.4099	0.496912	20.9492	1.91e-97	1.47e-94	Enriched	ASV208|Ochrobactrum	Proteobacteria	Alphaproteobacteria	Rhizobiales	Brucellaceae	Ochrobactrum	grignonense
ASV52	4465.15	10.1626	0.501066	20.282	1.85e-91	9.52e-89	Enriched	ASV52|Pseudomonas	Proteobacteria	Gammaproteobacteria	Pseudomonadales	Pseudomonadaceae	Pseudomonas
ASV828	7752.34	10.2748	0.536319	19.1581	8.29e-82	3.19e-79	Enriched	ASV828|Pseudomonas	Proteobacteria	Gammaproteobacteria	Pseudomonadales	Pseudomonadaceae	Pseudomonas	nitroreducens
ASV1382	143.561	6.12168	0.333098	18.378	1.97e-75	6.07e-73	Enriched	ASV1382|Rhodococcus	Actinobacteria	Actinobacteria	Actinomycetales	Nocardiaceae	Rhodococcus
ASV1405	60.7808	6.27126	0.394388	15.9012	6.21e-57	1.6e-54	Enriched	ASV1405|Cupriavidus	Proteobacteria	Betaproteobacteria	Burkholderiales	Oxalobacteraceae	Cupriavidus
ASV140	42.3588	6.46138	0.410836	15.7274	9.82e-56	2.16e-53	Enriched	ASV140|Comamonas	Proteobacteria	Betaproteobacteria	Burkholderiales	Comamonadaceae	Comamonas
ASV651	40.7144	6.37808	0.433221	14.7225	4.63e-49	8.91e-47	Enriched	ASV651|Herbaspirillum	Proteobacteria	Betaproteobacteria	Burkholderiales	Oxalobacteraceae	Herbaspirillum
ASV439	93.2156	7.51104	0.538196	13.956	2.89e-44	4.95e-42	Enriched	ASV439|Pseudomonadaceae	Proteobacteria	Gammaproteobacteria	Pseudomonadales	Pseudomonadaceae
ASV1056	32.1681	6.03221	0.433961	13.9004	6.3e-44	9.71e-42	Enriched	ASV1056|Mesorhizobium	Proteobacteria	Alphaproteobacteria	Rhizobiales	Phyllobacteriaceae	Mesorhizobium
ASV1123	71.0918	7.11526	0.544008	13.0793	4.32e-39	6.06e-37	Enriched	ASV1123|Stenotrophomonas	Proteobacteria	Gammaproteobacteria	Xanthomonadales	Xanthomonadaceae	Stenotrophomonas
ASV894	1003.82	4.10178	0.322259	12.7282	4.12e-37	5.29e-35	Enriched	ASV894|Pseudomonas	Proteobacteria	Gammaproteobacteria	Pseudomonadales	Pseudomonadaceae	Pseudomonas
ASV1489	771.342	3.18814	0.251428	12.6802	7.62e-37	9.03e-35	Enriched	ASV1489|Ralstonia	Proteobacteria	Betaproteobacteria	Burkholderiales	Oxalobacteraceae	Ralstonia
ASV643	2339.25	4.8274	0.389833	12.3832	3.22e-35	3.54e-33	Enriched	ASV643|Agrobacterium	Proteobacteria	Alphaproteobacteria	Rhizobiales	Rhizobiaceae	Agrobacterium
ASV660	37.4741	6.19963	0.509472	12.1688	4.56e-34	4.68e-32	Enriched	ASV660|Tsukamurella	Actinobacteria	Actinobacteria	Actinomycetales	Tsukamurellaceae	Tsukamurella
ASV730	17.8962	5.07501	0.588779	8.61955	6.72e-18	4.32e-16	Enriched	ASV730|Burkholderia	Proteobacteria	Betaproteobacteria	Burkholderiales	Burkholderiaceae	Burkholderia
ASV421	453.307	2.82052	0.351384	8.02691	1e-15	4.67e-14	Enriched	ASV421|Pseudomonas	Proteobacteria	Gammaproteobacteria	Pseudomonadales	Pseudomonadaceae	Pseudomonas
ASV210	2116.14	6.07946	0.797171	7.6263	2.42e-14	8.86e-13	Enriched	ASV210|Aeromonas	Proteobacteria	Gammaproteobacteria	Aeromonadales	Aeromonadaceae	Aeromonas
ASV165	8.08371	3.60108	0.5002	7.19929	6.05e-13	1.79e-11	Enriched	ASV165|Afipia	Proteobacteria	Alphaproteobacteria	Rhizobiales	Bradyrhizobiaceae	Afipia	broomeae
ASV1457	8.52689	3.96748	0.559127	7.09584	1.29e-12	3.67e-11	Enriched	ASV1457|Pandoraea	Proteobacteria	Betaproteobacteria	Burkholderiales	Burkholderiaceae	Pandoraea
ASV1016	9.66601	4.14002	0.61524	6.72912	1.71e-11	4.24e-10	Enriched	ASV1016|Azorhizophilus	Proteobacteria	Gammaproteobacteria	Pseudomonadales	Pseudomonadaceae	Azorhizophilus
ASV1167	145.035	1.4783	0.221688	6.66836	2.59e-11	6.23e-10	Enriched	ASV1167|Terracoccus	Actinobacteria	Actinobacteria	Actinomycetales	Intrasporangiaceae	Terracoccus
ASV265	92.9058	4.31811	0.649451	6.64886	2.95e-11	7e-10	Enriched	ASV265|Pseudomonas	Proteobacteria	Gammaproteobacteria	Pseudomonadales	Pseudomonadaceae	Pseudomonas
ASV991	9.53001	3.46278	0.550167	6.29406	3.09e-10	6.11e-09	Enriched	ASV991|Ochrobactrum	Proteobacteria	Alphaproteobacteria	Rhizobiales	Brucellaceae	Ochrobactrum
ASV979	6.06806	3.43867	0.559928	6.14127	8.19e-10	1.53e-08	Enriched	ASV979|Novosphingobium	Proteobacteria	Alphaproteobacteria	Sphingomonadales	Sphingomonadaceae	Novosphingobium
ASV594	12.7356	3.47825	0.574536	6.05401	1.41e-09	2.47e-08	Enriched	ASV594|Nocardioidaceae	Actinobacteria	Actinobacteria	Actinomycetales	Nocardioidaceae
ASV38	6.24853	3.47663	0.584715	5.94586	2.75e-09	4.46e-08	Enriched	ASV38|Catellatospora	Actinobacteria	Actinobacteria	Actinomycetales	Micromonosporaceae	Catellatospora
ASV565	42.5868	2.18619	0.368026	5.94031	2.84e-09	4.57e-08	Enriched	ASV565|Pimelobacter	Actinobacteria	Actinobacteria	Actinomycetales	Nocardioidaceae	Pimelobacter
ASV514	15.2422	3.98971	0.675796	5.90372	3.55e-09	5.48e-08	Enriched	ASV514|Bacillus	Firmicutes	Bacilli	Bacillales	Bacillaceae	Bacillus
ASV156	12.4965	4.49751	0.764057	5.88635	3.95e-09	5.9e-08	Enriched	ASV156|Aeromonas	Proteobacteria	Gammaproteobacteria	Aeromonadales	Aeromonadaceae	Aeromonas
ASV281	22.353	3.46811	0.591082	5.8674	4.43e-09	6.5e-08	Enriched	ASV281|Novosphingobium	Proteobacteria	Alphaproteobacteria	Sphingomonadales	Sphingomonadaceae	Novosphingobium
ASV1245	6.73226	3.57754	0.62407	5.73259	9.89e-09	1.33e-07	Enriched	ASV1245|Azoarcus	Proteobacteria	Betaproteobacteria	Rhodocyclales	Rhodocyclaceae	Azoarcus
ASV1304	180.737	2.00153	0.351356	5.69659	1.22e-08	1.6e-07	Enriched	ASV1304|Agrobacterium	Proteobacteria	Alphaproteobacteria	Rhizobiales	Rhizobiaceae	Agrobacterium
ASV632	6.13868	3.44016	0.613427	5.6081	2.05e-08	2.56e-07	Enriched	ASV632|DS-18	Acidobacteria	iii1-8	DS-18
ASV928	4.43144	2.94449	0.539758	5.45519	4.89e-08	5.67e-07	Enriched	ASV928|Azoarcus	Proteobacteria	Betaproteobacteria	Rhodocyclales	Rhodocyclaceae	Azoarcus
ASV377	31.0446	3.80269	0.69732	5.45329	4.94e-08	5.69e-07	Enriched	ASV377|Nocardioidaceae	Actinobacteria	Actinobacteria	Actinomycetales	Nocardioidaceae
ASV627	11.2539	3.40863	0.636994	5.35111	8.74e-08	9.35e-07	Enriched	ASV627|Burkholderiales	Proteobacteria	Betaproteobacteria	Burkholderiales
ASV28	58.4492	2.43519	0.464465	5.24299	1.58e-07	1.63e-06	Enriched	ASV28|Oxalobacteraceae	Proteobacteria	Betaproteobacteria	Burkholderiales	Oxalobacteraceae
ASV1321	5.56266	3.27576	0.637704	5.1368	2.79e-07	2.69e-06	Enriched	ASV1321|DS-18	Acidobacteria	iii1-8	DS-18
ASV848	4.54268	2.96582	0.580343	5.11047	3.21e-07	3.02e-06	Enriched	ASV848|DS-18	Acidobacteria	iii1-8	DS-18
ASV554	5.47709	3.24498	0.646115	5.0223	5.11e-07	4.55e-06	Enriched	ASV554|Variovorax	Proteobacteria	Betaproteobacteria	Burkholderiales	Comamonadaceae	Variovorax
ASV861	4.28599	2.87001	0.587463	4.88544	1.03e-06	8.69e-06	Enriched	ASV861|Azoarcus	Proteobacteria	Betaproteobacteria	Rhodocyclales	Rhodocyclaceae	Azoarcus
ASV440	4.23761	2.83991	0.589994	4.81346	1.48e-06	1.19e-05	Enriched	ASV440|Nocardioidaceae	Actinobacteria	Actinobacteria	Actinomycetales	Nocardioidaceae
ASV1081	4.23267	2.7106	0.572955	4.73092	2.24e-06	1.71e-05	Enriched	ASV1081|Cupriavidus	Proteobacteria	Betaproteobacteria	Burkholderiales	Oxalobacteraceae	Cupriavidus
ASV1183	3.58215	2.58365	0.550387	4.69424	2.68e-06	2.03e-05	Enriched	ASV1183|Azoarcus	Proteobacteria	Betaproteobacteria	Rhodocyclales	Rhodocyclaceae	Azoarcus
ASV1248	4.3895	2.90131	0.618137	4.69364	2.68e-06	2.03e-05	Enriched	ASV1248|Oxalobacteraceae	Proteobacteria	Betaproteobacteria	Burkholderiales	Oxalobacteraceae
ASV115	4.18027	2.81408	0.601407	4.67916	2.88e-06	2.17e-05	Enriched	ASV115|Xanthomonadaceae	Proteobacteria	Gammaproteobacteria	Xanthomonadales	Xanthomonadaceae
ASV1309	3.55838	2.56716	0.549313	4.6734	2.96e-06	2.19e-05	Enriched	ASV1309|Sphingomonas	Proteobacteria	Alphaproteobacteria	Sphingomonadales	Sphingomonadaceae	Sphingomonas
ASV1114	4.15966	2.80413	0.609776	4.59863	4.25e-06	3.06e-05	Enriched	ASV1114|Methylibium	Proteobacteria	Betaproteobacteria	Burkholderiales	Comamonadaceae	Methylibium
ASV368	22.1723	2.88712	0.632951	4.56137	5.08e-06	3.61e-05	Enriched	ASV368|Ramlibacter	Proteobacteria	Betaproteobacteria	Burkholderiales	Comamonadaceae	Ramlibacter
ASV984	9.95118	2.5013	0.549351	4.5532	5.28e-06	3.73e-05	Enriched	ASV984|Nocardioidaceae	Actinobacteria	Actinobacteria	Actinomycetales	Nocardioidaceae
ASV169	96.3272	3.42372	0.758284	4.51508	6.33e-06	4.37e-05	Enriched	ASV169|Bacillus	Firmicutes	Bacilli	Bacillales	Bacillaceae	Bacillus
ASV32	21.6153	2.56672	0.570589	4.49837	6.85e-06	4.67e-05	Enriched	ASV32|Azoarcus	Proteobacteria	Betaproteobacteria	Rhodocyclales	Rhodocyclaceae	Azoarcus
ASV498	3.14991	2.37996	0.53046	4.48659	7.24e-06	4.91e-05	Enriched	ASV498|[Pedosphaerales]	Verrucomicrobia	[Pedosphaerae]	[Pedosphaerales]
ASV1087	4.08308	2.43106	0.545395	4.45744	8.29e-06	5.58e-05	Enriched	ASV1087|Balneimonas	Proteobacteria	Alphaproteobacteria	Rhizobiales	Bradyrhizobiaceae	Balneimonas
ASV288	26.9828	2.78336	0.628438	4.42901	9.47e-06	6.21e-05	Enriched	ASV288|Oxalobacteraceae	Proteobacteria	Betaproteobacteria	Burkholderiales	Oxalobacteraceae
ASV1487	92.5409	1.37347	0.313376	4.38281	1.17e-05	7.4e-05	Enriched	ASV1487|Nocardioidaceae	Actinobacteria	Actinobacteria	Actinomycetales	Nocardioidaceae
ASV176	9.18049	2.81041	0.643612	4.36662	1.26e-05	7.94e-05	Enriched	ASV176|Adhaeribacter	Bacteroidetes	Cytophagia	Cytophagales	Cytophagaceae	Adhaeribacter
ASV744	3.56546	2.55326	0.588296	4.34009	1.42e-05	8.89e-05	Enriched	ASV744|Bacillus	Firmicutes	Bacilli	Bacillales	Bacillaceae	Bacillus	firmus
ASV912	25.6071	2.49793	0.575872	4.33764	1.44e-05	8.95e-05	Enriched	ASV912|Pimelobacter	Actinobacteria	Actinobacteria	Actinomycetales	Nocardioidaceae	Pimelobacter
ASV968	13.2494	3.45335	0.798027	4.32736	1.51e-05	9.3e-05	Enriched	ASV968|Enterobacter	Proteobacteria	Gammaproteobacteria	Enterobacteriales	Enterobacteriaceae	Enterobacter
ASV1249	2.88628	2.32548	0.537992	4.32251	1.54e-05	9.47e-05	Enriched	ASV1249|Rhizobiales	Proteobacteria	Alphaproteobacteria	Rhizobiales
ASV1212	21.1976	2.99552	0.693368	4.32024	1.56e-05	9.53e-05	Enriched	ASV1212|Stenotrophomonas	Proteobacteria	Gammaproteobacteria	Xanthomonadales	Xanthomonadaceae	Stenotrophomonas
ASV1072	38.9664	2.48633	0.578748	4.29605	1.74e-05	0.000103848	Enriched	ASV1072|Azoarcus	Proteobacteria	Betaproteobacteria	Rhodocyclales	Rhodocyclaceae	Azoarcus
ASV1516	142.126	0.961865	0.226111	4.25395	2.1e-05	0.000124007	Enriched	ASV1516|Nocardioides	Actinobacteria	Actinobacteria	Actinomycetales	Nocardioidaceae	Nocardioides
ASV1466	3.91288	2.35645	0.555322	4.24338	2.2e-05	0.000129007	Enriched	ASV1466|[Roseiflexales]	Chloroflexi	Chloroflexi	[Roseiflexales]
ASV346	3.97535	2.45175	0.584115	4.19738	2.7e-05	0.000154688	Enriched	ASV346|Deinococcus	[Thermi]	Deinococci	Deinococcales	Deinococcaceae	Deinococcus
ASV869	2.99762	2.28579	0.546373	4.18357	2.87e-05	0.000163785	Enriched	ASV869|Hydrocarboniphaga	Proteobacteria	Gammaproteobacteria	Xanthomonadales	Sinobacteraceae	Hydrocarboniphaga
ASV885	2.95501	2.26856	0.544945	4.16291	3.14e-05	0.000178019	Enriched	ASV885|Pimelobacter	Actinobacteria	Actinobacteria	Actinomycetales	Nocardioidaceae	Pimelobacter
ASV1430	2.77362	2.16766	0.521696	4.15502	3.25e-05	0.000183599	Enriched	ASV1430|Chryseobacterium	Bacteroidetes	Flavobacteriia	Flavobacteriales	[Weeksellaceae]	Chryseobacterium
ASV814	3.02828	2.28484	0.550604	4.14971	3.33e-05	0.000187228	Enriched	ASV814|Azoarcus	Proteobacteria	Betaproteobacteria	Rhodocyclales	Rhodocyclaceae	Azoarcus
ASV649	28.1958	2.94186	0.709752	4.14492	3.4e-05	0.000189464	Enriched	ASV649|Sphingobium	Proteobacteria	Alphaproteobacteria	Sphingomonadales	Sphingomonadaceae	Sphingobium	yanoikuyae
ASV929	3.85875	2.28584	0.556608	4.10673	4.01e-05	0.000219293	Enriched	ASV929|Mycobacterium	Actinobacteria	Actinobacteria	Actinomycetales	Mycobacteriaceae	Mycobacterium	vaccae
ASV1532	50.4886	0.97718	0.240023	4.07119	4.68e-05	0.000250268	Enriched	ASV1532|Phycicoccus	Actinobacteria	Actinobacteria	Actinomycetales	Intrasporangiaceae	Phycicoccus
ASV167	3.16167	2.35576	0.585957	4.02036	5.81e-05	0.000298487	Enriched	ASV167|Rhizobiaceae	Proteobacteria	Alphaproteobacteria	Rhizobiales	Rhizobiaceae
ASV1329	53.7164	3.16858	0.792961	3.99588	6.45e-05	0.000324593	Enriched	ASV1329|Bacillus	Firmicutes	Bacilli	Bacillales	Bacillaceae	Bacillus	selenatarsenatis
ASV487	9.25634	2.51409	0.629852	3.99156	6.56e-05	0.000329489	Enriched	ASV487|Marmoricola	Actinobacteria	Actinobacteria	Actinomycetales	Nocardioidaceae	Marmoricola	bigeumensis
ASV1526	2.94867	2.25409	0.564988	3.98963	6.62e-05	0.000331104	Enriched	ASV1526|Adhaeribacter	Bacteroidetes	Cytophagia	Cytophagales	Cytophagaceae	Adhaeribacter
ASV761	4.43551	2.31978	0.587982	3.94532	7.97e-05	0.000392349	Enriched	ASV761|Phycicoccus	Actinobacteria	Actinobacteria	Actinomycetales	Intrasporangiaceae	Phycicoccus
ASV1125	5.11969	2.38569	0.604947	3.94364	8.03e-05	0.000393864	Enriched	ASV1125|Rhodocyclaceae	Proteobacteria	Betaproteobacteria	Rhodocyclales	Rhodocyclaceae
ASV492	73.8746	1.72749	0.446792	3.86644	0.000110436	0.000530164	Enriched	ASV492|Aeromicrobium	Actinobacteria	Actinobacteria	Actinomycetales	Nocardioidaceae	Aeromicrobium
ASV413	4.97337	2.1499	0.557638	3.85537	0.000115554	0.000548179	Enriched	ASV413|Lysobacter	Proteobacteria	Gammaproteobacteria	Xanthomonadales	Xanthomonadaceae	Lysobacter
ASV47	24.277	2.26728	0.590785	3.83774	0.00012417	0.000578085	Enriched	ASV47|Janthinobacterium	Proteobacteria	Betaproteobacteria	Burkholderiales	Oxalobacteraceae	Janthinobacterium
ASV1057	5.06762	2.30027	0.601378	3.82501	0.000130767	0.00060333	Enriched	ASV1057|[Roseiflexales]	Chloroflexi	Chloroflexi	[Roseiflexales]
ASV943	6.24939	2.50065	0.654654	3.81981	0.000133556	0.000611163	Enriched	ASV943|Massilia	Proteobacteria	Betaproteobacteria	Burkholderiales	Oxalobacteraceae	Massilia	albidiflava
ASV1468	3.25953	2.28306	0.597718	3.81962	0.000133655	0.000611163	Enriched	ASV1468|Massilia	Proteobacteria	Betaproteobacteria	Burkholderiales	Oxalobacteraceae	Massilia
ASV921	54.4892	2.10464	0.554054	3.79863	0.0001455	0.000657524	Enriched	ASV921|Oxalobacteraceae	Proteobacteria	Betaproteobacteria	Burkholderiales	Oxalobacteraceae
ASV805	79.3985	2.61034	0.691723	3.77367	0.000160863	0.00071852	Enriched	ASV805|Pseudomonas	Proteobacteria	Gammaproteobacteria	Pseudomonadales	Pseudomonadaceae	Pseudomonas
ASV547	2.53801	1.78436	0.47332	3.76989	0.000163317	0.000727375	Enriched	ASV547|Bacillus	Firmicutes	Bacilli	Bacillales	Bacillaceae	Bacillus
ASV1270	5.3184	2.00208	0.534938	3.74264	0.000182097	0.000794935	Enriched	ASV1270|Cytophagaceae	Bacteroidetes	Cytophagia	Cytophagales	Cytophagaceae
ASV956	54.2474	1.1648	0.313165	3.71945	0.00019966	0.000864257	Enriched	ASV956|Variovorax	Proteobacteria	Betaproteobacteria	Burkholderiales	Comamonadaceae	Variovorax	paradoxus
ASV1374	35.9492	1.79732	0.484166	3.71219	0.000205473	0.000884451	Enriched	ASV1374|Oxalobacteraceae	Proteobacteria	Betaproteobacteria	Burkholderiales	Oxalobacteraceae
ASV451	41.4266	2.9396	0.794293	3.7009	0.000214833	0.000914523	Enriched	ASV451|Exiguobacterium	Firmicutes	Bacilli	Bacillales	[Exiguobacteraceae]	Exiguobacterium
ASV467	8.67246	1.71947	0.472261	3.64092	0.000271662	0.00111635	Enriched	ASV467|Bdellovibrio	Proteobacteria	Deltaproteobacteria	Bdellovibrionales	Bdellovibrionaceae	Bdellovibrio
ASV112	121.583	1.99095	0.548161	3.63204	0.000281184	0.00114329	Enriched	ASV112|Bacillus	Firmicutes	Bacilli	Bacillales	Bacillaceae	Bacillus
ASV1371	94.5776	2.81548	0.776322	3.62668	0.000287084	0.00116115	Enriched	ASV1371|Enterobacter	Proteobacteria	Gammaproteobacteria	Enterobacteriales	Enterobacteriaceae	Enterobacter
ASV383	4.21049	2.00288	0.556932	3.59627	0.000322816	0.00128543	Enriched	ASV383|Mesorhizobium	Proteobacteria	Alphaproteobacteria	Rhizobiales	Phyllobacteriaceae	Mesorhizobium
ASV1563	2.41088	1.91495	0.538	3.55939	0.000371721	0.00145386	Enriched	ASV1563|Bacillus	Firmicutes	Bacilli	Bacillales	Bacillaceae	Bacillus
ASV366	6.22395	1.63937	0.465076	3.52496	0.000423541	0.00161155	Enriched	ASV366|Ellin517	Verrucomicrobia	[Pedosphaerae]	[Pedosphaerales]	Ellin517
ASV276	4.75273	2.14033	0.610075	3.5083	0.000450972	0.00169087	Enriched	ASV276|Adhaeribacter	Bacteroidetes	Cytophagia	Cytophagales	Cytophagaceae	Adhaeribacter
ASV254	16.6402	2.13154	0.614819	3.46694	0.000526421	0.00193607	Enriched	ASV254|Nocardioidaceae	Actinobacteria	Actinobacteria	Actinomycetales	Nocardioidaceae
ASV1122	259.284	0.617117	0.178845	3.45057	0.000559395	0.00205245	Enriched	ASV1122|Rubrivivax	Proteobacteria	Betaproteobacteria	Burkholderiales	Comamonadaceae	Rubrivivax
ASV922	13.6306	2.3659	0.687778	3.43992	0.000581889	0.00211984	Enriched	ASV922|Pseudomonas	Proteobacteria	Gammaproteobacteria	Pseudomonadales	Pseudomonadaceae	Pseudomonas
ASV426	18.688	1.63803	0.47998	3.41271	0.000643201	0.00230505	Enriched	ASV426|Nocardioidaceae	Actinobacteria	Actinobacteria	Actinomycetales	Nocardioidaceae
ASV538	4.12048	1.73612	0.51498	3.37123	0.000748335	0.00264492	Enriched	ASV538|Deinococcus	[Thermi]	Deinococci	Deinococcales	Deinococcaceae	Deinococcus
ASV528	2.50268	1.51794	0.453044	3.35053	0.000806579	0.00279311	Enriched	ASV528|Aeromicrobium	Actinobacteria	Actinobacteria	Actinomycetales	Nocardioidaceae	Aeromicrobium
ASV1069	2.06862	1.6628	0.50043	3.32274	0.000891381	0.00299917	Enriched	ASV1069|Sphingopyxis	Proteobacteria	Alphaproteobacteria	Sphingomonadales	Sphingomonadaceae	Sphingopyxis	alaskensis
ASV518	25.5275	1.41188	0.427419	3.30328	0.000955612	0.0031737	Enriched	ASV518|Rubrivivax	Proteobacteria	Betaproteobacteria	Burkholderiales	Comamonadaceae	Rubrivivax	gelatinosus
ASV118	1.98012	1.67257	0.509484	3.28287	0.00102756	0.003398	Enriched	ASV118|Betaproteobacteria	Proteobacteria	Betaproteobacteria
ASV360	2.20527	1.74259	0.532005	3.27551	0.00105472	0.00347291	Enriched	ASV360|Flavobacterium	Bacteroidetes	Flavobacteriia	Flavobacteriales	Flavobacteriaceae	Flavobacterium
ASV43	2.60952	1.61888	0.496742	3.259	0.00111806	0.00365029	Enriched	ASV43|Ellin517	Verrucomicrobia	[Pedosphaerae]	[Pedosphaerales]	Ellin517
ASV51	32.0677	1.82101	0.570971	3.18932	0.00142607	0.00451247	Enriched	ASV51|Pimelobacter	Actinobacteria	Actinobacteria	Actinomycetales	Nocardioidaceae	Pimelobacter
ASV787	2.19417	1.55695	0.489009	3.1839	0.00145306	0.00456972	Enriched	ASV787|Bdellovibrio	Proteobacteria	Deltaproteobacteria	Bdellovibrionales	Bdellovibrionaceae	Bdellovibrio	bacteriovorus
ASV513	2.10721	1.43232	0.450645	3.17838	0.00148101	0.00462927	Enriched	ASV513|Sediment-1	WS3	PRR-12	Sediment-1
ASV482	31.5913	2.32493	0.733363	3.17023	0.0015232	0.00471335	Enriched	ASV482|Massilia	Proteobacteria	Betaproteobacteria	Burkholderiales	Oxalobacteraceae	Massilia	albidiflava
ASV1391	19.7949	2.17702	0.688485	3.16204	0.00156666	0.00482845	Enriched	ASV1391|Enterobacter	Proteobacteria	Gammaproteobacteria	Enterobacteriales	Enterobacteriaceae	Enterobacter
ASV1437	3.38886	1.59137	0.507262	3.13717	0.00170586	0.00521573	Enriched	ASV1437|Saprospiraceae	Bacteroidetes	[Saprospirae]	[Saprospirales]	Saprospiraceae
ASV1373	10.1378	1.57833	0.506638	3.11529	0.00183762	0.0055634	Enriched	ASV1373|Ellin517	Verrucomicrobia	[Pedosphaerae]	[Pedosphaerales]	Ellin517
ASV183	2.73966	1.60478	0.515307	3.11422	0.00184434	0.00557279	Enriched	ASV183|Flavobacterium	Bacteroidetes	Flavobacteriia	Flavobacteriales	Flavobacteriaceae	Flavobacterium
ASV1427	5.22725	1.69531	0.547122	3.09859	0.00194446	0.00584096	Enriched	ASV1427|Nocardioidaceae	Actinobacteria	Actinobacteria	Actinomycetales	Nocardioidaceae
ASV1540	7.97231	1.78943	0.578646	3.09244	0.0019852	0.00595172	Enriched	ASV1540|Sphingomonadales	Proteobacteria	Alphaproteobacteria	Sphingomonadales
ASV642	7.50739	1.92945	0.627347	3.07557	0.00210099	0.00623818	Enriched	ASV642|Variovorax	Proteobacteria	Betaproteobacteria	Burkholderiales	Comamonadaceae	Variovorax	paradoxus
ASV678	7.62192	1.51986	0.499912	3.04026	0.00236376	0.00693975	Enriched	ASV678|Mesorhizobium	Proteobacteria	Alphaproteobacteria	Rhizobiales	Phyllobacteriaceae	Mesorhizobium
ASV259	28.8071	1.66684	0.548268	3.04019	0.00236427	0.00693975	Enriched	ASV259|Ramlibacter	Proteobacteria	Betaproteobacteria	Burkholderiales	Comamonadaceae	Ramlibacter
ASV874	52.7626	0.68136	0.225697	3.01891	0.00253688	0.00737609	Enriched	ASV874|Nocardioidaceae	Actinobacteria	Actinobacteria	Actinomycetales	Nocardioidaceae
ASV83	2.33672	1.4885	0.495044	3.0068	0.00264012	0.00763307	Enriched	ASV83|Sva0725	Acidobacteria	Sva0725	Sva0725
ASV133	22.6431	1.56505	0.522023	2.99804	0.00271722	0.00784126	Enriched	ASV133|Gordonia	Actinobacteria	Actinobacteria	Actinomycetales	Gordoniaceae	Gordonia
ASV1338	4.71457	1.85117	0.621382	2.97911	0.00289086	0.00821922	Enriched	ASV1338|Agrobacterium	Proteobacteria	Alphaproteobacteria	Rhizobiales	Rhizobiaceae	Agrobacterium
ASV1436	3.47419	1.41032	0.481368	2.92981	0.00339174	0.0094686	Enriched	ASV1436|Ellin517	Verrucomicrobia	[Pedosphaerae]	[Pedosphaerales]	Ellin517
ASV1116	82.7272	0.811087	0.277162	2.9264	0.00342907	0.00953827	Enriched	ASV1116|Agromyces	Actinobacteria	Actinobacteria	Actinomycetales	Microbacteriaceae	Agromyces
ASV901	1.85684	1.45821	0.499408	2.91989	0.0035016	0.0096529	Enriched	ASV901|Oxalobacteraceae	Proteobacteria	Betaproteobacteria	Burkholderiales	Oxalobacteraceae
ASV144	1.9123	1.49019	0.512509	2.90763	0.00364175	0.0100035	Enriched	ASV144|Actinoplanes	Actinobacteria	Actinobacteria	Actinomycetales	Micromonosporaceae	Actinoplanes
ASV821	68.411	0.711718	0.247469	2.87599	0.00402767	0.0109464	Enriched	ASV821|Agromyces	Actinobacteria	Actinobacteria	Actinomycetales	Microbacteriaceae	Agromyces
ASV1341	2.43923	1.53337	0.535442	2.86375	0.00418664	0.0113422	Enriched	ASV1341|Mesorhizobium	Proteobacteria	Alphaproteobacteria	Rhizobiales	Phyllobacteriaceae	Mesorhizobium
ASV1199	2.54301	1.43101	0.507365	2.82048	0.00479523	0.0125671	Enriched	ASV1199|Bdellovibrio	Proteobacteria	Deltaproteobacteria	Bdellovibrionales	Bdellovibrionaceae	Bdellovibrio
ASV124	11.7414	1.57884	0.56824	2.77848	0.00546146	0.0140503	Enriched	ASV124|DS-18	Acidobacteria	iii1-8	DS-18
ASV1474	18.4651	1.05019	0.378563	2.77414	0.00553485	0.0142153	Enriched	ASV1474|Nannocystis	Proteobacteria	Deltaproteobacteria	Myxococcales	Nannocystaceae	Nannocystis	exedens
ASV1126	4.72346	1.38149	0.498624	2.7706	0.00559529	0.0142991	Enriched	ASV1126|Saprospiraceae	Bacteroidetes	[Saprospirae]	[Saprospirales]	Saprospiraceae
ASV509	29.5428	1.596	0.576459	2.76863	0.00562928	0.0143621	Enriched	ASV509|Pimelobacter	Actinobacteria	Actinobacteria	Actinomycetales	Nocardioidaceae	Pimelobacter
ASV1344	6.47299	1.42866	0.522899	2.73219	0.00629143	0.0157901	Enriched	ASV1344|Azoarcus	Proteobacteria	Betaproteobacteria	Rhodocyclales	Rhodocyclaceae	Azoarcus
ASV194	3.07042	1.54767	0.569204	2.719	0.00654791	0.0163274	Enriched	ASV194|Oxalobacteraceae	Proteobacteria	Betaproteobacteria	Burkholderiales	Oxalobacteraceae
ASV443	5.77979	1.68391	0.620454	2.714	0.00664766	0.0165493	Enriched	ASV443|Comamonadaceae	Proteobacteria	Betaproteobacteria	Burkholderiales	Comamonadaceae
ASV689	4.42924	1.68817	0.622963	2.70991	0.00673019	0.0167008	Enriched	ASV689|Bradyrhizobiaceae	Proteobacteria	Alphaproteobacteria	Rhizobiales	Bradyrhizobiaceae
ASV283	2.84783	1.35203	0.500873	2.69935	0.0069476	0.0171026	Enriched	ASV283|Gemm-1	Gemmatimonadetes	Gemm-1
ASV41	2.08633	1.23104	0.457221	2.69244	0.00709315	0.0174053	Enriched	ASV41|Nocardioidaceae	Actinobacteria	Actinobacteria	Actinomycetales	Nocardioidaceae
ASV408	1.9211	1.19195	0.447675	2.66253	0.0077555	0.0188208	Enriched	ASV408|FFCH7168	Chloroflexi	Chloroflexi	Chloroflexales	FFCH7168
ASV122	11.8835	1.41236	0.530687	2.66138	0.00778216	0.0188558	Enriched	ASV122|Ellin517	Verrucomicrobia	[Pedosphaerae]	[Pedosphaerales]	Ellin517
ASV272	2.90779	1.46114	0.550682	2.65333	0.0079702	0.0192509	Enriched	ASV272|Amycolatopsis	Actinobacteria	Actinobacteria	Actinomycetales	Pseudonocardiaceae	Amycolatopsis
ASV95	2.20327	1.26569	0.477714	2.64946	0.00806199	0.0194421	Enriched	ASV95|Ellin517	Verrucomicrobia	[Pedosphaerae]	[Pedosphaerales]	Ellin517
ASV1091	3.14381	1.46268	0.559195	2.61569	0.00890469	0.021111	Enriched	ASV1091|Cellulomonas	Actinobacteria	Actinobacteria	Actinomycetales	Cellulomonadaceae	Cellulomonas
ASV1158	1.59754	1.19894	0.46603	2.57268	0.0100916	0.0234203	Enriched	ASV1158|Nocardioides	Actinobacteria	Actinobacteria	Actinomycetales	Nocardioidaceae	Nocardioides
ASV559	16.8018	1.72568	0.677783	2.54606	0.0108946	0.0251327	Enriched	ASV559|Hydrogenophaga	Proteobacteria	Betaproteobacteria	Burkholderiales	Comamonadaceae	Hydrogenophaga	palleronii
ASV25	44.6616	0.510756	0.200995	2.54114	0.0110492	0.0253752	Enriched	ASV25|Balneimonas	Proteobacteria	Alphaproteobacteria	Rhizobiales	Bradyrhizobiaceae	Balneimonas
ASV1256	1.77281	1.1659	0.459955	2.53481	0.0112507	0.0257996	Enriched	ASV1256|Sphingobacteriales	Bacteroidetes	Sphingobacteriia	Sphingobacteriales
ASV1037	4.99868	1.21472	0.480393	2.5286	0.0114518	0.0260905	Enriched	ASV1037|Gemm-3	Gemmatimonadetes	Gemm-3
ASV830	49.4688	0.858021	0.340084	2.52297	0.0116369	0.0264491	Enriched	ASV830|Aeromicrobium	Actinobacteria	Actinobacteria	Actinomycetales	Nocardioidaceae	Aeromicrobium
ASV1459	5.84445	1.35742	0.538814	2.51928	0.0117596	0.0266887	Enriched	ASV1459|Bdellovibrio	Proteobacteria	Deltaproteobacteria	Bdellovibrionales	Bdellovibrionaceae	Bdellovibrio
ASV1314	14.8538	1.25556	0.500255	2.50984	0.0120787	0.0273586	Enriched	ASV1314|Actinoplanes	Actinobacteria	Actinobacteria	Actinomycetales	Micromonosporaceae	Actinoplanes
ASV1420	17.9612	1.57644	0.628191	2.5095	0.0120904	0.0273586	Enriched	ASV1420|Naxibacter	Proteobacteria	Betaproteobacteria	Burkholderiales	Oxalobacteraceae	Naxibacter	indica
ASV1093	1.75702	1.16664	0.465313	2.5072	0.0121691	0.0274964	Enriched	ASV1093|Ellin517	Verrucomicrobia	[Pedosphaerae]	[Pedosphaerales]	Ellin517
ASV1357	40.0377	0.850161	0.344604	2.46706	0.0136226	0.0302921	Enriched	ASV1357|Arthrobacter	Actinobacteria	Actinobacteria	Actinomycetales	Micrococcaceae	Arthrobacter	chlorophenolicus
ASV532	54.2008	0.799749	0.324344	2.46574	0.013673	0.0303603	Enriched	ASV532|Nocardioidaceae	Actinobacteria	Actinobacteria	Actinomycetales	Nocardioidaceae
ASV250	3.75738	1.38552	0.562892	2.46144	0.0138381	0.0306827	Enriched	ASV250|Arthrobacter	Actinobacteria	Actinobacteria	Actinomycetales	Micrococcaceae	Arthrobacter
ASV220	1.82258	1.10637	0.451656	2.44959	0.0143019	0.0313503	Enriched	ASV220|Chryseobacterium	Bacteroidetes	Flavobacteriia	Flavobacteriales	[Weeksellaceae]	Chryseobacterium
ASV971	7.66401	1.61271	0.664888	2.42554	0.0152855	0.0333168	Enriched	ASV971|Enterobacter	Proteobacteria	Gammaproteobacteria	Enterobacteriales	Enterobacteriaceae	Enterobacter
ASV1283	13.02	2.00271	0.834374	2.40025	0.016384	0.0353114	Enriched	ASV1283|Aeromonas	Proteobacteria	Gammaproteobacteria	Aeromonadales	Aeromonadaceae	Aeromonas
ASV94	2.58646	1.25824	0.524945	2.3969	0.0165346	0.0354713	Enriched	ASV94|Chryseobacterium	Bacteroidetes	Flavobacteriia	Flavobacteriales	[Weeksellaceae]	Chryseobacterium
ASV1351	3.8797	1.35219	0.564714	2.39446	0.0166448	0.0356245	Enriched	ASV1351|Intrasporangiaceae	Actinobacteria	Actinobacteria	Actinomycetales	Intrasporangiaceae
ASV611	87.8411	1.86531	0.785532	2.37459	0.0175687	0.0371376	Enriched	ASV611|Enterobacteriaceae	Proteobacteria	Gammaproteobacteria	Enterobacteriales	Enterobacteriaceae
ASV428	3.53131	1.40803	0.593258	2.37338	0.017626	0.0372078	Enriched	ASV428|Gemm-3	Gemmatimonadetes	Gemm-3
ASV1471	7.74515	1.12357	0.480105	2.34026	0.0192705	0.0404025	Enriched	ASV1471|C0119	Chloroflexi	C0119
ASV777	420.305	0.521497	0.224098	2.3271	0.0199602	0.041622	Enriched	ASV777|Rubrivivax	Proteobacteria	Betaproteobacteria	Burkholderiales	Comamonadaceae	Rubrivivax
ASV1411	30.3968	1.7334	0.748114	2.31703	0.0205021	0.0426771	Enriched	ASV1411|Ramlibacter	Proteobacteria	Betaproteobacteria	Burkholderiales	Comamonadaceae	Ramlibacter
ASV584	6.47509	1.30297	0.56787	2.29449	0.0217626	0.0449546	Enriched	ASV584|Aeromicrobium	Actinobacteria	Actinobacteria	Actinomycetales	Nocardioidaceae	Aeromicrobium
ASV1547	5.84702	1.3678	0.597207	2.29032	0.0220027	0.0452028	Enriched	ASV1547|Acidimicrobiales	Actinobacteria	Acidimicrobiia	Acidimicrobiales
ASV8	3.05728	1.26852	0.556024	2.28141	0.0225242	0.0460342	Enriched	ASV8|MND1	Proteobacteria	Betaproteobacteria	MND1
ASV1511	66.5826	0.720404	0.316914	2.27318	0.0230151	0.0467277	Enriched	ASV1511|Nocardioidaceae	Actinobacteria	Actinobacteria	Actinomycetales	Nocardioidaceae
ASV1508	2.5704	-1.27018	0.566406	-2.24253	0.024927	0.0500163	NS	ASV1508|Oxalobacteraceae	Proteobacteria	Betaproteobacteria	Burkholderiales	Oxalobacteraceae
ASV926	22.1138	-1.2368	0.554062	-2.23224	0.0255992	0.0512982	NS	ASV926|Lechevalieria	Actinobacteria	Actinobacteria	Actinomycetales	Actinosynnemataceae	Lechevalieria	aerocolonigenes
ASV1274	2.29218	-1.09067	0.489167	-2.22965	0.0257709	0.0515752	NS	ASV1274|Syntrophobacteraceae	Proteobacteria	Deltaproteobacteria	Syntrophobacterales	Syntrophobacteraceae
ASV1316	28.8373	0.996984	0.448227	2.22428	0.0261295	0.0522052	NS	ASV1316|Nocardioides	Actinobacteria	Actinobacteria	Actinomycetales	Nocardioidaceae	Nocardioides
ASV1397	2.30945	-1.06913	0.480842	-2.22346	0.0261848	0.0522052	NS	ASV1397|Bacteriovoracaceae	Proteobacteria	Deltaproteobacteria	Bdellovibrionales	Bacteriovoracaceae
ASV80	4.77706	-1.40466	0.631886	-2.22297	0.0262181	0.0522052	NS	ASV80|Acidobacteria-5	Acidobacteria	Acidobacteria-5
ASV365	2.71238	1.15726	0.520601	2.22292	0.0262212	0.0522052	NS	ASV365|Oscillochloris	Chloroflexi	Chloroflexi	Chloroflexales	Oscillochloridaceae	Oscillochloris
ASV116	2.37091	-1.12802	0.509226	-2.21517	0.0267483	0.053186	NS	ASV116|Gemm-1	Gemmatimonadetes	Gemm-1
ASV1085	2.40926	-1.16154	0.52448	-2.21465	0.0267844	0.0531891	NS	ASV1085|Ellin329	Proteobacteria	Alphaproteobacteria	Ellin329
ASV908	2.20811	-1.20429	0.543992	-2.21381	0.0268421	0.0532206	NS	ASV908|Rhizobium	Proteobacteria	Alphaproteobacteria	Rhizobiales	Rhizobiaceae	Rhizobium	leguminosarum
ASV766	3.39781	-1.11462	0.503647	-2.2131	0.0268908	0.0532206	NS	ASV766|[Kouleothrixaceae]	Chloroflexi	Chloroflexi	[Roseiflexales]	[Kouleothrixaceae]
ASV657	2.49027	-1.19214	0.538784	-2.21265	0.0269216	0.0532206	NS	ASV657|5B-12	Chloroflexi	TK10	AKYG885	5B-12
ASV895	4.6727	1.30541	0.590081	2.21226	0.0269487	0.0532206	NS	ASV895|Myxococcales	Proteobacteria	Deltaproteobacteria	Myxococcales
ASV1513	2.35503	-1.11527	0.504213	-2.21191	0.0269729	0.0532206	NS	ASV1513|TK17	Chloroflexi	TK17
ASV1106	64.1618	1.63953	0.742429	2.20833	0.0272211	0.0536416	NS	ASV1106|Enterobacter	Proteobacteria	Gammaproteobacteria	Enterobacteriales	Enterobacteriaceae	Enterobacter
ASV1472	15.6858	1.74626	0.791728	2.20563	0.0274099	0.0539447	NS	ASV1472|Enterobacteriaceae	Proteobacteria	Gammaproteobacteria	Enterobacteriales	Enterobacteriaceae
ASV19	2.34115	-1.1237	0.510016	-2.20327	0.0275757	0.0541508	NS	ASV19|Saprospiraceae	Bacteroidetes	[Saprospirae]	[Saprospirales]	Saprospiraceae
ASV892	2.2111	-1.00545	0.45637	-2.20314	0.0275849	0.0541508	NS	ASV892|DS-18	Acidobacteria	iii1-8	DS-18
ASV811	2.63371	-1.29529	0.589649	-2.19672	0.0280407	0.0549754	NS	ASV811|Erwinia	Proteobacteria	Gammaproteobacteria	Enterobacteriales	Enterobacteriaceae	Erwinia	dispersa
ASV994	34.8451	-0.981041	0.447193	-2.19378	0.0282516	0.0553185	NS	ASV994|Arthrobacter	Actinobacteria	Actinobacteria	Actinomycetales	Micrococcaceae	Arthrobacter	humicola
ASV707	8.50489	-1.46915	0.670526	-2.19104	0.0284488	0.0556341	NS	ASV707|Comamonadaceae	Proteobacteria	Betaproteobacteria	Burkholderiales	Comamonadaceae
ASV9	2.1948	-1.06997	0.489022	-2.18799	0.0286705	0.0559898	NS	ASV9|Micromonosporaceae	Actinobacteria	Actinobacteria	Actinomycetales	Micromonosporaceae
ASV529	13.9324	-1.34951	0.616907	-2.18754	0.0287034	0.0559898	NS	ASV529|Steroidobacter	Proteobacteria	Gammaproteobacteria	Xanthomonadales	Sinobacteraceae	Steroidobacter
ASV60	34.0524	0.580216	0.265408	2.18613	0.0288062	0.0561193	NS	ASV60|Mycobacterium	Actinobacteria	Actinobacteria	Actinomycetales	Mycobacteriaceae	Mycobacterium
ASV1461	1.93983	0.973769	0.445669	2.18496	0.0288916	0.0562146	NS	ASV1461|B07_WMSP1	Chloroflexi	TK10	B07_WMSP1
ASV1054	2.33003	-1.07475	0.493015	-2.17995	0.0292615	0.0568625	NS	ASV1054|NB1-j	Proteobacteria	Deltaproteobacteria	NB1-j
ASV534	3.76667	-1.21115	0.555963	-2.17846	0.0293716	0.0570045	NS	ASV534|Paenibacillus	Firmicutes	Bacilli	Bacillales	Paenibacillaceae	Paenibacillus
ASV1452	5.22488	-1.30724	0.601611	-2.1729	0.0297878	0.0577395	NS	ASV1452|Actinocorallia	Actinobacteria	Actinobacteria	Actinomycetales	Thermomonosporaceae	Actinocorallia
ASV75	3.12577	1.1673	0.538285	2.16855	0.0301167	0.0583038	NS	ASV75|Iamia	Actinobacteria	Acidimicrobiia	Acidimicrobiales	Iamiaceae	Iamia
ASV633	34.9121	1.19294	0.550596	2.16664	0.0302627	0.0585129	NS	ASV633|Agromyces	Actinobacteria	Actinobacteria	Actinomycetales	Microbacteriaceae	Agromyces
ASV924	2.15894	-1.14185	0.527885	-2.16306	0.0305363	0.058968	NS	ASV924|Nocardioidaceae	Actinobacteria	Actinobacteria	Actinomycetales	Nocardioidaceae
ASV309	2.37151	-1.06729	0.495144	-2.15551	0.0311219	0.0600235	NS	ASV309|Saprospiraceae	Bacteroidetes	[Saprospirae]	[Saprospirales]	Saprospiraceae
ASV199	2.3141	-1.07814	0.501429	-2.15012	0.0315453	0.0607011	NS	ASV199|Gracilibacillus	Firmicutes	Bacilli	Bacillales	Bacillaceae	Gracilibacillus
ASV658	26.6083	1.12552	0.523486	2.15004	0.031552	0.0607011	NS	ASV658|Phycicoccus	Actinobacteria	Actinobacteria	Actinomycetales	Intrasporangiaceae	Phycicoccus
ASV1441	2.38808	-1.20796	0.563995	-2.1418	0.0322098	0.0618893	NS	ASV1441|Rhizobiaceae	Proteobacteria	Alphaproteobacteria	Rhizobiales	Rhizobiaceae
ASV1537	7.51667	-1.09918	0.513889	-2.13894	0.0324404	0.0622327	NS	ASV1537|Betaproteobacteria	Proteobacteria	Betaproteobacteria
ASV1488	5.85986	-1.26541	0.59173	-2.13849	0.0324772	0.0622327	NS	ASV1488|Betaproteobacteria	Proteobacteria	Betaproteobacteria
ASV444	12.9902	1.05213	0.492089	2.13809	0.0325096	0.0622327	NS	ASV444|[Roseiflexales]	Chloroflexi	Chloroflexi	[Roseiflexales]
ASV234	2.54032	0.932806	0.437298	2.13311	0.0329154	0.0629313	NS	ASV234|[Chloracidobacteria]	Acidobacteria	[Chloracidobacteria]	45620
ASV384	2.16034	-1.03474	0.485464	-2.13144	0.0330527	0.0631154	NS	ASV384|Chitinophagaceae	Bacteroidetes	[Saprospirae]	[Saprospirales]	Chitinophagaceae
ASV932	11.4294	1.2233	0.575286	2.12642	0.0334686	0.0638306	NS	ASV932|Oxalobacteraceae	Proteobacteria	Betaproteobacteria	Burkholderiales	Oxalobacteraceae
ASV906	2.28379	-1.03894	0.48875	-2.1257	0.033528	0.0638648	NS	ASV906|Saprospiraceae	Bacteroidetes	[Saprospirae]	[Saprospirales]	Saprospiraceae
ASV98	3.40982	-1.13316	0.533438	-2.12426	0.0336487	0.0640157	NS	ASV98|Bdellovibrio	Proteobacteria	Deltaproteobacteria	Bdellovibrionales	Bdellovibrionaceae	Bdellovibrio
ASV806	2.31041	-1.04596	0.492856	-2.12225	0.0338165	0.0642555	NS	ASV806|Sva0725	Acidobacteria	Sva0725	Sva0725
ASV588	2.56105	-1.04444	0.492437	-2.12096	0.0339247	0.0643398	NS	ASV588|Hyphomonadaceae	Proteobacteria	Alphaproteobacteria	Rhodobacterales	Hyphomonadaceae
ASV1539	135.797	-0.963336	0.454247	-2.12073	0.0339444	0.0643398	NS	ASV1539|Kaistobacter	Proteobacteria	Alphaproteobacteria	Sphingomonadales	Sphingomonadaceae	Kaistobacter
ASV204	3.68079	-1.14054	0.538979	-2.11612	0.0343347	0.06497	NS	ASV204|Bacillus	Firmicutes	Bacilli	Bacillales	Bacillaceae	Bacillus
ASV997	2.10563	-1.10683	0.523126	-2.11581	0.0343611	0.06497	NS	ASV997|Rhizobium	Proteobacteria	Alphaproteobacteria	Rhizobiales	Rhizobiaceae	Rhizobium
ASV409	2.2267	-0.990354	0.469335	-2.11012	0.034848	0.0656676	NS	ASV409|AKIW874	Actinobacteria	Acidimicrobiia	Acidimicrobiales	AKIW874
ASV1327	2.32239	-1.09702	0.519896	-2.11009	0.034851	0.0656676	NS	ASV1327|Bdellovibrio	Proteobacteria	Deltaproteobacteria	Bdellovibrionales	Bdellovibrionaceae	Bdellovibrio
ASV479	93.9641	-0.881753	0.417892	-2.11	0.034858	0.0656676	NS	ASV479|Streptomyces	Actinobacteria	Actinobacteria	Actinomycetales	Streptomycetaceae	Streptomyces
ASV812	15.4252	-1.49191	0.708129	-2.10683	0.0351323	0.0661036	NS	ASV812|Bacillus	Firmicutes	Bacilli	Bacillales	Bacillaceae	Bacillus
ASV493	2.16558	-0.994481	0.4742	-2.09718	0.0359781	0.0675581	NS	ASV493|Rhizobiales	Proteobacteria	Alphaproteobacteria	Rhizobiales
ASV1155	2.10329	-0.975752	0.465307	-2.09701	0.035993	0.0675581	NS	ASV1155|Cytophagaceae	Bacteroidetes	Cytophagia	Cytophagales	Cytophagaceae
ASV1384	10.465	-1.51685	0.723719	-2.09591	0.0360905	0.0676586	NS	ASV1384|Comamonadaceae	Proteobacteria	Betaproteobacteria	Burkholderiales	Comamonadaceae
ASV1193	2.38914	-1.09996	0.525093	-2.09478	0.0361901	0.067763	NS	ASV1193|Bacillaceae	Firmicutes	Bacilli	Bacillales	Bacillaceae
ASV625	5.9947	-1.24158	0.593694	-2.09128	0.0365029	0.0682658	NS	ASV625|Phenylobacterium	Proteobacteria	Alphaproteobacteria	Caulobacterales	Caulobacteraceae	Phenylobacterium
ASV394	2.34734	-1.17106	0.560298	-2.09006	0.0366124	0.0683876	NS	ASV394|Sva0725	Acidobacteria	Sva0725	Sva0725
ASV175	2.09875	-1.04647	0.501047	-2.08856	0.0367469	0.0685557	NS	ASV175|Rhizobiaceae	Proteobacteria	Alphaproteobacteria	Rhizobiales	Rhizobiaceae
ASV1285	3.0392	-1.1805	0.566304	-2.08457	0.0371087	0.0691312	NS	ASV1285|Chitinophagaceae	Bacteroidetes	[Saprospirae]	[Saprospirales]	Chitinophagaceae
ASV698	3.86028	-1.10999	0.532584	-2.08417	0.0371451	0.0691312	NS	ASV698|Gaiellaceae	Actinobacteria	Thermoleophilia	Gaiellales	Gaiellaceae
ASV686	3.23659	-1.11489	0.535087	-2.08357	0.0371989	0.0691477	NS	ASV686|Ramlibacter	Proteobacteria	Betaproteobacteria	Burkholderiales	Comamonadaceae	Ramlibacter
ASV1534	2.58676	-1.00635	0.483705	-2.0805	0.0374799	0.0695861	NS	ASV1534|Rhodospirillaceae	Proteobacteria	Alphaproteobacteria	Rhodospirillales	Rhodospirillaceae
ASV1215	2.33066	-1.08499	0.522104	-2.07812	0.0376985	0.0699078	NS	ASV1215|Betaproteobacteria	Proteobacteria	Betaproteobacteria
ASV818	2.33582	-1.05207	0.506433	-2.07742	0.0377631	0.0699095	NS	ASV818|Chitinophagaceae	Bacteroidetes	[Saprospirae]	[Saprospirales]	Chitinophagaceae
ASV1198	2.17062	-0.982103	0.472819	-2.07712	0.0377902	0.0699095	NS	ASV1198|Acidimicrobiales	Actinobacteria	Acidimicrobiia	Acidimicrobiales
ASV807	2.52992	-1.20767	0.581747	-2.07593	0.0379003	0.0700293	NS	ASV807|Exiguobacterium	Firmicutes	Bacilli	Bacillales	[Exiguobacteraceae]	Exiguobacterium
ASV1175	30.2807	-1.14202	0.550741	-2.0736	0.0381161	0.0703437	NS	ASV1175|Catellatospora	Actinobacteria	Actinobacteria	Actinomycetales	Micromonosporaceae	Catellatospora
ASV461	4.23794	-1.20951	0.583451	-2.07304	0.0381689	0.0703568	NS	ASV461|Catellatospora	Actinobacteria	Actinobacteria	Actinomycetales	Micromonosporaceae	Catellatospora
ASV862	2.32527	-1.05479	0.509813	-2.06897	0.0385489	0.0709724	NS	ASV862|SJA-28	Chlorobi	SJA-28
ASV1496	8.16536	-1.15437	0.558532	-2.0668	0.0387528	0.0712626	NS	ASV1496|C111	Actinobacteria	Acidimicrobiia	Acidimicrobiales	C111
ASV347	3.47582	-1.14558	0.555405	-2.06261	0.0391496	0.0719066	NS	ASV347|Ellin515	Verrucomicrobia	[Pedosphaerae]	[Pedosphaerales]	Ellin515
ASV672	4.27523	0.994644	0.482425	2.06176	0.0392308	0.0719699	NS	ASV672|Ellin517	Verrucomicrobia	[Pedosphaerae]	[Pedosphaerales]	Ellin517
ASV1415	2.8574	-1.02267	0.496229	-2.06088	0.0393145	0.0720376	NS	ASV1415|Inquilinus	Proteobacteria	Alphaproteobacteria	Rhodospirillales	Rhodospirillaceae	Inquilinus	limosus
ASV1176	105.269	-0.570257	0.27683	-2.05995	0.0394032	0.0721145	NS	ASV1176|Arthrobacter	Actinobacteria	Actinobacteria	Actinomycetales	Micrococcaceae	Arthrobacter
ASV447	2.96613	-0.954559	0.463679	-2.05866	0.0395265	0.0722542	NS	ASV447|Rhizobiales	Proteobacteria	Alphaproteobacteria	Rhizobiales
ASV580	3.5659	-1.14708	0.560302	-2.04726	0.040633	0.074189	NS	ASV580|[Kouleothrixaceae]	Chloroflexi	Chloroflexi	[Roseiflexales]	[Kouleothrixaceae]
ASV827	4.88022	1.19308	0.584472	2.04129	0.041222	0.0751752	NS	ASV827|Nocardioidaceae	Actinobacteria	Actinobacteria	Actinomycetales	Nocardioidaceae
ASV1277	2.67996	-1.02127	0.500626	-2.03999	0.0413513	0.075322	NS	ASV1277|TK10	Chloroflexi	TK10
ASV1518	12.5225	-1.02475	0.503054	-2.03705	0.0416452	0.0757676	NS	ASV1518|Betaproteobacteria	Proteobacteria	Betaproteobacteria
ASV1207	8.34505	-1.10293	0.542886	-2.0316	0.0421944	0.0766121	NS	ASV1207|Amycolatopsis	Actinobacteria	Actinobacteria	Actinomycetales	Pseudonocardiaceae	Amycolatopsis
ASV737	2.29121	-1.10365	0.543406	-2.03098	0.0422571	0.0766121	NS	ASV737|Enterobacteriaceae	Proteobacteria	Gammaproteobacteria	Enterobacteriales	Enterobacteriaceae
ASV1002	10.623	-1.14907	0.565775	-2.03097	0.0422585	0.0766121	NS	ASV1002|Acidobacteria-5	Acidobacteria	Acidobacteria-5
ASV154	2.33887	-1.10661	0.545354	-2.02917	0.0424414	0.0768533	NS	ASV154|Hydrogenophaga	Proteobacteria	Betaproteobacteria	Burkholderiales	Comamonadaceae	Hydrogenophaga
ASV1520	474.341	-0.320824	0.158242	-2.02742	0.0426194	0.0770851	NS	ASV1520|Kaistobacter	Proteobacteria	Alphaproteobacteria	Sphingomonadales	Sphingomonadaceae	Kaistobacter
ASV713	82.9031	1.03916	0.512955	2.02584	0.0427815	0.0772875	NS	ASV713|Pseudomonadaceae	Proteobacteria	Gammaproteobacteria	Pseudomonadales	Pseudomonadaceae
ASV341	4.41851	1.19149	0.589206	2.02219	0.0431566	0.077874	NS	ASV341|Chryseobacterium	Bacteroidetes	Flavobacteriia	Flavobacteriales	[Weeksellaceae]	Chryseobacterium
ASV948	4.02967	-1.06109	0.525816	-2.01798	0.0435932	0.0785697	NS	ASV948|Cryomorphaceae	Bacteroidetes	Flavobacteriia	Flavobacteriales	Cryomorphaceae
ASV1017	10.3391	-1.22579	0.60926	-2.01192	0.0442279	0.0796206	NS	ASV1017|[Roseiflexales]	Chloroflexi	Chloroflexi	[Roseiflexales]
ASV1519	3.51392	-1.09276	0.543464	-2.01073	0.0443544	0.0797551	NS	ASV1519|Gemm-1	Gemmatimonadetes	Gemm-1
ASV1345	2.32497	-1.05024	0.523044	-2.00794	0.0446501	0.0801204	NS	ASV1345|TK17	Chloroflexi	TK17
ASV1252	2.2614	-1.03188	0.513928	-2.00783	0.0446616	0.0801204	NS	ASV1252|Rhodospirillales	Proteobacteria	Alphaproteobacteria	Rhodospirillales
ASV78	6.77253	-1.04818	0.522621	-2.00562	0.0448964	0.080448	NS	ASV78|Gaiellaceae	Actinobacteria	Thermoleophilia	Gaiellales	Gaiellaceae
ASV429	2.12673	-0.884732	0.442497	-1.99941	0.0455641	0.0815397	NS	ASV429|[Pedosphaerales]	Verrucomicrobia	[Pedosphaerae]	[Pedosphaerales]
ASV784	52.2691	0.737332	0.368857	1.99896	0.0456124	0.0815397	NS	ASV784|Agromyces	Actinobacteria	Actinobacteria	Actinomycetales	Microbacteriaceae	Agromyces
ASV15	11.3567	-0.93263	0.466669	-1.99848	0.0456644	0.0815397	NS	ASV15|[Kouleothrixaceae]	Chloroflexi	Chloroflexi	[Roseiflexales]	[Kouleothrixaceae]
ASV1171	4.74026	-1.1801	0.590774	-1.99754	0.0457662	0.081627	NS	ASV1171|Intrasporangium	Actinobacteria	Actinobacteria	Actinomycetales	Intrasporangiaceae	Intrasporangium	calvum
ASV1509	2.25597	-1.01294	0.510065	-1.98589	0.0470451	0.083811	NS	ASV1509|Rhodospirillaceae	Proteobacteria	Alphaproteobacteria	Rhodospirillales	Rhodospirillaceae
ASV147	1.76483	0.914271	0.460704	1.98451	0.0471992	0.0839884	NS	ASV147|Saprospiraceae	Bacteroidetes	[Saprospirae]	[Saprospirales]	Saprospiraceae
ASV262	4.38652	1.18484	0.598135	1.98089	0.0476041	0.0846112	NS	ASV262|Cytophagaceae	Bacteroidetes	Cytophagia	Cytophagales	Cytophagaceae
ASV117	3.09314	1.02989	0.521078	1.97646	0.0481026	0.0853987	NS	ASV117|Sinobacteraceae	Proteobacteria	Gammaproteobacteria	Xanthomonadales	Sinobacteraceae
ASV134	34.5445	-1.18012	0.597496	-1.97511	0.0482561	0.0855727	NS	ASV134|Comamonadaceae	Proteobacteria	Betaproteobacteria	Burkholderiales	Comamonadaceae
ASV294	13.0467	-1.24761	0.63342	-1.96963	0.0488804	0.0865801	NS	ASV294|Methylibium	Proteobacteria	Betaproteobacteria	Burkholderiales	Comamonadaceae	Methylibium
ASV1481	66.2175	1.4743	0.7494	1.96731	0.0491476	0.0869535	NS	ASV1481|Enterobacter	Proteobacteria	Gammaproteobacteria	Enterobacteriales	Enterobacteriaceae	Enterobacter
ASV1142	56.4251	-0.717302	0.36857	-1.94618	0.0516333	0.0912464	NS	ASV1142|Devosia	Proteobacteria	Alphaproteobacteria	Rhizobiales	Hyphomicrobiaceae	Devosia
ASV37	2.13273	-0.980312	0.504141	-1.94452	0.0518327	0.0914939	NS	ASV37|Niastella	Bacteroidetes	[Saprospirae]	[Saprospirales]	Chitinophagaceae	Niastella
ASV915	3.10378	-1.03313	0.532392	-1.94054	0.0523137	0.0921724	NS	ASV915|Rhodococcus	Actinobacteria	Actinobacteria	Actinomycetales	Nocardiaceae	Rhodococcus	fascians
ASV1102	4.24723	-0.995662	0.513134	-1.94035	0.0523367	0.0921724	NS	ASV1102|Myxococcales	Proteobacteria	Deltaproteobacteria	Myxococcales
ASV937	2.67608	0.99176	0.511556	1.93871	0.0525363	0.0924183	NS	ASV937|Herpetosiphonales	Chloroflexi	Chloroflexi	Herpetosiphonales
ASV1368	3.23473	-1.02868	0.531698	-1.93471	0.0530258	0.093173	NS	ASV1368|Syntrophobacteraceae	Proteobacteria	Deltaproteobacteria	Syntrophobacterales	Syntrophobacteraceae
ASV1445	1.99033	0.956056	0.494693	1.93262	0.0532826	0.0935176	NS	ASV1445|Gemm-1	Gemmatimonadetes	Gemm-1
ASV742	2.28506	-1.00202	0.518615	-1.9321	0.0533467	0.0935237	NS	ASV742|Sva0725	Acidobacteria	Sva0725	Sva0725
ASV1108	4.90404	-1.05563	0.546635	-1.93114	0.0534657	0.0936257	NS	ASV1108|Hyphomonadaceae	Proteobacteria	Alphaproteobacteria	Rhodobacterales	Hyphomonadaceae
ASV729	19.4842	1.28884	0.668016	1.92935	0.0536876	0.0939075	NS	ASV729|Arthrobacter	Actinobacteria	Actinobacteria	Actinomycetales	Micrococcaceae	Arthrobacter
ASV764	11.1957	1.04142	0.540127	1.9281	0.053843	0.0940726	NS	ASV764|Acidimicrobiales	Actinobacteria	Acidimicrobiia	Acidimicrobiales
ASV102	22.6287	0.786356	0.409275	1.92134	0.0546892	0.0954428	NS	ASV102|Polyangiaceae	Proteobacteria	Deltaproteobacteria	Myxococcales	Polyangiaceae
ASV648	7.44886	1.00905	0.525618	1.91974	0.0548912	0.0956127	NS	ASV648|Bacillus	Firmicutes	Bacilli	Bacillales	Bacillaceae	Bacillus
ASV1027	1.66049	0.898918	0.468288	1.91958	0.0549106	0.0956127	NS	ASV1027|Cytophagaceae	Bacteroidetes	Cytophagia	Cytophagales	Cytophagaceae
ASV1179	2.29544	-0.99331	0.517745	-1.91853	0.0550438	0.0957364	NS	ASV1179|Acidimicrobiales	Actinobacteria	Acidimicrobiia	Acidimicrobiales
ASV392	2.98441	1.01418	0.529018	1.91709	0.0552259	0.0959061	NS	ASV392|Sva0725	Acidobacteria	Sva0725	Sva0725
ASV1485	2.14512	-0.954271	0.497851	-1.91678	0.0552658	0.0959061	NS	ASV1485|[Pedosphaerales]	Verrucomicrobia	[Pedosphaerae]	[Pedosphaerales]
ASV1074	2.25047	-1.05375	0.551357	-1.91119	0.0559801	0.0970364	NS	ASV1074|Saccharothrix	Actinobacteria	Actinobacteria	Actinomycetales	Actinosynnemataceae	Saccharothrix
ASV186	3.17368	-1.03671	0.543589	-1.90716	0.0564995	0.0977487	NS	ASV186|ML635J-21	Cyanobacteria	ML635J-21
ASV1241	17.2997	1.13828	0.59689	1.90702	0.0565179	0.0977487	NS	ASV1241|Nocardioidaceae	Actinobacteria	Actinobacteria	Actinomycetales	Nocardioidaceae
ASV491	6.32645	-1.17193	0.614963	-1.90568	0.0566913	0.0979386	NS	ASV491|SC-I-84	Proteobacteria	Betaproteobacteria	SC-I-84
ASV1442	2.24331	-0.995961	0.523159	-1.90375	0.0569434	0.098264	NS	ASV1442|TM7-3	TM7	TM7-3
ASV1477	3.66957	0.950176	0.499948	1.90055	0.0573612	0.0988742	NS	ASV1477|Promicromonospora	Actinobacteria	Actinobacteria	Actinomycetales	Promicromonosporaceae	Promicromonospora
ASV1230	4.44999	0.93915	0.49592	1.89375	0.0582578	0.100308	NS	ASV1230|FBP	FBP
ASV606	97.7359	0.432049	0.228539	1.89048	0.0586934	0.100945	NS	ASV606|Rubrivivax	Proteobacteria	Betaproteobacteria	Burkholderiales	Comamonadaceae	Rubrivivax	gelatinosus
ASV808	4.36108	-0.928824	0.492015	-1.8878	0.0590533	0.101384	NS	ASV808|[Kouleothrixaceae]	Chloroflexi	Chloroflexi	[Roseiflexales]	[Kouleothrixaceae]
ASV127	4.49734	-0.922728	0.489054	-1.88676	0.0591925	0.101384	NS	ASV127|Gemm-3	Gemmatimonadetes	Gemm-3
ASV501	4.24307	-1.07932	0.572086	-1.88664	0.059209	0.101384	NS	ASV501|[Kouleothrixaceae]	Chloroflexi	Chloroflexi	[Roseiflexales]	[Kouleothrixaceae]
ASV1089	37.1657	0.547519	0.290213	1.88661	0.0592122	0.101384	NS	ASV1089|Balneimonas	Proteobacteria	Alphaproteobacteria	Rhizobiales	Bradyrhizobiaceae	Balneimonas
ASV620	126.996	-0.586619	0.311631	-1.88241	0.0597799	0.102243	NS	ASV620|Kaistobacter	Proteobacteria	Alphaproteobacteria	Sphingomonadales	Sphingomonadaceae	Kaistobacter
ASV1454	2.24408	-0.936112	0.497976	-1.87983	0.060131	0.102729	NS	ASV1454|Saprospiraceae	Bacteroidetes	[Saprospirae]	[Saprospirales]	Saprospiraceae
ASV756	16.118	-0.658468	0.351003	-1.87596	0.0606604	0.103517	NS	ASV756|PAUC37f	Acidobacteria	PAUC37f
ASV750	2.10968	-0.909651	0.485023	-1.87548	0.0607266	0.103517	NS	ASV750|C111	Actinobacteria	Acidimicrobiia	Acidimicrobiales	C111
ASV1317	2.03939	-0.883488	0.471212	-1.87493	0.060803	0.103533	NS	ASV1317|Cytophagaceae	Bacteroidetes	Cytophagia	Cytophagales	Cytophagaceae
ASV189	778.407	0.646269	0.345888	1.86844	0.0617013	0.104947	NS	ASV189|Roseateles	Proteobacteria	Betaproteobacteria	Burkholderiales	Comamonadaceae	Roseateles
ASV748	15.4298	1.20862	0.648293	1.86431	0.062278	0.105738	NS	ASV748|Bacillus	Firmicutes	Bacilli	Bacillales	Bacillaceae	Bacillus
ASV1124	9.12809	1.14799	0.615832	1.86413	0.0623039	0.105738	NS	ASV1124|Rhizobium	Proteobacteria	Alphaproteobacteria	Rhizobiales	Rhizobiaceae	Rhizobium
ASV893	2.73037	-0.932385	0.500775	-1.86189	0.0626192	0.106156	NS	ASV893|Myxococcales	Proteobacteria	Deltaproteobacteria	Myxococcales
ASV1433	2.17268	-0.988444	0.531731	-1.85892	0.0630387	0.10675	NS	ASV1433|Micromonosporaceae	Actinobacteria	Actinobacteria	Actinomycetales	Micromonosporaceae
ASV829	2.19633	-0.966568	0.520103	-1.85842	0.06311	0.106754	NS	ASV829|Geobacter	Proteobacteria	Deltaproteobacteria	Desulfuromonadales	Geobacteraceae	Geobacter
ASV296	15.4686	-0.980845	0.528061	-1.85745	0.0632475	0.106869	NS	ASV296|Myxococcales	Proteobacteria	Deltaproteobacteria	Myxococcales
ASV1501	300.262	0.334661	0.180234	1.85681	0.0633383	0.106905	NS	ASV1501|Variovorax	Proteobacteria	Betaproteobacteria	Burkholderiales	Comamonadaceae	Variovorax
ASV1313	2.17374	-0.93165	0.504434	-1.84692	0.0647583	0.109182	NS	ASV1313|Koribacteraceae	Acidobacteria	Acidobacteriia	Acidobacteriales	Koribacteraceae
ASV232	71.9068	-0.41239	0.223455	-1.84552	0.0649621	0.109406	NS	ASV232|Methylibium	Proteobacteria	Betaproteobacteria	Burkholderiales	Comamonadaceae	Methylibium
ASV1553	2.13584	-0.983109	0.533561	-1.84254	0.0653959	0.110016	NS	ASV1553|Devosia	Proteobacteria	Alphaproteobacteria	Rhizobiales	Hyphomicrobiaceae	Devosia
ASV240	87.9336	0.790002	0.429119	1.84098	0.0656238	0.110225	NS	ASV240|Variovorax	Proteobacteria	Betaproteobacteria	Burkholderiales	Comamonadaceae	Variovorax	paradoxus
ASV1118	19.2828	-0.7814	0.424509	-1.84072	0.0656632	0.110225	NS	ASV1118|Terribacillus	Firmicutes	Bacilli	Bacillales	Bacillaceae	Terribacillus
ASV1040	5.52098	-1.12167	0.611717	-1.83364	0.066707	0.111856	NS	ASV1040|Agromyces	Actinobacteria	Actinobacteria	Actinomycetales	Microbacteriaceae	Agromyces
ASV872	3.99334	-0.895602	0.48878	-1.83232	0.0669035	0.112063	NS	ASV872|I025	TM7	TM7-3	I025
ASV682	261.469	0.286392	0.157461	1.81881	0.0689407	0.11535	NS	ASV682|Kaistobacter	Proteobacteria	Alphaproteobacteria	Sphingomonadales	Sphingomonadaceae	Kaistobacter
ASV149	2.26448	-1.03382	0.568953	-1.81706	0.0692074	0.115671	NS	ASV149|Enterobacteriaceae	Proteobacteria	Gammaproteobacteria	Enterobacteriales	Enterobacteriaceae
ASV1222	9.97958	-1.0227	0.565415	-1.80876	0.0704883	0.117684	NS	ASV1222|Saprospiraceae	Bacteroidetes	[Saprospirae]	[Saprospirales]	Saprospiraceae
ASV437	9.13093	-1.03528	0.573515	-1.80515	0.0710517	0.118426	NS	ASV437|Solirubrobacteraceae	Actinobacteria	Thermoleophilia	Solirubrobacterales	Solirubrobacteraceae
ASV608	566.632	0.443981	0.245983	1.80493	0.0710862	0.118426	NS	ASV608|Arthrobacter	Actinobacteria	Actinobacteria	Actinomycetales	Micrococcaceae	Arthrobacter	oxydans
ASV552	2.90427	0.919853	0.51005	1.80346	0.0713163	0.118681	NS	ASV552|Rubrobacter	Actinobacteria	Rubrobacteria	Rubrobacterales	Rubrobacteraceae	Rubrobacter
ASV1401	7.77461	-1.06551	0.595722	-1.7886	0.0736791	0.122481	NS	ASV1401|Lentzea	Actinobacteria	Actinobacteria	Actinomycetales	Actinosynnemataceae	Lentzea
ASV195	2.03463	-0.84171	0.471508	-1.78515	0.0742377	0.123142	NS	ASV195|Nonomuraea	Actinobacteria	Actinobacteria	Actinomycetales	Streptosporangiaceae	Nonomuraea
ASV587	1.80894	0.787783	0.44131	1.7851	0.074245	0.123142	NS	ASV587|Phycisphaerales	Planctomycetes	Phycisphaerae	Phycisphaerales
ASV1013	12.417	1.17341	0.657617	1.78434	0.0743683	0.123142	NS	ASV1013|Adhaeribacter	Bacteroidetes	Cytophagia	Cytophagales	Cytophagaceae	Adhaeribacter
ASV1451	5.0409	1.03059	0.577629	1.78416	0.0743969	0.123142	NS	ASV1451|Patulibacteraceae	Actinobacteria	Thermoleophilia	Solirubrobacterales	Patulibacteraceae
ASV1113	17.6273	1.14678	0.64449	1.77937	0.0751797	0.124305	NS	ASV1113|Pseudoburkholderia	Proteobacteria	Betaproteobacteria	Burkholderiales	Oxalobacteraceae	Pseudoburkholderia	malthae
ASV1221	5.55037	-0.974027	0.548153	-1.77693	0.0755803	0.124833	NS	ASV1221|OPB56	Chlorobi	OPB56
ASV382	54.6165	-0.583186	0.328678	-1.77434	0.0760074	0.125404	NS	ASV382|Rhodoplanes	Proteobacteria	Alphaproteobacteria	Rhizobiales	Hyphomicrobiaceae	Rhodoplanes
ASV481	3.32985	-0.917662	0.518254	-1.77068	0.0766139	0.126269	NS	ASV481|Fimbriimonas	Armatimonadetes	[Fimbriimonadia]	[Fimbriimonadales]	[Fimbriimonadaceae]	Fimbriimonas
ASV745	5.17721	1.07161	0.606936	1.7656	0.0774624	0.127532	NS	ASV745|Pseudonocardia	Actinobacteria	Actinobacteria	Actinomycetales	Pseudonocardiaceae	Pseudonocardia
ASV97	2.09981	0.869042	0.492787	1.76352	0.0778123	0.127971	NS	ASV97|Lentzea	Actinobacteria	Actinobacteria	Actinomycetales	Actinosynnemataceae	Lentzea
ASV826	25.8116	-0.817531	0.464176	-1.76125	0.0781958	0.128453	NS	ASV826|Nitrospira	Nitrospirae	Nitrospira	Nitrospirales	Nitrospiraceae	Nitrospira
ASV870	20.3595	0.972862	0.552511	1.7608	0.0782722	0.128453	NS	ASV870|Nocardioides	Actinobacteria	Actinobacteria	Actinomycetales	Nocardioidaceae	Nocardioides
ASV217	2.12731	-0.837196	0.478368	-1.75011	0.0800997	0.131312	NS	ASV217|JH-WHS99	Acidobacteria	Solibacteres	JH-WHS99
ASV1132	2.0944	-0.867355	0.497029	-1.74508	0.080971	0.132597	NS	ASV1132|Agrobacterium	Proteobacteria	Alphaproteobacteria	Rhizobiales	Rhizobiaceae	Agrobacterium
ASV931	2.28774	-0.978766	0.561028	-1.74459	0.0810555	0.132597	NS	ASV931|Erwinia	Proteobacteria	Gammaproteobacteria	Enterobacteriales	Enterobacteriaceae	Erwinia	dispersa
ASV92	1.50496	0.789522	0.453088	1.74253	0.081415	0.133044	NS	ASV92|Ellin517	Verrucomicrobia	[Pedosphaerae]	[Pedosphaerales]	Ellin517
ASV733	2.11605	-0.876068	0.503164	-1.74112	0.0816628	0.133308	NS	ASV733|Clostridium	Firmicutes	Clostridia	Clostridiales	Clostridiaceae	Clostridium
ASV277	5.07714	1.03982	0.597559	1.74012	0.0818385	0.133453	NS	ASV277|Azoarcus	Proteobacteria	Betaproteobacteria	Rhodocyclales	Rhodocyclaceae	Azoarcus
ASV282	2.88944	-0.886712	0.510026	-1.73856	0.0821116	0.133757	NS	ASV282|Paenibacillus	Firmicutes	Bacilli	Bacillales	Paenibacillaceae	Paenibacillus	amylolyticus
ASV1284	252.575	0.487369	0.280508	1.73745	0.0823076	0.133935	NS	ASV1284|Rubrivivax	Proteobacteria	Betaproteobacteria	Burkholderiales	Comamonadaceae	Rubrivivax
ASV1292	12.7288	-0.991007	0.571155	-1.73509	0.082724	0.13447	NS	ASV1292|Balneimonas	Proteobacteria	Alphaproteobacteria	Rhizobiales	Bradyrhizobiaceae	Balneimonas
ASV718	78.7741	1.48815	0.86204	1.72631	0.0842922	0.136875	NS	ASV718|Telluria	Proteobacteria	Betaproteobacteria	Burkholderiales	Oxalobacteraceae	Telluria	mixta
ASV1034	5.97169	-0.845443	0.491069	-1.72164	0.0851352	0.138027	NS	ASV1034|OPB56	Chlorobi	OPB56
ASV1363	2.00403	-0.809995	0.470549	-1.72138	0.0851811	0.138027	NS	ASV1363|Acidimicrobiales	Actinobacteria	Acidimicrobiia	Acidimicrobiales
ASV438	12.79	-1.02395	0.595669	-1.71899	0.0856161	0.138587	NS	ASV438|Bradyrhizobium	Proteobacteria	Alphaproteobacteria	Rhizobiales	Bradyrhizobiaceae	Bradyrhizobium
ASV313	6.81851	-1.0042	0.584647	-1.71761	0.0858671	0.138847	NS	ASV313|Steroidobacter	Proteobacteria	Gammaproteobacteria	Xanthomonadales	Sinobacteraceae	Steroidobacter
ASV1291	13.5873	1.02123	0.59709	1.71034	0.0872037	0.14086	NS	ASV1291|Bacillus	Firmicutes	Bacilli	Bacillales	Bacillaceae	Bacillus
ASV676	2.93128	-0.802612	0.469422	-1.70979	0.0873052	0.140877	NS	ASV676|Bacillus	Firmicutes	Bacilli	Bacillales	Bacillaceae	Bacillus
ASV578	13.5086	-0.613792	0.359749	-1.70617	0.0879766	0.141812	NS	ASV578|Acidimicrobiales	Actinobacteria	Acidimicrobiia	Acidimicrobiales
ASV782	7.59165	-1.07434	0.630907	-1.70285	0.0885967	0.142662	NS	ASV782|Oxalobacteraceae	Proteobacteria	Betaproteobacteria	Burkholderiales	Oxalobacteraceae
ASV601	2.56447	-0.86188	0.506726	-1.70088	0.0889657	0.143107	NS	ASV601|Rhodospirillaceae	Proteobacteria	Alphaproteobacteria	Rhodospirillales	Rhodospirillaceae
ASV1143	3.08103	0.898472	0.529052	1.69827	0.0894572	0.143747	NS	ASV1143|Balneimonas	Proteobacteria	Alphaproteobacteria	Rhizobiales	Bradyrhizobiaceae	Balneimonas
ASV797	2.17358	0.788305	0.465745	1.69257	0.0905377	0.145332	NS	ASV797|Deltaproteobacteria	Proteobacteria	Deltaproteobacteria
ASV909	1.96269	-0.762058	0.457554	-1.6655	0.0958121	0.153565	NS	ASV909|Koribacteraceae	Acidobacteria	Acidobacteriia	Acidobacteriales	Koribacteraceae
ASV74	93.6478	0.479118	0.287718	1.66523	0.0958661	0.153565	NS	ASV74|Mycobacterium	Actinobacteria	Actinobacteria	Actinomycetales	Mycobacteriaceae	Mycobacterium
ASV910	57.6571	-0.634833	0.382169	-1.66113	0.096687	0.154719	NS	ASV910|MND1	Proteobacteria	Betaproteobacteria	MND1
ASV972	3.24311	-0.857088	0.516932	-1.65803	0.0973114	0.155557	NS	ASV972|Syntrophobacteraceae	Proteobacteria	Deltaproteobacteria	Syntrophobacterales	Syntrophobacteraceae
ASV1354	79.8261	-0.661458	0.400768	-1.65048	0.0988456	0.157536	NS	ASV1354|Pilimelia	Actinobacteria	Actinobacteria	Actinomycetales	Micromonosporaceae	Pilimelia
ASV904	2.13192	-0.853957	0.51741	-1.65045	0.0988517	0.157536	NS	ASV904|Cytophagaceae	Bacteroidetes	Cytophagia	Cytophagales	Cytophagaceae
ASV380	4.19702	-0.920573	0.557834	-1.65027	0.0988887	0.157536	NS	ASV380|[Roseiflexales]	Chloroflexi	Chloroflexi	[Roseiflexales]
ASV1209	5.45616	-0.900473	0.545766	-1.64992	0.0989585	0.157536	NS	ASV1209|Ellin6067	Proteobacteria	Betaproteobacteria	Ellin6067
ASV226	19.8828	0.87136	0.528488	1.64878	0.0991931	0.157747	NS	ASV226|Arthrobacter	Actinobacteria	Actinobacteria	Actinomycetales	Micrococcaceae	Arthrobacter	nicotinovorans
ASV939	8.45505	-0.74941	0.454966	-1.64718	0.0995213	0.158105	NS	ASV939|Kaistobacter	Proteobacteria	Alphaproteobacteria	Sphingomonadales	Sphingomonadaceae	Kaistobacter
ASV1120	2.43601	-0.793411	0.48325	-1.64182	0.100627	0.159697	NS	ASV1120|Kaistobacter	Proteobacteria	Alphaproteobacteria	Sphingomonadales	Sphingomonadaceae	Kaistobacter
ASV121	54.452	-0.798288	0.486822	-1.63979	0.101048	0.160201	NS	ASV121|Actinosynnemataceae	Actinobacteria	Actinobacteria	Actinomycetales	Actinosynnemataceae
ASV496	7.18098	-0.962288	0.588793	-1.63434	0.102187	0.16184	NS	ASV496|Kaistobacter	Proteobacteria	Alphaproteobacteria	Sphingomonadales	Sphingomonadaceae	Kaistobacter
ASV591	6.95459	-0.838827	0.513804	-1.63258	0.102557	0.16225	NS	ASV591|Oscillochloris	Chloroflexi	Chloroflexi	Chloroflexales	Oscillochloridaceae	Oscillochloris
ASV463	20.5305	-0.941588	0.576915	-1.63211	0.102656	0.16225	NS	ASV463|Mesorhizobium	Proteobacteria	Alphaproteobacteria	Rhizobiales	Phyllobacteriaceae	Mesorhizobium
ASV553	6.06813	-1.0071	0.619292	-1.6262	0.103906	0.163925	NS	ASV553|Mycoplana	Proteobacteria	Alphaproteobacteria	Caulobacterales	Caulobacteraceae	Mycoplana
ASV153	4.639	-0.811823	0.499246	-1.6261	0.103929	0.163925	NS	ASV153|ML635J-21	Cyanobacteria	ML635J-21
ASV1323	2.19824	0.679235	0.417974	1.62507	0.104149	0.164103	NS	ASV1323|Ellin517	Verrucomicrobia	[Pedosphaerae]	[Pedosphaerales]	Ellin517
ASV545	1.24682	0.793094	0.488216	1.62447	0.104275	0.164134	NS	ASV545|Pseudomonas	Proteobacteria	Gammaproteobacteria	Pseudomonadales	Pseudomonadaceae	Pseudomonas	umsongensis
ASV1367	1.24982	0.792189	0.488344	1.6222	0.104761	0.164732	NS	ASV1367|Oxalobacteraceae	Proteobacteria	Betaproteobacteria	Burkholderiales	Oxalobacteraceae
ASV690	1.95746	-0.737968	0.455496	-1.62014	0.105202	0.165257	NS	ASV690|Kaistobacter	Proteobacteria	Alphaproteobacteria	Sphingomonadales	Sphingomonadaceae	Kaistobacter
ASV1407	22.552	-0.566564	0.350044	-1.61855	0.105544	0.165544	NS	ASV1407|Rhizobiaceae	Proteobacteria	Alphaproteobacteria	Rhizobiales	Rhizobiaceae
ASV670	9.28008	1.06312	0.656938	1.61829	0.1056	0.165544	NS	ASV670|Xanthomonadaceae	Proteobacteria	Gammaproteobacteria	Xanthomonadales	Xanthomonadaceae
ASV66	29.8241	1.20228	0.745182	1.6134	0.106657	0.166935	NS	ASV66|Enterobacter	Proteobacteria	Gammaproteobacteria	Enterobacteriales	Enterobacteriaceae	Enterobacter
ASV1360	3.88877	0.995942	0.617375	1.61319	0.106704	0.166935	NS	ASV1360|Novosphingobium	Proteobacteria	Alphaproteobacteria	Sphingomonadales	Sphingomonadaceae	Novosphingobium
ASV358	2.08555	-0.803215	0.498339	-1.61178	0.107009	0.167242	NS	ASV358|SBR1093	SBR1093
ASV510	2.72795	-0.850156	0.528726	-1.60793	0.10785	0.168386	NS	ASV510|TK10	Chloroflexi	TK10
ASV598	1.92365	-0.748779	0.466208	-1.60611	0.108251	0.16884	NS	ASV598|Rhodospirillaceae	Proteobacteria	Alphaproteobacteria	Rhodospirillales	Rhodospirillaceae
ASV1562	3.16434	-0.838638	0.522777	-1.6042	0.108671	0.169191	NS	ASV1562|Bdellovibrio	Proteobacteria	Deltaproteobacteria	Bdellovibrionales	Bdellovibrionaceae	Bdellovibrio
ASV1261	26.8209	0.574439	0.35811	1.60409	0.108695	0.169191	NS	ASV1261|Herpetosiphonales	Chloroflexi	Chloroflexi	Herpetosiphonales
ASV974	4.08573	-0.885197	0.552374	-1.60253	0.109038	0.169553	NS	ASV974|Flavisolibacter	Bacteroidetes	[Saprospirae]	[Saprospirales]	Chitinophagaceae	Flavisolibacter
ASV1046	2.79935	-0.874375	0.546952	-1.59863	0.109902	0.170725	NS	ASV1046|S035	Acidobacteria	S035
ASV695	1.81748	-0.837681	0.524768	-1.59629	0.110424	0.171297	NS	ASV695|Oxalobacteraceae	Proteobacteria	Betaproteobacteria	Burkholderiales	Oxalobacteraceae
ASV679	9.68171	-0.953999	0.59775	-1.59598	0.110493	0.171297	NS	ASV679|Lentzea	Actinobacteria	Actinobacteria	Actinomycetales	Actinosynnemataceae	Lentzea
ASV930	8.51243	-1.07757	0.678089	-1.58913	0.112032	0.173508	NS	ASV930|SC-I-84	Proteobacteria	Betaproteobacteria	SC-I-84
ASV561	8.35985	-0.849259	0.535748	-1.58518	0.112925	0.174716	NS	ASV561|[Kouleothrixaceae]	Chloroflexi	Chloroflexi	[Roseiflexales]	[Kouleothrixaceae]
ASV980	21.6698	0.618822	0.391364	1.58119	0.113834	0.175946	NS	ASV980|Solibacterales	Acidobacteria	Solibacteres	Solibacterales
ASV1083	7.19318	0.786427	0.497737	1.58	0.114106	0.176189	NS	ASV1083|Burkholderiales	Proteobacteria	Betaproteobacteria	Burkholderiales
ASV571	50.5431	-0.848803	0.537482	-1.57922	0.114285	0.17629	NS	ASV571|Nocardioidaceae	Actinobacteria	Actinobacteria	Actinomycetales	Nocardioidaceae
ASV401	21.0413	-0.765977	0.48754	-1.5711	0.116158	0.179	NS	ASV401|Xanthomonadaceae	Proteobacteria	Gammaproteobacteria	Xanthomonadales	Xanthomonadaceae
ASV1266	3.30223	-0.841543	0.537587	-1.56541	0.117487	0.180867	NS	ASV1266|Sphingomonadaceae	Proteobacteria	Alphaproteobacteria	Sphingomonadales	Sphingomonadaceae
ASV1528	9.12888	-0.951379	0.608147	-1.56439	0.117726	0.181002	NS	ASV1528|Arthrobacter	Actinobacteria	Actinobacteria	Actinomycetales	Micrococcaceae	Arthrobacter
ASV521	2.00444	-0.787757	0.50367	-1.56403	0.11781	0.181002	NS	ASV521|Bacillus	Firmicutes	Bacilli	Bacillales	Bacillaceae	Bacillus	firmus
ASV1372	4.31189	-0.891857	0.570717	-1.5627	0.118124	0.181298	NS	ASV1372|Ellin6067	Proteobacteria	Betaproteobacteria	Ellin6067
ASV596	4.2833	0.79091	0.506275	1.56221	0.118238	0.181298	NS	ASV596|Xanthomonadaceae	Proteobacteria	Gammaproteobacteria	Xanthomonadales	Xanthomonadaceae
ASV417	2.06348	-0.773932	0.496091	-1.56006	0.118746	0.181843	NS	ASV417|Gemmatimonadetes	Gemmatimonadetes
ASV81	83.3819	0.787624	0.504982	1.55971	0.118829	0.181843	NS	ASV81|Aeromicrobium	Actinobacteria	Actinobacteria	Actinomycetales	Nocardioidaceae	Aeromicrobium
ASV1146	16.6305	0.805428	0.517231	1.55719	0.119425	0.182574	NS	ASV1146|Bdellovibrio	Proteobacteria	Deltaproteobacteria	Bdellovibrionales	Bdellovibrionaceae	Bdellovibrio
ASV478	2.50515	-0.788448	0.508418	-1.55079	0.120953	0.184725	NS	ASV478|Paenibacillus	Firmicutes	Bacilli	Bacillales	Paenibacillaceae	Paenibacillus
ASV735	1.629	0.689229	0.444721	1.5498	0.12119	0.184904	NS	ASV735|[Roseiflexaceae]	Chloroflexi	Chloroflexi	[Roseiflexales]	[Roseiflexaceae]
ASV1031	15.6305	-0.643212	0.4153	-1.54879	0.121433	0.185092	NS	ASV1031|Gaiellaceae	Actinobacteria	Thermoleophilia	Gaiellales	Gaiellaceae
ASV454	84.5103	-0.583519	0.376888	-1.54826	0.121561	0.185104	NS	ASV454|Cupriavidus	Proteobacteria	Betaproteobacteria	Burkholderiales	Oxalobacteraceae	Cupriavidus
ASV1217	3.88617	-0.804611	0.520169	-1.54683	0.121905	0.185445	NS	ASV1217|Chlorobi	Chlorobi
ASV846	5.32495	-0.87273	0.564804	-1.54519	0.1223	0.185862	NS	ASV846|Actinosynnemataceae	Actinobacteria	Actinobacteria	Actinomycetales	Actinosynnemataceae
ASV1246	2.12162	-0.769423	0.498575	-1.54324	0.122772	0.186396	NS	ASV1246|Gemm-1	Gemmatimonadetes	Gemm-1
ASV152	2.56514	-0.744022	0.484581	-1.53539	0.124687	0.189117	NS	ASV152|Saprospiraceae	Bacteroidetes	[Saprospirae]	[Saprospirales]	Saprospiraceae
ASV1139	10.9967	-0.647903	0.422805	-1.53239	0.125426	0.19005	NS	ASV1139|Betaproteobacteria	Proteobacteria	Betaproteobacteria
ASV822	67.8865	0.462458	0.30216	1.53051	0.125891	0.190568	NS	ASV822|Kaistobacter	Proteobacteria	Alphaproteobacteria	Sphingomonadales	Sphingomonadaceae	Kaistobacter
ASV469	2.76766	-0.761122	0.5002	-1.52164	0.128101	0.193722	NS	ASV469|Rhodospirillales	Proteobacteria	Alphaproteobacteria	Rhodospirillales
ASV129	82.3636	0.891217	0.586364	1.5199	0.128536	0.19419	NS	ASV129|Rubrivivax	Proteobacteria	Betaproteobacteria	Burkholderiales	Comamonadaceae	Rubrivivax
ASV455	21.465	-0.509622	0.335509	-1.51895	0.128775	0.194361	NS	ASV455|CandidatusSolibacter	Acidobacteria	Solibacteres	Solibacterales	Solibacteraceae	CandidatusSolibacter
ASV150	41.0264	-0.456125	0.300577	-1.5175	0.129141	0.194723	NS	ASV150|Gaiellaceae	Actinobacteria	Thermoleophilia	Gaiellales	Gaiellaceae
ASV148	2.55283	-0.781263	0.515043	-1.51689	0.129295	0.194764	NS	ASV148|Syntrophobacteraceae	Proteobacteria	Deltaproteobacteria	Syntrophobacterales	Syntrophobacteraceae
ASV530	19.795	-0.720838	0.47729	-1.51027	0.130973	0.1971	NS	ASV530|[Kouleothrixaceae]	Chloroflexi	Chloroflexi	[Roseiflexales]	[Kouleothrixaceae]
ASV802	8.22705	0.977195	0.648276	1.50738	0.131714	0.197953	NS	ASV802|Agrobacterium	Proteobacteria	Alphaproteobacteria	Rhizobiales	Rhizobiaceae	Agrobacterium
ASV813	2.75578	-0.77279	0.512895	-1.50672	0.131883	0.197953	NS	ASV813|Kaistobacter	Proteobacteria	Alphaproteobacteria	Sphingomonadales	Sphingomonadaceae	Kaistobacter
ASV613	1.54445	0.669013	0.444069	1.50655	0.131926	0.197953	NS	ASV613|Ellin517	Verrucomicrobia	[Pedosphaerae]	[Pedosphaerales]	Ellin517
ASV614	2.89787	-0.787798	0.523835	-1.5039	0.132606	0.19878	NS	ASV614|Xanthomonadaceae	Proteobacteria	Gammaproteobacteria	Xanthomonadales	Xanthomonadaceae
ASV871	2.66167	-0.805962	0.536664	-1.5018	0.133149	0.1994	NS	ASV871|Syntrophobacteraceae	Proteobacteria	Deltaproteobacteria	Syntrophobacterales	Syntrophobacteraceae
ASV1346	82.7699	0.498206	0.332537	1.4982	0.134082	0.200602	NS	ASV1346|Cupriavidus	Proteobacteria	Betaproteobacteria	Burkholderiales	Oxalobacteraceae	Cupriavidus
ASV241	9.55289	-0.851319	0.570255	-1.49287	0.13547	0.202482	NS	ASV241|Betaproteobacteria	Proteobacteria	Betaproteobacteria
ASV355	2.01476	-0.773544	0.518655	-1.49144	0.135846	0.202843	NS	ASV355|Cellulomonas	Actinobacteria	Actinobacteria	Actinomycetales	Cellulomonadaceae	Cellulomonas
ASV486	46.6523	0.335836	0.225249	1.49095	0.135975	0.202843	NS	ASV486|Kaistobacter	Proteobacteria	Alphaproteobacteria	Sphingomonadales	Sphingomonadaceae	Kaistobacter
ASV187	14.0107	-1.00657	0.679162	-1.48207	0.138321	0.206144	NS	ASV187|Cellvibrio	Proteobacteria	Gammaproteobacteria	Alteromonadales	Alteromonadaceae	Cellvibrio
ASV786	6.14109	-0.786907	0.531344	-1.48097	0.138613	0.20638	NS	ASV786|Caulobacteraceae	Proteobacteria	Alphaproteobacteria	Caulobacterales	Caulobacteraceae
ASV446	2.81564	-0.773917	0.523636	-1.47797	0.139416	0.207375	NS	ASV446|S085	Chloroflexi	S085
ASV318	2.89217	0.798911	0.541255	1.47603	0.139935	0.207832	NS	ASV318|Agrobacterium	Proteobacteria	Alphaproteobacteria	Rhizobiales	Rhizobiaceae	Agrobacterium
ASV935	138.382	-0.511575	0.346639	-1.47582	0.139993	0.207832	NS	ASV935|Pelomonas	Proteobacteria	Betaproteobacteria	Burkholderiales	Comamonadaceae	Pelomonas
ASV1342	3.31675	-0.789194	0.538481	-1.46559	0.142759	0.211734	NS	ASV1342|Xanthomonadaceae	Proteobacteria	Gammaproteobacteria	Xanthomonadales	Xanthomonadaceae
ASV799	2.19843	0.702155	0.480861	1.4602	0.144234	0.213716	NS	ASV799|Gaiellaceae	Actinobacteria	Thermoleophilia	Gaiellales	Gaiellaceae
ASV303	581.008	-0.472987	0.324812	-1.45619	0.145341	0.215149	NS	ASV303|Methylibium	Proteobacteria	Betaproteobacteria	Burkholderiales	Comamonadaceae	Methylibium	petroleiphilum
ASV73	5.80212	0.853946	0.587927	1.45247	0.146371	0.216295	NS	ASV73|Azohydromonas	Proteobacteria	Betaproteobacteria	Burkholderiales	Comamonadaceae	Azohydromonas
ASV489	2.03784	-0.72002	0.495843	-1.45211	0.14647	0.216295	NS	ASV489|Holophagaceae	Acidobacteria	Holophagae	Holophagales	Holophagaceae
ASV1178	9.27491	-0.940987	0.648118	-1.45188	0.146536	0.216295	NS	ASV1178|Ramlibacter	Proteobacteria	Betaproteobacteria	Burkholderiales	Comamonadaceae	Ramlibacter
ASV258	23.7153	-0.946346	0.65219	-1.45103	0.146772	0.216436	NS	ASV258|Mesorhizobium	Proteobacteria	Alphaproteobacteria	Rhizobiales	Phyllobacteriaceae	Mesorhizobium
ASV1535	3.58643	0.766325	0.529061	1.44846	0.147487	0.217153	NS	ASV1535|Rhodospirillaceae	Proteobacteria	Alphaproteobacteria	Rhodospirillales	Rhodospirillaceae
ASV415	1.89698	-0.654284	0.451767	-1.44828	0.14754	0.217153	NS	ASV415|Rhizobiales	Proteobacteria	Alphaproteobacteria	Rhizobiales
ASV379	2.46987	-0.716233	0.496034	-1.44392	0.148762	0.218701	NS	ASV379|Flavobacterium	Bacteroidetes	Flavobacteriia	Flavobacteriales	Flavobacteriaceae	Flavobacterium
ASV1119	1.93424	-0.691763	0.479222	-1.44351	0.148876	0.218701	NS	ASV1119|Rhodospirillaceae	Proteobacteria	Alphaproteobacteria	Rhodospirillales	Rhodospirillaceae
ASV740	168.738	-0.272629	0.189111	-1.44163	0.149406	0.219271	NS	ASV740|Agrobacterium	Proteobacteria	Alphaproteobacteria	Rhizobiales	Rhizobiaceae	Agrobacterium
ASV1190	154.441	0.526359	0.365707	1.43929	0.150067	0.220032	NS	ASV1190|Oxalobacteraceae	Proteobacteria	Betaproteobacteria	Burkholderiales	Oxalobacteraceae
ASV1533	28.3072	-0.829264	0.57969	-1.43053	0.152565	0.223481	NS	ASV1533|Methylibium	Proteobacteria	Betaproteobacteria	Burkholderiales	Comamonadaceae	Methylibium
ASV866	3.30469	-0.729459	0.511286	-1.42671	0.153663	0.224876	NS	ASV866|C111	Actinobacteria	Acidimicrobiia	Acidimicrobiales	C111
ASV767	3.84689	-0.712946	0.50613	-1.40862	0.158947	0.232388	NS	ASV767|FFCH7168	Chloroflexi	Chloroflexi	Chloroflexales	FFCH7168
ASV472	12.0461	0.859005	0.61049	1.40707	0.159406	0.232838	NS	ASV472|Geodermatophilaceae	Actinobacteria	Actinobacteria	Actinomycetales	Geodermatophilaceae
ASV1332	2.18711	0.621281	0.441877	1.406	0.159723	0.233008	NS	ASV1332|Haliangiaceae	Proteobacteria	Deltaproteobacteria	Myxococcales	Haliangiaceae
ASV172	31.5831	-0.657891	0.468029	-1.40566	0.159824	0.233008	NS	ASV172|Iamia	Actinobacteria	Acidimicrobiia	Acidimicrobiales	Iamiaceae	Iamia
ASV114	30.2165	0.826476	0.588276	1.40491	0.160047	0.233112	NS	ASV114|Intrasporangiaceae	Actinobacteria	Actinobacteria	Actinomycetales	Intrasporangiaceae
ASV416	3.52163	-0.830814	0.595016	-1.39629	0.162628	0.236647	NS	ASV416|Pseudomonas	Proteobacteria	Gammaproteobacteria	Pseudomonadales	Pseudomonadaceae	Pseudomonas	alcaligenes
ASV667	45.7745	-0.722433	0.517882	-1.39498	0.163023	0.236998	NS	ASV667|Xanthomonadaceae	Proteobacteria	Gammaproteobacteria	Xanthomonadales	Xanthomonadaceae
ASV1358	3.12351	-0.784381	0.563127	-1.3929	0.163649	0.237684	NS	ASV1358|Rhizobiales	Proteobacteria	Alphaproteobacteria	Rhizobiales
ASV188	233.018	-0.225218	0.161945	-1.39071	0.164314	0.238425	NS	ASV188|Rhizobiaceae	Proteobacteria	Alphaproteobacteria	Rhizobiales	Rhizobiaceae
ASV349	18.4928	-0.575694	0.415848	-1.38439	0.16624	0.240994	NS	ASV349|Peredibacter	Proteobacteria	Deltaproteobacteria	Bdellovibrionales	Bacteriovoracaceae	Peredibacter	starrii
ASV1555	4.53233	0.776319	0.561614	1.3823	0.16688	0.241693	NS	ASV1555|Rhizobiales	Proteobacteria	Alphaproteobacteria	Rhizobiales
ASV490	3.08325	-0.796134	0.576188	-1.38173	0.167056	0.241721	NS	ASV490|Lysobacter	Proteobacteria	Gammaproteobacteria	Xanthomonadales	Xanthomonadaceae	Lysobacter
ASV1254	6.29506	-0.636597	0.461147	-1.38046	0.167444	0.242055	NS	ASV1254|EB1017	Actinobacteria	Acidimicrobiia	Acidimicrobiales	EB1017
ASV946	25.9546	-0.691067	0.501999	-1.37663	0.168627	0.243537	NS	ASV946|Lysobacter	Proteobacteria	Gammaproteobacteria	Xanthomonadales	Xanthomonadaceae	Lysobacter
ASV1058	6.11037	-0.821512	0.599488	-1.37036	0.170576	0.246064	NS	ASV1058|Streptomycetaceae	Actinobacteria	Actinobacteria	Actinomycetales	Streptomycetaceae
ASV406	4.78234	-0.830754	0.606403	-1.36997	0.170696	0.246064	NS	ASV406|Devosia	Proteobacteria	Alphaproteobacteria	Rhizobiales	Hyphomicrobiaceae	Devosia
ASV1259	186.977	1.3513	0.993888	1.35961	0.173952	0.250523	NS	ASV1259|Aeromonas	Proteobacteria	Gammaproteobacteria	Aeromonadales	Aeromonadaceae	Aeromonas
ASV412	9.13548	-0.873961	0.644089	-1.35689	0.174815	0.25151	NS	ASV412|Paenibacillus	Firmicutes	Bacilli	Bacillales	Paenibacillaceae	Paenibacillus	amylolyticus
ASV1287	2.33864	0.650378	0.479479	1.35643	0.174964	0.25151	NS	ASV1287|Legionellales	Proteobacteria	Gammaproteobacteria	Legionellales
ASV1265	1.77438	-0.608827	0.449421	-1.35469	0.175516	0.252069	NS	ASV1265|EW055	TM7	TM7-3	EW055
ASV1210	183.035	0.233118	0.172629	1.3504	0.176889	0.253804	NS	ASV1210|Lysobacter	Proteobacteria	Gammaproteobacteria	Xanthomonadales	Xanthomonadaceae	Lysobacter
ASV845	1.79812	-0.667637	0.494922	-1.34898	0.177345	0.254222	NS	ASV845|Couchioplanes	Actinobacteria	Actinobacteria	Actinomycetales	Micromonosporaceae	Couchioplanes
ASV1250	3.83302	-0.77091	0.573998	-1.34305	0.179254	0.25672	NS	ASV1250|Variovorax	Proteobacteria	Betaproteobacteria	Burkholderiales	Comamonadaceae	Variovorax
ASV1446	1.5057	0.59543	0.443831	1.34157	0.179736	0.257171	NS	ASV1446|Nocardioides	Actinobacteria	Actinobacteria	Actinomycetales	Nocardioidaceae	Nocardioides
ASV664	7.77045	-0.864512	0.64486	-1.34062	0.180044	0.257372	NS	ASV664|[Kouleothrixaceae]	Chloroflexi	Chloroflexi	[Roseiflexales]	[Kouleothrixaceae]
ASV324	1.29671	0.639714	0.478978	1.33558	0.181687	0.25948	NS	ASV324|Oxalobacteraceae	Proteobacteria	Betaproteobacteria	Burkholderiales	Oxalobacteraceae
ASV628	1.29805	0.638043	0.479035	1.33193	0.182882	0.260742	NS	ASV628|Enterobacteriaceae	Proteobacteria	Gammaproteobacteria	Enterobacteriales	Enterobacteriaceae
ASV1253	29.6409	0.730774	0.54869	1.33185	0.182909	0.260742	NS	ASV1253|Oxalobacteraceae	Proteobacteria	Betaproteobacteria	Burkholderiales	Oxalobacteraceae
ASV333	15.933	-0.670305	0.50479	-1.32789	0.184215	0.262362	NS	ASV333|Nocardioides	Actinobacteria	Actinobacteria	Actinomycetales	Nocardioidaceae	Nocardioides
ASV1045	1.93954	-0.677578	0.510475	-1.32735	0.184393	0.262373	NS	ASV1045|Paenibacillus	Firmicutes	Bacilli	Bacillales	Paenibacillaceae	Paenibacillus
ASV248	1.30116	0.634913	0.479171	1.32502	0.185164	0.263226	NS	ASV248|Pseudomonas	Proteobacteria	Gammaproteobacteria	Pseudomonadales	Pseudomonadaceae	Pseudomonas
ASV526	3.14802	-0.667861	0.504373	-1.32414	0.185456	0.263399	NS	ASV526|Pleomorphomonas	Proteobacteria	Alphaproteobacteria	Rhizobiales	Methylocystaceae	Pleomorphomonas
ASV1099	3.59349	-0.712885	0.542633	-1.31375	0.18893	0.268085	NS	ASV1099|Myxococcales	Proteobacteria	Deltaproteobacteria	Myxococcales
ASV432	15.2537	-0.769858	0.586576	-1.31246	0.189365	0.268455	NS	ASV432|Ellin6067	Proteobacteria	Betaproteobacteria	Ellin6067
ASV1187	3.18974	-0.738859	0.565284	-1.30706	0.191193	0.270799	NS	ASV1187|Virgisporangium	Actinobacteria	Actinobacteria	Actinomycetales	Micromonosporaceae	Virgisporangium	ochraceum
ASV1370	10.2318	-0.689178	0.52847	-1.3041	0.192199	0.271973	NS	ASV1370|Agrobacterium	Proteobacteria	Alphaproteobacteria	Rhizobiales	Rhizobiaceae	Agrobacterium
ASV1226	1.24964	0.635961	0.48866	1.30144	0.193109	0.272219	NS	ASV1226|Actinomycetales	Actinobacteria	Actinobacteria	Actinomycetales
ASV1238	1.24883	0.635885	0.488639	1.30134	0.193142	0.272219	NS	ASV1238|Pseudomonas	Proteobacteria	Gammaproteobacteria	Pseudomonadales	Pseudomonadaceae	Pseudomonas
ASV1001	1.24813	0.635824	0.48862	1.30127	0.193168	0.272219	NS	ASV1001|Pseudonocardia	Actinobacteria	Actinobacteria	Actinomycetales	Pseudonocardiaceae	Pseudonocardia
ASV511	1.24813	0.635824	0.48862	1.30127	0.193168	0.272219	NS	ASV511|Arthrobacter	Actinobacteria	Actinobacteria	Actinomycetales	Micrococcaceae	Arthrobacter
ASV1134	1.24397	0.635548	0.488505	1.30101	0.193256	0.272219	NS	ASV1134|Pilimelia	Actinobacteria	Actinobacteria	Actinomycetales	Micromonosporaceae	Pilimelia
ASV160	26.7372	-0.684403	0.526955	-1.29879	0.194017	0.273041	NS	ASV160|Comamonadaceae	Proteobacteria	Betaproteobacteria	Burkholderiales	Comamonadaceae
ASV854	3.03719	0.703638	0.546884	1.28663	0.198223	0.278706	NS	ASV854|Sva0725	Acidobacteria	Sva0725	Sva0725
ASV791	2.29394	0.632742	0.494047	1.28073	0.200288	0.281352	NS	ASV791|[Pedosphaerales]	Verrucomicrobia	[Pedosphaerae]	[Pedosphaerales]
ASV961	4.95535	-0.789802	0.618143	-1.2777	0.201355	0.282593	NS	ASV961|Nocardioidaceae	Actinobacteria	Actinobacteria	Actinomycetales	Nocardioidaceae
ASV945	15.7742	-0.713317	0.559981	-1.27382	0.202726	0.284259	NS	ASV945|Lysobacter	Proteobacteria	Gammaproteobacteria	Xanthomonadales	Xanthomonadaceae	Lysobacter
ASV964	7.44957	-0.630546	0.495936	-1.27142	0.203578	0.285194	NS	ASV964|Rhodoplanes	Proteobacteria	Alphaproteobacteria	Rhizobiales	Hyphomicrobiaceae	Rhodoplanes
ASV1404	22.7317	0.51152	0.402995	1.2693	0.204336	0.285996	NS	ASV1404|[Pedosphaerales]	Verrucomicrobia	[Pedosphaerae]	[Pedosphaerales]
ASV284	8.71938	0.84171	0.663642	1.26832	0.204684	0.286223	NS	ASV284|Nocardioides	Actinobacteria	Actinobacteria	Actinomycetales	Nocardioidaceae	Nocardioides
ASV1476	70.2624	-0.336465	0.266086	-1.2645	0.206052	0.287695	NS	ASV1476|Nocardioides	Actinobacteria	Actinobacteria	Actinomycetales	Nocardioidaceae	Nocardioides
ASV477	1.80903	0.592504	0.468629	1.26433	0.20611	0.287695	NS	ASV477|Saprospiraceae	Bacteroidetes	[Saprospirae]	[Saprospirales]	Saprospiraceae
ASV30	2.99423	-0.653884	0.522049	-1.25253	0.210375	0.293383	NS	ASV30|Chitinophagaceae	Bacteroidetes	[Saprospirae]	[Saprospirales]	Chitinophagaceae
ASV576	18.4951	0.513681	0.411116	1.24948	0.211489	0.294323	NS	ASV576|Actinomycetales	Actinobacteria	Actinobacteria	Actinomycetales
ASV517	2.98654	-0.560997	0.449023	-1.24937	0.211529	0.294323	NS	ASV517|SBRH58	TM6	SBRH58
ASV899	35.8808	0.857316	0.686337	1.24912	0.211622	0.294323	NS	ASV899|Bacillus	Firmicutes	Bacilli	Bacillales	Bacillaceae	Bacillus
ASV364	1.8392	-0.656671	0.527624	-1.24458	0.213286	0.296341	NS	ASV364|Devosia	Proteobacteria	Alphaproteobacteria	Rhizobiales	Hyphomicrobiaceae	Devosia
ASV319	1.96965	-0.57677	0.463599	-1.24411	0.213457	0.296341	NS	ASV319|Kaistobacter	Proteobacteria	Alphaproteobacteria	Sphingomonadales	Sphingomonadaceae	Kaistobacter
ASV603	2.34234	0.595063	0.484253	1.22883	0.219136	0.303951	NS	ASV603|[Pedosphaerales]	Verrucomicrobia	[Pedosphaerae]	[Pedosphaerales]
ASV100	24.2646	-0.733468	0.597611	-1.22733	0.219697	0.304454	NS	ASV100|Myxococcales	Proteobacteria	Deltaproteobacteria	Myxococcales
ASV1340	97.7048	-0.534263	0.436146	-1.22496	0.220589	0.305416	NS	ASV1340|Actinosynnemataceae	Actinobacteria	Actinobacteria	Actinomycetales	Actinosynnemataceae
ASV72	3.77114	-0.689707	0.567258	-1.21586	0.224038	0.309913	NS	ASV72|[Kouleothrixaceae]	Chloroflexi	Chloroflexi	[Roseiflexales]	[Kouleothrixaceae]
ASV711	3.25462	-0.647298	0.533109	-1.21419	0.224674	0.310357	NS	ASV711|RB25	Acidobacteria	RB25
ASV1257	2.66765	0.651072	0.53632	1.21396	0.224762	0.310357	NS	ASV1257|Achromobacter	Proteobacteria	Betaproteobacteria	Burkholderiales	Alcaligenaceae	Achromobacter
ASV69	14.2055	-0.702223	0.581229	-1.20817	0.226982	0.313142	NS	ASV69|Ellin6067	Proteobacteria	Betaproteobacteria	Ellin6067
ASV164	4.27968	0.767261	0.639173	1.2004	0.229986	0.316599	NS	ASV164|Chryseobacterium	Bacteroidetes	Flavobacteriia	Flavobacteriales	[Weeksellaceae]	Chryseobacterium
ASV1465	11.2315	-0.723992	0.603131	-1.20039	0.229988	0.316599	NS	ASV1465|Ellin6067	Proteobacteria	Betaproteobacteria	Ellin6067
ASV849	4.05067	-0.69457	0.578765	-1.20009	0.230104	0.316599	NS	ASV849|Geobacter	Proteobacteria	Deltaproteobacteria	Desulfuromonadales	Geobacteraceae	Geobacter
ASV279	3.41092	0.678356	0.567272	1.19582	0.231766	0.318601	NS	ASV279|Actinocorallia	Actinobacteria	Actinobacteria	Actinomycetales	Thermomonosporaceae	Actinocorallia
ASV125	6.51681	0.699734	0.585929	1.19423	0.232388	0.31917	NS	ASV125|Bacillus	Firmicutes	Bacilli	Bacillales	Bacillaceae	Bacillus
ASV1523	197.447	0.27549	0.232528	1.18476	0.236112	0.323997	NS	ASV1523|Shinella	Proteobacteria	Alphaproteobacteria	Rhizobiales	Rhizobiaceae	Shinella
ASV837	11.36	-0.699027	0.593313	-1.17818	0.238727	0.327099	NS	ASV837|Iamia	Actinobacteria	Acidimicrobiia	Acidimicrobiales	Iamiaceae	Iamia
ASV1349	48.5734	0.95379	0.80967	1.178	0.238797	0.327099	NS	ASV1349|Enterobacteriaceae	Proteobacteria	Gammaproteobacteria	Enterobacteriales	Enterobacteriaceae
ASV146	3.25589	-0.554389	0.47112	-1.17675	0.239296	0.327491	NS	ASV146|Cytophagales	Bacteroidetes	Cytophagia	Cytophagales
ASV104	1.802	-0.537392	0.457563	-1.17447	0.240209	0.328449	NS	ASV104|I025	TM7	TM7-3	I025
ASV291	2.70028	-0.590319	0.50394	-1.17141	0.241435	0.329833	NS	ASV291|Mesorhizobium	Proteobacteria	Alphaproteobacteria	Rhizobiales	Phyllobacteriaceae	Mesorhizobium
ASV954	2.38528	0.573609	0.490124	1.17033	0.241867	0.33013	NS	ASV954|Nocardioidaceae	Actinobacteria	Actinobacteria	Actinomycetales	Nocardioidaceae
ASV1136	20.8362	0.741977	0.634751	1.16893	0.242434	0.330611	NS	ASV1136|Nocardioides	Actinobacteria	Actinobacteria	Actinomycetales	Nocardioidaceae	Nocardioides
ASV119	1.89082	-0.603296	0.517699	-1.16534	0.243881	0.332291	NS	ASV119|Stenotrophomonas	Proteobacteria	Gammaproteobacteria	Xanthomonadales	Xanthomonadaceae	Stenotrophomonas
ASV728	1.92161	-0.564149	0.488364	-1.15518	0.248016	0.337626	NS	ASV728|Rhodospirillaceae	Proteobacteria	Alphaproteobacteria	Rhodospirillales	Rhodospirillaceae
ASV84	3.17673	-0.65121	0.564215	-1.15419	0.248424	0.337883	NS	ASV84|Nocardioidaceae	Actinobacteria	Actinobacteria	Actinomycetales	Nocardioidaceae
ASV414	2.77304	-0.573229	0.497083	-1.15319	0.248834	0.338142	NS	ASV414|Acidimicrobiales	Actinobacteria	Acidimicrobiia	Acidimicrobiales
ASV1077	5.25758	0.691404	0.601449	1.14956	0.250323	0.339866	NS	ASV1077|Nocardioides	Actinobacteria	Actinobacteria	Actinomycetales	Nocardioidaceae	Nocardioides
ASV907	5.29498	-0.642924	0.559862	-1.14836	0.250819	0.34024	NS	ASV907|HTCC2089	Proteobacteria	Gammaproteobacteria	HTCC2188	HTCC2089
ASV381	1.4678	0.532655	0.464407	1.14696	0.251399	0.340726	NS	ASV381|Comamonadaceae	Proteobacteria	Betaproteobacteria	Burkholderiales	Comamonadaceae
ASV739	14.2902	-0.787258	0.687692	-1.14478	0.252299	0.341646	NS	ASV739|Gemm-1	Gemmatimonadetes	Gemm-1
ASV196	48.9181	-0.714484	0.629729	-1.13459	0.256547	0.347094	NS	ASV196|Oxalobacteraceae	Proteobacteria	Betaproteobacteria	Burkholderiales	Oxalobacteraceae
ASV423	2.53093	-0.595907	0.525598	-1.13377	0.256892	0.347254	NS	ASV423|Paenibacillus	Firmicutes	Bacilli	Bacillales	Paenibacillaceae	Paenibacillus
ASV1336	1.83991	-0.54376	0.480546	-1.13155	0.257826	0.348212	NS	ASV1336|Chryseobacterium	Bacteroidetes	Flavobacteriia	Flavobacteriales	[Weeksellaceae]	Chryseobacterium
ASV1410	4.7359	-0.700698	0.619859	-1.13041	0.258301	0.348549	NS	ASV1410|Paenibacillus	Firmicutes	Bacilli	Bacillales	Paenibacillaceae	Paenibacillus	amylolyticus
ASV209	3.81712	-0.67287	0.598572	-1.12412	0.26096	0.351828	NS	ASV209|Dolo_23	Chloroflexi	TK10	AKYG885	Dolo_23
ASV1161	41.4424	-0.629388	0.561731	-1.12044	0.262525	0.353628	NS	ASV1161|Xanthomonadaceae	Proteobacteria	Gammaproteobacteria	Xanthomonadales	Xanthomonadaceae
ASV107	244.475	0.594175	0.53167	1.11756	0.263754	0.354858	NS	ASV107|Bacillus	Firmicutes	Bacilli	Bacillales	Bacillaceae	Bacillus
ASV699	1.8093	-0.527605	0.472247	-1.11722	0.263899	0.354858	NS	ASV699|EW055	TM7	TM7-3	EW055
ASV132	25.1717	-0.688843	0.61775	-1.11508	0.264815	0.35578	NS	ASV132|Gemm-1	Gemmatimonadetes	Gemm-1
ASV1228	1.8751	-0.529341	0.478123	-1.10712	0.268241	0.360069	NS	ASV1228|Sva0725	Acidobacteria	Sva0725	Sva0725
ASV583	5.57336	0.662087	0.600354	1.10283	0.270102	0.362252	NS	ASV583|Kaistobacter	Proteobacteria	Alphaproteobacteria	Sphingomonadales	Sphingomonadaceae	Kaistobacter
ASV1194	197.529	0.43494	0.396008	1.09831	0.27207	0.364452	NS	ASV1194|Sorangium	Proteobacteria	Deltaproteobacteria	Myxococcales	Polyangiaceae	Sorangium
ASV1206	1.74436	-0.50827	0.462916	-1.09797	0.272216	0.364452	NS	ASV1206|Kaistobacter	Proteobacteria	Alphaproteobacteria	Sphingomonadales	Sphingomonadaceae	Kaistobacter
ASV1062	3.54487	-0.643016	0.58618	-1.09696	0.272659	0.364729	NS	ASV1062|Nitrospira	Nitrospirae	Nitrospira	Nitrospirales	Nitrospiraceae	Nitrospira
ASV468	1.82618	-0.501292	0.459345	-1.09132	0.275133	0.367718	NS	ASV468|Actinobacteria	Actinobacteria	Actinobacteria
ASV53	3.06628	-0.508152	0.466129	-1.09015	0.275646	0.368085	NS	ASV53|Bdellovibrio	Proteobacteria	Deltaproteobacteria	Bdellovibrionales	Bdellovibrionaceae	Bdellovibrio
ASV1005	3.78918	-0.648194	0.59601	-1.08756	0.276791	0.369295	NS	ASV1005|S085	Chloroflexi	S085
ASV549	1.75254	-0.51973	0.482387	-1.07741	0.281296	0.37498	NS	ASV549|Kineosporiaceae	Actinobacteria	Actinobacteria	Actinomycetales	Kineosporiaceae
ASV231	3.23229	-0.546138	0.507473	-1.07619	0.281841	0.375382	NS	ASV231|[Kouleothrixaceae]	Chloroflexi	Chloroflexi	[Roseiflexales]	[Kouleothrixaceae]
ASV1219	14.8439	0.641028	0.597559	1.07274	0.283386	0.377114	NS	ASV1219|Rhizobiaceae	Proteobacteria	Alphaproteobacteria	Rhizobiales	Rhizobiaceae
ASV577	18.6795	0.620794	0.580164	1.07003	0.284604	0.378408	NS	ASV577|Saccharothrix	Actinobacteria	Actinobacteria	Actinomycetales	Actinosynnemataceae	Saccharothrix
ASV1333	1.76827	-0.497409	0.466783	-1.06561	0.286599	0.380732	NS	ASV1333|Peredibacter	Proteobacteria	Deltaproteobacteria	Bdellovibrionales	Bacteriovoracaceae	Peredibacter	starrii
ASV425	2.75554	0.561043	0.530568	1.05744	0.290312	0.385332	NS	ASV425|Adhaeribacter	Bacteroidetes	Cytophagia	Cytophagales	Cytophagaceae	Adhaeribacter
ASV1504	2.06818	-0.515319	0.489488	-1.05277	0.292446	0.387831	NS	ASV1504|TK17	Chloroflexi	TK17
ASV863	1.78625	-0.469285	0.445996	-1.05222	0.292699	0.387833	NS	ASV863|Actinosynnemataceae	Actinobacteria	Actinobacteria	Actinomycetales	Actinosynnemataceae
ASV36	2.23068	0.541302	0.516573	1.04787	0.294698	0.390145	NS	ASV36|Bacillus	Firmicutes	Bacilli	Bacillales	Bacillaceae	Bacillus
ASV1301	3.33912	-0.575025	0.549512	-1.04643	0.295363	0.390691	NS	ASV1301|Sporichthyaceae	Actinobacteria	Actinobacteria	Actinomycetales	Sporichthyaceae
ASV976	14.1923	-0.620006	0.593878	-1.044	0.296487	0.391842	NS	ASV976|Sva0725	Acidobacteria	Sva0725	Sva0725
ASV224	15.1112	0.683771	0.657462	1.04002	0.298333	0.393942	NS	ASV224|Methylibium	Proteobacteria	Betaproteobacteria	Burkholderiales	Comamonadaceae	Methylibium
ASV237	4.09276	-0.537567	0.517196	-1.03939	0.298625	0.39399	NS	ASV237|Polyangiaceae	Proteobacteria	Deltaproteobacteria	Myxococcales	Polyangiaceae
ASV473	1.80021	-0.488934	0.47078	-1.03856	0.299009	0.39416	NS	ASV473|Saprospiraceae	Bacteroidetes	[Saprospirae]	[Saprospirales]	Saprospiraceae
ASV1375	17.8035	-0.627628	0.605803	-1.03603	0.30019	0.395378	NS	ASV1375|Paenibacillus	Firmicutes	Bacilli	Bacillales	Paenibacillaceae	Paenibacillus	amylolyticus
ASV820	3.67329	-0.520054	0.503537	-1.0328	0.301696	0.397023	NS	ASV820|Sphingomonas	Proteobacteria	Alphaproteobacteria	Sphingomonadales	Sphingomonadaceae	Sphingomonas
ASV1467	3.06838	0.519152	0.503635	1.03081	0.30263	0.397912	NS	ASV1467|Sporichthyaceae	Actinobacteria	Actinobacteria	Actinomycetales	Sporichthyaceae
ASV516	185.24	0.153291	0.149159	1.02771	0.304087	0.399487	NS	ASV516|Kaistobacter	Proteobacteria	Alphaproteobacteria	Sphingomonadales	Sphingomonadaceae	Kaistobacter
ASV990	1.79223	-0.480331	0.471542	-1.01864	0.308375	0.404775	NS	ASV990|Rhodospirillaceae	Proteobacteria	Alphaproteobacteria	Rhodospirillales	Rhodospirillaceae
ASV638	2.67127	-0.526475	0.521248	-1.01003	0.312482	0.409817	NS	ASV638|Balneimonas	Proteobacteria	Alphaproteobacteria	Rhizobiales	Bradyrhizobiaceae	Balneimonas
ASV832	5.42439	-0.48422	0.479918	-1.00896	0.312992	0.410136	NS	ASV832|Oscillochloris	Chloroflexi	Chloroflexi	Chloroflexales	Oscillochloridaceae	Oscillochloris
ASV741	43.9746	-0.489988	0.487557	-1.00499	0.314903	0.41229	NS	ASV741|Agrobacterium	Proteobacteria	Alphaproteobacteria	Rhizobiales	Rhizobiaceae	Agrobacterium
ASV1414	6.40099	0.511869	0.510505	1.00267	0.31602	0.413126	NS	ASV1414|Bdellovibrio	Proteobacteria	Deltaproteobacteria	Bdellovibrionales	Bdellovibrionaceae	Bdellovibrio
ASV952	8.48882	-0.630931	0.629382	-1.00246	0.316121	0.413126	NS	ASV952|Acidobacteria-5	Acidobacteria	Acidobacteria-5
ASV128	22.5061	-0.246479	0.245988	-1.002	0.316346	0.413126	NS	ASV128|Kaistobacter	Proteobacteria	Alphaproteobacteria	Sphingomonadales	Sphingomonadaceae	Kaistobacter
ASV222	2.76608	-0.516377	0.516	-1.00073	0.316957	0.413573	NS	ASV222|Flavobacterium	Bacteroidetes	Flavobacteriia	Flavobacteriales	Flavobacteriaceae	Flavobacterium
ASV965	188.369	0.703996	0.713079	0.987263	0.323514	0.421772	NS	ASV965|Enterobacter	Proteobacteria	Gammaproteobacteria	Enterobacteriales	Enterobacteriaceae	Enterobacter
ASV804	26.4508	-0.424118	0.431518	-0.982852	0.32568	0.424238	NS	ASV804|Gaiellaceae	Actinobacteria	Thermoleophilia	Gaiellales	Gaiellaceae
ASV852	2.68228	-0.491005	0.500689	-0.980659	0.326761	0.425286	NS	ASV852|Hyphomicrobiaceae	Proteobacteria	Alphaproteobacteria	Rhizobiales	Hyphomicrobiaceae
ASV881	16.3	0.59284	0.60589	0.97846	0.327847	0.426206	NS	ASV881|Actinoplanes	Actinobacteria	Actinobacteria	Actinomycetales	Micromonosporaceae	Actinoplanes
ASV859	3.05278	-0.53164	0.543667	-0.977877	0.328135	0.426206	NS	ASV859|Kaistobacter	Proteobacteria	Alphaproteobacteria	Sphingomonadales	Sphingomonadaceae	Kaistobacter
ASV1359	3.56006	-0.534555	0.546832	-0.977548	0.328298	0.426206	NS	ASV1359|Microbacterium	Actinobacteria	Actinobacteria	Actinomycetales	Microbacteriaceae	Microbacterium
ASV1331	1.73912	-0.435456	0.452728	-0.961848	0.336126	0.436001	NS	ASV1331|C111	Actinobacteria	Acidimicrobiia	Acidimicrobiales	C111
ASV836	170.561	-0.169344	0.177187	-0.955735	0.339206	0.439627	NS	ASV836|Rhizobiaceae	Proteobacteria	Alphaproteobacteria	Rhizobiales	Rhizobiaceae
ASV211	33.3782	0.673383	0.711663	0.946211	0.344041	0.44446	NS	ASV211|Methylibium	Proteobacteria	Betaproteobacteria	Burkholderiales	Comamonadaceae	Methylibium
ASV1312	1.31063	0.437109	0.462003	0.946117	0.344089	0.44446	NS	ASV1312|Oxalobacteraceae	Proteobacteria	Betaproteobacteria	Burkholderiales	Oxalobacteraceae
ASV373	1.31063	0.437109	0.462003	0.946117	0.344089	0.44446	NS	ASV373|Pelomonas	Proteobacteria	Betaproteobacteria	Burkholderiales	Comamonadaceae	Pelomonas
ASV743	1.31063	0.437109	0.462003	0.946117	0.344089	0.44446	NS	ASV743|Arthrobacter	Actinobacteria	Actinobacteria	Actinomycetales	Micrococcaceae	Arthrobacter
ASV301	2.18376	0.443845	0.470146	0.944058	0.34514	0.445445	NS	ASV301|Caulobacteraceae	Proteobacteria	Alphaproteobacteria	Caulobacterales	Caulobacteraceae
ASV488	1.71683	-0.433221	0.459691	-0.942418	0.345979	0.446154	NS	ASV488|Rhodoplanes	Proteobacteria	Alphaproteobacteria	Rhizobiales	Hyphomicrobiaceae	Rhodoplanes
ASV1290	22.0581	0.469918	0.500265	0.939338	0.347557	0.447814	NS	ASV1290|Rhizobiales	Proteobacteria	Alphaproteobacteria	Rhizobiales
ASV82	1.72279	-0.430584	0.459834	-0.93639	0.349072	0.44939	NS	ASV82|Chitinophagaceae	Bacteroidetes	[Saprospirae]	[Saprospirales]	Chitinophagaceae
ASV897	1.87105	-0.411315	0.442793	-0.928911	0.352935	0.45387	NS	ASV897|Devosia	Proteobacteria	Alphaproteobacteria	Rhizobiales	Hyphomicrobiaceae	Devosia
ASV710	2.00981	0.434283	0.467718	0.928514	0.353141	0.45387	NS	ASV710|Deltaproteobacteria	Proteobacteria	Deltaproteobacteria
ASV1538	5.99216	0.517445	0.565333	0.915292	0.360038	0.462349	NS	ASV1538|[Roseiflexales]	Chloroflexi	Chloroflexi	[Roseiflexales]
ASV1549	39.0015	0.190851	0.209171	0.912414	0.361551	0.463702	NS	ASV1549|Cytophagaceae	Bacteroidetes	Cytophagia	Cytophagales	Cytophagaceae
ASV925	12.2888	0.506434	0.555213	0.912143	0.361693	0.463702	NS	ASV925|Gaiellaceae	Actinobacteria	Thermoleophilia	Gaiellales	Gaiellaceae
ASV290	21.5343	-0.563128	0.625703	-0.899993	0.368124	0.471554	NS	ASV290|0319-7L14	Actinobacteria	MB-A2-108	0319-7L14
ASV295	5.35576	-0.493817	0.554959	-0.889825	0.37356	0.478119	NS	ASV295|Intrasporangiaceae	Actinobacteria	Actinobacteria	Actinomycetales	Intrasporangiaceae
ASV927	27.659	0.366708	0.413157	0.887574	0.37477	0.47927	NS	ASV927|TM7-3	TM7	TM7-3
ASV1188	18.6029	0.323403	0.3654	0.885066	0.376121	0.480599	NS	ASV1188|Nocardioidaceae	Actinobacteria	Actinobacteria	Actinomycetales	Nocardioidaceae
ASV727	3.14066	-0.418226	0.47433	-0.881718	0.377929	0.482466	NS	ASV727|Kaistobacter	Proteobacteria	Alphaproteobacteria	Sphingomonadales	Sphingomonadaceae	Kaistobacter
ASV120	3.63098	-0.49675	0.563718	-0.881203	0.378208	0.482466	NS	ASV120|Paenibacillus	Firmicutes	Bacilli	Bacillales	Paenibacillaceae	Paenibacillus
ASV352	5.53059	0.552881	0.629625	0.878111	0.379884	0.484202	NS	ASV352|Bradyrhizobium	Proteobacteria	Alphaproteobacteria	Rhizobiales	Bradyrhizobiaceae	Bradyrhizobium
ASV1557	8.38993	-0.550122	0.627409	-0.876816	0.380587	0.484431	NS	ASV1557|Sva0725	Acidobacteria	Sva0725	Sva0725
ASV1529	1.61042	-0.383683	0.437683	-0.876623	0.380691	0.484431	NS	ASV1529|Bdellovibrio	Proteobacteria	Deltaproteobacteria	Bdellovibrionales	Bdellovibrionaceae	Bdellovibrio
ASV1507	5.0716	-0.527986	0.603615	-0.874707	0.381734	0.485262	NS	ASV1507|Xanthomonadaceae	Proteobacteria	Gammaproteobacteria	Xanthomonadales	Xanthomonadaceae
ASV34	12.448	-0.530953	0.607471	-0.874038	0.382098	0.485262	NS	ASV34|Myxococcales	Proteobacteria	Deltaproteobacteria	Myxococcales
ASV655	3.90176	-0.459183	0.52557	-0.873686	0.382289	0.485262	NS	ASV655|[Kouleothrixaceae]	Chloroflexi	Chloroflexi	[Roseiflexales]	[Kouleothrixaceae]
ASV334	9.11153	0.588667	0.676042	0.870755	0.383888	0.48689	NS	ASV334|Sphingomonadaceae	Proteobacteria	Alphaproteobacteria	Sphingomonadales	Sphingomonadaceae
ASV1243	6.41666	-0.553005	0.636887	-0.868294	0.385234	0.488195	NS	ASV1243|Sphingomonadales	Proteobacteria	Alphaproteobacteria	Sphingomonadales
ASV680	2.11332	0.404571	0.466599	0.867065	0.385906	0.48837	NS	ASV680|Phycisphaerales	Planctomycetes	Phycisphaerae	Phycisphaerales
ASV621	59.6936	-0.397324	0.458413	-0.866738	0.386086	0.48837	NS	ASV621|Methylibium	Proteobacteria	Betaproteobacteria	Burkholderiales	Comamonadaceae	Methylibium
ASV213	2.27609	-0.38937	0.449461	-0.866306	0.386323	0.48837	NS	ASV213|Chryseobacterium	Bacteroidetes	Flavobacteriia	Flavobacteriales	[Weeksellaceae]	Chryseobacterium
ASV1170	12.5009	-0.611553	0.707246	-0.864697	0.387205	0.489085	NS	ASV1170|Exiguobacterium	Firmicutes	Bacilli	Bacillales	[Exiguobacteraceae]	Exiguobacterium
ASV202	2.65611	0.440672	0.512553	0.85976	0.389921	0.492112	NS	ASV202|Pimelobacter	Actinobacteria	Actinobacteria	Actinomycetales	Nocardioidaceae	Pimelobacter
ASV1458	1.95906	-0.397286	0.465449	-0.853555	0.393351	0.496035	NS	ASV1458|Sva0725	Acidobacteria	Sva0725	Sva0725
ASV1514	2.25766	-0.429369	0.504426	-0.851203	0.394657	0.497274	NS	ASV1514|[Entotheonellaceae]	Proteobacteria	Deltaproteobacteria	[Entotheonellales]	[Entotheonellaceae]
ASV1164	4.38654	-0.519477	0.612184	-0.848564	0.396124	0.498339	NS	ASV1164|SC-I-84	Proteobacteria	Betaproteobacteria	SC-I-84
ASV1456	3.04714	0.44545	0.524973	0.848519	0.396149	0.498339	NS	ASV1456|[Roseiflexales]	Chloroflexi	Chloroflexi	[Roseiflexales]
ASV992	48.7951	0.420433	0.500261	0.840428	0.400669	0.503614	NS	ASV992|Nocardioidaceae	Actinobacteria	Actinobacteria	Actinomycetales	Nocardioidaceae
ASV320	45.8335	-0.447943	0.533464	-0.839689	0.401083	0.503724	NS	ASV320|Oxalobacteraceae	Proteobacteria	Betaproteobacteria	Burkholderiales	Oxalobacteraceae
ASV449	67.9253	-0.237661	0.283342	-0.838777	0.401594	0.503955	NS	ASV449|Lysobacter	Proteobacteria	Gammaproteobacteria	Xanthomonadales	Xanthomonadaceae	Lysobacter
ASV1035	1.34587	0.391177	0.467399	0.836922	0.402637	0.504852	NS	ASV1035|Micromonosporaceae	Actinobacteria	Actinobacteria	Actinomycetales	Micromonosporaceae
ASV981	49.2476	-0.224018	0.267868	-0.8363	0.402986	0.504879	NS	ASV981|Lechevalieria	Actinobacteria	Actinobacteria	Actinomycetales	Actinosynnemataceae	Lechevalieria	aerocolonigenes
ASV917	1.97237	0.379056	0.454801	0.833455	0.404588	0.506475	NS	ASV917|Mesorhizobium	Proteobacteria	Alphaproteobacteria	Rhizobiales	Phyllobacteriaceae	Mesorhizobium
ASV275	2.1126	-0.387335	0.465555	-0.831986	0.405417	0.5071	NS	ASV275|Gaiellaceae	Actinobacteria	Thermoleophilia	Gaiellales	Gaiellaceae
ASV135	7.64679	-0.470049	0.568424	-0.826935	0.408274	0.51026	NS	ASV135|Acidobacteria-5	Acidobacteria	Acidobacteria-5
ASV391	14.9905	-0.499159	0.604131	-0.826243	0.408666	0.510336	NS	ASV391|Polyangiaceae	Proteobacteria	Deltaproteobacteria	Myxococcales	Polyangiaceae
ASV512	1.87624	0.399522	0.484354	0.824857	0.409453	0.510904	NS	ASV512|Lentzea	Actinobacteria	Actinobacteria	Actinomycetales	Actinosynnemataceae	Lentzea
ASV1098	2.38863	-0.424162	0.517262	-0.820014	0.412208	0.513926	NS	ASV1098|Gemmatimonadetes	Gemmatimonadetes	Gemmatimonadetes
ASV306	1.91627	-0.376852	0.461924	-0.815832	0.414596	0.516485	NS	ASV306|Alphaproteobacteria	Proteobacteria	Alphaproteobacteria
ASV1355	25.6562	-0.396261	0.486965	-0.813737	0.415796	0.517561	NS	ASV1355|Sva0725	Acidobacteria	Sva0725	Sva0725
ASV768	9.57402	-0.507331	0.626844	-0.809342	0.418319	0.520282	NS	ASV768|Gemmatimonadetes	Gemmatimonadetes	Gemmatimonadetes
ASV772	1.6698	-0.377356	0.467603	-0.807	0.419667	0.521537	NS	ASV772|[Roseiflexales]	Chloroflexi	Chloroflexi	[Roseiflexales]
ASV890	3.93651	-0.368636	0.458061	-0.804776	0.420949	0.522709	NS	ASV890|Mycobacterium	Actinobacteria	Actinobacteria	Actinomycetales	Mycobacteriaceae	Mycobacterium
ASV1403	5.73771	0.504344	0.631932	0.798099	0.424813	0.527083	NS	ASV1403|Phycicoccus	Actinobacteria	Actinobacteria	Actinomycetales	Intrasporangiaceae	Phycicoccus
ASV137	7.35677	-0.480293	0.603723	-0.795552	0.426293	0.528493	NS	ASV137|[Roseiflexales]	Chloroflexi	Chloroflexi	[Roseiflexales]
ASV470	2.40273	-0.387304	0.487333	-0.794742	0.426764	0.528652	NS	ASV470|Rhizobiales	Proteobacteria	Alphaproteobacteria	Rhizobiales
ASV1419	96.4436	0.547553	0.689568	0.794052	0.427165	0.528724	NS	ASV1419|Pseudoxanthomonas	Proteobacteria	Gammaproteobacteria	Xanthomonadales	Xanthomonadaceae	Pseudoxanthomonas	mexicana
ASV1482	2.12781	0.383788	0.483829	0.79323	0.427644	0.528891	NS	ASV1482|TM7	TM7
ASV1334	2.05003	-0.353633	0.449501	-0.786724	0.431443	0.533163	NS	ASV1334|Bdellovibrio	Proteobacteria	Deltaproteobacteria	Bdellovibrionales	Bdellovibrionaceae	Bdellovibrio
ASV702	6.48551	-0.427704	0.546649	-0.78241	0.433974	0.53586	NS	ASV702|Ellin329	Proteobacteria	Alphaproteobacteria	Ellin329
ASV151	685.802	0.141978	0.183144	0.775224	0.438207	0.540655	NS	ASV151|Ensifer	Proteobacteria	Alphaproteobacteria	Rhizobiales	Rhizobiaceae	Ensifer	adhaerens
ASV329	13.4805	0.317747	0.410471	0.774104	0.438869	0.541038	NS	ASV329|Pleomorphomonas	Proteobacteria	Alphaproteobacteria	Rhizobiales	Methylocystaceae	Pleomorphomonas
ASV556	7.49967	-0.483628	0.630464	-0.767098	0.443023	0.545705	NS	ASV556|[Roseiflexales]	Chloroflexi	Chloroflexi	[Roseiflexales]
ASV674	33.3392	0.281616	0.367392	0.766526	0.443363	0.545705	NS	ASV674|Xylanimicrobium	Actinobacteria	Actinobacteria	Actinomycetales	Promicromonosporaceae	Xylanimicrobium
ASV1165	1.43601	-0.365606	0.477548	-0.765591	0.44392	0.545954	NS	ASV1165|Pseudomonadaceae	Proteobacteria	Gammaproteobacteria	Pseudomonadales	Pseudomonadaceae
ASV404	2.67518	0.437997	0.57515	0.761536	0.446337	0.548489	NS	ASV404|Klebsiella	Proteobacteria	Gammaproteobacteria	Enterobacteriales	Enterobacteriaceae	Klebsiella
ASV1097	2.28026	-0.338507	0.44544	-0.759938	0.447291	0.549224	NS	ASV1097|Rubrobacteraceae	Actinobacteria	Rubrobacteria	Rubrobacterales	Rubrobacteraceae
ASV332	16.0101	-0.257506	0.340391	-0.756503	0.449348	0.55131	NS	ASV332|Kaistobacter	Proteobacteria	Alphaproteobacteria	Sphingomonadales	Sphingomonadaceae	Kaistobacter
ASV1296	1.40867	0.352368	0.466842	0.754791	0.450374	0.55213	NS	ASV1296|Steroidobacter	Proteobacteria	Gammaproteobacteria	Xanthomonadales	Sinobacteraceae	Steroidobacter
ASV522	5.98902	0.446676	0.593362	0.752789	0.451577	0.553164	NS	ASV522|Solirubrobacterales	Actinobacteria	Thermoleophilia	Solirubrobacterales
ASV7	24.4079	0.532109	0.712554	0.746764	0.455206	0.557167	NS	ASV7|Chryseobacterium	Bacteroidetes	Flavobacteriia	Flavobacteriales	[Weeksellaceae]	Chryseobacterium
ASV3	2.81413	-0.38127	0.512692	-0.743663	0.45708	0.559016	NS	ASV3|CandidatusSolibacter	Acidobacteria	Solibacteres	Solibacterales	Solibacteraceae	CandidatusSolibacter
ASV541	64.1024	0.429523	0.579307	0.741444	0.458424	0.559902	NS	ASV541|Oxalobacteraceae	Proteobacteria	Betaproteobacteria	Burkholderiales	Oxalobacteraceae
ASV244	4.32115	-0.390177	0.526365	-0.741268	0.458531	0.559902	NS	ASV244|FFCH7168	Chloroflexi	Chloroflexi	Chloroflexales	FFCH7168
ASV1094	3.66432	0.388846	0.52955	0.734296	0.462768	0.564628	NS	ASV1094|Nocardioides	Actinobacteria	Actinobacteria	Actinomycetales	Nocardioidaceae	Nocardioides	terrigena
ASV1236	15.9211	0.497129	0.68108	0.729912	0.465444	0.567444	NS	ASV1236|Oxalobacteraceae	Proteobacteria	Betaproteobacteria	Burkholderiales	Oxalobacteraceae
ASV33	14.3929	0.46321	0.636727	0.727487	0.466928	0.568803	NS	ASV33|Bacillus	Firmicutes	Bacilli	Bacillales	Bacillaceae	Bacillus
ASV714	14.7843	-0.34665	0.478853	-0.723917	0.469117	0.571018	NS	ASV714|Phyllobacteriaceae	Proteobacteria	Alphaproteobacteria	Rhizobiales	Phyllobacteriaceae
ASV315	2.89515	-0.389656	0.540662	-0.720702	0.471093	0.572971	NS	ASV315|Acidobacteria-5	Acidobacteria	Acidobacteria-5
ASV696	11.7903	-0.38985	0.549523	-0.709434	0.478055	0.580334	NS	ASV696|Caulobacter	Proteobacteria	Alphaproteobacteria	Caulobacterales	Caulobacteraceae	Caulobacter
ASV166	4.36833	0.410438	0.578574	0.709396	0.478079	0.580334	NS	ASV166|Acidimicrobiales	Actinobacteria	Acidimicrobiia	Acidimicrobiales
ASV1279	1.78804	-0.337336	0.475739	-0.709077	0.478277	0.580334	NS	ASV1279|Chloroflexi	Chloroflexi
ASV626	15.5744	-0.280412	0.395916	-0.708261	0.478783	0.580491	NS	ASV626|S035	Acidobacteria	S035
ASV525	3.03498	-0.313369	0.442941	-0.707473	0.479272	0.580628	NS	ASV525|Phycisphaerales	Planctomycetes	Phycisphaerae	Phycisphaerales
ASV1264	1.99795	-0.327246	0.463454	-0.706101	0.480125	0.581204	NS	ASV1264|Cytophagales	Bacteroidetes	Cytophagia	Cytophagales
ASV1163	2.11731	-0.340315	0.48243	-0.705418	0.48055	0.581262	NS	ASV1163|B07_WMSP1	Chloroflexi	TK10	B07_WMSP1
ASV1448	3.01922	0.38667	0.549992	0.703048	0.482026	0.58259	NS	ASV1448|Agrobacterium	Proteobacteria	Alphaproteobacteria	Rhizobiales	Rhizobiaceae	Agrobacterium
ASV1084	6.1979	0.34973	0.500415	0.69888	0.484627	0.585275	NS	ASV1084|Cellulomonas	Actinobacteria	Actinobacteria	Actinomycetales	Cellulomonadaceae	Cellulomonas
ASV105	1.69291	0.318357	0.457728	0.695515	0.486732	0.586922	NS	ASV105|Cellvibrio	Proteobacteria	Gammaproteobacteria	Alteromonadales	Alteromonadaceae	Cellvibrio
ASV286	11.3703	0.423595	0.609067	0.695482	0.486753	0.586922	NS	ASV286|Nakamurellaceae	Actinobacteria	Actinobacteria	Actinomycetales	Nakamurellaceae
ASV597	3.16666	-0.375796	0.541614	-0.693845	0.48778	0.587699	NS	ASV597|C111	Actinobacteria	Acidimicrobiia	Acidimicrobiales	C111
ASV185	167.233	0.166884	0.240731	0.693239	0.48816	0.587699	NS	ASV185|Ramlibacter	Proteobacteria	Betaproteobacteria	Burkholderiales	Comamonadaceae	Ramlibacter
ASV1432	1.77042	-0.329067	0.475844	-0.691544	0.489224	0.58852	NS	ASV1432|Planctomycetes	Planctomycetes
ASV219	1.61921	-0.326005	0.472384	-0.690129	0.490113	0.58913	NS	ASV219|Hyphomicrobiaceae	Proteobacteria	Alphaproteobacteria	Rhizobiales	Hyphomicrobiaceae
ASV14	1.67823	-0.342051	0.497501	-0.687539	0.491743	0.590629	NS	ASV14|Klebsiella	Proteobacteria	Gammaproteobacteria	Enterobacteriales	Enterobacteriaceae	Klebsiella
ASV783	65.901	0.391277	0.574843	0.680667	0.496082	0.594806	NS	ASV783|Rubrivivax	Proteobacteria	Betaproteobacteria	Burkholderiales	Comamonadaceae	Rubrivivax
ASV1505	3.32203	-0.372579	0.547816	-0.680118	0.49643	0.594806	NS	ASV1505|Dolo_23	Chloroflexi	TK10	AKYG885	Dolo_23
ASV949	1.57938	-0.331915	0.488185	-0.679897	0.49657	0.594806	NS	ASV949|Actinosynnemataceae	Actinobacteria	Actinobacteria	Actinomycetales	Actinosynnemataceae
ASV798	10.4724	-0.425585	0.62624	-0.679588	0.496766	0.594806	NS	ASV798|Sva0725	Acidobacteria	Sva0725	Sva0725
ASV76	10.3331	-0.431973	0.637131	-0.677996	0.497774	0.595369	NS	ASV76|Comamonadaceae	Proteobacteria	Betaproteobacteria	Burkholderiales	Comamonadaceae
ASV1389	34.0244	-0.337704	0.498362	-0.677627	0.498009	0.595369	NS	ASV1389|Agromyces	Actinobacteria	Actinobacteria	Actinomycetales	Microbacteriaceae	Agromyces
ASV197	2.13258	0.32859	0.485828	0.676351	0.498818	0.595832	NS	ASV197|Brevundimonas	Proteobacteria	Alphaproteobacteria	Caulobacterales	Caulobacteraceae	Brevundimonas
ASV749	2.45726	-0.344118	0.509203	-0.675798	0.499169	0.595832	NS	ASV749|Sphingomonas	Proteobacteria	Alphaproteobacteria	Sphingomonadales	Sphingomonadaceae	Sphingomonas	azotifigens
ASV173	7.21249	0.3623	0.537958	0.673472	0.500647	0.597134	NS	ASV173|Solibacterales	Acidobacteria	Solibacteres	Solibacterales
ASV1449	3.29035	0.350239	0.525879	0.666007	0.505406	0.602344	NS	ASV1449|Devosia	Proteobacteria	Alphaproteobacteria	Rhizobiales	Hyphomicrobiaceae	Devosia
ASV685	13.6504	-0.404989	0.609796	-0.664139	0.506601	0.603302	NS	ASV685|Sphingopyxis	Proteobacteria	Alphaproteobacteria	Sphingomonadales	Sphingomonadaceae	Sphingopyxis
ASV35	2.12856	-0.319135	0.481568	-0.662701	0.507522	0.603562	NS	ASV35|[Roseiflexales]	Chloroflexi	Chloroflexi	[Roseiflexales]
ASV330	21.9523	0.364207	0.549685	0.662574	0.507604	0.603562	NS	ASV330|Sva0725	Acidobacteria	Sva0725	Sva0725
ASV989	4.16775	-0.369629	0.563382	-0.65609	0.511766	0.608043	NS	ASV989|CandidatusKoribacter	Acidobacteria	Acidobacteriia	Acidobacteriales	Koribacteraceae	CandidatusKoribacter
ASV251	5.44145	-0.392466	0.599967	-0.654146	0.513017	0.60906	NS	ASV251|S085	Chloroflexi	S085
ASV214	1.63169	-0.297446	0.457348	-0.650371	0.515453	0.61148	NS	ASV214|Saprospiraceae	Bacteroidetes	[Saprospirae]	[Saprospirales]	Saprospiraceae
ASV1295	14.4573	-0.354326	0.545655	-0.64936	0.516106	0.611784	NS	ASV1295|Myxococcales	Proteobacteria	Deltaproteobacteria	Myxococcales
ASV542	10.341	-0.370941	0.574405	-0.645783	0.51842	0.614055	NS	ASV542|Shinella	Proteobacteria	Alphaproteobacteria	Rhizobiales	Rhizobiaceae	Shinella	granuli
ASV785	2.43777	0.324299	0.507549	0.638951	0.522855	0.618832	NS	ASV785|Gemm-1	Gemmatimonadetes	Gemm-1
ASV693	2.62087	-0.33157	0.519635	-0.638082	0.52342	0.619026	NS	ASV693|Arthrospira	Proteobacteria	Alphaproteobacteria	Caulobacterales	Caulobacteraceae	Arthrospira	fusiformis
ASV654	4.07332	-0.324235	0.51191	-0.633383	0.526483	0.622171	NS	ASV654|[Roseiflexales]	Chloroflexi	Chloroflexi	[Roseiflexales]
ASV1544	2.45712	-0.295127	0.468332	-0.630167	0.528585	0.623953	NS	ASV1544|Cytophagaceae	Bacteroidetes	Cytophagia	Cytophagales	Cytophagaceae
ASV640	2.01134	-0.301179	0.47832	-0.629659	0.528918	0.623953	NS	ASV640|B07_WMSP1	Chloroflexi	TK10	B07_WMSP1
ASV1043	6.81817	0.398539	0.633387	0.629218	0.529206	0.623953	NS	ASV1043|Myxococcales	Proteobacteria	Deltaproteobacteria	Myxococcales
ASV1041	2.78816	-0.337892	0.539726	-0.626044	0.531286	0.625926	NS	ASV1041|Rhizobiales	Proteobacteria	Alphaproteobacteria	Rhizobiales
ASV697	17.8544	0.391724	0.626462	0.625295	0.531777	0.626026	NS	ASV697|Bradyrhizobiaceae	Proteobacteria	Alphaproteobacteria	Rhizobiales	Bradyrhizobiaceae
ASV205	2.14492	0.301902	0.484113	0.62362	0.532877	0.626843	NS	ASV205|[Kouleothrixaceae]	Chloroflexi	Chloroflexi	[Roseiflexales]	[Kouleothrixaceae]
ASV1145	39.7487	0.138572	0.222625	0.622446	0.533649	0.627271	NS	ASV1145|[Roseiflexales]	Chloroflexi	Chloroflexi	[Roseiflexales]
ASV255	1.71667	-0.295579	0.475375	-0.621781	0.534086	0.627307	NS	ASV255|Gemm-1	Gemmatimonadetes	Gemm-1
ASV1101	14.037	0.301094	0.489214	0.615465	0.538248	0.631601	NS	ASV1101|Rhizobiaceae	Proteobacteria	Alphaproteobacteria	Rhizobiales	Rhizobiaceae
ASV959	3.38198	0.330916	0.538085	0.614989	0.538562	0.631601	NS	ASV959|HTCC2089	Proteobacteria	Gammaproteobacteria	HTCC2188	HTCC2089
ASV662	1.69336	-0.280005	0.463492	-0.604121	0.545763	0.63956	NS	ASV662|Legionellales	Proteobacteria	Gammaproteobacteria	Legionellales
ASV715	23.5022	0.203817	0.341714	0.596456	0.550871	0.645055	NS	ASV715|Ellin517	Verrucomicrobia	[Pedosphaerae]	[Pedosphaerales]	Ellin517
ASV403	280.792	0.212641	0.360846	0.589285	0.55567	0.65018	NS	ASV403|Bacillus	Firmicutes	Bacilli	Bacillales	Bacillaceae	Bacillus	flexus
ASV1328	3.54	0.340863	0.579238	0.588468	0.556218	0.650328	NS	ASV1328|SC-I-84	Proteobacteria	Betaproteobacteria	SC-I-84
ASV1051	2.57265	0.30822	0.527641	0.584147	0.559121	0.653227	NS	ASV1051|Chryseobacterium	Bacteroidetes	Flavobacteriia	Flavobacteriales	[Weeksellaceae]	Chryseobacterium
ASV475	5.14753	0.292711	0.50467	0.580005	0.561911	0.655656	NS	ASV475|Mesorhizobium	Proteobacteria	Alphaproteobacteria	Rhizobiales	Phyllobacteriaceae	Mesorhizobium
ASV879	1.5548	-0.280514	0.484312	-0.579202	0.562453	0.655656	NS	ASV879|Myxococcales	Proteobacteria	Deltaproteobacteria	Myxococcales
ASV794	34.7409	0.189574	0.327323	0.579166	0.562477	0.655656	NS	ASV794|Kaistobacter	Proteobacteria	Alphaproteobacteria	Sphingomonadales	Sphingomonadaceae	Kaistobacter
ASV359	2.54628	-0.3026	0.523688	-0.577824	0.563383	0.656215	NS	ASV359|Planifilum	Firmicutes	Bacilli	Bacillales	Thermoactinomycetaceae	Planifilum
ASV569	25.8497	0.222684	0.387331	0.574919	0.565346	0.658005	NS	ASV569|Mycobacterium	Actinobacteria	Actinobacteria	Actinomycetales	Mycobacteriaceae	Mycobacterium
ASV1406	42.0375	-0.157679	0.27479	-0.573816	0.566092	0.658376	NS	ASV1406|Saprospiraceae	Bacteroidetes	[Saprospirae]	[Saprospirales]	Saprospiraceae
ASV299	2.27157	0.282917	0.49624	0.570121	0.568596	0.660303	NS	ASV299|Janthinobacterium	Proteobacteria	Betaproteobacteria	Burkholderiales	Oxalobacteraceae	Janthinobacterium
ASV1275	13.6446	-0.412567	0.723668	-0.570106	0.568606	0.660303	NS	ASV1275|Acidovorax	Proteobacteria	Betaproteobacteria	Burkholderiales	Comamonadaceae	Acidovorax
ASV312	2.04017	0.276518	0.486191	0.568744	0.56953	0.660878	NS	ASV312|Skermanella	Proteobacteria	Alphaproteobacteria	Rhodospirillales	Rhodospirillaceae	Skermanella
ASV1421	1.33248	0.255936	0.453969	0.563773	0.572908	0.664169	NS	ASV1421|Streptomyces	Actinobacteria	Actinobacteria	Actinomycetales	Streptomycetaceae	Streptomyces
ASV1337	4.45262	0.240173	0.426365	0.563304	0.573228	0.664169	NS	ASV1337|Rhodoplanes	Proteobacteria	Alphaproteobacteria	Rhizobiales	Hyphomicrobiaceae	Rhodoplanes
ASV328	4.24076	-0.334793	0.59533	-0.562366	0.573867	0.664409	NS	ASV328|Polyangiaceae	Proteobacteria	Deltaproteobacteria	Myxococcales	Polyangiaceae
ASV21	2.5327	0.273669	0.489608	0.558956	0.576192	0.666601	NS	ASV21|Pseudonocardia	Actinobacteria	Actinobacteria	Actinomycetales	Pseudonocardiaceae	Pseudonocardia
ASV1556	1.68019	-0.25112	0.450571	-0.557337	0.577297	0.666922	NS	ASV1556|Azoarcus	Proteobacteria	Betaproteobacteria	Rhodocyclales	Rhodocyclaceae	Azoarcus
ASV243	20.8567	0.348576	0.625494	0.557281	0.577336	0.666922	NS	ASV243|Terracoccus	Actinobacteria	Actinobacteria	Actinomycetales	Intrasporangiaceae	Terracoccus
ASV873	1.48293	-0.269424	0.484368	-0.556239	0.578048	0.667245	NS	ASV873|Oxalobacteraceae	Proteobacteria	Betaproteobacteria	Burkholderiales	Oxalobacteraceae
ASV1033	3.57488	-0.306867	0.553212	-0.5547	0.5791	0.667959	NS	ASV1033|Acidimicrobiales	Actinobacteria	Acidimicrobiia	Acidimicrobiales
ASV460	14.4428	0.335949	0.607635	0.55288	0.580346	0.668895	NS	ASV460|Agromyces	Actinobacteria	Actinobacteria	Actinomycetales	Microbacteriaceae	Agromyces
ASV109	51.429	0.388335	0.712801	0.544801	0.58589	0.674781	NS	ASV109|Oxalobacteraceae	Proteobacteria	Betaproteobacteria	Burkholderiales	Oxalobacteraceae
ASV618	44.8454	0.281458	0.51793	0.543428	0.586835	0.675364	NS	ASV618|Rhizobium	Proteobacteria	Alphaproteobacteria	Rhizobiales	Rhizobiaceae	Rhizobium
ASV736	55.5497	-0.149888	0.276179	-0.542719	0.587323	0.675422	NS	ASV736|Gaiellaceae	Actinobacteria	Thermoleophilia	Gaiellales	Gaiellaceae
ASV595	67.6803	-0.203447	0.375499	-0.541803	0.587954	0.675643	NS	ASV595|Steroidobacter	Proteobacteria	Gammaproteobacteria	Xanthomonadales	Sinobacteraceae	Steroidobacter
ASV1186	236.615	0.120478	0.223637	0.53872	0.59008	0.677581	NS	ASV1186|Rubrivivax	Proteobacteria	Betaproteobacteria	Burkholderiales	Comamonadaceae	Rubrivivax
ASV1104	3.21811	-0.305814	0.568818	-0.537631	0.590832	0.677939	NS	ASV1104|EB1017	Actinobacteria	Acidimicrobiia	Acidimicrobiales	EB1017
ASV700	6.23787	-0.32799	0.614433	-0.533808	0.593474	0.679972	NS	ASV700|Mycobacterium	Actinobacteria	Actinobacteria	Actinomycetales	Mycobacteriaceae	Mycobacterium
ASV181	1.63876	-0.252794	0.474004	-0.533315	0.593815	0.679972	NS	ASV181|TM7	TM7
ASV71	2.71776	-0.281695	0.528725	-0.532782	0.594184	0.679972	NS	ASV71|Actinomycetales	Actinobacteria	Actinobacteria	Actinomycetales
ASV531	7.78049	-0.339585	0.637698	-0.532516	0.594369	0.679972	NS	ASV531|0319-7L14	Actinobacteria	MB-A2-108	0319-7L14
ASV1061	8.43144	-0.249486	0.469852	-0.530988	0.595427	0.680579	NS	ASV1061|Polyangiaceae	Proteobacteria	Deltaproteobacteria	Myxococcales	Polyangiaceae
ASV503	1.55704	-0.25675	0.483999	-0.530475	0.595782	0.680579	NS	ASV503|Alcaligenaceae	Proteobacteria	Betaproteobacteria	Burkholderiales	Alcaligenaceae
ASV868	14.1024	0.336224	0.636579	0.528172	0.59738	0.681898	NS	ASV868|Paenibacillus	Firmicutes	Bacilli	Bacillales	Paenibacillaceae	Paenibacillus	amylolyticus
ASV823	625.57	-0.162689	0.308646	-0.527104	0.598121	0.682239	NS	ASV823|Comamonadaceae	Proteobacteria	Betaproteobacteria	Burkholderiales	Comamonadaceae
ASV278	1.46241	0.247604	0.474185	0.522167	0.601554	0.685647	NS	ASV278|Legionellales	Proteobacteria	Gammaproteobacteria	Legionellales
ASV1554	6.51824	-0.304134	0.584796	-0.520069	0.603016	0.686805	NS	ASV1554|Gaiellaceae	Actinobacteria	Thermoleophilia	Gaiellales	Gaiellaceae
ASV1353	28.7712	0.315744	0.610294	0.517364	0.604902	0.688445	NS	ASV1353|Bacillus	Firmicutes	Bacilli	Bacillales	Bacillaceae	Bacillus
ASV1026	6.38272	0.253457	0.495696	0.511315	0.60913	0.692745	NS	ASV1026|Myxococcales	Proteobacteria	Deltaproteobacteria	Myxococcales
ASV1000	33.0101	0.199064	0.395955	0.502744	0.615144	0.699069	NS	ASV1000|[Roseiflexales]	Chloroflexi	Chloroflexi	[Roseiflexales]
ASV773	2.03043	0.228226	0.454933	0.501669	0.6159	0.699381	NS	ASV773|Cellvibrio	Proteobacteria	Gammaproteobacteria	Alteromonadales	Alteromonadaceae	Cellvibrio
ASV539	6.31621	-0.27148	0.542059	-0.500832	0.61649	0.699381	NS	ASV539|[Roseiflexales]	Chloroflexi	Chloroflexi	[Roseiflexales]
ASV524	5.14206	-0.293316	0.58614	-0.500419	0.61678	0.699381	NS	ASV524|Devosia	Proteobacteria	Alphaproteobacteria	Rhizobiales	Hyphomicrobiaceae	Devosia
ASV724	2.89265	-0.272033	0.544803	-0.499324	0.617551	0.69974	NS	ASV724|Acidobacteria-5	Acidobacteria	Acidobacteria-5
ASV1491	38.1801	-0.141772	0.285237	-0.497031	0.619167	0.701056	NS	ASV1491|SC-I-84	Proteobacteria	Betaproteobacteria	SC-I-84
ASV1154	1.45784	0.229488	0.46358	0.495034	0.620576	0.702098	NS	ASV1154|Comamonadaceae	Proteobacteria	Betaproteobacteria	Burkholderiales	Comamonadaceae
ASV64	47.6464	-0.184017	0.372516	-0.493983	0.621318	0.702098	NS	ASV64|Burkholderiales	Proteobacteria	Betaproteobacteria	Burkholderiales
ASV198	10.7575	-0.267767	0.542269	-0.49379	0.621454	0.702098	NS	ASV198|Balneimonas	Proteobacteria	Alphaproteobacteria	Rhizobiales	Bradyrhizobiaceae	Balneimonas
ASV1032	1.69835	-0.22717	0.461814	-0.491908	0.622785	0.703085	NS	ASV1032|AKIW874	Actinobacteria	Acidimicrobiia	Acidimicrobiales	AKIW874
ASV617	12.8197	-0.326202	0.666787	-0.489215	0.62469	0.704719	NS	ASV617|Bacillus	Firmicutes	Bacilli	Bacillales	Bacillaceae	Bacillus
ASV1297	1.81088	0.231576	0.474806	0.487727	0.625743	0.705392	NS	ASV1297|Pedomicrobium	Proteobacteria	Alphaproteobacteria	Rhizobiales	Hyphomicrobiaceae	Pedomicrobium
ASV351	48.0424	-0.135616	0.280205	-0.48399	0.628393	0.70786	NS	ASV351|Devosia	Proteobacteria	Alphaproteobacteria	Rhizobiales	Hyphomicrobiaceae	Devosia
ASV1542	7.03771	0.316666	0.655323	0.483222	0.628938	0.707957	NS	ASV1542|Cytophagaceae	Bacteroidetes	Cytophagia	Cytophagales	Cytophagaceae
ASV260	10.3924	0.243721	0.507041	0.480673	0.630749	0.709478	NS	ASV260|Bacteriovoracaceae	Proteobacteria	Deltaproteobacteria	Bdellovibrionales	Bacteriovoracaceae
ASV515	2.66145	0.241927	0.518092	0.466958	0.64053	0.719953	NS	ASV515|Oscillochloris	Chloroflexi	Chloroflexi	Chloroflexales	Oscillochloridaceae	Oscillochloris
ASV1200	1.60392	-0.207229	0.444606	-0.466094	0.641148	0.720123	NS	ASV1200|Ellin6513	Acidobacteria	DA052	Ellin6513
ASV865	10.5974	-0.294228	0.6377	-0.461389	0.644519	0.723383	NS	ASV865|Cytophagaceae	Bacteroidetes	Cytophagia	Cytophagales	Cytophagaceae
ASV1343	1.69063	-0.217239	0.472566	-0.4597	0.645731	0.724215	NS	ASV1343|Saprospiraceae	Bacteroidetes	[Saprospirae]	[Saprospirales]	Saprospiraceae
ASV1242	2.13734	-0.228407	0.498091	-0.458565	0.646547	0.724603	NS	ASV1242|Kaistobacter	Proteobacteria	Alphaproteobacteria	Sphingomonadales	Sphingomonadaceae	Kaistobacter
ASV574	60.5464	0.299752	0.666898	0.449472	0.653091	0.730882	NS	ASV574|Massilia	Proteobacteria	Betaproteobacteria	Burkholderiales	Oxalobacteraceae	Massilia	niastensis
ASV344	2.97126	-0.247913	0.551577	-0.449462	0.653098	0.730882	NS	ASV344|Clostridium	Firmicutes	Clostridia	Clostridiales	Clostridiaceae	Clostridium	neonatale
ASV705	2.21725	0.208154	0.465061	0.447584	0.654454	0.731867	NS	ASV705|Polyangiaceae	Proteobacteria	Deltaproteobacteria	Myxococcales	Polyangiaceae
ASV953	28.2647	-0.177694	0.400097	-0.444126	0.656951	0.733921	NS	ASV953|Kribbella	Actinobacteria	Actinobacteria	Actinomycetales	Nocardioidaceae	Kribbella
ASV89	26.0915	-0.203131	0.457788	-0.443723	0.657243	0.733921	NS	ASV89|Solirubrobacterales	Actinobacteria	Thermoleophilia	Solirubrobacterales
ASV719	40.1528	0.258694	0.590881	0.43781	0.661524	0.738065	NS	ASV719|Agromyces	Actinobacteria	Actinobacteria	Actinomycetales	Microbacteriaceae	Agromyces
ASV155	2.57201	0.219594	0.502186	0.437275	0.661912	0.738065	NS	ASV155|Kibdelosporangium	Actinobacteria	Actinobacteria	Actinomycetales	Actinosynnemataceae	Kibdelosporangium
ASV684	2.07059	0.201516	0.464417	0.433912	0.664352	0.740251	NS	ASV684|OM27	Proteobacteria	Deltaproteobacteria	Myxococcales	OM27
ASV883	66.614	0.115583	0.274205	0.42152	0.673376	0.749763	NS	ASV883|Devosia	Proteobacteria	Alphaproteobacteria	Rhizobiales	Hyphomicrobiaceae	Devosia
ASV431	1.86986	-0.188918	0.450005	-0.419813	0.674622	0.750608	NS	ASV431|Sphingobacteriales	Bacteroidetes	Sphingobacteriia	Sphingobacteriales
ASV886	4.73447	0.213727	0.510726	0.418477	0.675598	0.751152	NS	ASV886|Oscillochloris	Chloroflexi	Chloroflexi	Chloroflexales	Oscillochloridaceae	Oscillochloris
ASV31	20.1956	-0.223276	0.540615	-0.413004	0.679604	0.755061	NS	ASV31|Devosia	Proteobacteria	Alphaproteobacteria	Rhizobiales	Hyphomicrobiaceae	Devosia
ASV49	8.37542	-0.221922	0.539506	-0.411343	0.680821	0.755869	NS	ASV49|Catellatospora	Actinobacteria	Actinobacteria	Actinomycetales	Micromonosporaceae	Catellatospora
ASV585	2.05914	-0.181409	0.447798	-0.405114	0.685394	0.760397	NS	ASV585|[Kouleothrixaceae]	Chloroflexi	Chloroflexi	[Roseiflexales]	[Kouleothrixaceae]
ASV721	15.6361	-0.242643	0.607878	-0.399163	0.689773	0.764247	NS	ASV721|Micromonosporaceae	Actinobacteria	Actinobacteria	Actinomycetales	Micromonosporaceae
ASV1224	2.82729	-0.193903	0.485911	-0.399051	0.689855	0.764247	NS	ASV1224|Mycobacterium	Actinobacteria	Actinobacteria	Actinomycetales	Mycobacteriaceae	Mycobacterium
ASV247	1.85689	0.184821	0.465181	0.397309	0.69114	0.76512	NS	ASV247|Lentzea	Actinobacteria	Actinobacteria	Actinomycetales	Actinosynnemataceae	Lentzea
ASV1380	2.62673	-0.202475	0.512445	-0.395115	0.692758	0.766361	NS	ASV1380|Gemmatimonadetes	Gemmatimonadetes	Gemmatimonadetes
ASV182	6.64576	-0.215793	0.55946	-0.385717	0.699706	0.773019	NS	ASV182|Microbacteriaceae	Actinobacteria	Actinobacteria	Actinomycetales	Microbacteriaceae
ASV453	14.3303	-0.236853	0.614219	-0.385617	0.699781	0.773019	NS	ASV453|Mycoplana	Proteobacteria	Alphaproteobacteria	Caulobacterales	Caulobacteraceae	Mycoplana
ASV982	6.68425	-0.190096	0.49425	-0.384615	0.700523	0.773258	NS	ASV982|[Pedosphaerales]	Verrucomicrobia	[Pedosphaerae]	[Pedosphaerales]
ASV1239	24.3058	-0.22533	0.587712	-0.383402	0.701422	0.773258	NS	ASV1239|Dechloromonas	Proteobacteria	Betaproteobacteria	Rhodocyclales	Rhodocyclaceae	Dechloromonas
ASV801	72.9713	-0.121425	0.316792	-0.383294	0.701502	0.773258	NS	ASV801|Mesorhizobium	Proteobacteria	Alphaproteobacteria	Rhizobiales	Phyllobacteriaceae	Mesorhizobium
ASV387	19.8372	-0.209439	0.562205	-0.372532	0.709497	0.781436	NS	ASV387|Geodermatophilaceae	Actinobacteria	Actinobacteria	Actinomycetales	Geodermatophilaceae
ASV1289	1.9512	0.175589	0.472315	0.371763	0.71007	0.781436	NS	ASV1289|Glycomyces	Actinobacteria	Actinobacteria	Actinomycetales	Glycomycetaceae	Glycomyces	harbinensis
ASV796	8.86172	-0.259259	0.698319	-0.371262	0.710442	0.781436	NS	ASV796|Enterobacter	Proteobacteria	Gammaproteobacteria	Enterobacteriales	Enterobacteriaceae	Enterobacter
ASV1010	1.59668	0.16223	0.439344	0.369255	0.711937	0.782522	NS	ASV1010|RB41	Acidobacteria	[Chloracidobacteria]	RB41
ASV1050	2.36829	-0.174392	0.482566	-0.361385	0.717811	0.788004	NS	ASV1050|Gaiellaceae	Actinobacteria	Thermoleophilia	Gaiellales	Gaiellaceae
ASV229	3.86933	-0.168577	0.46671	-0.361203	0.717948	0.788004	NS	ASV229|Phycisphaerales	Planctomycetes	Phycisphaerae	Phycisphaerales
ASV841	21.6591	-0.183353	0.514012	-0.35671	0.721309	0.791129	NS	ASV841|Sinobacteraceae	Proteobacteria	Gammaproteobacteria	Xanthomonadales	Sinobacteraceae
ASV738	19.0998	-0.269427	0.759059	-0.354949	0.722628	0.792013	NS	ASV738|Mycobacterium	Actinobacteria	Actinobacteria	Actinomycetales	Mycobacteriaceae	Mycobacterium
ASV1147	25.0679	0.272162	0.788512	0.345159	0.729975	0.799496	NS	ASV1147|Oxalobacteraceae	Proteobacteria	Betaproteobacteria	Burkholderiales	Oxalobacteraceae
ASV1086	2.8245	-0.163775	0.475549	-0.344392	0.730552	0.79956	NS	ASV1086|Plesiocystis	Proteobacteria	Deltaproteobacteria	Myxococcales	Nannocystaceae	Plesiocystis
ASV1546	22.7577	-0.220678	0.642611	-0.343409	0.731291	0.799801	NS	ASV1546|0319-7L14	Actinobacteria	MB-A2-108	0319-7L14
ASV717	5.43455	-0.22507	0.657128	-0.342507	0.73197	0.799975	NS	ASV717|Klebsiella	Proteobacteria	Gammaproteobacteria	Enterobacteriales	Enterobacteriaceae	Klebsiella
ASV331	2.4994	-0.172842	0.507576	-0.340524	0.733462	0.801038	NS	ASV331|Chthoniobacter	Verrucomicrobia	[Spartobacteria]	[Chthoniobacterales]	[Chthoniobacteraceae]	Chthoniobacter
ASV864	3.78662	0.207453	0.612367	0.338772	0.734782	0.801911	NS	ASV864|Arthrobacter	Actinobacteria	Actinobacteria	Actinomycetales	Micrococcaceae	Arthrobacter	globiformis
ASV793	11.836	-0.221085	0.658635	-0.335671	0.737119	0.803893	NS	ASV793|Rhodoplanes	Proteobacteria	Alphaproteobacteria	Rhizobiales	Hyphomicrobiaceae	Rhodoplanes
ASV646	2.37582	0.167592	0.500387	0.334925	0.737681	0.803937	NS	ASV646|CandidatusKoribacter	Acidobacteria	Acidobacteriia	Acidobacteriales	Koribacteraceae	CandidatusKoribacter
ASV527	6.37602	0.172572	0.529639	0.32583	0.744553	0.810852	NS	ASV527|Geodermatophilaceae	Actinobacteria	Actinobacteria	Actinomycetales	Geodermatophilaceae
ASV833	2.90334	-0.142073	0.437006	-0.325106	0.745101	0.810876	NS	ASV833|Microbacteriaceae	Actinobacteria	Actinobacteria	Actinomycetales	Microbacteriaceae
ASV1561	6.5449	0.201833	0.625265	0.322796	0.74685	0.812205	NS	ASV1561|[Roseiflexales]	Chloroflexi	Chloroflexi	[Roseiflexales]
ASV599	1.63072	-0.148872	0.46228	-0.322039	0.747423	0.812256	NS	ASV599|Nitrospiraceae	Nitrospirae	Nitrospira	Nitrospirales	Nitrospiraceae
ASV354	1.91422	-0.149989	0.468092	-0.320427	0.748645	0.81301	NS	ASV354|Nocardioidaceae	Actinobacteria	Actinobacteria	Actinomycetales	Nocardioidaceae
ASV824	1.49256	-0.139996	0.450432	-0.310805	0.755949	0.819818	NS	ASV824|Actinocorallia	Actinobacteria	Actinobacteria	Actinomycetales	Thermomonosporaceae	Actinocorallia
ASV305	1.61324	-0.143129	0.460567	-0.310767	0.755978	0.819818	NS	ASV305|Anaerolineae	Chloroflexi	Anaerolineae
ASV944	7.94546	-0.141186	0.455828	-0.309735	0.756762	0.820092	NS	ASV944|Rhodospirillaceae	Proteobacteria	Alphaproteobacteria	Rhodospirillales	Rhodospirillaceae
ASV507	2.77649	0.159404	0.522911	0.304839	0.760489	0.823551	NS	ASV507|Xanthomonadaceae	Proteobacteria	Gammaproteobacteria	Xanthomonadales	Xanthomonadaceae
ASV1096	1.96566	0.135637	0.453158	0.299316	0.764699	0.827529	NS	ASV1096|Cytophagaceae	Bacteroidetes	Cytophagia	Cytophagales	Cytophagaceae
ASV1429	10.7392	-0.174802	0.587013	-0.297782	0.765869	0.828214	NS	ASV1429|Arthrobacter	Actinobacteria	Actinobacteria	Actinomycetales	Micrococcaceae	Arthrobacter	sulfonivorans
ASV1479	274.459	0.0505712	0.171377	0.295088	0.767927	0.829856	NS	ASV1479|Rhizobium	Proteobacteria	Alphaproteobacteria	Rhizobiales	Rhizobiaceae	Rhizobium	giardinii
ASV1497	1.40732	0.134309	0.465202	0.288712	0.772802	0.833917	NS	ASV1497|Actinoplanes	Actinobacteria	Actinobacteria	Actinomycetales	Micromonosporaceae	Actinoplanes
ASV619	11.4175	-0.182398	0.632531	-0.288362	0.773069	0.833917	NS	ASV619|[Roseiflexales]	Chloroflexi	Chloroflexi	[Roseiflexales]
ASV753	59.5031	0.0738118	0.256246	0.28805	0.773308	0.833917	NS	ASV753|Xanthomonadaceae	Proteobacteria	Gammaproteobacteria	Xanthomonadales	Xanthomonadaceae
ASV844	13.7023	-0.173535	0.606359	-0.286192	0.774731	0.834373	NS	ASV844|Sphingomonas	Proteobacteria	Alphaproteobacteria	Sphingomonadales	Sphingomonadaceae	Sphingomonas
ASV755	2.79718	0.145661	0.509713	0.28577	0.775054	0.834373	NS	ASV755|Myxococcales	Proteobacteria	Deltaproteobacteria	Myxococcales
ASV1530	5.35185	0.17173	0.602701	0.284933	0.775695	0.834373	NS	ASV1530|Ellin515	Verrucomicrobia	[Pedosphaerae]	[Pedosphaerales]	Ellin515
ASV1088	25.7681	0.109941	0.386202	0.284671	0.775896	0.834373	NS	ASV1088|Lysobacter	Proteobacteria	Gammaproteobacteria	Xanthomonadales	Xanthomonadaceae	Lysobacter
ASV1310	16.2699	-0.16198	0.583698	-0.277506	0.781391	0.839187	NS	ASV1310|[Kouleothrixaceae]	Chloroflexi	Chloroflexi	[Roseiflexales]	[Kouleothrixaceae]
ASV1473	1.45876	0.124796	0.449853	0.277414	0.781462	0.839187	NS	ASV1473|Rhizobiales	Proteobacteria	Alphaproteobacteria	Rhizobiales
ASV1223	5.27109	-0.172624	0.634302	-0.272148	0.785508	0.842543	NS	ASV1223|Nocardioidaceae	Actinobacteria	Actinobacteria	Actinomycetales	Nocardioidaceae
ASV233	3.02836	-0.143903	0.529205	-0.271923	0.785681	0.842543	NS	ASV233|Mycobacterium	Actinobacteria	Actinobacteria	Actinomycetales	Mycobacteriaceae	Mycobacterium
ASV1352	8.15167	-0.167959	0.629693	-0.266731	0.789676	0.846219	NS	ASV1352|Mesorhizobium	Proteobacteria	Alphaproteobacteria	Rhizobiales	Phyllobacteriaceae	Mesorhizobium
ASV1480	2.59033	-0.138918	0.522169	-0.266041	0.790207	0.846219	NS	ASV1480|Gaiellaceae	Actinobacteria	Thermoleophilia	Gaiellales	Gaiellaceae
ASV1007	6.92828	0.153613	0.580031	0.264836	0.791135	0.846625	NS	ASV1007|Cellulomonas	Actinobacteria	Actinobacteria	Actinomycetales	Cellulomonadaceae	Cellulomonas
ASV716	8.05397	0.172263	0.658033	0.261785	0.793487	0.848552	NS	ASV716|Catellatospora	Actinobacteria	Actinobacteria	Actinomycetales	Micromonosporaceae	Catellatospora
ASV200	9.42119	-0.144795	0.571151	-0.253515	0.79987	0.854785	NS	ASV200|Hyphomicrobiaceae	Proteobacteria	Alphaproteobacteria	Rhizobiales	Hyphomicrobiaceae
ASV168	5.92408	0.156177	0.627209	0.249003	0.803359	0.857918	NS	ASV168|Blastococcus	Actinobacteria	Actinobacteria	Actinomycetales	Geodermatophilaceae	Blastococcus
ASV610	3.20752	-0.126885	0.514438	-0.246648	0.805181	0.859268	NS	ASV610|FFCH7168	Chloroflexi	Chloroflexi	Chloroflexales	FFCH7168
ASV1564	2.33737	-0.120461	0.494087	-0.243805	0.807382	0.861021	NS	ASV1564|Cytophagaceae	Bacteroidetes	Cytophagia	Cytophagales	Cytophagaceae
ASV923	3.43442	-0.136088	0.581219	-0.234143	0.814874	0.86841	NS	ASV923|Clostridium	Firmicutes	Clostridia	Clostridiales	Clostridiaceae	Clostridium
ASV1112	3.34627	-0.127586	0.556884	-0.229108	0.818785	0.871975	NS	ASV1112|Exiguobacterium	Firmicutes	Bacilli	Bacillales	[Exiguobacteraceae]	Exiguobacterium
ASV1247	2.86421	0.116297	0.519335	0.223934	0.822809	0.874931	NS	ASV1247|Paenibacillus	Firmicutes	Bacilli	Bacillales	Paenibacillaceae	Paenibacillus
ASV434	42.5286	0.0963767	0.431003	0.22361	0.82306	0.874931	NS	ASV434|Kaistobacter	Proteobacteria	Alphaproteobacteria	Sphingomonadales	Sphingomonadaceae	Kaistobacter
ASV975	37.0366	0.123404	0.552518	0.223349	0.823264	0.874931	NS	ASV975|Cupriavidus	Proteobacteria	Betaproteobacteria	Burkholderiales	Oxalobacteraceae	Cupriavidus
ASV1486	2.95494	0.11552	0.524371	0.220301	0.825636	0.876847	NS	ASV1486|[Roseiflexales]	Chloroflexi	Chloroflexi	[Roseiflexales]
ASV497	14.2351	-0.111209	0.513635	-0.216513	0.828588	0.879376	NS	ASV497|Xanthomonadaceae	Proteobacteria	Gammaproteobacteria	Xanthomonadales	Xanthomonadaceae
ASV1172	7.87177	0.134587	0.625073	0.215314	0.829523	0.879762	NS	ASV1172|Actinomycetales	Actinobacteria	Actinobacteria	Actinomycetales
ASV653	1.48106	-0.101265	0.472974	-0.214102	0.830467	0.880158	NS	ASV653|Actinoplanes	Actinobacteria	Actinobacteria	Actinomycetales	Micromonosporaceae	Actinoplanes
ASV757	7.64662	0.136746	0.663066	0.206233	0.836609	0.885243	NS	ASV757|Streptomyces	Actinobacteria	Actinobacteria	Actinomycetales	Streptomycetaceae	Streptomyces	mirabilis
ASV1395	7.95459	0.132844	0.645093	0.205931	0.836845	0.885243	NS	ASV1395|Sphingopyxis	Proteobacteria	Alphaproteobacteria	Sphingomonadales	Sphingomonadaceae	Sphingopyxis
ASV993	5.32767	-0.131906	0.641104	-0.205748	0.836988	0.885243	NS	ASV993|Janthinobacterium	Proteobacteria	Betaproteobacteria	Burkholderiales	Oxalobacteraceae	Janthinobacterium
ASV59	1.69509	-0.0920833	0.452628	-0.203441	0.83879	0.88654	NS	ASV59|Cytophagaceae	Bacteroidetes	Cytophagia	Cytophagales	Cytophagaceae
ASV362	6.77211	0.109612	0.55378	0.197933	0.843097	0.890262	NS	ASV362|[Kouleothrixaceae]	Chloroflexi	Chloroflexi	[Roseiflexales]	[Kouleothrixaceae]
ASV50	3.78668	-0.111023	0.564058	-0.19683	0.843961	0.890262	NS	ASV50|Ellin515	Verrucomicrobia	[Pedosphaerae]	[Pedosphaerales]	Ellin515
ASV694	5.0107	-0.123588	0.631734	-0.195633	0.844898	0.890262	NS	ASV694|Gemm-1	Gemmatimonadetes	Gemm-1
ASV326	3.13967	-0.098003	0.501871	-0.195275	0.845178	0.890262	NS	ASV326|[Kouleothrixaceae]	Chloroflexi	Chloroflexi	[Roseiflexales]	[Kouleothrixaceae]
ASV1322	2.32838	0.0939912	0.485053	0.193775	0.846352	0.890262	NS	ASV1322|SHA-26	Chloroflexi	SHA-26
ASV1381	2.57494	-0.0927744	0.480047	-0.193261	0.846755	0.890262	NS	ASV1381|Plesiocystis	Proteobacteria	Deltaproteobacteria	Myxococcales	Nannocystaceae	Plesiocystis
ASV405	8.56969	-0.106319	0.55065	-0.193079	0.846897	0.890262	NS	ASV405|Ellin517	Verrucomicrobia	[Pedosphaerae]	[Pedosphaerales]	Ellin517
ASV88	4.0121	-0.111183	0.575982	-0.193033	0.846934	0.890262	NS	ASV88|DS-18	Acidobacteria	iii1-8	DS-18
ASV1499	1.50367	0.0862855	0.454143	0.189996	0.849312	0.891584	NS	ASV1499|Sphingomonas	Proteobacteria	Alphaproteobacteria	Sphingomonadales	Sphingomonadaceae	Sphingomonas
ASV668	3.54898	0.104147	0.548284	0.189951	0.849348	0.891584	NS	ASV668|Rhizobium	Proteobacteria	Alphaproteobacteria	Rhizobiales	Rhizobiaceae	Rhizobium
ASV1288	11.2576	-0.119716	0.645059	-0.18559	0.852767	0.894563	NS	ASV1288|258ds10	Fibrobacteres	Fibrobacteria	258ds10
ASV230	1.78909	0.0840528	0.456637	0.184069	0.853959	0.895205	NS	ASV230|Bdellovibrio	Proteobacteria	Deltaproteobacteria	Bdellovibrionales	Bdellovibrionaceae	Bdellovibrio	bacteriovorus
ASV533	5.64372	0.113295	0.633631	0.178803	0.858092	0.898926	NS	ASV533|Bacillus	Firmicutes	Bacilli	Bacillales	Bacillaceae	Bacillus	fumarioli
ASV1042	51.0446	0.06937	0.408393	0.169861	0.86512	0.905231	NS	ASV1042|Nocardioides	Actinobacteria	Actinobacteria	Actinomycetales	Nocardioidaceae	Nocardioides
ASV304	1.99827	0.0806267	0.475253	0.16965	0.865285	0.905231	NS	ASV304|Gaiellaceae	Actinobacteria	Thermoleophilia	Gaiellales	Gaiellaceae
ASV860	3.98882	-0.0776491	0.46277	-0.167792	0.866747	0.905633	NS	ASV860|S085	Chloroflexi	S085
ASV353	3.66391	0.0923094	0.552955	0.166938	0.867418	0.905633	NS	ASV353|258ds10	Fibrobacteres	Fibrobacteria	258ds10
ASV1195	2.19059	0.080966	0.48506	0.16692	0.867433	0.905633	NS	ASV1195|Nakamurellaceae	Actinobacteria	Actinobacteria	Actinomycetales	Nakamurellaceae
ASV747	2.75547	0.082473	0.50559	0.163122	0.870422	0.908034	NS	ASV747|Nevskia	Proteobacteria	Gammaproteobacteria	Xanthomonadales	Sinobacteraceae	Nevskia	ramosa
ASV458	1.56849	0.0783087	0.481895	0.162502	0.870911	0.908034	NS	ASV458|Burkholderiaceae	Proteobacteria	Betaproteobacteria	Burkholderiales	Burkholderiaceae
ASV321	6.22863	-0.101269	0.636661	-0.159062	0.87362	0.909767	NS	ASV321|Telluria	Proteobacteria	Betaproteobacteria	Burkholderiales	Oxalobacteraceae	Telluria	mixta
ASV1483	3.64057	-0.0878043	0.552603	-0.158892	0.873754	0.909767	NS	ASV1483|Dolo_23	Chloroflexi	TK10	AKYG885	Dolo_23
ASV1080	68.7382	-0.0446721	0.284933	-0.156781	0.875418	0.910883	NS	ASV1080|Devosia	Proteobacteria	Alphaproteobacteria	Rhizobiales	Hyphomicrobiaceae	Devosia
ASV998	2.35234	-0.0772468	0.504492	-0.153118	0.878305	0.912959	NS	ASV998|Zoogloea	Proteobacteria	Betaproteobacteria	Rhodocyclales	Rhodocyclaceae	Zoogloea
ASV504	1.43436	0.0714361	0.467674	0.152748	0.878597	0.912959	NS	ASV504|Delftia	Proteobacteria	Betaproteobacteria	Burkholderiales	Comamonadaceae	Delftia
ASV687	1.71394	-0.0670075	0.460428	-0.145533	0.88429	0.918255	NS	ASV687|Planctomycetes	Planctomycetes
ASV239	6.31429	0.0825371	0.581102	0.142035	0.887052	0.920503	NS	ASV239|[Roseiflexales]	Chloroflexi	Chloroflexi	[Roseiflexales]
ASV780	14.9142	0.0853585	0.611891	0.1395	0.889055	0.921961	NS	ASV780|Polyangiaceae	Proteobacteria	Deltaproteobacteria	Myxococcales	Polyangiaceae
ASV535	13.2857	-0.08943	0.654281	-0.136684	0.89128	0.923647	NS	ASV535|Arthrobacter	Actinobacteria	Actinobacteria	Actinomycetales	Micrococcaceae	Arthrobacter
ASV1130	77.039	-0.050535	0.375506	-0.134578	0.892945	0.924042	NS	ASV1130|Phenylobacterium	Proteobacteria	Alphaproteobacteria	Caulobacterales	Caulobacteraceae	Phenylobacterium
ASV1036	369.515	-0.0250648	0.186285	-0.134551	0.892967	0.924042	NS	ASV1036|Arthrobacter	Actinobacteria	Actinobacteria	Actinomycetales	Micrococcaceae	Arthrobacter	globiformis
ASV1453	3.22961	-0.0722413	0.539409	-0.133927	0.89346	0.924042	NS	ASV1453|Lentzea	Actinobacteria	Actinobacteria	Actinomycetales	Actinosynnemataceae	Lentzea
ASV781	127.264	-0.0319049	0.240699	-0.132551	0.894548	0.924547	NS	ASV781|Rhizobium	Proteobacteria	Alphaproteobacteria	Rhizobiales	Rhizobiaceae	Rhizobium
ASV203	18.3837	-0.10596	0.812175	-0.130465	0.896199	0.925632	NS	ASV203|Acidovorax	Proteobacteria	Betaproteobacteria	Burkholderiales	Comamonadaceae	Acidovorax
ASV79	1.55416	0.0581736	0.470989	0.123514	0.9017	0.93069	NS	ASV79|Zoogloea	Proteobacteria	Betaproteobacteria	Rhodocyclales	Rhodocyclaceae	Zoogloea
ASV1339	72.6935	0.0363257	0.319435	0.113719	0.909461	0.938072	NS	ASV1339|Acidovorax	Proteobacteria	Betaproteobacteria	Burkholderiales	Comamonadaceae	Acidovorax
ASV126	69.5862	0.0269754	0.244196	0.110466	0.91204	0.939727	NS	ASV126|Devosia	Proteobacteria	Alphaproteobacteria	Rhizobiales	Hyphomicrobiaceae	Devosia
ASV193	10.056	-0.0604784	0.549022	-0.110156	0.912285	0.939727	NS	ASV193|Ramlibacter	Proteobacteria	Betaproteobacteria	Burkholderiales	Comamonadaceae	Ramlibacter
ASV1251	3.50602	-0.0629097	0.580653	-0.108343	0.913724	0.940499	NS	ASV1251|Pseudonocardia	Actinobacteria	Actinobacteria	Actinomycetales	Pseudonocardiaceae	Pseudonocardia
ASV162	1.97278	-0.0520687	0.483582	-0.107673	0.914255	0.940499	NS	ASV162|Shinella	Proteobacteria	Alphaproteobacteria	Rhizobiales	Rhizobiaceae	Shinella	granuli
ASV142	1.36743	0.0469108	0.452348	0.103705	0.917404	0.942726	NS	ASV142|Actinoplanes	Actinobacteria	Actinobacteria	Actinomycetales	Micromonosporaceae	Actinoplanes
ASV857	1.48627	0.0478241	0.462503	0.103403	0.917643	0.942726	NS	ASV857|I025	TM7	TM7-3	I025
ASV1388	35.8497	-0.0436755	0.440973	-0.0990435	0.921104	0.94565	NS	ASV1388|Methylibium	Proteobacteria	Betaproteobacteria	Burkholderiales	Comamonadaceae	Methylibium	petroleiphilum
ASV322	20.7706	0.0587748	0.610292	0.096306	0.923278	0.947251	NS	ASV322|Nocardioides	Actinobacteria	Actinobacteria	Actinomycetales	Nocardioidaceae	Nocardioides
ASV725	1.45769	-0.0420119	0.448822	-0.0936049	0.925423	0.94882	NS	ASV725|Streptomyces	Actinobacteria	Actinobacteria	Actinomycetales	Streptomycetaceae	Streptomyces
ASV1068	2.96157	-0.04876	0.536102	-0.0909528	0.92753	0.949905	NS	ASV1068|Rhodospirillaceae	Proteobacteria	Alphaproteobacteria	Rhodospirillales	Rhodospirillaceae
ASV1543	6.23263	-0.0508032	0.559994	-0.0907209	0.927714	0.949905	NS	ASV1543|C111	Actinobacteria	Acidimicrobiia	Acidimicrobiales	C111
ASV1311	3.15672	-0.0483922	0.545485	-0.0887141	0.929309	0.950907	NS	ASV1311|Gaiellaceae	Actinobacteria	Thermoleophilia	Gaiellales	Gaiellaceae
ASV1203	2.45076	0.0437097	0.512248	0.0853291	0.932	0.952837	NS	ASV1203|Acidimicrobiales	Actinobacteria	Acidimicrobiia	Acidimicrobiales
ASV13	13.5103	-0.0372386	0.43921	-0.0847854	0.932432	0.952837	NS	ASV13|Phyllobacterium	Proteobacteria	Alphaproteobacteria	Rhizobiales	Phyllobacteriaceae	Phyllobacterium
ASV1019	2.69176	-0.0402472	0.481995	-0.0835012	0.933453	0.953248	NS	ASV1019|211ds20	Proteobacteria	Gammaproteobacteria	Alteromonadales	211ds20
ASV264	2.67037	-0.0374886	0.558825	-0.0670847	0.946514	0.965946	NS	ASV264|Actinomycetales	Actinobacteria	Actinobacteria	Actinomycetales
ASV889	4.46168	-0.0359093	0.541686	-0.0662917	0.947146	0.965951	NS	ASV889|Pseudonocardiaceae	Actinobacteria	Actinobacteria	Actinomycetales	Pseudonocardiaceae
ASV593	3.98739	-0.0341445	0.535712	-0.0637367	0.94918	0.966927	NS	ASV593|Saprospiraceae	Bacteroidetes	[Saprospirae]	[Saprospirales]	Saprospiraceae
ASV1300	1.85465	0.0290857	0.457947	0.0635132	0.949358	0.966927	NS	ASV1300|Rhodospirillaceae	Proteobacteria	Alphaproteobacteria	Rhodospirillales	Rhodospirillaceae
ASV161	6.90848	-0.0278604	0.445098	-0.0625938	0.95009	0.967033	NS	ASV161|Oscillochloris	Chloroflexi	Chloroflexi	Chloroflexales	Oscillochloridaceae	Oscillochloris
ASV957	1.86637	0.0260214	0.45931	0.0566534	0.954821	0.970092	NS	ASV957|Pimelobacter	Actinobacteria	Actinobacteria	Actinomycetales	Nocardioidaceae	Pimelobacter
ASV688	6.72396	-0.0353332	0.627613	-0.0562978	0.955105	0.970092	NS	ASV688|Gemmatimonadetes	Gemmatimonadetes	Gemmatimonadetes
ASV1366	4.24316	0.0336677	0.605949	0.0555621	0.955691	0.970092	NS	ASV1366|Oxalobacteraceae	Proteobacteria	Betaproteobacteria	Burkholderiales	Oxalobacteraceae
ASV1029	1.57233	0.0265368	0.482178	0.0550352	0.95611	0.970092	NS	ASV1029|Cellulomonas	Actinobacteria	Actinobacteria	Actinomycetales	Cellulomonadaceae	Cellulomonas
ASV48	2.14805	-0.0268482	0.489315	-0.0548689	0.956243	0.970092	NS	ASV48|Alphaproteobacteria	Proteobacteria	Alphaproteobacteria
ASV1150	2.33534	-0.0277447	0.516859	-0.0536794	0.957191	0.970415	NS	ASV1150|Cellvibrio	Proteobacteria	Gammaproteobacteria	Alteromonadales	Alteromonadaceae	Cellvibrio
ASV1225	2.84409	-0.0260132	0.528352	-0.0492347	0.960732	0.973365	NS	ASV1225|Rhizobiales	Proteobacteria	Alphaproteobacteria	Rhizobiales
ASV709	1.57725	0.023371	0.482651	0.0484221	0.96138	0.973381	NS	ASV709|Legionellales	Proteobacteria	Gammaproteobacteria	Legionellales
ASV20	234.546	0.0115216	0.244543	0.0471149	0.962422	0.973796	NS	ASV20|Arthrobacter	Actinobacteria	Actinobacteria	Actinomycetales	Micrococcaceae	Arthrobacter	oryzae
ASV390	15.6578	-0.0300657	0.654229	-0.0459559	0.963345	0.974053	NS	ASV390|Agromyces	Actinobacteria	Actinobacteria	Actinomycetales	Microbacteriaceae	Agromyces
ASV87	3.21667	-0.0228376	0.505141	-0.0452104	0.96394	0.974053	NS	ASV87|Gaiellaceae	Actinobacteria	Thermoleophilia	Gaiellales	Gaiellaceae
ASV1276	1.52594	0.0194613	0.460958	0.0422192	0.966324	0.975823	NS	ASV1276|Labrys	Proteobacteria	Alphaproteobacteria	Rhizobiales	Xanthobacteraceae	Labrys
ASV1103	8.36936	-0.0142657	0.461671	-0.0309002	0.975349	0.984069	NS	ASV1103|Solibacterales	Acidobacteria	Solibacteres	Solibacterales
ASV508	2.58695	-0.0147389	0.492726	-0.029913	0.976136	0.984069	NS	ASV508|Ellin5290	Gemmatimonadetes	Gemmatimonadetes	Ellin5290
ASV345	1.46162	-0.0139129	0.470421	-0.0295754	0.976406	0.984069	NS	ASV345|Enterobacteriaceae	Proteobacteria	Gammaproteobacteria	Enterobacteriales	Enterobacteriaceae
ASV367	21.5805	0.0170437	0.624356	0.0272981	0.978222	0.985255	NS	ASV367|Bacillus	Firmicutes	Bacilli	Bacillales	Bacillaceae	Bacillus	fumarioli
ASV645	59.6134	0.00653369	0.281265	0.0232297	0.981467	0.987878	NS	ASV645|Ramlibacter	Proteobacteria	Betaproteobacteria	Burkholderiales	Comamonadaceae	Ramlibacter
ASV418	6.85074	-0.0128208	0.584704	-0.0219271	0.982506	0.988278	NS	ASV418|Nocardioidaceae	Actinobacteria	Actinobacteria	Actinomycetales	Nocardioidaceae
ASV270	14.7907	0.0103998	0.530397	0.0196075	0.984356	0.989493	NS	ASV270|[Roseiflexales]	Chloroflexi	Chloroflexi	[Roseiflexales]
ASV1129	2.1351	0.00919101	0.492104	0.018677	0.985099	0.989594	NS	ASV1129|Paenibacillus	Firmicutes	Bacilli	Bacillales	Paenibacillaceae	Paenibacillus	amylolyticus
ASV659	3.83327	-0.00885963	0.529971	-0.0167172	0.986662	0.990519	NS	ASV659|Myxococcus	Proteobacteria	Deltaproteobacteria	Myxococcales	Myxococcaceae	Myxococcus
ASV480	1.38106	0.00699801	0.449835	0.0155569	0.987588	0.990803	NS	ASV480|Lentzea	Actinobacteria	Actinobacteria	Actinomycetales	Actinosynnemataceae	Lentzea
ASV1159	7.62826	-0.00600452	0.5684	-0.0105639	0.991571	0.994152	NS	ASV1159|Aeromicrobium	Actinobacteria	Actinobacteria	Actinomycetales	Nocardioidaceae	Aeromicrobium
ASV253	6.22939	0.00466769	0.520669	0.00896479	0.992847	0.994784	NS	ASV253|Bifidobacteriales	Actinobacteria	Actinobacteria	Bifidobacteriales
ASV1524	1.52356	-0.00216307	0.452303	-0.00478234	0.996184	0.997479	NS	ASV1524|SC-I-84	Proteobacteria	Betaproteobacteria	SC-I-84
ASV842	1.61091	-0.000474922	0.441615	-0.00107542	0.999142	0.999364	NS	ASV842|TK10	Chloroflexi	TK10
ASV1347	3.11961	0.000445864	0.559545	0.000796833	0.999364	0.999364	NS	ASV1347|FFCH7168	Chloroflexi	Chloroflexi	Chloroflexales	FFCH7168

## Sheet: Table S5b
Table S5b The discriminating fungal amplicon sequence variants (ASVs) between control and inoculated groups in the rhizosphere fungal microbiota of all wheat varieties
ASV_ID	baseMean	log2FoldChange	lfcSE	stat	pvalue	padj	DCB	Label	Phylum	Class	Order	Family	Genus	Species
ASV711	37.8133	-5.76342	0.705078	-8.17416	2.98e-16	7.34e-14	Depleted	ASV711|Ceratobasidiaceae	Basidiomycota	Agaricomycetes	Cantharellales	Ceratobasidiaceae
ASV304	94.4254	-6.31331	0.879701	-7.17665	7.14e-13	7.54e-11	Depleted	ASV304|Conocybe	Basidiomycota	Agaricomycetes	Agaricales	Bolbitiaceae	Conocybe	Conocybe_apala
ASV426	53.0713	-5.86931	0.835592	-7.02413	2.15e-12	1.99e-10	Depleted	ASV426|Conocybe	Basidiomycota	Agaricomycetes	Agaricales	Bolbitiaceae	Conocybe	Conocybe_apala
ASV287	10.3204	-3.82101	0.674097	-5.66834	1.44e-08	5.61e-07	Depleted	ASV287|Auriculariales	Basidiomycota	Agaricomycetes	Auriculariales
ASV299	4.99456	-2.66232	0.61443	-4.333	1.47e-05	0.000181171	Depleted	ASV299|Ceratobasidiaceae	Basidiomycota	Agaricomycetes	Cantharellales	Ceratobasidiaceae
ASV22	19.3648	-2.90977	0.816934	-3.56182	0.000368298	0.00228716	Depleted	ASV22|Conocybe	Basidiomycota	Agaricomycetes	Agaricales	Bolbitiaceae	Conocybe	Conocybe_fuscimarginata
ASV475	58.0805	-2.0915	0.618334	-3.38248	0.000718348	0.00399142	Depleted	ASV475|Ceratobasidiaceae	Basidiomycota	Agaricomycetes	Cantharellales	Ceratobasidiaceae
ASV427	8.62568	-1.99733	0.606371	-3.29391	0.000988042	0.00514199	Depleted	ASV427|Rigidoporus	Basidiomycota	Agaricomycetes	Polyporales	Meripilaceae	Rigidoporus	unidentified
ASV655	163.463	-2.30122	0.700884	-3.28331	0.00102594	0.00526507	Depleted	ASV655|Stephanosporaceae	Basidiomycota	Agaricomycetes	Agaricales	Stephanosporaceae
ASV568	3.36783	-1.70038	0.534805	-3.17943	0.00147564	0.00712742	Depleted	ASV568|Agaricomycetes	Basidiomycota	Agaricomycetes
ASV585	8.19874	-1.98974	0.635508	-3.13094	0.0017425	0.00820196	Depleted	ASV585|Sebacinales	Basidiomycota	Agaricomycetes	Sebacinales	unidentified	unidentified	unidentified
ASV648	8.38377	-1.86175	0.603657	-3.08412	0.00204154	0.00948868	Depleted	ASV648|Entoloma	Basidiomycota	Agaricomycetes	Agaricales	Entolomataceae	Entoloma	unidentified
ASV519	2.70637	-1.56141	0.524817	-2.97515	0.00292844	0.0125094	Depleted	ASV519|Agaricomycetes	Basidiomycota	Agaricomycetes
ASV62	2.6422	-1.53733	0.525457	-2.92571	0.00343675	0.0144304	Depleted	ASV62|Lycoperdon	Basidiomycota	Agaricomycetes	Agaricales	Lycoperdaceae	Lycoperdon	Lycoperdon_pratense
ASV389	74.7475	-2.35789	0.811805	-2.90451	0.00367833	0.0149356	Depleted	ASV389|Ceratobasidium	Basidiomycota	Agaricomycetes	Cantharellales	Ceratobasidiaceae	Ceratobasidium	Ceratobasidium_ramicola
ASV39	2.4854	-1.38978	0.498538	-2.78771	0.00530819	0.0201167	Depleted	ASV39|Melanoleuca	Basidiomycota	Agaricomycetes	Agaricales	Tricholomataceae	Melanoleuca	unidentified
ASV92	2.61199	-1.49928	0.53933	-2.77989	0.00543766	0.0201931	Depleted	ASV92|Conocybe	Basidiomycota	Agaricomycetes	Agaricales	Bolbitiaceae	Conocybe	Conocybe_siennophylla
ASV601	54.6113	-2.19297	0.790827	-2.77301	0.00555397	0.0205219	Depleted	ASV601|Ceratobasidium	Basidiomycota	Agaricomycetes	Cantharellales	Ceratobasidiaceae	Ceratobasidium	unidentified
ASV199	3.83919	-1.59558	0.580287	-2.74964	0.00596602	0.0215068	Depleted	ASV199|Agaricomycetes	Basidiomycota	Agaricomycetes
ASV731	2.44597	-1.3706	0.50431	-2.71777	0.00657233	0.0229872	Depleted	ASV731|Agaricomycetes	Basidiomycota	Agaricomycetes
ASV593	5.37701	-1.69756	0.632016	-2.68595	0.00723243	0.0246302	Depleted	ASV593|Conocybe	Basidiomycota	Agaricomycetes	Agaricales	Bolbitiaceae	Conocybe
ASV60	2.71991	-1.30436	0.497343	-2.62265	0.00872495	0.0285298	Depleted	ASV60|Inocybe	Basidiomycota	Agaricomycetes	Agaricales	Inocybaceae	Inocybe	Inocybe_curvipes
ASV59	26.322	-1.68302	0.648072	-2.59697	0.00940508	0.0302189	Depleted	ASV59|Polyporales	Basidiomycota	Agaricomycetes	Polyporales
ASV666	2.39346	-1.32298	0.537573	-2.46103	0.0138539	0.0410588	Depleted	ASV666|Thanatephorus	Basidiomycota	Agaricomycetes	Cantharellales	Ceratobasidiaceae	Thanatephorus	Thanatephorus_cucumeris
ASV189	4.97668	-1.79261	0.588719	-3.04494	0.00232726	0.0106163	Depleted	ASV189|Archaeospora	Glomeromycota	Archaeosporomycetes	Archaeosporales	Archaeosporaceae	Archaeospora	Archaeospora_trappei
ASV732	4.33132	-2.41801	0.579873	-4.1699	3.05e-05	0.000326376	Depleted	ASV732|Cystobasidium	Basidiomycota	Cystobasidiomycetes	Cystobasidiales	Cystobasidiaceae	Cystobasidium	Cystobasidium_slooffiae
ASV370	12.1006	-4.1417	0.746561	-5.5477	2.89e-08	9.3e-07	Depleted	ASV370|Alternaria	Ascomycota	Dothideomycetes	Pleosporales	Pleosporaceae	Alternaria	Alternaria_eichhorniae
ASV296	8.22615	-3.46196	0.658746	-5.25538	1.48e-07	3.41e-06	Depleted	ASV296|Paraphoma	Ascomycota	Dothideomycetes	Pleosporales	Phaeosphaeriaceae	Paraphoma	unidentified
ASV211	9.19764	-3.63949	0.722849	-5.03492	4.78e-07	9.3e-06	Depleted	ASV211|Capnodiales	Ascomycota	Dothideomycetes	Capnodiales
ASV574	14.3879	-3.49984	0.748585	-4.67527	2.94e-06	4.5e-05	Depleted	ASV574|Curvularia	Ascomycota	Dothideomycetes	Pleosporales	Pleosporaceae	Curvularia
ASV543	3.47226	-2.03255	0.563404	-3.60762	0.000309018	0.00198578	Depleted	ASV543|Westerdykella	Ascomycota	Dothideomycetes	Pleosporales	Sporormiaceae	Westerdykella	unidentified
ASV538	4.56861	-2.06265	0.616034	-3.34827	0.000813186	0.00438645	Depleted	ASV538|Preussia	Ascomycota	Dothideomycetes	Pleosporales	Sporormiaceae	Preussia
ASV236	6.28075	-1.92312	0.601671	-3.19629	0.00139205	0.00676793	Depleted	ASV236|Neodevriesia	Ascomycota	Dothideomycetes	Capnodiales	Neodevriesiaceae	Neodevriesia
ASV459	10.3936	-1.48211	0.519717	-2.85176	0.00434779	0.0172743	Depleted	ASV459|Pleosporales	Ascomycota	Dothideomycetes	Pleosporales	unidentified	unidentified	unidentified
ASV565	4.73622	-1.6308	0.576053	-2.83099	0.0046404	0.0180487	Depleted	ASV565|Pleosporales	Ascomycota	Dothideomycetes	Pleosporales
ASV214	19.2427	-1.6473	0.597538	-2.75681	0.00583674	0.0212421	Depleted	ASV214|Acrocalymma	Ascomycota	Dothideomycetes	Pleosporales	Morosphaeriaceae	Acrocalymma
ASV55	5.73208	-1.51517	0.575176	-2.63427	0.00843187	0.027694	Depleted	ASV55|Pleosporales	Ascomycota	Dothideomycetes	Pleosporales
ASV615	2.42562	-1.36011	0.519508	-2.61807	0.00884277	0.0286614	Depleted	ASV615|Curvularia	Ascomycota	Dothideomycetes	Pleosporales	Pleosporaceae	Curvularia	Curvularia_verruculosa
ASV725	4.85169	-1.48225	0.60746	-2.44007	0.0146844	0.0428923	Depleted	ASV725|Pleosporales	Ascomycota	Dothideomycetes	Pleosporales	unidentified	unidentified	unidentified
ASV203	2.62263	-1.2373	0.511095	-2.42088	0.015483	0.0446951	Depleted	ASV203|Pleosporales	Ascomycota	Dothideomycetes	Pleosporales	unidentified	unidentified	unidentified
ASV460	11.9501	-4.0431	0.651523	-6.20562	5.45e-10	2.88e-08	Depleted	ASV460|Phialophora	Ascomycota	Eurotiomycetes	Chaetothyriales	Herpotrichiellaceae	Phialophora	Phialophora_cyclaminis
ASV620	9.44124	-2.39596	0.614867	-3.89671	9.75e-05	0.000847749	Depleted	ASV620|Arachnomyces	Ascomycota	Eurotiomycetes	Onygenales	Arachnomycetaceae	Arachnomyces	Arachnomyces_nodosetosus
ASV50	3.55709	-2.07721	0.549274	-3.78174	0.000155738	0.0011865	Depleted	ASV50|Trichomeriaceae	Ascomycota	Eurotiomycetes	Chaetothyriales	Trichomeriaceae
ASV457	3.77363	-1.5659	0.526777	-2.9726	0.0029529	0.0125414	Depleted	ASV457|Aphanoascus	Ascomycota	Eurotiomycetes	Onygenales	Onygenaceae	Aphanoascus	Aphanoascus_durus
ASV650	2.45696	-1.3661	0.52165	-2.6188	0.00882397	0.0286614	Depleted	ASV650|Knufia	Ascomycota	Eurotiomycetes	Chaetothyriales	Trichomeriaceae	Knufia
ASV606	3.22662	-1.2995	0.541302	-2.40069	0.0163643	0.0466919	Depleted	ASV606|Cyphellophora	Ascomycota	Eurotiomycetes	Chaetothyriales	Cyphellophoraceae	Cyphellophora	Cyphellophora_suttonii
ASV291	34.0659	-2.93469	0.725995	-4.0423	5.29e-05	0.000501468	Depleted	ASV291|Funneliformis	Glomeromycota	Glomeromycetes	Glomerales	Glomeraceae	Funneliformis	unidentified
ASV741	4.1366	-2.3348	0.603108	-3.87127	0.000108269	0.000919663	Depleted	ASV741|Rhizophagus	Glomeromycota	Glomeromycetes	Glomerales	Glomeraceae	Rhizophagus	Rhizophagus_fasciculatus
ASV254	4.45304	-2.15587	0.587398	-3.6702	0.00024236	0.00168966	Depleted	ASV254|Rhizophagus	Glomeromycota	Glomeromycetes	Glomerales	Glomeraceae	Rhizophagus	Rhizophagus_irregularis
ASV179	3.67047	-2.1301	0.601185	-3.54317	0.000395351	0.00241458	Depleted	ASV179|Funneliformis	Glomeromycota	Glomeromycetes	Glomerales	Glomeraceae	Funneliformis	unidentified
ASV10	37.6736	-2.20722	0.779566	-2.83135	0.00463526	0.0180487	Depleted	ASV10|Funneliformis	Glomeromycota	Glomeromycetes	Glomerales	Glomeraceae	Funneliformis	unidentified
ASV395	2.50432	-1.42718	0.538353	-2.65101	0.00802514	0.0264758	Depleted	ASV395|Claroideoglomus	Glomeromycota	Glomeromycetes	Glomerales	Claroideoglomeraceae	Claroideoglomus	Claroideoglomus_claroideum
ASV413	7.35501	-2.80109	0.567884	-4.93251	8.12e-07	1.5e-05	Depleted	ASV413|Ramicandelaber	Kickxellomycota	Kickxellomycetes	Kickxellales	Kickxellaceae	Ramicandelaber	Ramicandelaber_fabisporus
ASV635	3.37978	-1.97186	0.554296	-3.55742	0.000374517	0.0023064	Depleted	ASV635|Ramicandelaber	Kickxellomycota	Kickxellomycetes	Kickxellales	Kickxellaceae	Ramicandelaber	unidentified
ASV271	18.113	-3.5548	0.566499	-6.27503	3.5e-10	1.99e-08	Depleted	ASV271|Helotiales	Ascomycota	Leotiomycetes	Helotiales
ASV559	81.7575	-1.5333	0.423439	-3.62107	0.000293386	0.00192691	Depleted	ASV559|Pseudeurotium	Ascomycota	Leotiomycetes	Thelebolales	Pseudeurotiaceae	Pseudeurotium	Pseudeurotium_hygrophilum
ASV338	5.8078	-1.86845	0.538519	-3.46961	0.000521213	0.00303289	Depleted	ASV338|Neobulgaria	Ascomycota	Leotiomycetes	Helotiales	Leotiaceae	Neobulgaria
ASV539	40.7772	-1.84848	0.638413	-2.89543	0.00378644	0.0152906	Depleted	ASV539|Helotiales	Ascomycota	Leotiomycetes	Helotiales
ASV504	2.47681	-1.39575	0.508853	-2.74293	0.00608934	0.0216347	Depleted	ASV504|Helotiales	Ascomycota	Leotiomycetes	Helotiales
ASV402	1235.46	-2.5709	0.407887	-6.30297	2.92e-10	1.8e-08	Depleted	ASV402|Mortierella	Mortierellomycota	Mortierellomycetes	Mortierellales	Mortierellaceae	Mortierella	Mortierella_alpina
ASV105	1657.72	-1.88704	0.353442	-5.33903	9.34e-08	2.56e-06	Depleted	ASV105|Mortierella	Mortierellomycota	Mortierellomycetes	Mortierellales	Mortierellaceae	Mortierella	Mortierella_alpina
ASV368	191.365	-2.29041	0.443442	-5.16506	2.4e-07	5.07e-06	Depleted	ASV368|Mortierella	Mortierellomycota	Mortierellomycetes	Mortierellales	Mortierellaceae	Mortierella	Mortierella_alpina
ASV150	54.6321	-2.39149	0.544838	-4.38936	1.14e-05	0.00014686	Depleted	ASV150|Mortierella	Mortierellomycota	Mortierellomycetes	Mortierellales	Mortierellaceae	Mortierella	Mortierella_capitata
ASV141	191.819	-2.87329	0.677581	-4.24051	2.23e-05	0.000255552	Depleted	ASV141|Mortierella	Mortierellomycota	Mortierellomycetes	Mortierellales	Mortierellaceae	Mortierella	Mortierella_alpina
ASV9	8.21916	-2.69661	0.66534	-4.05298	5.06e-05	0.000485328	Depleted	ASV9|Mortierella	Mortierellomycota	Mortierellomycetes	Mortierellales	Mortierellaceae	Mortierella	Mortierella_alpina
ASV656	90.2965	-1.87985	0.488139	-3.85105	0.000117613	0.000976582	Depleted	ASV656|Mortierella	Mortierellomycota	Mortierellomycetes	Mortierellales	Mortierellaceae	Mortierella	Mortierella_alpina
ASV477	5.96109	-2.28401	0.630405	-3.62308	0.000291115	0.00192691	Depleted	ASV477|Mortierella	Mortierellomycota	Mortierellomycetes	Mortierellales	Mortierellaceae	Mortierella	Mortierella_exigua
ASV440	245.919	-2.39049	0.664293	-3.59854	0.000320011	0.00202127	Depleted	ASV440|Mortierella	Mortierellomycota	Mortierellomycetes	Mortierellales	Mortierellaceae	Mortierella	Mortierella_rishikesha
ASV118	21.0128	-4.89404	0.655276	-7.46868	8.1e-14	9.98e-12	Depleted	ASV118|Saksenaea	Mucoromycota	Mucoromycetes	Mucorales	Saksenaeaceae	Saksenaea	Saksenaea_trapezispora
ASV394	8.10407	-3.22485	0.611452	-5.27409	1.33e-07	3.4e-06	Depleted	ASV394|Olpidium	Olpidiomycota	Olpidiomycetes	Olpidiales	Olpidiaceae	Olpidium	Olpidium_brassicae
ASV633	2.74143	-1.59304	0.545364	-2.92105	0.00348851	0.0145326	Depleted	ASV633|Orbiliomycetes	Ascomycota	Orbiliomycetes
ASV81	16.4622	-4.5287	0.709629	-6.38178	1.75e-10	1.18e-08	Depleted	ASV81|Ascobolus	Ascomycota	Pezizomycetes	Pezizales	Ascobolaceae	Ascobolus	unidentified
ASV411	4.36358	-2.42867	0.61596	-3.94291	8.05e-05	0.000716729	Depleted	ASV411|Pyronemataceae	Ascomycota	Pezizomycetes	Pezizales	Pyronemataceae	unidentified	unidentified
ASV29	23.4996	-1.86526	0.689746	-2.70427	0.00684538	0.023639	Depleted	ASV29|Ascobolus	Ascomycota	Pezizomycetes	Pezizales	Ascobolaceae	Ascobolus	unidentified
ASV205	4.16728	-2.34765	0.607762	-3.86278	0.000112105	0.000941427	Depleted	ASV205|Rhizophlyctis	Chytridiomycota	Rhizophlyctidomycetes	Rhizophlyctidales	Rhizophlyctidaceae	Rhizophlyctis	Rhizophlyctis_rosea
ASV34	446.495	-2.94272	0.483702	-6.08375	1.17e-09	5.78e-08	Depleted	ASV34|Myrothecium	Ascomycota	Sordariomycetes	Hypocreales	Stachybotryaceae	Myrothecium
ASV207	24.9431	-3.52291	0.611706	-5.75916	8.45e-09	3.47e-07	Depleted	ASV207|Branch06	Ascomycota	Sordariomycetes	Branch06	unidentified	unidentified	unidentified
ASV267	10.8848	-3.90132	0.719744	-5.42043	5.95e-08	1.83e-06	Depleted	ASV267|Fusarium	Ascomycota	Sordariomycetes	Hypocreales	Nectriaceae	Fusarium	Fusarium_solani
ASV27	9.89724	-3.75162	0.712658	-5.26427	1.41e-07	3.41e-06	Depleted	ASV27|Zopfiella	Ascomycota	Sordariomycetes	Sordariales	Chaetomiaceae	Zopfiella	unidentified
ASV383	168.755	-2.07148	0.397403	-5.21255	1.86e-07	4.05e-06	Depleted	ASV383|Metarhizium	Ascomycota	Sordariomycetes	Hypocreales	Clavicipitaceae	Metarhizium	Metarhizium_marquandii
ASV703	7.12193	-3.31897	0.643491	-5.15776	2.5e-07	5.13e-06	Depleted	ASV703|Myrothecium	Ascomycota	Sordariomycetes	Hypocreales	Stachybotryaceae	Myrothecium	Myrothecium_roridum
ASV401	141.863	-2.00754	0.421922	-4.7581	1.95e-06	3.21e-05	Depleted	ASV401|Branch06	Ascomycota	Sordariomycetes	Branch06	unidentified	unidentified	unidentified
ASV321	5.93678	-2.94596	0.625164	-4.71229	2.45e-06	3.94e-05	Depleted	ASV321|Chaetomiaceae	Ascomycota	Sordariomycetes	Sordariales	Chaetomiaceae
ASV224	5.98042	-2.95848	0.673651	-4.39171	1.12e-05	0.00014686	Depleted	ASV224|Sordariales	Ascomycota	Sordariomycetes	Sordariales
ASV388	11.3086	-2.92869	0.676662	-4.32815	1.5e-05	0.000182168	Depleted	ASV388|Fusarium	Ascomycota	Sordariomycetes	Hypocreales	Nectriaceae	Fusarium	Fusarium_mangiferae
ASV518	4.95405	-2.64569	0.624169	-4.23874	2.25e-05	0.000255552	Depleted	ASV518|Metarhizium	Ascomycota	Sordariomycetes	Hypocreales	Clavicipitaceae	Metarhizium	Metarhizium_carneum
ASV320	4.1001	-2.32395	0.553655	-4.19746	2.7e-05	0.000302228	Depleted	ASV320|Sordariomycetes	Ascomycota	Sordariomycetes	unidentified	unidentified	unidentified	unidentified
ASV346	4.68479	-2.54537	0.606901	-4.19405	2.74e-05	0.000302234	Depleted	ASV346|Trichoderma	Ascomycota	Sordariomycetes	Hypocreales	Hypocreaceae	Trichoderma
ASV144	8.1442	-2.37264	0.572937	-4.14118	3.46e-05	0.000349781	Depleted	ASV144|Microascaceae	Ascomycota	Sordariomycetes	Microascales	Microascaceae
ASV352	39.5321	-2.97146	0.746883	-3.97848	6.94e-05	0.000640684	Depleted	ASV352|Trichoderma	Ascomycota	Sordariomycetes	Hypocreales	Hypocreaceae	Trichoderma
ASV45	69.5335	-2.10946	0.5344	-3.94734	7.9e-05	0.000712193	Depleted	ASV45|Acremonium	Ascomycota	Sordariomycetes	Hypocreales	Hypocreales_fam_Incertae_sedis	Acremonium	Acremonium_furcatum
ASV561	134.183	-2.22198	0.572116	-3.88379	0.000102841	0.000883718	Depleted	ASV561|Humicola	Ascomycota	Sordariomycetes	Sordariales	Chaetomiaceae	Humicola	Humicola_phialophoroides
ASV471	16.2594	-2.59246	0.675966	-3.83519	0.000125468	0.00101481	Depleted	ASV471|Sordariomycetes	Ascomycota	Sordariomycetes
ASV48	4.03777	-2.30228	0.60057	-3.83349	0.000126336	0.00101481	Depleted	ASV48|Myrothecium	Ascomycota	Sordariomycetes	Hypocreales	Stachybotryaceae	Myrothecium	Myrothecium_verrucaria
ASV454	372.938	-2.01865	0.534571	-3.7762	0.000159237	0.00120078	Depleted	ASV454|Pleurophragmium	Ascomycota	Sordariomycetes	Sordariomycetes_ord_Incertae_sedis	Sordariomycetes_fam_Incertae_sedis	Pleurophragmium	unidentified
ASV417	3.55567	-2.07304	0.561981	-3.68881	0.000225309	0.00158575	Depleted	ASV417|Microascus	Ascomycota	Sordariomycetes	Microascales	Microascaceae	Microascus	Microascus_brevicaulis
ASV661	3.47045	-2.03492	0.56003	-3.63359	0.000279501	0.00191251	Depleted	ASV661|Nectriaceae	Ascomycota	Sordariomycetes	Hypocreales	Nectriaceae
ASV307	5.76368	-2.12324	0.592027	-3.58639	0.000335291	0.00209983	Depleted	ASV307|Coniella	Ascomycota	Sordariomycetes	Diaporthales	Schizoparmaceae	Coniella	Coniella_fragariae
ASV183	84.375	-2.18396	0.625899	-3.48931	0.000484266	0.00288607	Depleted	ASV183|Stachybotryaceae	Ascomycota	Sordariomycetes	Hypocreales	Stachybotryaceae
ASV491	536.319	-0.95776	0.282697	-3.38793	0.000704215	0.00394253	Depleted	ASV491|Plectosphaerella	Ascomycota	Sordariomycetes	Glomerellales	Plectosphaerellaceae	Plectosphaerella	Plectosphaerella_oratosquillae
ASV177	14.286	-2.28725	0.677164	-3.37769	0.00073097	0.00403124	Depleted	ASV177|Chaetomiaceae	Ascomycota	Sordariomycetes	Sordariales	Chaetomiaceae
ASV653	3.09083	-1.81015	0.544097	-3.3269	0.000878194	0.00470279	Depleted	ASV653|Sordariomycetes	Ascomycota	Sordariomycetes
ASV630	119.268	-1.4897	0.470742	-3.16459	0.00155301	0.00745243	Depleted	ASV630|Gibberella	Ascomycota	Sordariomycetes	Hypocreales	Nectriaceae	Gibberella	Gibberella_tricincta
ASV30	16.5173	-1.66522	0.528005	-3.1538	0.0016116	0.00768368	Depleted	ASV30|Sordariomycetes	Ascomycota	Sordariomycetes
ASV443	2.90328	-1.70215	0.557371	-3.05388	0.00225901	0.010369	Depleted	ASV443|Plectosphaerella	Ascomycota	Sordariomycetes	Glomerellales	Plectosphaerellaceae	Plectosphaerella
ASV640	6.78503	-1.70019	0.566141	-3.00312	0.00267228	0.0116853	Depleted	ASV640|Cordana	Ascomycota	Sordariomycetes	Sordariales	Sordariales_fam_Incertae_sedis	Cordana	Cordana_terrestris
ASV501	2.69738	-1.57186	0.524049	-2.99946	0.00270456	0.0117569	Depleted	ASV501|Coniochaeta	Ascomycota	Sordariomycetes	Coniochaetales	Coniochaetaceae	Coniochaeta	unidentified
ASV641	37.2757	-1.46021	0.500075	-2.91999	0.0035004	0.0145326	Depleted	ASV641|Gibellulopsis	Ascomycota	Sordariomycetes	Glomerellales	Plectosphaerellaceae	Gibellulopsis
ASV246	292.217	-1.258	0.432172	-2.91088	0.00360407	0.0147817	Depleted	ASV246|Gibberella	Ascomycota	Sordariomycetes	Hypocreales	Nectriaceae	Gibberella	Gibberella_intricans
ASV453	2.50526	-1.42033	0.509151	-2.7896	0.00527736	0.0201029	Depleted	ASV453|Sordariomycetes	Ascomycota	Sordariomycetes
ASV439	1159.71	-0.766412	0.276763	-2.7692	0.00561942	0.0206605	Depleted	ASV439|Metarhizium	Ascomycota	Sordariomycetes	Hypocreales	Clavicipitaceae	Metarhizium	Metarhizium_marquandii
ASV489	14.3418	-1.67396	0.607543	-2.7553	0.00586387	0.0212421	Depleted	ASV489|Hypocreales	Ascomycota	Sordariomycetes	Hypocreales	unidentified	unidentified	unidentified
ASV24	85.8319	-1.63914	0.596733	-2.74685	0.00601702	0.0215853	Depleted	ASV24|Zopfiella	Ascomycota	Sordariomycetes	Sordariales	Chaetomiaceae	Zopfiella
ASV171	66.8355	-1.73799	0.635466	-2.73499	0.00623822	0.0219745	Depleted	ASV171|Branch06	Ascomycota	Sordariomycetes	Branch06	unidentified	unidentified	unidentified
ASV710	19.5705	-1.5295	0.567253	-2.69632	0.00701102	0.0240983	Depleted	ASV710|Hypocreales	Ascomycota	Sordariomycetes	Hypocreales	unidentified	unidentified	unidentified
ASV21	25.7644	-1.79062	0.665353	-2.69123	0.00711893	0.024356	Depleted	ASV21|Metarhizium	Ascomycota	Sordariomycetes	Hypocreales	Clavicipitaceae	Metarhizium	Metarhizium_marquandii
ASV717	4.50275	-1.55227	0.578297	-2.6842	0.00727029	0.0246456	Depleted	ASV717|Nectriaceae	Ascomycota	Sordariomycetes	Hypocreales	Nectriaceae	unidentified	unidentified
ASV208	3.9571	-1.51619	0.580177	-2.61332	0.00896678	0.0289365	Depleted	ASV208|Sordariomycetes	Ascomycota	Sordariomycetes
ASV536	4.04985	-1.42109	0.551501	-2.57676	0.00997298	0.0314959	Depleted	ASV536|Sordariales	Ascomycota	Sordariomycetes	Sordariales	unidentified	unidentified	unidentified
ASV339	40.125	-1.26199	0.493488	-2.55728	0.0105494	0.0330338	Depleted	ASV339|Volutella	Ascomycota	Sordariomycetes	Hypocreales	Nectriaceae	Volutella	Volutella_ciliata
ASV204	5.07074	-1.4574	0.576523	-2.52791	0.0114743	0.0351848	Depleted	ASV204|Volutella	Ascomycota	Sordariomycetes	Hypocreales	Nectriaceae	Volutella	Volutella_ciliata
ASV209	4.24595	-1.36229	0.561515	-2.4261	0.015262	0.0444039	Depleted	ASV209|Sordariomycetes	Ascomycota	Sordariomycetes
ASV705	39.2031	-1.86079	0.769551	-2.41802	0.0156053	0.0448729	Depleted	ASV705|Branch06	Ascomycota	Sordariomycetes	Branch06	unidentified	unidentified	unidentified
ASV629	53.9044	-1.27732	0.530746	-2.40666	0.0160991	0.0461134	Depleted	ASV629|Stachybotryaceae	Ascomycota	Sordariomycetes	Hypocreales	Stachybotryaceae	unidentified	unidentified
ASV201	2.29367	-1.26787	0.529808	-2.39308	0.0167076	0.0473063	Depleted	ASV201|Chaetomium	Ascomycota	Sordariomycetes	Sordariales	Chaetomiaceae	Chaetomium
ASV37	8.70747	-2.24687	0.699696	-3.2112	0.0013218	0.00646895	Depleted	ASV37|Spizellomyces	Chytridiomycota	Spizellomycetes	Spizellomycetales	Spizellomycetaceae	Spizellomyces	Spizellomyces_acuminatus
ASV175	43.3006	-2.13939	0.590997	-3.61997	0.000294642	0.00192691	Depleted	ASV175|Guehomyces	Basidiomycota	Tremellomycetes	Cystofilobasidiales	Cystofilobasidiaceae	Guehomyces	Guehomyces_pullulans
ASV194	2.28607	-1.23335	0.477605	-2.58236	0.00981263	0.0311225	Depleted	ASV194|Cystofilobasidium	Basidiomycota	Tremellomycetes	Cystofilobasidiales	Cystofilobasidiaceae	Cystofilobasidium	Cystofilobasidium_infirmominiatum
ASV581	14.8495	-3.75645	0.665238	-5.64678	1.63e-08	6.04e-07	Depleted	ASV581|Chytridiomycota	Chytridiomycota	unidentified	unidentified	unidentified	unidentified	unidentified
ASV160	204.768	-1.52236	0.284266	-5.3554	8.54e-08	2.43e-06	Depleted	ASV160|Fungi	unidentified	unidentified	unidentified	unidentified	unidentified	unidentified
ASV537	43.0815	-2.88116	0.575858	-5.00324	5.64e-07	1.07e-05	Depleted	ASV537|Fungi	unidentified	unidentified	unidentified	unidentified	unidentified	unidentified
ASV513	5.5164	-2.82079	0.611032	-4.61643	3.9e-06	5.77e-05	Depleted	ASV513|Fungi	unidentified	unidentified	unidentified	unidentified	unidentified	unidentified
ASV223	13.5479	-3.43231	0.746448	-4.59819	4.26e-06	6.18e-05	Depleted	ASV223|Glomeromycota	Glomeromycota	unidentified	unidentified	unidentified	unidentified	unidentified
ASV231	4.92886	-2.6358	0.612702	-4.30193	1.69e-05	0.000201814	Depleted	ASV231|Fungi	unidentified	unidentified	unidentified	unidentified	unidentified	unidentified
ASV376	72.7849	-1.99325	0.46896	-4.25036	2.13e-05	0.000250354	Depleted	ASV376|Fungi	unidentified	unidentified	unidentified	unidentified	unidentified	unidentified
ASV328	25.6153	-2.08525	0.497606	-4.19055	2.78e-05	0.000302422	Depleted	ASV328|Fungi	unidentified	unidentified	unidentified	unidentified	unidentified	unidentified
ASV560	19.0182	-2.92688	0.705089	-4.15107	3.31e-05	0.000348417	Depleted	ASV560|Fungi	unidentified	unidentified	unidentified	unidentified	unidentified	unidentified
ASV628	22.936	-2.0553	0.504894	-4.07076	4.69e-05	0.000455651	Depleted	ASV628|Fungi	unidentified	unidentified	unidentified	unidentified	unidentified	unidentified
ASV124	76.4258	-1.59998	0.396281	-4.03748	5.4e-05	0.0005054	Depleted	ASV124|Fungi	unidentified	unidentified	unidentified	unidentified	unidentified	unidentified
ASV98	6.91225	-2.23364	0.572447	-3.90192	9.54e-05	0.000839596	Depleted	ASV98|Fungi	unidentified	unidentified	unidentified	unidentified	unidentified	unidentified
ASV420	7.56452	-2.43523	0.633144	-3.84625	0.000119941	0.000984851	Depleted	ASV420|Fungi	unidentified	unidentified	unidentified	unidentified	unidentified	unidentified
ASV126	16.5335	-2.64963	0.709359	-3.73524	0.000187534	0.00137215	Depleted	ASV126|Fungi	unidentified	unidentified	unidentified	unidentified	unidentified	unidentified
ASV25	328.014	-2.85608	0.780216	-3.66062	0.000251602	0.0017377	Depleted	ASV25|Fungi	unidentified	unidentified	unidentified	unidentified	unidentified	unidentified
ASV419	3.61392	-2.09965	0.580716	-3.61562	0.000299627	0.00194232	Depleted	ASV419|Glomeromycota	Glomeromycota	unidentified	unidentified	unidentified	unidentified	unidentified
ASV166	7.04787	-2.18555	0.618738	-3.53226	0.000412017	0.00249574	Depleted	ASV166|Fungi	unidentified	unidentified	unidentified	unidentified	unidentified	unidentified
ASV277	126.195	-1.65005	0.481895	-3.42409	0.000616868	0.00356145	Depleted	ASV277|Fungi	unidentified	unidentified	unidentified	unidentified	unidentified	unidentified
ASV255	2.93914	-1.71866	0.518773	-3.31294	0.000923211	0.00483867	Depleted	ASV255|Fungi	unidentified	unidentified	unidentified	unidentified	unidentified	unidentified
ASV318	34.4332	-2.07778	0.631184	-3.29188	0.000995186	0.00514295	Depleted	ASV318|Fungi	unidentified	unidentified	unidentified	unidentified	unidentified	unidentified
ASV99	11.0213	-1.83468	0.567333	-3.23387	0.00122126	0.00613953	Depleted	ASV99|Fungi	unidentified	unidentified	unidentified	unidentified	unidentified	unidentified
ASV447	2.86565	-1.68529	0.523558	-3.21892	0.00128676	0.0063639	Depleted	ASV447|Fungi	unidentified	unidentified	unidentified	unidentified	unidentified	unidentified
ASV133	82.054	-2.04193	0.634569	-3.21781	0.00129173	0.0063639	Depleted	ASV133|Fungi	unidentified	unidentified	unidentified	unidentified	unidentified	unidentified
ASV337	42.3891	-2.1036	0.682067	-3.08416	0.00204129	0.00948868	Depleted	ASV337|Glomeromycota	Glomeromycota	unidentified	unidentified	unidentified	unidentified	unidentified
ASV590	13.1692	-1.58009	0.530365	-2.97924	0.00288963	0.0124879	Depleted	ASV590|Fungi	unidentified	unidentified	unidentified	unidentified	unidentified	unidentified
ASV530	2.73929	-1.59157	0.566369	-2.81014	0.00495206	0.0191601	Depleted	ASV530|Glomeromycota	Glomeromycota	unidentified	unidentified	unidentified	unidentified	unidentified
ASV377	4.18201	-1.57993	0.567857	-2.78227	0.00539806	0.0201931	Depleted	ASV377|Fungi	unidentified	unidentified	unidentified	unidentified	unidentified	unidentified
ASV71	2.3748	-1.30149	0.486505	-2.67517	0.00746908	0.0249758	Depleted	ASV71|Fungi	unidentified	unidentified	unidentified	unidentified	unidentified	unidentified
ASV249	4.76246	-2.57714	0.533807	-4.82786	1.38e-06	2.37e-05	Depleted	ASV249|Basidiomycota	Basidiomycota
ASV745	12.9686	-2.75188	0.572396	-4.80765	1.53e-06	2.56e-05	Depleted	ASV745|Basidiomycota	Basidiomycota
ASV442	5.01876	-2.66626	0.601414	-4.43333	9.28e-06	0.000129382	Depleted	ASV442|Basidiomycota	Basidiomycota
ASV327	5.766	-2.97807	0.680162	-4.37847	1.2e-05	0.000149698	Depleted	ASV327|Glomeromycota	Glomeromycota
ASV612	8.04879	-2.55716	0.618442	-4.13484	3.55e-05	0.00035472	Depleted	ASV612|Fungi
ASV350	3.74369	-2.16509	0.57434	-3.76969	0.000163449	0.00122009	Depleted	ASV350|Fungi
ASV120	73.8264	-2.7683	0.744323	-3.71922	0.000199838	0.00144785	Depleted	ASV120|Basidiomycota	Basidiomycota
ASV371	3.76504	-2.00418	0.55644	-3.60179	0.000316038	0.00201338	Depleted	ASV371|Fungi
ASV507	12.2575	-2.05745	0.606748	-3.39095	0.000696514	0.00392919	Depleted	ASV507|Fungi
ASV517	24.9082	-2.42504	0.752161	-3.2241	0.00126369	0.00630993	Depleted	ASV517|Basidiomycota	Basidiomycota
ASV506	2.70267	-1.55961	0.516308	-3.02069	0.00252199	0.0110938	Depleted	ASV506|Fungi
ASV101	2.65136	-1.54256	0.518315	-2.97611	0.0029193	0.0125094	Depleted	ASV101|Fungi
ASV190	2.7346	-1.57567	0.545053	-2.89087	0.00384181	0.0154299	Depleted	ASV190|Fungi
ASV714	6.21337	-1.67676	0.589201	-2.84582	0.00442975	0.0175058	Depleted	ASV714|Fungi
ASV191	2.48514	-1.40005	0.492352	-2.8436	0.00446069	0.0175343	Depleted	ASV191|Fungi
ASV239	7.15301	-1.7202	0.642442	-2.67759	0.00741539	0.0249758	Depleted	ASV239|Fungi
ASV469	22.0898	-1.76502	0.659438	-2.67656	0.00743832	0.0249758	Depleted	ASV469|Basidiomycota	Basidiomycota
ASV330	3.42623	-1.52796	0.571538	-2.67341	0.00750835	0.024994	Depleted	ASV330|Fungi
ASV533	2.33545	-1.27024	0.497942	-2.55098	0.0107421	0.0334956	Depleted	ASV533|Glomeromycota	Glomeromycota
ASV496	2.86482	-1.30619	0.526605	-2.4804	0.0131235	0.0392642	Depleted	ASV496|Fungi
ASV97	13.1331	-1.49825	0.605261	-2.47538	0.0133094	0.0396599	Depleted	ASV97|Fungi
ASV186	3.99196	-1.30834	0.551454	-2.37253	0.0176665	0.049641	Depleted	ASV186|Fungi
ASV253	36.8577	4.31029	0.643947	6.69354	2.18e-11	1.61e-09	Enriched	ASV253|Agaricales	Basidiomycota	Agaricomycetes	Agaricales
ASV416	9.74339	3.78628	0.740726	5.11158	3.19e-07	6.38e-06	Enriched	ASV416|Coprinopsis	Basidiomycota	Agaricomycetes	Agaricales	Psathyrellaceae	Coprinopsis	Coprinopsis_vermiculifer
ASV736	5.8745	2.58321	0.678135	3.80929	0.000139367	0.00108413	Enriched	ASV736|Agrocybe	Basidiomycota	Agaricomycetes	Agaricales	Bolbitiaceae	Agrocybe	Agrocybe_arvalis
ASV289	12.3891	2.34497	0.646165	3.62906	0.000284461	0.00192027	Enriched	ASV289|Thanatephorus	Basidiomycota	Agaricomycetes	Cantharellales	Ceratobasidiaceae	Thanatephorus	Thanatephorus_cucumeris
ASV498	3.00555	1.84266	0.546785	3.37	0.000751691	0.00411481	Enriched	ASV498|Oliveonia	Basidiomycota	Agaricomycetes	Auriculariales	Auriculariales_fam_Incertae_sedis	Oliveonia	Oliveonia_pauxilla
ASV715	691.93	2.297	0.700505	3.27905	0.00104155	0.00527198	Enriched	ASV715|Coprinopsis	Basidiomycota	Agaricomycetes	Agaricales	Psathyrellaceae	Coprinopsis	Coprinopsis_vermiculifer
ASV608	2.60751	1.57607	0.518382	3.04037	0.00236285	0.0106472	Enriched	ASV608|Cristinia	Basidiomycota	Agaricomycetes	Agaricales	Stephanosporaceae	Cristinia
ASV551	3.84654	2.28701	0.575304	3.97531	7.03e-05	0.000641258	Enriched	ASV551|Cystobasidium	Basidiomycota	Cystobasidiomycetes	Cystobasidiales	Cystobasidiaceae	Cystobasidium	Cystobasidium_slooffiae
ASV336	2.31193	1.32461	0.497042	2.66498	0.00769929	0.0255147	Enriched	ASV336|Cystobasidium	Basidiomycota	Cystobasidiomycetes	Cystobasidiales	Cystobasidiaceae	Cystobasidium
ASV449	2.21724	1.26438	0.50388	2.50929	0.0120973	0.0366388	Enriched	ASV449|Cystobasidium	Basidiomycota	Cystobasidiomycetes	Cystobasidiales	Cystobasidiaceae	Cystobasidium	Cystobasidium_slooffiae
ASV483	3.97004	2.01292	0.528078	3.81179	0.000137966	0.00108413	Enriched	ASV483|Pleosporales	Ascomycota	Dothideomycetes	Pleosporales	unidentified	unidentified	unidentified
ASV86	14.6233	2.61154	0.706267	3.69767	0.000217585	0.00155313	Enriched	ASV86|Periconia	Ascomycota	Dothideomycetes	Pleosporales	Periconiaceae	Periconia	Periconia_macrospinosa
ASV497	3.33917	1.86105	0.561607	3.31379	0.00092041	0.00483867	Enriched	ASV497|Aliquandostipitaceae	Ascomycota	Dothideomycetes	Jahnulales	Aliquandostipitaceae	unidentified	unidentified
ASV261	40.2776	1.87399	0.571193	3.28084	0.00103497	0.00527198	Enriched	ASV261|Cladosporium	Ascomycota	Dothideomycetes	Capnodiales	Cladosporiaceae	Cladosporium	Cladosporium_sphaerospermum
ASV521	77.2008	2.07218	0.659427	3.1424	0.00167567	0.00793794	Enriched	ASV521|Didymellaceae	Ascomycota	Dothideomycetes	Pleosporales	Didymellaceae	unidentified	unidentified
ASV317	4.43297	1.7289	0.565312	3.05831	0.00222592	0.010281	Enriched	ASV317|Phaeosphaeria	Ascomycota	Dothideomycetes	Pleosporales	Phaeosphaeriaceae	Phaeosphaeria	unidentified
ASV739	3.47701	1.63712	0.538286	3.04135	0.00235521	0.0106472	Enriched	ASV739|Didymosphaeriaceae	Ascomycota	Dothideomycetes	Pleosporales	Didymosphaeriaceae
ASV129	2.83541	1.72277	0.570224	3.02122	0.0025176	0.0110938	Enriched	ASV129|Didymellaceae	Ascomycota	Dothideomycetes	Pleosporales	Didymellaceae
ASV690	2.41449	1.39884	0.499534	2.80028	0.00510577	0.0196519	Enriched	ASV690|Melanommataceae	Ascomycota	Dothideomycetes	Pleosporales	Melanommataceae	unidentified	unidentified
ASV526	2.81982	1.35868	0.50013	2.71666	0.00659442	0.0229872	Enriched	ASV526|Pyrenochaeta	Ascomycota	Dothideomycetes	Pleosporales	Cucurbitariaceae	Pyrenochaeta
ASV734	213.617	1.0116	0.406006	2.49159	0.0127174	0.0382039	Enriched	ASV734|Poaceascoma	Ascomycota	Dothideomycetes	Pleosporales	Lentitheciaceae	Poaceascoma	Poaceascoma_helicoides
ASV134	2.24447	1.37209	0.561572	2.4433	0.0145538	0.0426795	Enriched	ASV134|Acrocalymma	Ascomycota	Dothideomycetes	Pleosporales	Morosphaeriaceae	Acrocalymma	Acrocalymma_walkeri
ASV594	2.09224	1.14477	0.472174	2.42446	0.0153312	0.0444305	Enriched	ASV594|Pleosporales	Ascomycota	Dothideomycetes	Pleosporales
ASV604	2.6326	1.21338	0.505851	2.3987	0.0164535	0.046766	Enriched	ASV604|Pleosporales	Ascomycota	Dothideomycetes	Pleosporales
ASV433	9.88678	3.81258	0.569215	6.69797	2.11e-11	1.61e-09	Enriched	ASV433|Exophiala	Ascomycota	Eurotiomycetes	Chaetothyriales	Herpotrichiellaceae	Exophiala	Exophiala_alcalophila
ASV100	10.6752	2.88487	0.65769	4.38636	1.15e-05	0.00014686	Enriched	ASV100|Knufia	Ascomycota	Eurotiomycetes	Chaetothyriales	Trichomeriaceae	Knufia
ASV738	2.69473	1.64434	0.484646	3.39288	0.000691632	0.00392919	Enriched	ASV738|Aspergillus	Ascomycota	Eurotiomycetes	Eurotiales	Aspergillaceae	Aspergillus	Aspergillus_proliferans
ASV716	75.8081	1.41779	0.469124	3.0222	0.00250944	0.0110938	Enriched	ASV716|Chaetothyriales	Ascomycota	Eurotiomycetes	Chaetothyriales
ASV70	2.25696	1.29796	0.502209	2.5845	0.00975217	0.031064	Enriched	ASV70|Exophiala	Ascomycota	Eurotiomycetes	Chaetothyriales	Herpotrichiellaceae	Exophiala	Exophiala_pisciphila
ASV523	4.0864	1.47414	0.599918	2.45723	0.0140012	0.0412228	Enriched	ASV523|Chrysosporium	Ascomycota	Eurotiomycetes	Onygenales	Onygenales_fam_Incertae_sedis	Chrysosporium	Chrysosporium_pseudomerdarium
ASV678	2.7993	1.29577	0.503598	2.57301	0.0100817	0.0317039	Enriched	ASV678|Exobasidium	Basidiomycota	Exobasidiomycetes	Exobasidiales	Exobasidiaceae	Exobasidium	unidentified
ASV616	5.55263	2.53144	0.610686	4.14524	3.39e-05	0.000348417	Enriched	ASV616|Claroideoglomus	Glomeromycota	Glomeromycetes	Glomerales	Claroideoglomeraceae	Claroideoglomus	Claroideoglomus_drummondii
ASV583	17.6919	1.95439	0.712303	2.74377	0.00607382	0.0216347	Enriched	ASV583|GS13	Chytridiomycota	GS13	unidentified	unidentified	unidentified	unidentified
ASV292	5.71998	2.94623	0.651256	4.52393	6.07e-06	8.63e-05	Enriched	ASV292|Tetracladium	Ascomycota	Leotiomycetes	Helotiales	Helotiaceae	Tetracladium	Tetracladium_furcatum
ASV89	2.59896	1.66345	0.488938	3.40218	0.000668508	0.00382967	Enriched	ASV89|Helotiales	Ascomycota	Leotiomycetes	Helotiales
ASV482	2.67213	1.61499	0.555079	2.90947	0.00362041	0.0147817	Enriched	ASV482|Botrytis	Ascomycota	Leotiomycetes	Helotiales	Sclerotiniaceae	Botrytis	Botrytis_caroliniana
ASV162	2.55215	1.53926	0.537498	2.86375	0.0041866	0.0167238	Enriched	ASV162|Tetracladium	Ascomycota	Leotiomycetes	Helotiales	Helotiaceae	Tetracladium
ASV324	2.94095	1.80446	0.497395	3.62781	0.000285832	0.00192027	Enriched	ASV324|Rhodotorula	Basidiomycota	Microbotryomycetes	Sporidiobolales	Sporidiobolaceae	Rhodotorula	Rhodotorula_diobovata
ASV693	17.6851	3.98142	0.757182	5.25821	1.45e-07	3.41e-06	Enriched	ASV693|Mortierellales	Mortierellomycota	Mortierellomycetes	Mortierellales	unidentified	unidentified	unidentified
ASV354	8.90564	3.65011	0.697585	5.23249	1.67e-07	3.75e-06	Enriched	ASV354|Mortierellales	Mortierellomycota	Mortierellomycetes	Mortierellales	unidentified	unidentified	unidentified
ASV77	6.12162	3.14223	0.669976	4.69006	2.73e-06	4.29e-05	Enriched	ASV77|Mortierella	Mortierellomycota	Mortierellomycetes	Mortierellales	Mortierellaceae	Mortierella
ASV683	3.19717	1.53913	0.556256	2.76694	0.00565848	0.0207011	Enriched	ASV683|Mortierellales	Mortierellomycota	Mortierellomycetes	Mortierellales	unidentified	unidentified	unidentified
ASV591	5.21257	2.78887	0.634292	4.39682	1.1e-05	0.00014686	Enriched	ASV591|Orbiliomycetes	Ascomycota	Orbiliomycetes
ASV68	3.48955	1.35089	0.540154	2.50094	0.0123865	0.0373617	Enriched	ASV68|Pyronemataceae	Ascomycota	Pezizomycetes	Pezizales	Pyronemataceae	unidentified	unidentified
ASV595	74.8802	6.81785	0.647535	10.5289	6.36e-26	4.7e-23	Enriched	ASV595|Fusarium	Ascomycota	Sordariomycetes	Hypocreales	Nectriaceae	Fusarium	Fusarium_oxysporum
ASV418	703.506	6.6581	0.686895	9.69305	3.23e-22	1.19e-19	Enriched	ASV418|Gibberella	Ascomycota	Sordariomycetes	Hypocreales	Nectriaceae	Gibberella
ASV588	63.91	4.1297	0.508873	8.11538	4.84e-16	8.95e-14	Enriched	ASV588|Verticillium	Ascomycota	Sordariomycetes	Glomerellales	Plectosphaerellaceae	Verticillium	Verticillium_nubilum
ASV88	4958.81	5.19517	0.676183	7.68308	1.55e-14	2.3e-12	Enriched	ASV88|Fusarium	Ascomycota	Sordariomycetes	Hypocreales	Nectriaceae	Fusarium	Fusarium_oxysporum
ASV546	10.5257	3.90696	0.66091	5.91149	3.39e-09	1.57e-07	Enriched	ASV546|Fusarium	Ascomycota	Sordariomycetes	Hypocreales	Nectriaceae	Fusarium	Fusarium_oxysporum
ASV91	16.6812	4.60657	0.797709	5.77475	7.71e-09	3.35e-07	Enriched	ASV91|Sordariales	Ascomycota	Sordariomycetes	Sordariales
ASV137	10.2501	3.86681	0.694589	5.56704	2.59e-08	8.7e-07	Enriched	ASV137|Gibberella	Ascomycota	Sordariomycetes	Hypocreales	Nectriaceae	Gibberella	Gibberella_tricincta
ASV613	8.31369	3.54041	0.657733	5.38275	7.34e-08	2.17e-06	Enriched	ASV613|Cercophora	Ascomycota	Sordariomycetes	Sordariales	Lasiosphaeriaceae	Cercophora	Cercophora_striata
ASV379	13.5293	3.32478	0.624032	5.3279	9.94e-08	2.62e-06	Enriched	ASV379|Plectosphaerellaceae	Ascomycota	Sordariomycetes	Glomerellales	Plectosphaerellaceae	unidentified	unidentified
ASV637	14.9027	3.01844	0.62416	4.83601	1.32e-06	2.37e-05	Enriched	ASV637|Trichoderma	Ascomycota	Sordariomycetes	Hypocreales	Hypocreaceae	Trichoderma	Trichoderma_harzianum
ASV363	13.3015	3.18002	0.658161	4.83167	1.35e-06	2.37e-05	Enriched	ASV363|Acrophialophora	Ascomycota	Sordariomycetes	Sordariales	Chaetomiaceae	Acrophialophora	Acrophialophora_fusispora
ASV185	5.82903	2.98046	0.677386	4.39995	1.08e-05	0.00014686	Enriched	ASV185|Chaetomiaceae	Ascomycota	Sordariomycetes	Sordariales	Chaetomiaceae
ASV262	4.97522	2.72025	0.656078	4.14622	3.38e-05	0.000348417	Enriched	ASV262|Purpureocillium	Ascomycota	Sordariomycetes	Hypocreales	Ophiocordycipitaceae	Purpureocillium	Purpureocillium_lavendulum
ASV490	4.27826	2.46944	0.606484	4.07174	4.67e-05	0.000455651	Enriched	ASV490|Sordariomycetes	Ascomycota	Sordariomycetes	unidentified	unidentified	unidentified	unidentified
ASV139	14.8726	2.60784	0.705484	3.69652	0.000218574	0.00155313	Enriched	ASV139|Sordariomycetes	Ascomycota	Sordariomycetes
ASV474	3.31378	2.01816	0.579244	3.48413	0.000493742	0.002919	Enriched	ASV474|Stachybotryaceae	Ascomycota	Sordariomycetes	Hypocreales	Stachybotryaceae
ASV357	173.384	1.23612	0.356109	3.47118	0.00051818	0.00303289	Enriched	ASV357|Nectriaceae	Ascomycota	Sordariomycetes	Hypocreales	Nectriaceae
ASV93	4.28433	1.77539	0.609128	2.91465	0.00356092	0.0147012	Enriched	ASV93|Hypocreales	Ascomycota	Sordariomycetes	Hypocreales	unidentified	unidentified	unidentified
ASV695	5.74462	1.63115	0.584571	2.79034	0.00526525	0.0201029	Enriched	ASV695|Hansfordia	Ascomycota	Sordariomycetes	Xylariales	Xylariales_fam_Incertae_sedis	Hansfordia	unidentified
ASV735	3.24342	1.64655	0.59222	2.78031	0.00543076	0.0201931	Enriched	ASV735|Chloridium	Ascomycota	Sordariomycetes	Chaetosphaeriales	Chaetosphaeriaceae	Chloridium	unidentified
ASV726	7.70981	1.78436	0.657696	2.71305	0.0066667	0.02313	Enriched	ASV726|Cercophora	Ascomycota	Sordariomycetes	Sordariales	Lasiosphaeriaceae	Cercophora	Cercophora_striata
ASV6	2.26424	1.30125	0.511136	2.5458	0.0109029	0.0337123	Enriched	ASV6|Halosphaeriaceae	Ascomycota	Sordariomycetes	Microascales	Halosphaeriaceae	unidentified	unidentified
ASV173	3.37822	1.40252	0.554676	2.52855	0.0114536	0.0351848	Enriched	ASV173|Sordariomycetes	Ascomycota	Sordariomycetes
ASV713	29.7019	1.89927	0.75194	2.52583	0.0115427	0.0352481	Enriched	ASV713|Corynascella	Ascomycota	Sordariomycetes	Sordariales	Chaetomiaceae	Corynascella	Corynascella_humicola
ASV679	11.5464	2.96029	0.633643	4.67187	2.98e-06	4.5e-05	Enriched	ASV679|Filobasidium	Basidiomycota	Tremellomycetes	Filobasidiales	Filobasidiaceae	Filobasidium	Filobasidium_magnum
ASV80	2.22309	1.25334	0.484724	2.58567	0.00971896	0.031064	Enriched	ASV80|Trichosporonaceae	Basidiomycota	Tremellomycetes	Trichosporonales	Trichosporonaceae
ASV69	3.59148	2.15037	0.561662	3.82858	0.000128885	0.00102415	Enriched	ASV69|Fungi	unidentified	unidentified	unidentified	unidentified	unidentified	unidentified
ASV658	5.39841	2.28091	0.610097	3.7386	0.000185045	0.00136749	Enriched	ASV658|Chytridiomycota	Chytridiomycota	unidentified	unidentified	unidentified	unidentified	unidentified
ASV127	2.69882	1.63539	0.539722	3.03005	0.0024451	0.0109511	Enriched	ASV127|Fungi	unidentified	unidentified	unidentified	unidentified	unidentified	unidentified
ASV74	2.58979	1.37913	0.541437	2.54716	0.0108604	0.0337123	Enriched	ASV74|Chytridiomycota	Chytridiomycota	unidentified	unidentified	unidentified	unidentified	unidentified
ASV66	3.69997	1.31565	0.553252	2.37804	0.017405	0.0490928	Enriched	ASV66|Chytridiomycota	Chytridiomycota	unidentified	unidentified	unidentified	unidentified	unidentified
ASV26	24.7516	2.51628	0.749816	3.35586	0.000791174	0.0042991	Enriched	ASV26|Moesziomyces	Basidiomycota	Ustilaginomycetes	Ustilaginales	Ustilaginaceae	Moesziomyces
ASV147	11.0092	3.39714	0.607686	5.59029	2.27e-08	7.98e-07	Enriched	ASV147|Fungi
ASV136	3.55482	2.1323	0.560551	3.80394	0.000142414	0.00109629	Enriched	ASV136|Fungi
ASV63	3.10455	1.89734	0.538433	3.52381	0.000425386	0.00255578	Enriched	ASV63|Fungi
ASV331	4.1573	1.95424	0.58937	3.31581	0.000913788	0.00483867	Enriched	ASV331|Fungi
ASV572	2.67588	1.60817	0.54587	2.94607	0.00321838	0.0135907	Enriched	ASV572|Fungi
ASV676	2.72933	1.47711	0.530904	2.78225	0.00539827	0.0201931	Enriched	ASV676|Fungi
ASV638	2.50706	1.49024	0.544947	2.73466	0.00624444	0.0219745	Enriched	ASV638|Fungi
ASV552	3.19387	1.36001	0.541643	2.5109	0.0120424	0.0366229	Enriched	ASV552|Fungi
ASV452	180.435	1.47451	0.59937	2.4601	0.01389	0.0410588	Enriched	ASV452|Fungi
ASV682	3.28066	1.36717	0.588773	2.32207	0.0202293	0.0549611	NS	ASV682|Ceratobasidiaceae	Basidiomycota	Agaricomycetes	Cantharellales	Ceratobasidiaceae
ASV128	2.16126	-1.12867	0.495749	-2.2767	0.0228041	0.0608383	NS	ASV128|Conocybe	Basidiomycota	Agaricomycetes	Agaricales	Bolbitiaceae	Conocybe
ASV712	2.10726	-1.07135	0.478192	-2.24042	0.0250638	0.0654492	NS	ASV712|Agaricomycetes	Basidiomycota	Agaricomycetes
ASV219	6.58436	1.46607	0.659575	2.22274	0.026233	0.0682613	NS	ASV219|Ceratobasidium	Basidiomycota	Agaricomycetes	Cantharellales	Ceratobasidiaceae	Ceratobasidium	Ceratobasidium_ramicola
ASV172	3.19502	1.23425	0.564926	2.18479	0.028904	0.0736552	NS	ASV172|Clitopilus	Basidiomycota	Agaricomycetes	Agaricales	Entolomataceae	Clitopilus	Clitopilus_prunulus
ASV463	4.69012	1.14176	0.538218	2.12138	0.0338898	0.0833224	NS	ASV463|Thanatephorus	Basidiomycota	Agaricomycetes	Cantharellales	Ceratobasidiaceae	Thanatephorus	Thanatephorus_cucumeris
ASV580	2.0548	-1.02806	0.487324	-2.10961	0.034892	0.0853814	NS	ASV580|Psathyrellaceae	Basidiomycota	Agaricomycetes	Agaricales	Psathyrellaceae
ASV625	26.8818	1.35975	0.747016	1.82024	0.0687228	0.148497	NS	ASV625|Thanatephorus	Basidiomycota	Agaricomycetes	Cantharellales	Ceratobasidiaceae	Thanatephorus	Thanatephorus_cucumeris
ASV167	135.253	-0.792548	0.447946	-1.76929	0.0768452	0.16042	NS	ASV167|Ceratobasidiaceae	Basidiomycota	Agaricomycetes	Cantharellales	Ceratobasidiaceae
ASV15	3.09281	-0.970893	0.567518	-1.71077	0.0871235	0.175434	NS	ASV15|Oliveonia	Basidiomycota	Agaricomycetes	Auriculariales	Auriculariales_fam_Incertae_sedis	Oliveonia	Oliveonia_pauxilla
ASV244	10.3612	-1.30778	0.777102	-1.6829	0.0923954	0.183057	NS	ASV244|Conocybe	Basidiomycota	Agaricomycetes	Agaricales	Bolbitiaceae	Conocybe
ASV397	13.9174	-1.06034	0.656609	-1.61488	0.106337	0.206255	NS	ASV397|Agaricomycetes	Basidiomycota	Agaricomycetes
ASV334	3.27588	-0.828503	0.560604	-1.47788	0.139441	0.251334	NS	ASV334|Thanatephorus	Basidiomycota	Agaricomycetes	Cantharellales	Ceratobasidiaceae	Thanatephorus	Thanatephorus_cucumeris
ASV250	3.51265	-0.803418	0.544679	-1.47503	0.140205	0.252095	NS	ASV250|Thelephoraceae	Basidiomycota	Agaricomycetes	Thelephorales	Thelephoraceae
ASV361	4.16541	-0.879312	0.59961	-1.46647	0.14252	0.255636	NS	ASV361|Conocybe	Basidiomycota	Agaricomycetes	Agaricales	Bolbitiaceae	Conocybe	Conocybe_siennophylla
ASV674	1.66256	0.634053	0.455457	1.39213	0.163884	0.28363	NS	ASV674|Pleurotus	Basidiomycota	Agaricomycetes	Agaricales	Pleurotaceae	Pleurotus	Pleurotus_citrinopileatus
ASV221	312.074	-0.801649	0.583241	-1.37447	0.169295	0.290276	NS	ASV221|Conocybe	Basidiomycota	Agaricomycetes	Agaricales	Bolbitiaceae	Conocybe
ASV696	2.5591	-0.648895	0.488601	-1.32807	0.184156	0.310003	NS	ASV696|Sebacinales	Basidiomycota	Agaricomycetes	Sebacinales	unidentified	unidentified	unidentified
ASV464	68.6777	0.869487	0.724265	1.20051	0.229941	0.364231	NS	ASV464|Ceratobasidium	Basidiomycota	Agaricomycetes	Cantharellales	Ceratobasidiaceae	Ceratobasidium	Ceratobasidium_ramicola
ASV515	362.25	0.720105	0.630921	1.14136	0.253722	0.388199	NS	ASV515|Conocybe	Basidiomycota	Agaricomycetes	Agaricales	Bolbitiaceae	Conocybe	Conocybe_siennophylla
ASV135	1129.26	-0.895537	0.807735	-1.1087	0.267559	0.404348	NS	ASV135|Agaricales	Basidiomycota	Agaricomycetes	Agaricales
ASV117	9.24306	0.684593	0.694443	0.985816	0.324223	0.467971	NS	ASV117|Coprinopsis	Basidiomycota	Agaricomycetes	Agaricales	Psathyrellaceae	Coprinopsis	Coprinopsis_vermiculifer
ASV374	11.5743	0.703299	0.730293	0.963037	0.335529	0.481468	NS	ASV374|Lindtneria	Basidiomycota	Agaricomycetes	Agaricales	Stephanosporaceae	Lindtneria	unidentified
ASV686	4.54959	-0.552997	0.619203	-0.893078	0.371815	0.519417	NS	ASV686|Coprinopsis	Basidiomycota	Agaricomycetes	Agaricales	Psathyrellaceae	Coprinopsis	Coprinopsis_vermiculifer
ASV548	1.5035	0.374814	0.461522	0.812126	0.41672	0.566767	NS	ASV548|Agaricomycetes	Basidiomycota	Agaricomycetes
ASV465	2.60364	0.393649	0.493025	0.798435	0.424618	0.573585	NS	ASV465|Clitopilus	Basidiomycota	Agaricomycetes	Agaricales	Entolomataceae	Clitopilus	unidentified
ASV159	2.16626	-0.352226	0.459784	-0.766068	0.443636	0.590715	NS	ASV159|Galerina	Basidiomycota	Agaricomycetes	Agaricales	Strophariaceae	Galerina	Galerina_pseudomycenopsis
ASV279	5.60418	-0.391933	0.532605	-0.73588	0.461803	0.610984	NS	ASV279|Agaricales	Basidiomycota	Agaricomycetes	Agaricales
ASV662	2.93128	-0.365935	0.552885	-0.661864	0.508059	0.644765	NS	ASV662|Agaricomycetes	Basidiomycota	Agaricomycetes
ASV300	268.022	-0.237599	0.405798	-0.585512	0.558204	0.67294	NS	ASV300|Thanatephorus	Basidiomycota	Agaricomycetes	Cantharellales	Ceratobasidiaceae	Thanatephorus	Thanatephorus_cucumeris
ASV510	1.77179	-0.25579	0.453331	-0.564245	0.572587	0.686919	NS	ASV510|Sebacinales	Basidiomycota	Agaricomycetes	Sebacinales
ASV621	14.3765	0.314745	0.779407	0.403826	0.686341	0.782725	NS	ASV621|Agaricomycetes	Basidiomycota	Agaricomycetes
ASV702	33.5212	0.229963	0.699595	0.328709	0.742376	0.834533	NS	ASV702|Conocybe	Basidiomycota	Agaricomycetes	Agaricales	Bolbitiaceae	Conocybe
ASV198	4.80469	-0.186282	0.610257	-0.305252	0.760174	0.846793	NS	ASV198|Ceratobasidiaceae	Basidiomycota	Agaricomycetes	Cantharellales	Ceratobasidiaceae	unidentified	unidentified
ASV396	3.14382	0.160143	0.530951	0.301615	0.762946	0.846987	NS	ASV396|Sebacinales	Basidiomycota	Agaricomycetes	Sebacinales
ASV18	25.3865	-0.167391	0.621937	-0.269145	0.787818	0.869338	NS	ASV18|Ceratobasidiaceae	Basidiomycota	Agaricomycetes	Cantharellales	Ceratobasidiaceae	unidentified	unidentified
ASV145	103.124	0.241528	0.915227	0.2639	0.791857	0.872105	NS	ASV145|Geastrales	Basidiomycota	Agaricomycetes	Geastrales	Geastraceae	unidentified	unidentified
ASV541	11.0652	-0.121183	0.656885	-0.184482	0.853635	0.915583	NS	ASV541|Subulicystidium	Basidiomycota	Agaricomycetes	Russulales	Peniophoraceae	Subulicystidium	Subulicystidium_perlongisporum
ASV259	2.43313	-0.081154	0.495448	-0.163799	0.869889	0.92475	NS	ASV259|Stephanosporaceae	Basidiomycota	Agaricomycetes	Agaricales	Stephanosporaceae
ASV399	1.60323	-0.0657727	0.451391	-0.145711	0.884149	0.93066	NS	ASV399|Sebacinales	Basidiomycota	Agaricomycetes	Sebacinales	unidentified	unidentified	unidentified
ASV295	3.17187	0.0743101	0.526451	0.141153	0.887749	0.93066	NS	ASV295|Coprinellus	Basidiomycota	Agaricomycetes	Agaricales	Psathyrellaceae	Coprinellus	Coprinellus_verrucispermus
ASV466	204.848	-0.0111872	0.617444	-0.0181185	0.985544	0.98688	NS	ASV466|Thanatephorus	Basidiomycota	Agaricomycetes	Cantharellales	Ceratobasidiaceae	Thanatephorus	Thanatephorus_cucumeris
ASV456	1.73482	0.693492	0.468451	1.48039	0.138769	0.251334	NS	ASV456|Archaeospora	Glomeromycota	Archaeosporomycetes	Archaeosporales	Archaeosporaceae	Archaeospora	Archaeospora_trappei
ASV408	1.77513	-0.219682	0.453506	-0.484408	0.628096	0.736767	NS	ASV408|Archaeospora	Glomeromycota	Archaeosporomycetes	Archaeosporales	Archaeosporaceae	Archaeospora
ASV622	2.05833	-1.0122	0.474481	-2.13328	0.0329018	0.0818668	NS	ASV622|Cystobasidium	Basidiomycota	Cystobasidiomycetes	Cystobasidiales	Cystobasidiaceae	Cystobasidium	Cystobasidium_slooffiae
ASV353	4.90384	1.35196	0.579464	2.33313	0.0196413	0.0539588	NS	ASV353|Pleosporales	Ascomycota	Dothideomycetes	Pleosporales	unidentified	unidentified	unidentified
ASV116	9.55037	-1.37134	0.609938	-2.24833	0.024555	0.0648075	NS	ASV116|Pleosporales	Ascomycota	Dothideomycetes	Pleosporales
ASV243	2.27595	1.01379	0.471567	2.14984	0.0315678	0.0793489	NS	ASV243|Pleosporales	Ascomycota	Dothideomycetes	Pleosporales	unidentified	unidentified	unidentified
ASV344	3.91582	1.20811	0.564782	2.13906	0.0324305	0.0812412	NS	ASV344|Pleosporales	Ascomycota	Dothideomycetes	Pleosporales
ASV275	68.8654	-0.839015	0.39561	-2.12081	0.0339378	0.0833224	NS	ASV275|Latorua	Ascomycota	Dothideomycetes	Pleosporales	Pleosporales_fam_Incertae_sedis	Latorua	Latorua_caligans
ASV494	116.105	0.805458	0.396015	2.03391	0.0419608	0.0997075	NS	ASV494|Plenodomus	Ascomycota	Dothideomycetes	Pleosporales	Leptosphaeriaceae	Plenodomus	Plenodomus_biglobosus
ASV265	1524.62	1.60025	0.807215	1.98244	0.0474305	0.110261	NS	ASV265|Alternaria	Ascomycota	Dothideomycetes	Pleosporales	Pleosporaceae	Alternaria	Alternaria_eichhorniae
ASV624	2.77408	-1.02278	0.52562	-1.94586	0.0516713	0.118587	NS	ASV624|Ochroconis	Ascomycota	Dothideomycetes	Venturiales	Sympoventuriaceae	Ochroconis	Ochroconis_minima
ASV112	1.87353	-0.951567	0.495212	-1.92153	0.0546645	0.124299	NS	ASV112|Paraphoma	Ascomycota	Dothideomycetes	Pleosporales	Phaeosphaeriaceae	Paraphoma	Paraphoma_chrysanthemicola
ASV146	1.83452	0.853988	0.478457	1.78488	0.0742812	0.157289	NS	ASV146|Pleosporales	Ascomycota	Dothideomycetes	Pleosporales
ASV103	5.41376	1.18233	0.6656	1.77633	0.075678	0.158881	NS	ASV103|Cladosporium	Ascomycota	Dothideomycetes	Capnodiales	Cladosporiaceae	Cladosporium
ASV56	1.80724	0.816012	0.461893	1.76667	0.0772836	0.160881	NS	ASV56|Sympoventuriaceae	Ascomycota	Dothideomycetes	Venturiales	Sympoventuriaceae
ASV182	169.323	-1.35659	0.791375	-1.71422	0.0864875	0.174784	NS	ASV182|Didymellaceae	Ascomycota	Dothideomycetes	Pleosporales	Didymellaceae
ASV40	13.6626	-1.01256	0.604239	-1.67577	0.0937836	0.184816	NS	ASV40|Exserohilum	Ascomycota	Dothideomycetes	Pleosporales	Pleosporaceae	Exserohilum	Exserohilum_rostratum
ASV575	4.5164	-0.959749	0.618046	-1.55288	0.120453	0.228829	NS	ASV575|Didymellaceae	Ascomycota	Dothideomycetes	Pleosporales	Didymellaceae
ASV505	4.57689	-0.898826	0.596492	-1.50685	0.131849	0.244282	NS	ASV505|Edenia	Ascomycota	Dothideomycetes	Pleosporales	Pleosporaceae	Edenia	Edenia_gomezpompae
ASV288	6.19344	0.853788	0.588449	1.45091	0.146804	0.262049	NS	ASV288|Pleosporales	Ascomycota	Dothideomycetes	Pleosporales	unidentified	unidentified	unidentified
ASV241	1.76803	-0.666966	0.460732	-1.44762	0.147723	0.263053	NS	ASV241|Pleosporales	Ascomycota	Dothideomycetes	Pleosporales	unidentified	unidentified	unidentified
ASV512	3.10257	0.695425	0.514155	1.35256	0.176196	0.300714	NS	ASV512|Pleosporales	Ascomycota	Dothideomycetes	Pleosporales
ASV623	2.72628	-0.664905	0.505029	-1.31657	0.187983	0.315011	NS	ASV623|Phoma	Ascomycota	Dothideomycetes	Pleosporales	Didymellaceae	Phoma	Phoma_saxea
ASV230	34.0826	-0.666995	0.507794	-1.31351	0.189009	0.316014	NS	ASV230|Roussoella	Ascomycota	Dothideomycetes	Pleosporales	Thyridariaceae	Roussoella
ASV41	85.7248	0.585076	0.453108	1.29125	0.196617	0.325055	NS	ASV41|Pleosporales	Ascomycota	Dothideomycetes	Pleosporales
ASV83	3.679	-0.658897	0.53725	-1.22642	0.220039	0.35045	NS	ASV83|Pleosporales	Ascomycota	Dothideomycetes	Pleosporales	unidentified	unidentified	unidentified
ASV169	1.93822	-0.551943	0.465683	-1.18523	0.235926	0.371255	NS	ASV169|Pleosporales	Ascomycota	Dothideomycetes	Pleosporales
ASV723	5.93735	0.768783	0.660493	1.16395	0.244443	0.381105	NS	ASV723|Melanommataceae	Ascomycota	Dothideomycetes	Pleosporales	Melanommataceae	unidentified	unidentified
ASV652	2.46754	0.560835	0.485931	1.15415	0.24844	0.384584	NS	ASV652|Sympoventuriaceae	Ascomycota	Dothideomycetes	Venturiales	Sympoventuriaceae	unidentified	unidentified
ASV278	2.06622	-0.517494	0.462242	-1.11953	0.262914	0.398922	NS	ASV278|Minutisphaera	Ascomycota	Dothideomycetes	Minutisphaerales	Minutisphaeraceae	Minutisphaera	Minutisphaera_aspera
ASV17	8.27653	-0.627907	0.561472	-1.11832	0.263429	0.398922	NS	ASV17|Ascochyta	Ascomycota	Dothideomycetes	Pleosporales	Didymellaceae	Ascochyta	Ascochyta_medicaginicola
ASV728	3.99499	-0.645227	0.587698	-1.09789	0.272253	0.408934	NS	ASV728|Pleosporales	Ascomycota	Dothideomycetes	Pleosporales
ASV385	2.90361	-0.567105	0.517552	-1.09575	0.27319	0.409508	NS	ASV385|Preussia	Ascomycota	Dothideomycetes	Pleosporales	Sporormiaceae	Preussia	Preussia_terricola
ASV138	6.68794	-0.616341	0.570739	-1.0799	0.280186	0.419145	NS	ASV138|Pleosporales	Ascomycota	Dothideomycetes	Pleosporales	unidentified	unidentified	unidentified
ASV232	290.653	0.370298	0.357774	1.03501	0.300666	0.441733	NS	ASV232|Paraphoma	Ascomycota	Dothideomycetes	Pleosporales	Phaeosphaeriaceae	Paraphoma	unidentified
ASV31	2.10343	-0.460344	0.452141	-1.01814	0.308611	0.450294	NS	ASV31|Clohesyomyces	Ascomycota	Dothideomycetes	Pleosporales	Lindgomycetaceae	Clohesyomyces	unidentified
ASV562	44.8913	0.660285	0.670743	0.984408	0.324915	0.468055	NS	ASV562|Pleosporales	Ascomycota	Dothideomycetes	Pleosporales	unidentified	unidentified	unidentified
ASV270	1.5506	0.434505	0.461246	0.942026	0.346179	0.49243	NS	ASV270|Periconia	Ascomycota	Dothideomycetes	Pleosporales	Periconiaceae	Periconia	Periconia_byssoides
ASV109	1.61066	-0.432028	0.461623	-0.935889	0.34933	0.495395	NS	ASV109|Alternaria	Ascomycota	Dothideomycetes	Pleosporales	Pleosporaceae	Alternaria	Alternaria_eichhorniae
ASV95	5.76148	-0.608807	0.658226	-0.924921	0.355007	0.500668	NS	ASV95|Cladosporium	Ascomycota	Dothideomycetes	Capnodiales	Cladosporiaceae	Cladosporium
ASV345	21.5682	-0.497622	0.570819	-0.871769	0.383334	0.532489	NS	ASV345|Pleosporales	Ascomycota	Dothideomycetes	Pleosporales	unidentified	unidentified	unidentified
ASV603	24.6223	0.481024	0.563456	0.853702	0.39327	0.543228	NS	ASV603|Torula	Ascomycota	Dothideomycetes	Pleosporales	Torulaceae	Torula	Torula_hollandica
ASV96	22.2647	0.590955	0.734227	0.804867	0.420896	0.57072	NS	ASV96|Preussia	Ascomycota	Dothideomycetes	Pleosporales	Sporormiaceae	Preussia	Preussia_terricola
ASV158	3.23782	-0.400973	0.515027	-0.778549	0.436246	0.581923	NS	ASV158|Leptosphaeria	Ascomycota	Dothideomycetes	Pleosporales	Leptosphaeriaceae	Leptosphaeria	unidentified
ASV721	4.16088	0.418764	0.569526	0.735286	0.462165	0.610984	NS	ASV721|Pseudorobillarda	Ascomycota	Dothideomycetes	Pleosporales	Pleosporales_fam_Incertae_sedis	Pseudorobillarda
ASV410	1.85336	-0.323119	0.451983	-0.714891	0.474676	0.62086	NS	ASV410|Lasiodiplodia	Ascomycota	Dothideomycetes	Botryosphaeriales	Botryosphaeriaceae	Lasiodiplodia	Lasiodiplodia_crassispora
ASV499	65.1496	0.443214	0.625292	0.708812	0.478441	0.622217	NS	ASV499|Plenodomus	Ascomycota	Dothideomycetes	Pleosporales	Leptosphaeriaceae	Plenodomus	Plenodomus_biglobosus
ASV618	5.53399	0.401685	0.617313	0.650698	0.515241	0.647557	NS	ASV618|Macrophomina	Ascomycota	Dothideomycetes	Botryosphaeriales	Botryosphaeriaceae	Macrophomina	Macrophomina_phaseolina
ASV665	1.68216	-0.293545	0.4548	-0.645436	0.518645	0.650727	NS	ASV665|Pyrenochaetopsis	Ascomycota	Dothideomycetes	Pleosporales	Cucurbitariaceae	Pyrenochaetopsis	Pyrenochaetopsis_leptospora
ASV564	4.09265	0.328225	0.513788	0.638832	0.522932	0.652782	NS	ASV564|Lophiostoma	Ascomycota	Dothideomycetes	Pleosporales	Lophiostomataceae	Lophiostoma	unidentified
ASV534	9.97381	0.403524	0.64705	0.623636	0.532867	0.661674	NS	ASV534|Pleosporales	Ascomycota	Dothideomycetes	Pleosporales	unidentified	unidentified	unidentified
ASV451	3.82315	-0.334725	0.538317	-0.6218	0.534074	0.661674	NS	ASV451|Pleosporales	Ascomycota	Dothideomycetes	Pleosporales
ASV3	146.84	-0.326759	0.554823	-0.588943	0.5559	0.671258	NS	ASV3|Acrocalymma	Ascomycota	Dothideomycetes	Pleosporales	Morosphaeriaceae	Acrocalymma	Acrocalymma_walkeri
ASV257	4.32999	0.323747	0.560664	0.577435	0.563646	0.677292	NS	ASV257|Tumularia	Ascomycota	Dothideomycetes	Pleosporales	Pleomassariaceae	Tumularia	unidentified
ASV2	52.8438	-0.313257	0.584426	-0.536008	0.591953	0.702172	NS	ASV2|Cladosporium	Ascomycota	Dothideomycetes	Capnodiales	Cladosporiaceae	Cladosporium	Cladosporium_halotolerans
ASV584	2.84493	-0.225359	0.518666	-0.434497	0.663928	0.766629	NS	ASV584|Pleosporales	Ascomycota	Dothideomycetes	Pleosporales
ASV547	10.9901	-0.231654	0.56511	-0.409927	0.681859	0.780022	NS	ASV547|Westerdykella	Ascomycota	Dothideomycetes	Pleosporales	Sporormiaceae	Westerdykella
ASV481	2.64401	-0.180742	0.529318	-0.341462	0.732756	0.826429	NS	ASV481|Pleosporales	Ascomycota	Dothideomycetes	Pleosporales
ASV373	30.669	0.200735	0.639683	0.313805	0.75367	0.842605	NS	ASV373|Passalora	Ascomycota	Dothideomycetes	Capnodiales	Mycosphaerellaceae	Passalora	Passalora_fulva
ASV516	6.44287	-0.123209	0.603634	-0.204112	0.838266	0.906996	NS	ASV516|Neodevriesia	Ascomycota	Dothideomycetes	Capnodiales	Neodevriesiaceae	Neodevriesia	Neodevriesia_lagerstroemiae
ASV687	18.1234	-0.140499	0.71293	-0.197072	0.843771	0.90896	NS	ASV687|Pleosporales	Ascomycota	Dothideomycetes	Pleosporales	unidentified	unidentified	unidentified
ASV566	45.0511	-0.0994034	0.579129	-0.171643	0.863718	0.921274	NS	ASV566|Periconia	Ascomycota	Dothideomycetes	Pleosporales	Periconiaceae	Periconia
ASV528	81.5676	0.0569681	0.332416	0.171376	0.863928	0.921274	NS	ASV528|Torula	Ascomycota	Dothideomycetes	Pleosporales	Torulaceae	Torula	unidentified
ASV599	15.6539	-0.0912206	0.566684	-0.160973	0.872115	0.92475	NS	ASV599|Pleosporales	Ascomycota	Dothideomycetes	Pleosporales	unidentified	unidentified	unidentified
ASV53	12.2944	0.0974358	0.660467	0.147526	0.882717	0.93066	NS	ASV53|Curvularia	Ascomycota	Dothideomycetes	Pleosporales	Pleosporaceae	Curvularia
ASV44	6.72089	-0.077253	0.552099	-0.139926	0.888718	0.93066	NS	ASV44|Pyrenochaeta	Ascomycota	Dothideomycetes	Pleosporales	Cucurbitariaceae	Pyrenochaeta	unidentified
ASV132	4.59336	0.0777995	0.598536	0.129983	0.89658	0.93066	NS	ASV132|Pleosporales	Ascomycota	Dothideomycetes	Pleosporales	unidentified	unidentified	unidentified
ASV520	3.14747	-0.0575735	0.482188	-0.1194	0.904958	0.93066	NS	ASV520|Pleosporales	Ascomycota	Dothideomycetes	Pleosporales	unidentified	unidentified	unidentified
ASV381	1.34225	0.0550478	0.476306	0.115573	0.907991	0.93066	NS	ASV381|Plenodomus	Ascomycota	Dothideomycetes	Pleosporales	Leptosphaeriaceae	Plenodomus	Plenodomus_biglobosus
ASV423	1.34225	0.0550478	0.476306	0.115573	0.907991	0.93066	NS	ASV423|Poaceascoma	Ascomycota	Dothideomycetes	Pleosporales	Lentitheciaceae	Poaceascoma	Poaceascoma_helicoides
ASV626	1.34225	0.0550478	0.476306	0.115573	0.907991	0.93066	NS	ASV626|Paraphoma	Ascomycota	Dothideomycetes	Pleosporales	Phaeosphaeriaceae	Paraphoma	Paraphoma_chrysanthemicola
ASV511	3.10188	-0.0226057	0.515637	-0.0438402	0.965032	0.97426	NS	ASV511|Pleosporales	Ascomycota	Dothideomycetes	Pleosporales
ASV697	92.8599	0.010925	0.46535	0.0234769	0.98127	0.983933	NS	ASV697|Setophoma	Ascomycota	Dothideomycetes	Pleosporales	Phaeosphaeriaceae	Setophoma	Setophoma_terrestris
ASV644	13.4356	-1.26914	0.5655	-2.24427	0.0248149	0.0650291	NS	ASV644|Trichomeriaceae	Ascomycota	Eurotiomycetes	Chaetothyriales	Trichomeriaceae	unidentified	unidentified
ASV78	2.04357	1.06384	0.490398	2.16934	0.0300566	0.0760679	NS	ASV78|Knufia	Ascomycota	Eurotiomycetes	Chaetothyriales	Trichomeriaceae	Knufia	Knufia_tsunedae
ASV281	4.0898	-1.17143	0.56261	-2.08213	0.0373305	0.0901543	NS	ASV281|Cyphellophora	Ascomycota	Eurotiomycetes	Chaetothyriales	Cyphellophoraceae	Cyphellophora	unidentified
ASV176	9.30665	-1.19963	0.605175	-1.98229	0.0474466	0.110261	NS	ASV176|Trichomerium	Ascomycota	Eurotiomycetes	Chaetothyriales	Trichomeriaceae	Trichomerium	Trichomerium_dioscoreae
ASV61	5.2523	1.06532	0.550769	1.93425	0.0530829	0.121075	NS	ASV61|Chaetothyriales	Ascomycota	Eurotiomycetes	Chaetothyriales
ASV294	6.59312	1.107	0.605221	1.82908	0.0673874	0.14686	NS	ASV294|Exophiala	Ascomycota	Eurotiomycetes	Chaetothyriales	Herpotrichiellaceae	Exophiala	Exophiala_equina
ASV582	3.36459	-0.968497	0.537732	-1.80108	0.0716906	0.153119	NS	ASV582|Herpotrichiellaceae	Ascomycota	Eurotiomycetes	Chaetothyriales	Herpotrichiellaceae
ASV614	7.37952	-1.04908	0.597527	-1.75571	0.0791379	0.16336	NS	ASV614|Penicillium	Ascomycota	Eurotiomycetes	Eurotiales	Aspergillaceae	Penicillium
ASV553	7.67585	-1.12346	0.645824	-1.73958	0.0819332	0.167732	NS	ASV553|Exophiala	Ascomycota	Eurotiomycetes	Chaetothyriales	Herpotrichiellaceae	Exophiala	Exophiala_pisciphila
ASV529	6.88873	-1.00202	0.58795	-1.70425	0.0883339	0.175953	NS	ASV529|Aspergillaceae	Ascomycota	Eurotiomycetes	Eurotiales	Aspergillaceae
ASV195	1.80438	0.78498	0.474578	1.65406	0.0981155	0.192839	NS	ASV195|Talaromyces	Ascomycota	Eurotiomycetes	Eurotiales	Trichocomaceae	Talaromyces
ASV611	2.10981	0.74979	0.457071	1.64042	0.100917	0.197818	NS	ASV611|Chaetothyriales	Ascomycota	Eurotiomycetes	Chaetothyriales	unidentified	unidentified	unidentified
ASV35	1.83809	-0.753428	0.463674	-1.62491	0.104182	0.203142	NS	ASV35|Chaetothyriales	Ascomycota	Eurotiomycetes	Chaetothyriales	unidentified	unidentified	unidentified
ASV310	1.82623	-0.748712	0.467538	-1.60139	0.10929	0.210876	NS	ASV310|Eurotiomycetes	Ascomycota	Eurotiomycetes
ASV283	8.75576	-1.08109	0.687822	-1.57177	0.116005	0.222092	NS	ASV283|Cyphellophora	Ascomycota	Eurotiomycetes	Chaetothyriales	Cyphellophoraceae	Cyphellophora	Cyphellophora_vermispora
ASV437	2.12468	0.692254	0.462547	1.49661	0.134494	0.246628	NS	ASV437|Chaetothyriales	Ascomycota	Eurotiomycetes	Chaetothyriales
ASV522	3.43534	-0.790711	0.530161	-1.49145	0.135842	0.24787	NS	ASV522|Sarcinomyces	Ascomycota	Eurotiomycetes	Chaetothyriales	Chaetothyriales_fam_Incertae_sedis	Sarcinomyces	unidentified
ASV106	9.81818	0.854442	0.613757	1.39215	0.163877	0.28363	NS	ASV106|Chrysosporium	Ascomycota	Eurotiomycetes	Onygenales	Onygenales_fam_Incertae_sedis	Chrysosporium	Chrysosporium_pseudomerdarium
ASV293	3.05101	-0.669889	0.515141	-1.3004	0.193464	0.322005	NS	ASV293|Aspergillus	Ascomycota	Eurotiomycetes	Eurotiales	Aspergillaceae	Aspergillus
ASV157	15.3324	-0.80515	0.631624	-1.27473	0.202405	0.332326	NS	ASV157|Eurotiomycetes	Ascomycota	Eurotiomycetes
ASV592	20.2473	-0.712852	0.577742	-1.23386	0.217256	0.346764	NS	ASV592|Chrysosporium	Ascomycota	Eurotiomycetes	Onygenales	Onygenales_fam_Incertae_sedis	Chrysosporium	Chrysosporium_pseudomerdarium
ASV266	5.10818	-0.588996	0.511796	-1.15084	0.249797	0.384584	NS	ASV266|Aspergillus	Ascomycota	Eurotiomycetes	Eurotiales	Aspergillaceae	Aspergillus	Aspergillus_japonicus
ASV441	2.56732	0.562278	0.502771	1.11836	0.263414	0.398922	NS	ASV441|Byssochlamys	Ascomycota	Eurotiomycetes	Eurotiales	Thermoascaceae	Byssochlamys	Byssochlamys_lagunculariae
ASV358	7.94958	-0.623778	0.614442	-1.01519	0.310013	0.450294	NS	ASV358|Arthropsis	Ascomycota	Eurotiomycetes	Onygenales	Onygenales_fam_Incertae_sedis	Arthropsis	Arthropsis_hispanica
ASV14	3.47022	-0.505603	0.541661	-0.933431	0.350597	0.495395	NS	ASV14|Knufia	Ascomycota	Eurotiomycetes	Chaetothyriales	Trichomeriaceae	Knufia
ASV284	39.5155	0.612028	0.69893	0.875664	0.381212	0.530539	NS	ASV284|Phialophora	Ascomycota	Eurotiomycetes	Chaetothyriales	Herpotrichiellaceae	Phialophora	Phialophora_cyclaminis
ASV409	25.1262	0.593028	0.685155	0.865539	0.386743	0.536216	NS	ASV409|Knufia	Ascomycota	Eurotiomycetes	Chaetothyriales	Trichomeriaceae	Knufia
ASV233	4.39998	0.394744	0.540692	0.730073	0.465346	0.61409	NS	ASV233|Chaetothyriales	Ascomycota	Eurotiomycetes	Chaetothyriales	unidentified	unidentified	unidentified
ASV274	2.73018	0.322525	0.492174	0.655306	0.512271	0.646508	NS	ASV274|Coniosporium	Ascomycota	Eurotiomycetes	Chaetothyriales	Herpotrichiellaceae	Coniosporium	unidentified
ASV664	2.22971	-0.255246	0.472748	-0.53992	0.589252	0.702172	NS	ASV664|Chaetothyriales	Ascomycota	Eurotiomycetes	Chaetothyriales	unidentified	unidentified	unidentified
ASV202	2.33742	-0.224494	0.468845	-0.478823	0.632065	0.739076	NS	ASV202|Aspergillaceae	Ascomycota	Eurotiomycetes	Eurotiales	Aspergillaceae
ASV602	36.0489	0.378749	0.795685	0.476003	0.634072	0.740252	NS	ASV602|Talaromyces	Ascomycota	Eurotiomycetes	Eurotiales	Trichocomaceae	Talaromyces
ASV558	3.32713	-0.232146	0.537087	-0.432232	0.665573	0.76733	NS	ASV558|Knufia	Ascomycota	Eurotiomycetes	Chaetothyriales	Trichomeriaceae	Knufia
ASV220	1.65828	-0.173641	0.445889	-0.389426	0.696961	0.791174	NS	ASV220|Aspergillus	Ascomycota	Eurotiomycetes	Eurotiales	Aspergillaceae	Aspergillus
ASV193	14.6041	0.18104	0.69395	0.260883	0.794183	0.873365	NS	ASV193|Knufia	Ascomycota	Eurotiomycetes	Chaetothyriales	Trichomeriaceae	Knufia	Knufia_tsunedae
ASV434	43.7708	0.0856976	0.406831	0.210647	0.833163	0.904123	NS	ASV434|Knufia	Ascomycota	Eurotiomycetes	Chaetothyriales	Trichomeriaceae	Knufia
ASV391	5.61229	0.116361	0.589755	0.197303	0.84359	0.90896	NS	ASV391|Cyphellophora	Ascomycota	Eurotiomycetes	Chaetothyriales	Cyphellophoraceae	Cyphellophora	Cyphellophora_vermispora
ASV578	3.13293	0.0898351	0.522742	0.171854	0.863553	0.921274	NS	ASV578|Knufia	Ascomycota	Eurotiomycetes	Chaetothyriales	Trichomeriaceae	Knufia	Knufia_epidermidis
ASV645	2.09243	0.06502	0.4638	0.14019	0.88851	0.93066	NS	ASV645|Chaetothyriales	Ascomycota	Eurotiomycetes	Chaetothyriales	unidentified	unidentified	unidentified
ASV340	2.3772	0.0485432	0.475562	0.102075	0.918697	0.939028	NS	ASV340|Coniosporium	Ascomycota	Eurotiomycetes	Chaetothyriales	Herpotrichiellaceae	Coniosporium	unidentified
ASV704	306.492	0.0144877	0.239411	0.0605139	0.951746	0.964802	NS	ASV704|Talaromyces	Ascomycota	Eurotiomycetes	Eurotiales	Trichocomaceae	Talaromyces
ASV473	6.93624	0.819838	0.634435	1.29223	0.196276	0.325055	NS	ASV473|Meira	Basidiomycota	Exobasidiomycetes	Exobasidiales	Brachybasidiaceae	Meira	Meira_nashicola
ASV422	3.17837	-1.34131	0.569318	-2.356	0.018473	0.0517103	NS	ASV422|Claroideoglomus	Glomeromycota	Glomeromycetes	Glomerales	Claroideoglomeraceae	Claroideoglomus	Claroideoglomus_drummondii
ASV692	1.77842	-0.671108	0.473167	-1.41833	0.156094	0.274279	NS	ASV692|Funneliformis	Glomeromycota	Glomeromycetes	Glomerales	Glomeraceae	Funneliformis	unidentified
ASV647	1.50167	0.374364	0.461458	0.811264	0.417214	0.566767	NS	ASV647|Glomeraceae	Glomeromycota	Glomeromycetes	Glomerales	Glomeraceae
ASV382	1.30765	0.129347	0.481398	0.268689	0.788169	0.869338	NS	ASV382|Funneliformis	Glomeromycota	Glomeromycetes	Glomerales	Glomeraceae	Funneliformis	unidentified
ASV143	1.34225	0.0550478	0.476306	0.115573	0.907991	0.93066	NS	ASV143|Funneliformis	Glomeromycota	Glomeromycetes	Glomerales	Glomeraceae	Funneliformis
ASV671	5.03679	-0.999157	0.632935	-1.57861	0.114426	0.219638	NS	ASV671|GS13	Chytridiomycota	GS13	unidentified	unidentified	unidentified	unidentified
ASV470	6.49239	0.834975	0.608987	1.37109	0.170347	0.291404	NS	ASV470|GS13	Chytridiomycota	GS13	unidentified	unidentified	unidentified	unidentified
ASV486	2.99965	1.20254	0.514931	2.33533	0.0195261	0.0538426	NS	ASV486|Cistella	Ascomycota	Leotiomycetes	Helotiales	Hyaloscyphaceae	Cistella
ASV272	3.05969	1.29124	0.555237	2.32557	0.0200415	0.0546519	NS	ASV272|Sclerotinia	Ascomycota	Leotiomycetes	Helotiales	Sclerotiniaceae	Sclerotinia
ASV431	2.85478	-1.01129	0.533743	-1.89472	0.0581296	0.130175	NS	ASV431|Tetracladium	Ascomycota	Leotiomycetes	Helotiales	Helotiaceae	Tetracladium	unidentified
ASV247	1.85825	0.889572	0.481176	1.84875	0.0644945	0.141849	NS	ASV247|Cistella	Ascomycota	Leotiomycetes	Helotiales	Hyaloscyphaceae	Cistella
ASV52	10.5572	-1.02064	0.67799	-1.50539	0.132223	0.244282	NS	ASV52|Tetracladium	Ascomycota	Leotiomycetes	Helotiales	Helotiaceae	Tetracladium	Tetracladium_furcatum
ASV306	2.74726	-0.657588	0.524213	-1.25443	0.209687	0.339821	NS	ASV306|Helotiales	Ascomycota	Leotiomycetes	Helotiales
ASV302	8.20936	-0.721332	0.60115	-1.19992	0.23017	0.364231	NS	ASV302|Pseudeurotiaceae	Ascomycota	Leotiomycetes	Thelebolales	Pseudeurotiaceae
ASV343	2.17861	0.541886	0.469184	1.15495	0.248109	0.384584	NS	ASV343|Tetracladium	Ascomycota	Leotiomycetes	Helotiales	Helotiaceae	Tetracladium
ASV598	1.67502	-0.531368	0.464668	-1.14354	0.252814	0.387991	NS	ASV598|Cadophora	Ascomycota	Leotiomycetes	Helotiales	Helotiales_fam_Incertae_sedis	Cadophora	unidentified
ASV444	3.39633	-0.525399	0.553337	-0.94951	0.342361	0.489371	NS	ASV444|Tetracladium	Ascomycota	Leotiomycetes	Helotiales	Helotiaceae	Tetracladium	unidentified
ASV576	3.26475	-0.450399	0.528435	-0.852326	0.394033	0.543266	NS	ASV576|Sclerotinia	Ascomycota	Leotiomycetes	Helotiales	Sclerotiniaceae	Sclerotinia
ASV181	3.01835	0.306129	0.508332	0.602223	0.547026	0.668185	NS	ASV181|Ciboria	Ascomycota	Leotiomycetes	Helotiales	Sclerotiniaceae	Ciboria	Ciboria_carunculoides
ASV164	34.5492	0.316945	0.623297	0.508498	0.611104	0.719118	NS	ASV164|Ciboria	Ascomycota	Leotiomycetes	Helotiales	Sclerotiniaceae	Ciboria	Ciboria_shiraiana
ASV555	13.4355	0.278632	0.652215	0.427208	0.669228	0.767949	NS	ASV555|Tetracladium	Ascomycota	Leotiomycetes	Helotiales	Helotiaceae	Tetracladium
ASV314	1.91098	0.0985792	0.442808	0.222623	0.823829	0.897949	NS	ASV314|Scytalidium	Ascomycota	Leotiomycetes	Helotiales	Helotiaceae	Scytalidium	Scytalidium_lignicola
ASV563	9.18618	0.147234	0.677647	0.217272	0.827997	0.899837	NS	ASV563|Ciboria	Ascomycota	Leotiomycetes	Helotiales	Sclerotiniaceae	Ciboria	Ciboria_shiraiana
ASV484	22.4666	-0.108641	0.692691	-0.156839	0.875372	0.92679	NS	ASV484|Tetracladium	Ascomycota	Leotiomycetes	Helotiales	Helotiaceae	Tetracladium	Tetracladium_furcatum
ASV421	2.17156	0.720861	0.47149	1.5289	0.126289	0.235676	NS	ASV421|Malassezia	Basidiomycota	Malasseziomycetes	Malasseziales	Malasseziaceae	Malassezia	Malassezia_restricta
ASV102	1.58688	0.489603	0.461332	1.06128	0.288562	0.427764	NS	ASV102|Malassezia	Basidiomycota	Malasseziomycetes	Malasseziales	Malasseziaceae	Malassezia	Malassezia_globosa
ASV435	2.74418	-0.346362	0.520598	-0.665315	0.505849	0.6437	NS	ASV435|Malassezia	Basidiomycota	Malasseziomycetes	Malasseziales	Malasseziaceae	Malassezia	Malassezia_restricta
ASV740	28.0073	-1.06951	0.517266	-2.06761	0.0386763	0.0931003	NS	ASV740|Leucosporidium	Basidiomycota	Microbotryomycetes	Leucosporidiales	Leucosporidiaceae	Leucosporidium	Leucosporidium_intermedium
ASV567	3.40939	0.402342	0.553066	0.727475	0.466935	0.615089	NS	ASV567|Leucosporidium	Basidiomycota	Microbotryomycetes	Leucosporidiales	Leucosporidiaceae	Leucosporidium	Leucosporidium_fragarium
ASV542	14.078	-1.61732	0.701766	-2.30464	0.0211868	0.0569347	NS	ASV542|Mortierella	Mortierellomycota	Mortierellomycetes	Mortierellales	Mortierellaceae	Mortierella	Mortierella_umbellata
ASV719	426.573	-0.865217	0.382646	-2.26114	0.0237506	0.0629092	NS	ASV719|Mortierella	Mortierellomycota	Mortierellomycetes	Mortierellales	Mortierellaceae	Mortierella	Mortierella_ambigua
ASV642	41.809	-1.49965	0.75736	-1.9801	0.0476928	0.110486	NS	ASV642|Mortierella	Mortierellomycota	Mortierellomycetes	Mortierellales	Mortierellaceae	Mortierella	Mortierella_elongata
ASV285	1.93603	-0.872053	0.490265	-1.77874	0.075283	0.158502	NS	ASV285|Mortierella	Mortierellomycota	Mortierellomycetes	Mortierellales	Mortierellaceae	Mortierella	Mortierella_minutissima
ASV342	9.22404	-0.866506	0.692989	-1.25039	0.211158	0.339968	NS	ASV342|Mortierella	Mortierellomycota	Mortierellomycetes	Mortierellales	Mortierellaceae	Mortierella	Mortierella_umbellata
ASV192	1.40745	-0.0823664	0.469259	-0.175525	0.860667	0.921274	NS	ASV192|Mortierellales	Mortierellomycota	Mortierellomycetes	Mortierellales
ASV600	3.32127	0.0894218	0.546445	0.163643	0.870012	0.92475	NS	ASV600|Mortierella	Mortierellomycota	Mortierellomycetes	Mortierellales	Mortierellaceae	Mortierella	Mortierella_alpina
ASV206	4.0196	1.43826	0.617229	2.33018	0.0197964	0.0541835	NS	ASV206|Olpidium	Olpidiomycota	Olpidiomycetes	Olpidiales	Olpidiaceae	Olpidium	Olpidium_brassicae
ASV170	2.07732	-1.02076	0.478274	-2.13427	0.0328207	0.0818668	NS	ASV170|Olpidium	Olpidiomycota	Olpidiomycetes	Olpidiales	Olpidiaceae	Olpidium	Olpidium_brassicae
ASV149	1.71902	-0.582782	0.467763	-1.24589	0.212804	0.341875	NS	ASV149|Olpidium	Olpidiomycota	Olpidiomycetes	Olpidiales	Olpidiaceae	Olpidium
ASV228	1.30765	0.129347	0.481398	0.268689	0.788169	0.869338	NS	ASV228|Olpidium	Olpidiomycota	Olpidiomycetes	Olpidiales	Olpidiaceae	Olpidium
ASV659	1.97711	1.12367	0.495031	2.26989	0.023214	0.0617092	NS	ASV659|Arthrobotrys	Ascomycota	Orbiliomycetes	Orbiliales	Orbiliaceae	Arthrobotrys
ASV531	18.5354	-1.01385	0.6856	-1.47877	0.139202	0.251334	NS	ASV531|Orbiliomycetes	Ascomycota	Orbiliomycetes	unidentified	unidentified	unidentified	unidentified
ASV425	24.8822	-0.779308	0.661826	-1.17751	0.238991	0.374978	NS	ASV425|Orbiliomycetes	Ascomycota	Orbiliomycetes	unidentified	unidentified	unidentified	unidentified
ASV301	2.54868	0.572235	0.489188	1.16976	0.242096	0.379045	NS	ASV301|Orbiliomycetes	Ascomycota	Orbiliomycetes
ASV684	1.5592	-0.374271	0.460124	-0.813413	0.415981	0.566767	NS	ASV684|Dactylella	Ascomycota	Orbiliomycetes	Orbiliales	Orbiliaceae	Dactylella	Dactylella_arnaudii
ASV1	2.33064	0.320399	0.499534	0.641396	0.521265	0.652687	NS	ASV1|Dactylella	Ascomycota	Orbiliomycetes	Orbiliales	Orbiliaceae	Dactylella	unidentified
ASV252	8.4151	-0.404429	0.651148	-0.621102	0.534533	0.661674	NS	ASV252|Orbiliomycetes	Ascomycota	Orbiliomycetes	unidentified	unidentified	unidentified	unidentified
ASV140	1.81485	0.164711	0.452686	0.363852	0.715969	0.809023	NS	ASV140|Arthrobotrys	Ascomycota	Orbiliomycetes	Orbiliales	Orbiliaceae	Arthrobotrys	unidentified
ASV115	2.20366	-0.030907	0.486357	-0.063548	0.94933	0.964802	NS	ASV115|Arthrobotrys	Ascomycota	Orbiliomycetes	Orbiliales	Orbiliaceae	Arthrobotrys
ASV412	1.97075	0.00540766	0.4636	0.0116645	0.990693	0.990693	NS	ASV412|Dactylella	Ascomycota	Orbiliomycetes	Orbiliales	Orbiliaceae	Dactylella	unidentified
ASV667	2.30864	-1.34036	0.570904	-2.34779	0.0188852	0.0526647	NS	ASV667|Ascobolus	Ascomycota	Pezizomycetes	Pezizales	Ascobolaceae	Ascobolus	unidentified
ASV218	2.68162	-1.02747	0.506408	-2.02895	0.0424638	0.100579	NS	ASV218|Pezizaceae	Ascomycota	Pezizomycetes	Pezizales	Pezizaceae	unidentified	unidentified
ASV178	3.74185	0.749253	0.556613	1.34609	0.178272	0.302163	NS	ASV178|Paurocotylis	Ascomycota	Pezizomycetes	Pezizales	Pyronemataceae	Paurocotylis	unidentified
ASV631	2.63616	-0.569116	0.490387	-1.16054	0.245827	0.382456	NS	ASV631|Geopora	Ascomycota	Pezizomycetes	Pezizales	Pyronemataceae	Geopora	unidentified
ASV82	3.98568	0.601386	0.576956	1.04234	0.297253	0.43759	NS	ASV82|Pezizaceae	Ascomycota	Pezizomycetes	Pezizales	Pezizaceae	unidentified	unidentified
ASV685	19.9435	0.595141	0.650929	0.914295	0.360562	0.505607	NS	ASV685|Ascobolaceae	Ascomycota	Pezizomycetes	Pezizales	Ascobolaceae
ASV493	2.62056	0.203382	0.474582	0.428551	0.66825	0.767949	NS	ASV493|Ascobolaceae	Ascomycota	Pezizomycetes	Pezizales	Ascobolaceae	unidentified	unidentified
ASV151	47.6233	0.26446	0.690464	0.383017	0.701707	0.79534	NS	ASV151|Pezizales	Ascomycota	Pezizomycetes	Pezizales
ASV636	3.14554	0.124816	0.552898	0.22575	0.821396	0.89662	NS	ASV636|Ascobolaceae	Ascomycota	Pezizomycetes	Pezizales	Ascobolaceae	unidentified	unidentified
ASV535	7.80483	0.134276	0.651502	0.206102	0.836711	0.906642	NS	ASV535|Pyronemataceae	Ascomycota	Pezizomycetes	Pezizales	Pyronemataceae
ASV527	20.2633	-0.115673	0.622916	-0.185697	0.852683	0.915583	NS	ASV527|Geopora	Ascomycota	Pezizomycetes	Pezizales	Pyronemataceae	Geopora	unidentified
ASV316	2.4783	-0.323484	0.523637	-0.617764	0.536731	0.662177	NS	ASV316|Rhizophlyctis	Chytridiomycota	Rhizophlyctidomycetes	Rhizophlyctidales	Rhizophlyctidaceae	Rhizophlyctis	Rhizophlyctis_rosea
ASV200	1.62921	0.584834	0.46189	1.26618	0.20545	0.333687	NS	ASV200|Candida	Ascomycota	Saccharomycetes	Saccharomycetales	Saccharomycetales_fam_Incertae_sedis	Candida	Candida_duobushaemulonis
ASV569	1.47436	0.0543418	0.460346	0.118046	0.906032	0.93066	NS	ASV569|Debaryomyces	Ascomycota	Saccharomycetes	Saccharomycetales	Debaryomycetaceae	Debaryomyces
ASV76	59.928	-0.997285	0.426472	-2.33845	0.0193637	0.0535947	NS	ASV76|Microascales	Ascomycota	Sordariomycetes	Microascales	unidentified	unidentified	unidentified
ASV384	119.482	-2.04917	0.88434	-2.31718	0.0204941	0.0554766	NS	ASV384|Sordariales	Ascomycota	Sordariomycetes	Sordariales
ASV669	49.9965	-1.64729	0.71605	-2.30052	0.0214187	0.0573493	NS	ASV669|Schizothecium	Ascomycota	Sordariomycetes	Sordariales	Lasiosphaeriaceae	Schizothecium
ASV398	40.3951	-1.39518	0.631485	-2.20936	0.0271494	0.0699073	NS	ASV398|Plectosphaerella	Ascomycota	Sordariomycetes	Glomerellales	Plectosphaerellaceae	Plectosphaerella	Plectosphaerella_cucumerina
ASV428	39.7105	-1.34927	0.61416	-2.19693	0.0280254	0.0716636	NS	ASV428|Hypocreales	Ascomycota	Sordariomycetes	Hypocreales	unidentified	unidentified	unidentified
ASV94	3.83501	1.21519	0.55909	2.17351	0.0297417	0.0755296	NS	ASV94|Fusarium	Ascomycota	Sordariomycetes	Hypocreales	Nectriaceae	Fusarium	Fusarium_nematophilum
ASV356	2.01053	1.04831	0.49287	2.12696	0.0334235	0.0828858	NS	ASV356|Sordariales	Ascomycota	Sordariomycetes	Sordariales
ASV668	2.15481	-1.10972	0.522661	-2.12321	0.0337359	0.0833224	NS	ASV668|Trichoderma	Ascomycota	Sordariomycetes	Hypocreales	Hypocreaceae	Trichoderma
ASV432	109.759	-1.33615	0.661608	-2.01956	0.0434294	0.102538	NS	ASV432|Fusarium	Ascomycota	Sordariomycetes	Hypocreales	Nectriaceae	Fusarium	Fusarium_solani
ASV298	5.14963	-1.18557	0.588694	-2.0139	0.0440205	0.103602	NS	ASV298|Metarhizium	Ascomycota	Sordariomycetes	Hypocreales	Clavicipitaceae	Metarhizium
ASV341	165.981	-0.768724	0.390792	-1.96709	0.0491726	0.113204	NS	ASV341|Coniochaetales	Ascomycota	Sordariomycetes	Coniochaetales	unidentified	unidentified	unidentified
ASV663	5.49494	-1.18933	0.612835	-1.9407	0.0522948	0.119647	NS	ASV663|Trichoderma	Ascomycota	Sordariomycetes	Hypocreales	Hypocreaceae	Trichoderma	Trichoderma_viride
ASV570	59.0248	-1.12722	0.58976	-1.91131	0.0559642	0.126666	NS	ASV570|Coniochaeta	Ascomycota	Sordariomycetes	Coniochaetales	Coniochaetaceae	Coniochaeta
ASV225	1.89223	0.904852	0.473581	1.91066	0.0560483	0.126666	NS	ASV225|Myrothecium	Ascomycota	Sordariomycetes	Hypocreales	Stachybotryaceae	Myrothecium	Myrothecium_roridum
ASV514	2.78794	0.966216	0.507748	1.90294	0.0570481	0.128532	NS	ASV514|Microdochiaceae	Ascomycota	Sordariomycetes	Xylariales	Microdochiaceae	unidentified	unidentified
ASV446	4.78476	-1.20556	0.634494	-1.90003	0.0574292	0.128998	NS	ASV446|Hypocreales	Ascomycota	Sordariomycetes	Hypocreales	unidentified	unidentified	unidentified
ASV319	10.8902	-1.09888	0.586042	-1.87509	0.0607803	0.135291	NS	ASV319|Microdochium	Ascomycota	Sordariomycetes	Xylariales	Microdochiaceae	Microdochium	unidentified
ASV349	2.56997	0.884822	0.472659	1.87201	0.061205	0.13557	NS	ASV349|Sordariales	Ascomycota	Sordariomycetes	Sordariales
ASV42	1.86738	0.893749	0.481905	1.85462	0.0636508	0.140412	NS	ASV42|Sordariales	Ascomycota	Sordariomycetes	Sordariales
ASV722	43.9251	1.48052	0.802103	1.84579	0.0649222	0.142213	NS	ASV722|Zopfiella	Ascomycota	Sordariomycetes	Sordariales	Chaetomiaceae	Zopfiella	unidentified
ASV153	1246.61	-0.528542	0.289156	-1.82788	0.0675674	0.14686	NS	ASV153|Fusarium	Ascomycota	Sordariomycetes	Hypocreales	Nectriaceae	Fusarium	Fusarium_oxysporum
ASV372	4.32216	0.929162	0.508705	1.82652	0.0677714	0.146871	NS	ASV372|Chloridium	Ascomycota	Sordariomycetes	Chaetosphaeriales	Chaetosphaeriaceae	Chloridium	unidentified
ASV47	5.09854	-1.13815	0.626089	-1.81787	0.0690839	0.148843	NS	ASV47|Cercophora	Ascomycota	Sordariomycetes	Sordariales	Lasiosphaeriaceae	Cercophora	Cercophora_coronata
ASV369	9.9324	-1.02621	0.567059	-1.8097	0.0703419	0.150674	NS	ASV369|Sordariomycetes	Ascomycota	Sordariomycetes
ASV378	9.98009	1.25073	0.696054	1.79689	0.0723533	0.15409	NS	ASV378|Zopfiella	Ascomycota	Sordariomycetes	Sordariales	Chaetomiaceae	Zopfiella	unidentified
ASV260	3.50809	-0.990578	0.555649	-1.78274	0.0746286	0.157573	NS	ASV260|Halosphaeriaceae	Ascomycota	Sordariomycetes	Microascales	Halosphaeriaceae	unidentified	unidentified
ASV700	7.52461	1.1148	0.632197	1.76338	0.0778372	0.161578	NS	ASV700|Parascedosporium	Ascomycota	Sordariomycetes	Microascales	Microascaceae	Parascedosporium	Parascedosporium_putredinis
ASV727	4.70431	-0.989721	0.573418	-1.726	0.0843471	0.171715	NS	ASV727|Coniochaeta	Ascomycota	Sordariomycetes	Coniochaetales	Coniochaetaceae	Coniochaeta	Coniochaeta_cateniformis
ASV43	32.3475	1.31478	0.765136	1.71837	0.0857297	0.17405	NS	ASV43|Chaetomiaceae	Ascomycota	Sordariomycetes	Sordariales	Chaetomiaceae
ASV46	6.12566	1.06549	0.62171	1.71381	0.0865644	0.174784	NS	ASV46|Sordariales	Ascomycota	Sordariomycetes	Sordariales	unidentified	unidentified	unidentified
ASV313	3.38963	-0.937828	0.550061	-1.70495	0.0882029	0.175953	NS	ASV313|Chaetomium	Ascomycota	Sordariomycetes	Sordariales	Chaetomiaceae	Chaetomium
ASV495	3.62824	-0.93538	0.548641	-1.7049	0.0882124	0.175953	NS	ASV495|Branch06	Ascomycota	Sordariomycetes	Branch06	unidentified	unidentified	unidentified
ASV366	19.0203	-0.924564	0.542395	-1.7046	0.0882698	0.175953	NS	ASV366|Engyodontium	Ascomycota	Sordariomycetes	Hypocreales	Cordycipitaceae	Engyodontium	Engyodontium_album
ASV632	1.86885	-0.816982	0.483751	-1.68885	0.0912484	0.18127	NS	ASV632|Gibberella	Ascomycota	Sordariomycetes	Hypocreales	Nectriaceae	Gibberella	Gibberella_zeae
ASV472	11.214	1.23793	0.738374	1.67656	0.0936288	0.184816	NS	ASV472|Podospora	Ascomycota	Sordariomycetes	Sordariales	Lasiosphaeriaceae	Podospora	Podospora_communis
ASV215	5.75073	-0.938106	0.573896	-1.63463	0.102127	0.199661	NS	ASV215|Colletotrichum	Ascomycota	Sordariomycetes	Glomerellales	Glomerellaceae	Colletotrichum	Colletotrichum_fuscum
ASV235	18.874	-0.918865	0.566115	-1.62311	0.104566	0.203354	NS	ASV235|Ustilaginoidea	Ascomycota	Sordariomycetes	Hypocreales	Hypocreales_fam_Incertae_sedis	Ustilaginoidea	Ustilaginoidea_virens
ASV238	6.43669	-0.997416	0.623357	-1.60007	0.109583	0.21089	NS	ASV238|Nigrospora	Ascomycota	Sordariomycetes	Trichosphaeriales	Trichosphaeriaceae	Nigrospora	Nigrospora_oryzae
ASV701	109.725	-0.942939	0.601506	-1.56763	0.116968	0.223357	NS	ASV701|Sordariales	Ascomycota	Sordariomycetes	Sordariales	unidentified	unidentified	unidentified
ASV4	2.3131	-0.757318	0.487649	-1.553	0.120424	0.228829	NS	ASV4|Cladorrhinum	Ascomycota	Sordariomycetes	Sordariales	Lasiosphaeriaceae	Cladorrhinum	Cladorrhinum_foecundissimum
ASV643	60.8788	-1.12679	0.727109	-1.54968	0.121218	0.229692	NS	ASV643|Cercophora	Ascomycota	Sordariomycetes	Sordariales	Lasiosphaeriaceae	Cercophora	Cercophora_samala
ASV404	21.1048	-1.01311	0.65712	-1.54174	0.123136	0.23273	NS	ASV404|Chaetomiaceae	Ascomycota	Sordariomycetes	Sordariales	Chaetomiaceae
ASV619	5.68774	0.97964	0.636115	1.54003	0.123552	0.232921	NS	ASV619|Scedosporium	Ascomycota	Sordariomycetes	Microascales	Microascaceae	Scedosporium	Scedosporium_dehoogii
ASV365	10.8509	-0.886081	0.577057	-1.53552	0.124657	0.233811	NS	ASV365|Sordariales	Ascomycota	Sordariomycetes	Sordariales
ASV438	175.817	-0.777654	0.515689	-1.50799	0.131557	0.244282	NS	ASV438|Fusarium	Ascomycota	Sordariomycetes	Hypocreales	Nectriaceae	Fusarium	Fusarium_solani
ASV362	206.092	-0.638242	0.42379	-1.50603	0.132059	0.244282	NS	ASV362|Clonostachys	Ascomycota	Sordariomycetes	Hypocreales	Bionectriaceae	Clonostachys	Clonostachys_rosea
ASV57	3.63005	-0.795304	0.530152	-1.50014	0.133577	0.246169	NS	ASV57|Arthrinium	Ascomycota	Sordariomycetes	Xylariales	Apiosporaceae	Arthrinium	Arthrinium_malaysianum
ASV429	5.71022	-0.953466	0.636648	-1.49763	0.134229	0.246628	NS	ASV429|Zopfiella	Ascomycota	Sordariomycetes	Sordariales	Chaetomiaceae	Zopfiella
ASV33	6.04168	-0.944877	0.636829	-1.48372	0.137883	0.250357	NS	ASV33|Nectriaceae	Ascomycota	Sordariomycetes	Hypocreales	Nectriaceae
ASV308	6.15235	0.979187	0.671926	1.45728	0.145038	0.259524	NS	ASV308|Corynascella	Ascomycota	Sordariomycetes	Sordariales	Chaetomiaceae	Corynascella	Corynascella_humicola
ASV455	3978.11	-0.342941	0.239204	-1.43368	0.151664	0.268968	NS	ASV455|Fusarium	Ascomycota	Sordariomycetes	Hypocreales	Nectriaceae	Fusarium	Fusarium_solani
ASV79	889.621	-0.59202	0.413814	-1.43064	0.152532	0.269668	NS	ASV79|Fusarium	Ascomycota	Sordariomycetes	Hypocreales	Nectriaceae	Fusarium	Fusarium_oxysporum
ASV248	1.77822	-0.671028	0.473152	-1.41821	0.15613	0.274279	NS	ASV248|Branch06	Ascomycota	Sordariomycetes	Branch06	unidentified	unidentified	unidentified
ASV485	33.7072	-1.09586	0.774508	-1.41492	0.157093	0.275099	NS	ASV485|Monosporascus	Ascomycota	Sordariomycetes	Xylariales	Diatrypaceae	Monosporascus	unidentified
ASV12	116.288	-0.530368	0.378917	-1.3997	0.161604	0.281001	NS	ASV12|Fusarium	Ascomycota	Sordariomycetes	Hypocreales	Nectriaceae	Fusarium
ASV524	228.471	0.596545	0.431851	1.38137	0.167167	0.287963	NS	ASV524|Lasiosphaeriaceae	Ascomycota	Sordariomycetes	Sordariales	Lasiosphaeriaceae
ASV213	10.5579	-0.99144	0.718829	-1.37924	0.16782	0.288416	NS	ASV213|Metarhizium	Ascomycota	Sordariomycetes	Hypocreales	Clavicipitaceae	Metarhizium	Metarhizium_marquandii
ASV251	3.46959	0.725247	0.540598	1.34156	0.179737	0.303949	NS	ASV251|Coniochaeta	Ascomycota	Sordariomycetes	Coniochaetales	Coniochaetaceae	Coniochaeta	Coniochaeta_cateniformis
ASV406	65.3444	-0.737945	0.551813	-1.33731	0.181121	0.30559	NS	ASV406|Sordariomycetes	Ascomycota	Sordariomycetes	unidentified	unidentified	unidentified	unidentified
ASV502	13.6589	-0.844199	0.640861	-1.31729	0.187742	0.315011	NS	ASV502|Magnaporthiopsis	Ascomycota	Sordariomycetes	Magnaporthales	Magnaporthaceae	Magnaporthiopsis	unidentified
ASV407	26.6178	-0.912541	0.708456	-1.28807	0.197722	0.326153	NS	ASV407|Microascus	Ascomycota	Sordariomycetes	Microascales	Microascaceae	Microascus	unidentified
ASV364	1.63764	0.587538	0.46237	1.27071	0.203832	0.332851	NS	ASV364|Sordariales	Ascomycota	Sordariomycetes	Sordariales
ASV226	788.457	-0.524606	0.413796	-1.26779	0.204873	0.333482	NS	ASV226|Clonostachys	Ascomycota	Sordariomycetes	Hypocreales	Bionectriaceae	Clonostachys	Clonostachys_rosea
ASV111	2.50597	0.624565	0.49949	1.25041	0.211152	0.339968	NS	ASV111|Halosphaeriaceae	Ascomycota	Sordariomycetes	Microascales	Halosphaeriaceae	unidentified	unidentified
ASV197	13.3328	-0.863966	0.699023	-1.23596	0.216473	0.346262	NS	ASV197|Trichoderma	Ascomycota	Sordariomycetes	Hypocreales	Hypocreaceae	Trichoderma
ASV467	8.44307	-0.756566	0.623894	-1.21265	0.225263	0.357998	NS	ASV467|Magnaporthiopsis	Ascomycota	Sordariomycetes	Magnaporthales	Magnaporthaceae	Magnaporthiopsis
ASV359	29.7516	0.940984	0.794247	1.18475	0.236116	0.371255	NS	ASV359|Fusarium	Ascomycota	Sordariomycetes	Hypocreales	Nectriaceae	Fusarium	Fusarium_solani
ASV309	18.5535	0.766117	0.664737	1.15251	0.249111	0.384584	NS	ASV309|Stachybotrys	Ascomycota	Sordariomycetes	Hypocreales	Stachybotryaceae	Stachybotrys	Stachybotrys_chartarum
ASV16	103.538	0.948001	0.829435	1.14295	0.25306	0.387991	NS	ASV16|Magnaporthiopsis	Ascomycota	Sordariomycetes	Magnaporthales	Magnaporthaceae	Magnaporthiopsis	Magnaporthiopsis_panicorum
ASV64	9.29534	0.763699	0.689764	1.10719	0.268212	0.404508	NS	ASV64|Plectosphaerella	Ascomycota	Sordariomycetes	Glomerellales	Plectosphaerellaceae	Plectosphaerella
ASV36	185.443	-0.851005	0.771701	-1.10277	0.270129	0.406569	NS	ASV36|Purpureocillium	Ascomycota	Sordariomycetes	Hypocreales	Ophiocordycipitaceae	Purpureocillium	Purpureocillium_lilacinum
ASV188	98.4223	0.777701	0.732502	1.0617	0.28837	0.427764	NS	ASV188|Zopfiella	Ascomycota	Sordariomycetes	Sordariales	Chaetomiaceae	Zopfiella	unidentified
ASV430	30.5753	-0.765382	0.721531	-1.06078	0.288792	0.427764	NS	ASV430|Monosporascus	Ascomycota	Sordariomycetes	Xylariales	Diatrypaceae	Monosporascus	unidentified
ASV605	3.10422	-0.557835	0.546315	-1.02109	0.307214	0.450294	NS	ASV605|Xepicula	Ascomycota	Sordariomycetes	Hypocreales	Stachybotryaceae	Xepicula
ASV476	7.38626	0.615114	0.603056	1.02	0.307731	0.450294	NS	ASV476|Sordariales	Ascomycota	Sordariomycetes	Sordariales	unidentified	unidentified	unidentified
ASV245	73.9744	-0.924007	0.90872	-1.01682	0.309238	0.450294	NS	ASV245|Purpureocillium	Ascomycota	Sordariomycetes	Hypocreales	Ophiocordycipitaceae	Purpureocillium	Purpureocillium_lilacinum
ASV347	99.0853	-0.491816	0.48459	-1.01491	0.310149	0.450294	NS	ASV347|Sordariomycetes	Ascomycota	Sordariomycetes
ASV707	82.4588	-0.489189	0.48518	-1.00826	0.313329	0.454019	NS	ASV707|Plectosphaerella	Ascomycota	Sordariomycetes	Glomerellales	Plectosphaerellaceae	Plectosphaerella
ASV573	30.6351	0.683142	0.681232	1.0028	0.315956	0.45693	NS	ASV573|Microascus	Ascomycota	Sordariomycetes	Microascales	Microascaceae	Microascus	unidentified
ASV5	101.971	0.620183	0.638406	0.971456	0.331321	0.476355	NS	ASV5|Magnaporthiopsis	Ascomycota	Sordariomycetes	Magnaporthales	Magnaporthaceae	Magnaporthiopsis	Magnaporthiopsis_incrustans
ASV677	31.3023	-0.478804	0.502416	-0.953004	0.340588	0.487781	NS	ASV677|Fusarium	Ascomycota	Sordariomycetes	Hypocreales	Nectriaceae	Fusarium	Fusarium_delphinoides
ASV51	88.6749	0.871102	0.919787	0.947069	0.343604	0.490199	NS	ASV51|Corynascella	Ascomycota	Sordariomycetes	Sordariales	Chaetomiaceae	Corynascella	Corynascella_humicola
ASV335	2.24206	-0.429999	0.474785	-0.905672	0.36511	0.511015	NS	ASV335|Nectriaceae	Ascomycota	Sordariomycetes	Hypocreales	Nectriaceae	unidentified	unidentified
ASV276	6.29871	-0.555232	0.63243	-0.877935	0.379979	0.52982	NS	ASV276|Stachybotrys	Ascomycota	Sordariomycetes	Hypocreales	Stachybotryaceae	Stachybotrys	Stachybotrys_chartarum
ASV706	2.83893	-0.479364	0.556655	-0.86115	0.389156	0.53855	NS	ASV706|Monosporascus	Ascomycota	Sordariomycetes	Xylariales	Diatrypaceae	Monosporascus	unidentified
ASV326	2.37509	0.411152	0.490392	0.838414	0.401798	0.55294	NS	ASV326|Hypocreales	Ascomycota	Sordariomycetes	Hypocreales	unidentified	unidentified	unidentified
ASV488	37.1644	-0.423359	0.516586	-0.819534	0.412482	0.566587	NS	ASV488|Solheimia	Ascomycota	Sordariomycetes	Hypocreales	Hypocreales_fam_Incertae_sedis	Solheimia	Solheimia_costispora
ASV303	1.80151	-0.374961	0.458649	-0.817535	0.413623	0.566767	NS	ASV303|Cercophora	Ascomycota	Sordariomycetes	Sordariales	Lasiosphaeriaceae	Cercophora	Cercophora_striata
ASV729	6.64527	-0.521111	0.640102	-0.814107	0.415584	0.566767	NS	ASV729|Cordyceps	Ascomycota	Sordariomycetes	Hypocreales	Cordycipitaceae	Cordyceps	Cordyceps_bassiana
ASV649	2.68081	0.410897	0.515428	0.797196	0.425337	0.573585	NS	ASV649|Fusicolla	Ascomycota	Sordariomycetes	Hypocreales	Nectriaceae	Fusicolla	Fusicolla_acetilerea
ASV554	65.1755	-0.485203	0.611084	-0.794004	0.427193	0.573993	NS	ASV554|Acremonium	Ascomycota	Sordariomycetes	Hypocreales	Hypocreales_fam_Incertae_sedis	Acremonium	Acremonium_alternatum
ASV718	4.35992	0.479033	0.605759	0.790799	0.429061	0.575456	NS	ASV718|Gibellulopsis	Ascomycota	Sordariomycetes	Glomerellales	Plectosphaerellaceae	Gibellulopsis
ASV216	15.6951	0.596048	0.809931	0.735924	0.461777	0.610984	NS	ASV216|Sordariales	Ascomycota	Sordariomycetes	Sordariales
ASV634	4.25706	0.428037	0.597325	0.71659	0.473627	0.620586	NS	ASV634|Chaetomium	Ascomycota	Sordariomycetes	Sordariales	Chaetomiaceae	Chaetomium	Chaetomium_globosum
ASV75	4.95967	0.426263	0.60293	0.706985	0.479576	0.622217	NS	ASV75|Schizothecium	Ascomycota	Sordariomycetes	Sordariales	Lasiosphaeriaceae	Schizothecium
ASV393	8.17307	-0.476924	0.674777	-0.706788	0.479698	0.622217	NS	ASV393|Branch06	Ascomycota	Sordariomycetes	Branch06	unidentified	unidentified	unidentified
ASV480	136.042	-0.396916	0.561865	-0.706425	0.479924	0.622217	NS	ASV480|Fusarium	Ascomycota	Sordariomycetes	Hypocreales	Nectriaceae	Fusarium	Fusarium_solani
ASV280	10.9526	0.437629	0.623941	0.701396	0.483056	0.624088	NS	ASV280|Cordyceps	Ascomycota	Sordariomycetes	Hypocreales	Cordycipitaceae	Cordyceps	Cordyceps_bassiana
ASV217	16.8931	-0.429685	0.615491	-0.698117	0.485104	0.624551	NS	ASV217|Fusicolla	Ascomycota	Sordariomycetes	Hypocreales	Nectriaceae	Fusicolla	Fusicolla_aquaeductuum
ASV360	7.76469	0.47901	0.692192	0.692019	0.488926	0.627332	NS	ASV360|Fusarium	Ascomycota	Sordariomycetes	Hypocreales	Nectriaceae	Fusarium	Fusarium_keratoplasticum
ASV322	451.141	-0.344644	0.502207	-0.686259	0.49255	0.629802	NS	ASV322|Fusarium	Ascomycota	Sordariomycetes	Hypocreales	Nectriaceae	Fusarium	Fusarium_solani
ASV329	1.47777	0.317913	0.463301	0.686191	0.492592	0.629802	NS	ASV329|Sordariomycetes	Ascomycota	Sordariomycetes
ASV229	4.53945	0.372513	0.552349	0.674417	0.500046	0.638228	NS	ASV229|Robillarda	Ascomycota	Sordariomycetes	Xylariales	Xylariales_fam_Incertae_sedis	Robillarda
ASV184	340.034	-0.452582	0.680614	-0.664962	0.506075	0.6437	NS	ASV184|Staphylotrichum	Ascomycota	Sordariomycetes	Sordariales	Sordariales_fam_Incertae_sedis	Staphylotrichum	Staphylotrichum_coccosporum
ASV415	5.85998	0.4453	0.675952	0.658775	0.51004	0.645411	NS	ASV415|Thielaviopsis	Ascomycota	Sordariomycetes	Microascales	Ceratocystidaceae	Thielaviopsis	Thielaviopsis_basicola
ASV577	37.0491	0.510585	0.77987	0.654705	0.512658	0.646508	NS	ASV577|Thielaviopsis	Ascomycota	Sordariomycetes	Microascales	Ceratocystidaceae	Thielaviopsis	Thielaviopsis_basicola
ASV263	13.5772	-0.348729	0.544628	-0.640307	0.521973	0.652687	NS	ASV263|Sordariales	Ascomycota	Sordariomycetes	Sordariales	unidentified	unidentified	unidentified
ASV747	3.05603	0.321527	0.504427	0.637409	0.523858	0.652835	NS	ASV747|Acremonium	Ascomycota	Sordariomycetes	Hypocreales	Hypocreales_fam_Incertae_sedis	Acremonium	Acremonium_polychromum
ASV119	2.70447	-0.313534	0.501676	-0.624973	0.531988	0.661674	NS	ASV119|Trichoderma	Ascomycota	Sordariomycetes	Hypocreales	Hypocreaceae	Trichoderma	Trichoderma_fomiticola
ASV445	197.279	-0.407278	0.658337	-0.618647	0.536149	0.662177	NS	ASV445|Podospora	Ascomycota	Sordariomycetes	Sordariales	Lasiosphaeriaceae	Podospora	Podospora_communis
ASV11	23.2719	-0.404791	0.657656	-0.615505	0.538221	0.662909	NS	ASV11|Sordariomycetes	Ascomycota	Sordariomycetes
ASV744	3.78202	0.35226	0.575103	0.612516	0.540196	0.663199	NS	ASV744|Acrophialophora	Ascomycota	Sordariomycetes	Sordariales	Chaetomiaceae	Acrophialophora	Acrophialophora_levis
ASV104	2.55291	0.303907	0.497234	0.611195	0.541071	0.663199	NS	ASV104|Savoryella	Ascomycota	Sordariomycetes	Savoryellales	Savoryellaceae	Savoryella	Savoryella_paucispora
ASV54	2.66147	0.30276	0.496555	0.609721	0.542046	0.663199	NS	ASV54|Sordariales	Ascomycota	Sordariomycetes	Sordariales	unidentified	unidentified	unidentified
ASV131	7.01225	-0.350651	0.590753	-0.593567	0.552802	0.671062	NS	ASV131|Hypocreales	Ascomycota	Sordariomycetes	Hypocreales	unidentified	unidentified	unidentified
ASV657	11.041	-0.395817	0.666901	-0.593517	0.552835	0.671062	NS	ASV657|Sodiomyces	Ascomycota	Sordariomycetes	Glomerellales	Plectosphaerellaceae	Sodiomyces	Sodiomyces_tronii
ASV168	10.637	-0.363186	0.612246	-0.593203	0.553046	0.671062	NS	ASV168|Sordariales	Ascomycota	Sordariomycetes	Sordariales	unidentified	unidentified	unidentified
ASV282	5.76388	0.33824	0.570891	0.592476	0.553532	0.671062	NS	ASV282|Cylindrocarpon	Ascomycota	Sordariomycetes	Hypocreales	Nectriaceae	Cylindrocarpon	unidentified
ASV125	2.87347	0.305312	0.517893	0.589527	0.555508	0.671258	NS	ASV125|Stachybotryaceae	Ascomycota	Sordariomycetes	Hypocreales	Stachybotryaceae
ASV673	1579.13	0.186344	0.319725	0.582824	0.560012	0.674021	NS	ASV673|Chaetomiaceae	Ascomycota	Sordariomycetes	Sordariales	Chaetomiaceae
ASV73	2.68125	0.275887	0.492437	0.560248	0.57531	0.689067	NS	ASV73|Cephalotrichum	Ascomycota	Sordariomycetes	Microascales	Microascaceae	Cephalotrichum	Cephalotrichum_asperulum
ASV571	1.44079	0.255918	0.465409	0.549878	0.582403	0.696433	NS	ASV571|Sordariomycetes	Ascomycota	Sordariomycetes	unidentified	unidentified	unidentified	unidentified
ASV348	14.3117	-0.402191	0.748276	-0.53749	0.590929	0.702172	NS	ASV348|Coniochaeta	Ascomycota	Sordariomycetes	Coniochaetales	Coniochaetaceae	Coniochaeta	unidentified
ASV586	49.1539	-0.401005	0.747735	-0.536294	0.591756	0.702172	NS	ASV586|Sordariales	Ascomycota	Sordariomycetes	Sordariales	unidentified	unidentified	unidentified
ASV114	39.7922	0.426404	0.812341	0.524908	0.599647	0.710159	NS	ASV114|Zopfiella	Ascomycota	Sordariomycetes	Sordariales	Chaetomiaceae	Zopfiella	unidentified
ASV72	2.97122	-0.273199	0.525	-0.520378	0.6028	0.712751	NS	ASV72|Myrothecium	Ascomycota	Sordariomycetes	Hypocreales	Stachybotryaceae	Myrothecium	Myrothecium_roridum
ASV273	10.513	-0.331628	0.651204	-0.509254	0.610575	0.719118	NS	ASV273|Sordariales	Ascomycota	Sordariomycetes	Sordariales
ASV13	14.234	-0.336848	0.681338	-0.494392	0.621029	0.729636	NS	ASV13|Fusarium	Ascomycota	Sordariomycetes	Hypocreales	Nectriaceae	Fusarium	Fusarium_keratoplasticum
ASV333	7.33458	-0.319135	0.684647	-0.466131	0.641121	0.747301	NS	ASV333|Corynascella	Ascomycota	Sordariomycetes	Sordariales	Chaetomiaceae	Corynascella	Corynascella_humicola
ASV38	2.92879	0.24681	0.551821	0.447264	0.654684	0.76071	NS	ASV38|Sordariomycetes	Ascomycota	Sordariomycetes	unidentified	unidentified	unidentified	unidentified
ASV20	3.8884	-0.234316	0.529168	-0.442801	0.65791	0.762062	NS	ASV20|Acremonium	Ascomycota	Sordariomycetes	Hypocreales	Hypocreales_fam_Incertae_sedis	Acremonium	Acremonium_blochii
ASV351	513.351	-0.258321	0.588794	-0.438729	0.660858	0.764279	NS	ASV351|Sordariales	Ascomycota	Sordariomycetes	Sordariales
ASV312	24.8787	0.254691	0.748369	0.340328	0.733609	0.826429	NS	ASV312|Hypocreales	Ascomycota	Sordariomycetes	Hypocreales	unidentified	unidentified	unidentified
ASV545	9.66807	-0.204617	0.624209	-0.327801	0.743062	0.834533	NS	ASV545|Sodiomyces	Ascomycota	Sordariomycetes	Glomerellales	Plectosphaerellaceae	Sodiomyces	Sodiomyces_tronii
ASV305	137.584	-0.217409	0.702284	-0.309573	0.756885	0.844922	NS	ASV305|Corynascella	Ascomycota	Sordariomycetes	Sordariales	Chaetomiaceae	Corynascella	Corynascella_humicola
ASV720	7.76228	-0.198975	0.653747	-0.304361	0.760853	0.846793	NS	ASV720|Hypocreales	Ascomycota	Sordariomycetes	Hypocreales	unidentified	unidentified	unidentified
ASV142	3.77235	-0.161248	0.591244	-0.272727	0.785063	0.869338	NS	ASV142|Fusarium	Ascomycota	Sordariomycetes	Hypocreales	Nectriaceae	Fusarium	Fusarium_solani
ASV268	4.92508	-0.145488	0.611265	-0.238012	0.811872	0.890168	NS	ASV268|Sordariales	Ascomycota	Sordariomycetes	Sordariales
ASV375	4.58255	-0.139024	0.590098	-0.235595	0.813747	0.890903	NS	ASV375|Apodus	Ascomycota	Sordariomycetes	Sordariales	Lasiosphaeriaceae	Apodus	Apodus_deciduus
ASV58	1.83224	0.104388	0.45306	0.230407	0.817775	0.893988	NS	ASV58|Gaeumannomyces	Ascomycota	Sordariomycetes	Magnaporthales	Magnaporthaceae	Gaeumannomyces
ASV380	2.93794	-0.114586	0.519792	-0.220446	0.825523	0.898471	NS	ASV380|Acremonium	Ascomycota	Sordariomycetes	Hypocreales	Hypocreales_fam_Incertae_sedis	Acremonium	Acremonium_persicinum
ASV180	382.292	-0.0561076	0.302435	-0.185519	0.852822	0.915583	NS	ASV180|Sordariomycetes	Ascomycota	Sordariomycetes
ASV155	5.44786	-0.102362	0.636286	-0.160874	0.872193	0.92475	NS	ASV155|Fusicolla	Ascomycota	Sordariomycetes	Hypocreales	Nectriaceae	Fusicolla	Fusicolla_acetilerea
ASV607	6.31111	0.0938121	0.645763	0.145273	0.884495	0.93066	NS	ASV607|Trichoderma	Ascomycota	Sordariomycetes	Hypocreales	Hypocreaceae	Trichoderma	Trichoderma_virens
ASV156	18.4341	-0.0745963	0.586529	-0.127183	0.898796	0.93066	NS	ASV156|Trichoderma	Ascomycota	Sordariomycetes	Hypocreales	Hypocreaceae	Trichoderma
ASV187	1.34225	0.0550478	0.476306	0.115573	0.907991	0.93066	NS	ASV187|Fusarium	Ascomycota	Sordariomycetes	Hypocreales	Nectriaceae	Fusarium	Fusarium_keratoplasticum
ASV256	1.34225	0.0550478	0.476306	0.115573	0.907991	0.93066	NS	ASV256|Fusarium	Ascomycota	Sordariomycetes	Hypocreales	Nectriaceae	Fusarium	Fusarium_oxysporum
ASV332	1.34225	0.0550478	0.476306	0.115573	0.907991	0.93066	NS	ASV332|Sordariomycetes	Ascomycota	Sordariomycetes	unidentified	unidentified	unidentified	unidentified
ASV462	1.34225	0.0550478	0.476306	0.115573	0.907991	0.93066	NS	ASV462|Corynascella	Ascomycota	Sordariomycetes	Sordariales	Chaetomiaceae	Corynascella	Corynascella_humicola
ASV503	1.34225	0.0550478	0.476306	0.115573	0.907991	0.93066	NS	ASV503|Sordariales	Ascomycota	Sordariomycetes	Sordariales
ASV556	1.34225	0.0550478	0.476306	0.115573	0.907991	0.93066	NS	ASV556|Monosporascus	Ascomycota	Sordariomycetes	Xylariales	Diatrypaceae	Monosporascus	unidentified
ASV627	1.34225	0.0550478	0.476306	0.115573	0.907991	0.93066	NS	ASV627|Sordariales	Ascomycota	Sordariomycetes	Sordariales	unidentified	unidentified	unidentified
ASV680	1.34225	0.0550478	0.476306	0.115573	0.907991	0.93066	NS	ASV680|Staphylotrichum	Ascomycota	Sordariomycetes	Sordariales	Sordariales_fam_Incertae_sedis	Staphylotrichum	Staphylotrichum_coccosporum
ASV708	1.34225	0.0550478	0.476306	0.115573	0.907991	0.93066	NS	ASV708|Sordariales	Ascomycota	Sordariomycetes	Sordariales
ASV500	3.37518	0.0585386	0.567369	0.103176	0.917824	0.939028	NS	ASV500|Cladorrhinum	Ascomycota	Sordariomycetes	Sordariales	Lasiosphaeriaceae	Cladorrhinum	Cladorrhinum_foecundissimum
ASV610	2.0268	-0.0416065	0.455546	-0.0913334	0.927228	0.946438	NS	ASV610|Apodus	Ascomycota	Sordariomycetes	Sordariales	Lasiosphaeriaceae	Apodus	Apodus_deciduus
ASV597	27.2261	-0.040163	0.498506	-0.0805668	0.935786	0.953857	NS	ASV597|Colletotrichum	Ascomycota	Sordariomycetes	Glomerellales	Glomerellaceae	Colletotrichum	Colletotrichum_chlorophyti
ASV7	1.30657	-0.0192154	0.481368	-0.0399183	0.968158	0.975251	NS	ASV7|Plectosphaerella	Ascomycota	Sordariomycetes	Glomerellales	Plectosphaerellaceae	Plectosphaerella
ASV152	1.30837	-0.0189187	0.481406	-0.0392989	0.968652	0.975251	NS	ASV152|Fusarium	Ascomycota	Sordariomycetes	Hypocreales	Nectriaceae	Fusarium	Fusarium_oxysporum
ASV405	3.89135	-0.0176848	0.609601	-0.0290104	0.976856	0.980838	NS	ASV405|Corynascella	Ascomycota	Sordariomycetes	Sordariales	Chaetomiaceae	Corynascella	Corynascella_humicola
ASV681	284.232	-0.838327	0.468924	-1.78777	0.0738139	0.156748	NS	ASV681|Spizellomyces	Chytridiomycota	Spizellomycetes	Spizellomycetales	Spizellomycetaceae	Spizellomyces	Spizellomyces_acuminatus
ASV400	3.2769	0.433475	0.544897	0.795517	0.426313	0.573853	NS	ASV400|Spizellomyces	Chytridiomycota	Spizellomycetes	Spizellomycetales	Spizellomycetaceae	Spizellomyces	Spizellomyces_dolichospermus
ASV458	3.95897	0.229811	0.585473	0.392521	0.694673	0.78979	NS	ASV458|Powellomyces	Chytridiomycota	Spizellomycetes	Spizellomycetales	Powellomycetaceae	Powellomyces	unidentified
ASV579	9.95411	1.44803	0.645136	2.24454	0.0247977	0.0650291	NS	ASV579|Naganishia	Basidiomycota	Tremellomycetes	Filobasidiales	Filobasidiaceae	Naganishia	Naganishia_albida
ASV161	40.4206	-1.25843	0.570406	-2.20621	0.0273695	0.0702295	NS	ASV161|Apiotrichum	Basidiomycota	Tremellomycetes	Trichosporonales	Trichosporonaceae	Apiotrichum	Apiotrichum_scarabaeorum
ASV468	5.41643	-1.3823	0.598425	-2.30989	0.0208942	0.0563534	NS	ASV468|Fungi	unidentified	unidentified	unidentified	unidentified	unidentified	unidentified
ASV478	2.76007	-1.0943	0.494445	-2.21318	0.026885	0.0694687	NS	ASV478|Fungi	unidentified	unidentified	unidentified	unidentified	unidentified	unidentified
ASV587	41.2828	-1.00092	0.46478	-2.15353	0.031277	0.0788864	NS	ASV587|Fungi	unidentified	unidentified	unidentified	unidentified	unidentified	unidentified
ASV297	1.9656	-1.01947	0.484662	-2.10347	0.0354249	0.0863995	NS	ASV297|Chytridiomycota	Chytridiomycota	unidentified	unidentified	unidentified	unidentified	unidentified
ASV367	2.03416	-0.981352	0.46918	-2.09163	0.0364715	0.0886593	NS	ASV367|Fungi	unidentified	unidentified	unidentified	unidentified	unidentified	unidentified
ASV675	4.28337	1.16567	0.565125	2.06267	0.0391438	0.0939197	NS	ASV675|Chytridiomycota	Chytridiomycota	unidentified	unidentified	unidentified	unidentified	unidentified
ASV234	1.91307	0.939187	0.457498	2.05288	0.0400845	0.0958656	NS	ASV234|Fungi	unidentified	unidentified	unidentified	unidentified	unidentified	unidentified
ASV492	3.26654	-1.07734	0.537162	-2.00561	0.0448981	0.105332	NS	ASV492|Chytridiomycota	Chytridiomycota	unidentified	unidentified	unidentified	unidentified	unidentified
ASV107	2.96571	-1.04779	0.525231	-1.99492	0.0460521	0.107698	NS	ASV107|Fungi	unidentified	unidentified	unidentified	unidentified	unidentified	unidentified
ASV639	14.6396	-1.13096	0.573127	-1.97331	0.0484602	0.111913	NS	ASV639|Fungi	unidentified	unidentified	unidentified	unidentified	unidentified	unidentified
ASV508	6.43554	-1.08783	0.581254	-1.87152	0.0612726	0.13557	NS	ASV508|Fungi	unidentified	unidentified	unidentified	unidentified	unidentified	unidentified
ASV532	1.8524	0.886884	0.480709	1.84495	0.0650448	0.142213	NS	ASV532|Basidiomycota	Basidiomycota	unidentified	unidentified	unidentified	unidentified	unidentified
ASV110	2.59723	-0.87233	0.496335	-1.75754	0.0788255	0.163171	NS	ASV110|Chytridiomycota	Chytridiomycota	unidentified	unidentified	unidentified	unidentified	unidentified
ASV414	24.7188	-1.05965	0.609148	-1.73956	0.081937	0.167732	NS	ASV414|Fungi	unidentified	unidentified	unidentified	unidentified	unidentified	unidentified
ASV733	6.69045	-1.04123	0.647331	-1.6085	0.107725	0.2084	NS	ASV733|Glomeromycota	Glomeromycota	unidentified	unidentified	unidentified	unidentified	unidentified
ASV49	87.8539	0.941566	0.664111	1.41778	0.156254	0.274279	NS	ASV49|Fungi	unidentified	unidentified	unidentified	unidentified	unidentified	unidentified
ASV121	2.99366	0.715632	0.508385	1.40766	0.159233	0.278187	NS	ASV121|Chytridiomycota	Chytridiomycota	unidentified	unidentified	unidentified	unidentified	unidentified
ASV123	27.1026	-0.932122	0.663232	-1.40542	0.159895	0.278686	NS	ASV123|Fungi	unidentified	unidentified	unidentified	unidentified	unidentified	unidentified
ASV557	10.2261	-0.838187	0.621497	-1.34866	0.177447	0.301456	NS	ASV557|Fungi	unidentified	unidentified	unidentified	unidentified	unidentified	unidentified
ASV424	158.276	1.18897	0.907162	1.31065	0.189976	0.316912	NS	ASV424|Chytridiomycota	Chytridiomycota	unidentified	unidentified	unidentified	unidentified	unidentified
ASV691	10.2024	0.810482	0.625896	1.29491	0.19535	0.324412	NS	ASV691|Fungi	unidentified	unidentified	unidentified	unidentified	unidentified	unidentified
ASV509	2.84586	0.626291	0.491757	1.27358	0.202813	0.332326	NS	ASV509|Fungi	unidentified	unidentified	unidentified	unidentified	unidentified	unidentified
ASV392	6.79511	-0.735828	0.588152	-1.25108	0.210904	0.339968	NS	ASV392|Chytridiomycota	Chytridiomycota	unidentified	unidentified	unidentified	unidentified	unidentified
ASV113	5.49397	-0.751028	0.628755	-1.19447	0.232294	0.366807	NS	ASV113|Fungi	unidentified	unidentified	unidentified	unidentified	unidentified	unidentified
ASV242	3.29171	-0.565958	0.531339	-1.06515	0.286806	0.427764	NS	ASV242|Fungi	unidentified	unidentified	unidentified	unidentified	unidentified	unidentified
ASV325	3.00484	-0.556592	0.532162	-1.04591	0.295603	0.43603	NS	ASV325|Fungi	unidentified	unidentified	unidentified	unidentified	unidentified	unidentified
ASV210	2.01449	0.44005	0.471036	0.934217	0.350192	0.495395	NS	ASV210|Fungi	unidentified	unidentified	unidentified	unidentified	unidentified	unidentified
ASV258	1.92872	0.414438	0.450204	0.920556	0.357282	0.502917	NS	ASV258|Fungi	unidentified	unidentified	unidentified	unidentified	unidentified	unidentified
ASV8	2.0817	0.331268	0.459319	0.721214	0.470778	0.619048	NS	ASV8|Fungi	unidentified	unidentified	unidentified	unidentified	unidentified	unidentified
ASV28	2.89529	-0.362522	0.518582	-0.699065	0.484511	0.624551	NS	ASV28|Fungi	unidentified	unidentified	unidentified	unidentified	unidentified	unidentified
ASV174	1.97143	0.29493	0.452149	0.652286	0.514217	0.64737	NS	ASV174|Fungi	unidentified	unidentified	unidentified	unidentified	unidentified	unidentified
ASV387	2.00391	0.237921	0.458454	0.518965	0.603785	0.712775	NS	ASV387|Fungi	unidentified	unidentified	unidentified	unidentified	unidentified	unidentified
ASV85	1.73608	-0.16391	0.445835	-0.367647	0.713136	0.807056	NS	ASV85|Fungi	unidentified	unidentified	unidentified	unidentified	unidentified	unidentified
ASV122	2.53996	0.151061	0.501656	0.301125	0.763319	0.846987	NS	ASV122|Fungi	unidentified	unidentified	unidentified	unidentified	unidentified	unidentified
ASV689	3.02544	0.0346941	0.518101	0.066964	0.94661	0.963561	NS	ASV689|Fungi	unidentified	unidentified	unidentified	unidentified	unidentified	unidentified
ASV87	2.63022	0.030817	0.497487	0.0619454	0.950606	0.964802	NS	ASV87|Chytridiomycota	Chytridiomycota	unidentified	unidentified	unidentified	unidentified	unidentified
ASV108	99.3935	0.920646	0.724837	1.27014	0.204034	0.332851	NS	ASV108|Moesziomyces	Basidiomycota	Ustilaginomycetes	Ustilaginales	Ustilaginaceae	Moesziomyces	Moesziomyces_aphidis
ASV290	28.7101	1.29376	0.552428	2.34196	0.0191829	0.0532938	NS	ASV290|Ascomycota	Ascomycota
ASV487	4.96363	-1.17666	0.530066	-2.21983	0.0264302	0.0685331	NS	ASV487|Fungi
ASV212	2.03258	-0.980705	0.469715	-2.08787	0.0368092	0.0891869	NS	ASV212|Fungi
ASV688	7.35309	1.36618	0.669428	2.04082	0.0412692	0.0983804	NS	ASV688|Basidiomycota	Basidiomycota
ASV323	5.38027	1.19136	0.632585	1.88331	0.059658	0.133194	NS	ASV323|Basidiomycota	Basidiomycota
ASV19	4.49017	-1.00161	0.55138	-1.81655	0.0692855	0.148843	NS	ASV19|Ascomycota	Ascomycota
ASV222	64.5786	-0.875363	0.493442	-1.77399	0.0760644	0.15924	NS	ASV222|Fungi
ASV609	2.80735	0.860972	0.494465	1.74122	0.0816452	0.167732	NS	ASV609|Fungi
ASV617	1.9305	-0.846562	0.488867	-1.73168	0.0833307	0.170114	NS	ASV617|Fungi
ASV479	1.79779	-0.708906	0.461048	-1.5376	0.124147	0.233447	NS	ASV479|Fungi
ASV742	5.19739	0.865804	0.564876	1.53273	0.125342	0.2345	NS	ASV742|Fungi
ASV90	2.60314	-0.722096	0.483795	-1.49257	0.135551	0.24787	NS	ASV90|Fungi
ASV709	3.82593	-0.809371	0.54515	-1.48468	0.13763	0.250357	NS	ASV709|Fungi
ASV65	2.74085	0.701066	0.489127	1.4333	0.151772	0.268968	NS	ASV65|Fungi
ASV237	5.21775	0.883692	0.636944	1.38739	0.165322	0.285451	NS	ASV237|Ascomycota	Ascomycota
ASV286	2.23828	0.612616	0.453721	1.3502	0.176951	0.301306	NS	ASV286|Fungi
ASV660	4.94749	-0.765451	0.600168	-1.27539	0.20217	0.332326	NS	ASV660|Fungi
ASV737	3.20359	-0.680745	0.54888	-1.24024	0.214885	0.344469	NS	ASV737|Fungi
ASV311	1.60505	0.537606	0.461198	1.16567	0.243746	0.380822	NS	ASV311|Fungi
ASV196	2.39134	-0.567021	0.492333	-1.1517	0.249443	0.384584	NS	ASV196|Ascomycota	Ascomycota
ASV698	14.2175	-0.655583	0.580906	-1.12855	0.259086	0.395589	NS	ASV698|Fungi
ASV163	2.86055	0.568559	0.506096	1.12342	0.261259	0.398083	NS	ASV163|Ascomycota	Ascomycota
ASV549	4.28385	0.600006	0.565688	1.06066	0.288842	0.427764	NS	ASV549|Ascomycota	Ascomycota
ASV651	2.48033	-0.501506	0.475682	-1.05429	0.291751	0.431208	NS	ASV651|Fungi
ASV450	2.07644	-0.426533	0.453084	-0.9414	0.3465	0.49243	NS	ASV450|Fungi
ASV694	4.47343	0.518388	0.56625	0.915475	0.359942	0.505607	NS	ASV694|Fungi
ASV724	4.26671	0.491466	0.604539	0.812961	0.41624	0.566767	NS	ASV724|Fungi
ASV355	8.03443	0.4993	0.62622	0.797322	0.425264	0.573585	NS	ASV355|Fungi
ASV240	5.2166	0.448099	0.568296	0.788495	0.430407	0.576215	NS	ASV240|Fungi
ASV746	2.09419	-0.3619	0.463202	-0.7813	0.434626	0.580811	NS	ASV746|Fungi
ASV525	3.23342	-0.407986	0.549862	-0.74198	0.4581	0.608877	NS	ASV525|Glomeromycota	Glomeromycota
ASV264	3.11115	0.369123	0.514585	0.717322	0.473175	0.620586	NS	ASV264|Fungi
ASV386	1.87193	0.330139	0.465108	0.709811	0.477821	0.622217	NS	ASV386|Fungi
ASV403	1.53935	-0.323475	0.46083	-0.701939	0.482717	0.624088	NS	ASV403|Basidiomycota	Basidiomycota
ASV646	3.72802	-0.378777	0.547398	-0.69196	0.488962	0.627332	NS	ASV646|Fungi
ASV436	3.18956	-0.356453	0.539321	-0.660929	0.508658	0.644765	NS	ASV436|Fungi
ASV596	107.944	0.35611	0.583769	0.610019	0.541849	0.663199	NS	ASV596|Ascomycota	Ascomycota
ASV589	2.22162	0.279277	0.471836	0.591894	0.553922	0.671062	NS	ASV589|Fungi
ASV165	3.71036	0.291908	0.538776	0.541799	0.587957	0.701939	NS	ASV165|Fungi
ASV654	60.3206	-0.253652	0.526928	-0.481378	0.630248	0.738119	NS	ASV654|Fungi
ASV390	2.19516	-0.222637	0.486887	-0.457267	0.647479	0.753523	NS	ASV390|Fungi
ASV743	21.9608	-0.225641	0.50838	-0.443842	0.657157	0.762062	NS	ASV743|Ascomycota	Ascomycota
ASV730	3.16209	0.224957	0.526223	0.427495	0.669019	0.767949	NS	ASV730|Fungi
ASV84	3.80075	0.221011	0.538219	0.410635	0.68134	0.780022	NS	ASV84|Fungi
ASV550	3.91112	-0.215896	0.529393	-0.407818	0.683407	0.780584	NS	ASV550|Fungi
ASV148	109.008	-0.18625	0.473242	-0.393563	0.693904	0.78979	NS	ASV148|Ascomycota	Ascomycota
ASV130	3.99696	0.181297	0.558537	0.324592	0.74549	0.835989	NS	ASV130|Fungi
ASV67	2.91425	-0.166441	0.520035	-0.320057	0.748925	0.838569	NS	ASV67|Fungi
ASV670	134.915	0.121409	0.471559	0.257463	0.796821	0.874964	NS	ASV670|Fungi
ASV315	2.17167	0.0907343	0.448358	0.20237	0.839628	0.907141	NS	ASV315|Fungi
ASV448	118.981	0.0201465	0.368351	0.0546938	0.956382	0.968173	NS	ASV448|Fungi
ASV227	3.40024	0.0237014	0.530587	0.0446701	0.96437	0.97426	NS	ASV227|Fungi
ASV461	1.37511	-0.0153482	0.472561	-0.0324788	0.97409	0.979391	NS	ASV461|Fungi

## Sheet: Table S5c
Table S5c The discriminating bacterial amplicon sequence variants (ASVs) between control and inoculated groups in the root entophytic bacterial microbiota of all wheat varieties
ASV_ID	baseMean	log2FoldChange	lfcSE	stat	pvalue	padj	DCB	Label	Phylum	Class	Order	Family	Genus	Species
ASV1170	1095.68	-10.7262	0.720694	-14.8831	4.24e-50	2.09e-47	Depleted	ASV1170|Exiguobacterium	Firmicutes	Bacilli	Bacillales	[Exiguobacteraceae]	Exiguobacterium
ASV1293	38.7468	-5.88179	0.4248	-13.846	1.34e-43	3.31e-41	Depleted	ASV1293|Methylibium	Proteobacteria	Betaproteobacteria	Burkholderiales	Comamonadaceae	Methylibium
ASV894	318.252	-6.80883	0.556624	-12.2324	2.09e-34	2.57e-32	Depleted	ASV894|Pseudomonas	Proteobacteria	Gammaproteobacteria	Pseudomonadales	Pseudomonadaceae	Pseudomonas
ASV1298	60.9532	-6.54399	0.551191	-11.8725	1.65e-32	1.62e-30	Depleted	ASV1298|Streptomycetaceae	Actinobacteria	Actinobacteria	Actinomycetales	Streptomycetaceae
ASV1112	473.292	-9.51398	0.816309	-11.6549	2.17e-31	1.78e-29	Depleted	ASV1112|Exiguobacterium	Firmicutes	Bacilli	Bacillales	[Exiguobacteraceae]	Exiguobacterium
ASV805	170.381	-6.95534	0.62955	-11.0481	2.24e-28	1.57e-26	Depleted	ASV805|Pseudomonas	Proteobacteria	Gammaproteobacteria	Pseudomonadales	Pseudomonadaceae	Pseudomonas
ASV1049	38.3445	-5.86646	0.552997	-10.6085	2.72e-26	1.44e-24	Depleted	ASV1049|Streptomycetaceae	Actinobacteria	Actinobacteria	Actinomycetales	Streptomycetaceae
ASV1391	111.253	-7.4188	0.699779	-10.6016	2.93e-26	1.44e-24	Depleted	ASV1391|Enterobacter	Proteobacteria	Gammaproteobacteria	Enterobacteriales	Enterobacteriaceae	Enterobacter
ASV1349	184.454	-8.15146	0.779554	-10.4566	1.37e-25	5.71e-24	Depleted	ASV1349|Enterobacteriaceae	Proteobacteria	Gammaproteobacteria	Enterobacteriales	Enterobacteriaceae
ASV1472	191.692	-8.20716	0.785011	-10.4548	1.39e-25	5.71e-24	Depleted	ASV1472|Enterobacteriaceae	Proteobacteria	Gammaproteobacteria	Enterobacteriales	Enterobacteriaceae
ASV758	41.6142	-5.98627	0.586542	-10.206	1.86e-24	7.05e-23	Depleted	ASV758|Actinosynnemataceae	Actinobacteria	Actinobacteria	Actinomycetales	Actinosynnemataceae
ASV781	31.0931	-4.77323	0.468747	-10.183	2.36e-24	8.3e-23	Depleted	ASV781|Rhizobium	Proteobacteria	Alphaproteobacteria	Rhizobiales	Rhizobiaceae	Rhizobium
ASV10	69.2543	-6.72976	0.661625	-10.1716	2.66e-24	8.71e-23	Depleted	ASV10|Pantoea	Proteobacteria	Gammaproteobacteria	Enterobacteriales	Enterobacteriaceae	Pantoea
ASV480	42.6116	-6.02092	0.598983	-10.0519	9.01e-24	2.77e-22	Depleted	ASV480|Lentzea	Actinobacteria	Actinobacteria	Actinomycetales	Actinosynnemataceae	Lentzea
ASV1444	265.571	-5.84206	0.590228	-9.89797	4.25e-23	1.23e-21	Depleted	ASV1444|Actinosynnemataceae	Actinobacteria	Actinobacteria	Actinomycetales	Actinosynnemataceae
ASV611	163.898	-6.71326	0.689601	-9.735	2.14e-22	5.84e-21	Depleted	ASV611|Enterobacteriaceae	Proteobacteria	Gammaproteobacteria	Enterobacteriales	Enterobacteriaceae
ASV66	70.4966	-5.70915	0.592313	-9.63873	5.49e-22	1.42e-20	Depleted	ASV66|Enterobacter	Proteobacteria	Gammaproteobacteria	Enterobacteriales	Enterobacteriaceae	Enterobacter
ASV734	34.4888	-5.71052	0.595265	-9.59324	8.54e-22	2.1e-20	Depleted	ASV734|Couchioplanes	Actinobacteria	Actinobacteria	Actinomycetales	Micromonosporaceae	Couchioplanes
ASV421	279.466	-5.80109	0.618201	-9.38382	6.36e-21	1.49e-19	Depleted	ASV421|Pseudomonas	Proteobacteria	Gammaproteobacteria	Pseudomonadales	Pseudomonadaceae	Pseudomonas
ASV1369	4735.09	-7.77382	0.833274	-9.32925	1.07e-20	2.38e-19	Depleted	ASV1369|Enterobacteriaceae	Proteobacteria	Gammaproteobacteria	Enterobacteriales	Enterobacteriaceae
ASV607	36.5284	-5.79507	0.626296	-9.25292	2.18e-20	4.67e-19	Depleted	ASV607|Lentzea	Actinobacteria	Actinobacteria	Actinomycetales	Actinosynnemataceae	Lentzea
ASV411	35.9616	-5.7719	0.643634	-8.96768	3.03e-19	6.21e-18	Depleted	ASV411|Streptomyces	Actinobacteria	Actinobacteria	Actinomycetales	Streptomycetaceae	Streptomyces
ASV1259	104.805	-6.36124	0.719472	-8.84153	9.44e-19	1.86e-17	Depleted	ASV1259|Aeromonas	Proteobacteria	Gammaproteobacteria	Aeromonadales	Aeromonadaceae	Aeromonas
ASV1115	16.6173	-4.6277	0.528689	-8.75315	2.07e-18	3.92e-17	Depleted	ASV1115|Streptomyces	Actinobacteria	Actinobacteria	Actinomycetales	Streptomycetaceae	Streptomyces
ASV188	20.8927	-4.9701	0.568073	-8.74907	2.15e-18	3.92e-17	Depleted	ASV188|Rhizobiaceae	Proteobacteria	Alphaproteobacteria	Rhizobiales	Rhizobiaceae
ASV647	44.4051	-6.08073	0.699739	-8.69	3.62e-18	6.37e-17	Depleted	ASV647|Enterobacteriaceae	Proteobacteria	Gammaproteobacteria	Enterobacteriales	Enterobacteriaceae
ASV717	54.2437	-6.37375	0.742173	-8.58796	8.85e-18	1.5e-16	Depleted	ASV717|Klebsiella	Proteobacteria	Gammaproteobacteria	Enterobacteriales	Enterobacteriaceae	Klebsiella
ASV796	111.232	-7.41844	0.866485	-8.56153	1.11e-17	1.77e-16	Depleted	ASV796|Enterobacter	Proteobacteria	Gammaproteobacteria	Enterobacteriales	Enterobacteriaceae	Enterobacter
ASV1428	14.7033	-4.4436	0.519013	-8.56164	1.11e-17	1.77e-16	Depleted	ASV1428|Ramlibacter	Proteobacteria	Betaproteobacteria	Burkholderiales	Comamonadaceae	Ramlibacter
ASV855	17.077	-4.10869	0.484234	-8.48493	2.16e-17	3.32e-16	Depleted	ASV855|Rhizobiales	Proteobacteria	Alphaproteobacteria	Rhizobiales
ASV634	28.6741	-5.43881	0.6483	-8.38934	4.89e-17	7.29e-16	Depleted	ASV634|Streptomycetaceae	Actinobacteria	Actinobacteria	Actinomycetales	Streptomycetaceae
ASV56	73.8841	-6.82394	0.817944	-8.34279	7.26e-17	1.05e-15	Depleted	ASV56|Exiguobacterium	Firmicutes	Bacilli	Bacillales	[Exiguobacteraceae]	Exiguobacterium
ASV656	30.1332	-5.51151	0.66825	-8.24768	1.61e-16	2.27e-15	Depleted	ASV656|Enterobacteriaceae	Proteobacteria	Gammaproteobacteria	Enterobacteriales	Enterobacteriaceae
ASV512	30.9104	-5.54939	0.679662	-8.16492	3.22e-16	4.4e-15	Depleted	ASV512|Lentzea	Actinobacteria	Actinobacteria	Actinomycetales	Actinosynnemataceae	Lentzea
ASV1036	42.8719	-4.38012	0.540882	-8.09811	5.58e-16	7.42e-15	Depleted	ASV1036|Arthrobacter	Actinobacteria	Actinobacteria	Actinomycetales	Micrococcaceae	Arthrobacter	globiformis
ASV97	23.4151	-5.13895	0.640768	-8.01999	1.06e-15	1.37e-14	Depleted	ASV97|Lentzea	Actinobacteria	Actinobacteria	Actinomycetales	Actinosynnemataceae	Lentzea
ASV192	16.6418	-4.63016	0.57838	-8.0054	1.19e-15	1.5e-14	Depleted	ASV192|Streptomyces	Actinobacteria	Actinobacteria	Actinomycetales	Streptomycetaceae	Streptomyces
ASV4	38.4338	-5.49059	0.690592	-7.95055	1.86e-15	2.28e-14	Depleted	ASV4|Actinoplanes	Actinobacteria	Actinobacteria	Actinomycetales	Micromonosporaceae	Actinoplanes
ASV1426	61.8723	-5.87592	0.751225	-7.82179	5.21e-15	6.25e-14	Depleted	ASV1426|Pseudomonas	Proteobacteria	Gammaproteobacteria	Pseudomonadales	Pseudomonadaceae	Pseudomonas
ASV226	14.596	-4.43164	0.566802	-7.81868	5.34e-15	6.25e-14	Depleted	ASV226|Arthrobacter	Actinobacteria	Actinobacteria	Actinomycetales	Micrococcaceae	Arthrobacter	nicotinovorans
ASV506	20.8469	-4.96635	0.636558	-7.80188	6.1e-15	6.98e-14	Depleted	ASV506|Actinoplanes	Actinobacteria	Actinobacteria	Actinomycetales	Micromonosporaceae	Actinoplanes
ASV340	17.1673	-4.67641	0.604569	-7.73512	1.03e-14	1.16e-13	Depleted	ASV340|Streptomyces	Actinobacteria	Actinobacteria	Actinomycetales	Streptomycetaceae	Streptomyces
ASV546	570.469	-6.37817	0.832885	-7.65793	1.89e-14	2.07e-13	Depleted	ASV546|Enterobacteriaceae	Proteobacteria	Gammaproteobacteria	Enterobacteriales	Enterobacteriaceae
ASV888	12.7962	-4.23324	0.555351	-7.62263	2.49e-14	2.66e-13	Depleted	ASV888|Cytophagaceae	Bacteroidetes	Cytophagia	Cytophagales	Cytophagaceae
ASV1201	13.2338	-4.28525	0.570661	-7.50927	5.95e-14	6.22e-13	Depleted	ASV1201|Comamonadaceae	Proteobacteria	Betaproteobacteria	Burkholderiales	Comamonadaceae
ASV1071	501.063	-2.27941	0.307178	-7.42047	1.17e-13	1.2e-12	Depleted	ASV1071|Streptomyces	Actinobacteria	Actinobacteria	Actinomycetales	Streptomycetaceae	Streptomyces	mirabilis
ASV1176	14.9124	-4.46486	0.617014	-7.23624	4.61e-13	4.63e-12	Depleted	ASV1176|Arthrobacter	Actinobacteria	Actinobacteria	Actinomycetales	Micrococcaceae	Arthrobacter
ASV605	197.344	-4.52331	0.625385	-7.23284	4.73e-13	4.65e-12	Depleted	ASV605|Actinosynnemataceae	Actinobacteria	Actinobacteria	Actinomycetales	Actinosynnemataceae
ASV292	15.1699	-4.49083	0.622393	-7.21543	5.38e-13	5.19e-12	Depleted	ASV292|Actinoplanes	Actinobacteria	Actinobacteria	Actinomycetales	Micromonosporaceae	Actinoplanes
ASV545	25.9136	-5.28901	0.747992	-7.07094	1.54e-12	1.43e-11	Depleted	ASV545|Pseudomonas	Proteobacteria	Gammaproteobacteria	Pseudomonadales	Pseudomonadaceae	Pseudomonas	umsongensis
ASV1548	21.5514	-5.01559	0.710912	-7.05514	1.72e-12	1.57e-11	Depleted	ASV1548|Methylibium	Proteobacteria	Betaproteobacteria	Burkholderiales	Comamonadaceae	Methylibium
ASV935	14.8064	-4.4542	0.636531	-6.99762	2.6e-12	2.33e-11	Depleted	ASV935|Pelomonas	Proteobacteria	Betaproteobacteria	Burkholderiales	Comamonadaceae	Pelomonas
ASV968	31.7401	-5.5879	0.800981	-6.97632	3.03e-12	2.66e-11	Depleted	ASV968|Enterobacter	Proteobacteria	Gammaproteobacteria	Enterobacteriales	Enterobacteriaceae	Enterobacter
ASV965	495.841	-4.80887	0.694858	-6.92066	4.5e-12	3.88e-11	Depleted	ASV965|Enterobacter	Proteobacteria	Gammaproteobacteria	Enterobacteriales	Enterobacteriaceae	Enterobacter
ASV535	16.159	-4.58546	0.664815	-6.89736	5.3e-12	4.49e-11	Depleted	ASV535|Arthrobacter	Actinobacteria	Actinobacteria	Actinomycetales	Micrococcaceae	Arthrobacter
ASV807	30.5387	-5.53057	0.806869	-6.85436	7.16e-12	5.87e-11	Depleted	ASV807|Exiguobacterium	Firmicutes	Bacilli	Bacillales	[Exiguobacteraceae]	Exiguobacterium
ASV1515	8.03434	-3.51437	0.516839	-6.79974	1.05e-11	8.45e-11	Depleted	ASV1515|Streptomyces	Actinobacteria	Actinobacteria	Actinomycetales	Streptomycetaceae	Streptomyces
ASV458	11.6316	-4.08791	0.607949	-6.72409	1.77e-11	1.4e-10	Depleted	ASV458|Burkholderiaceae	Proteobacteria	Betaproteobacteria	Burkholderiales	Burkholderiaceae
ASV106	45.5204	-4.42128	0.661201	-6.68674	2.28e-11	1.78e-10	Depleted	ASV106|Lechevalieria	Actinobacteria	Actinobacteria	Actinomycetales	Actinosynnemataceae	Lechevalieria	aerocolonigenes
ASV1275	15.062	-4.47944	0.671201	-6.67377	2.49e-11	1.92e-10	Depleted	ASV1275|Acidovorax	Proteobacteria	Betaproteobacteria	Burkholderiales	Comamonadaceae	Acidovorax
ASV1042	12.34	-4.17867	0.638489	-6.54462	5.96e-11	4.51e-10	Depleted	ASV1042|Nocardioides	Actinobacteria	Actinobacteria	Actinomycetales	Nocardioidaceae	Nocardioides
ASV1325	17.148	-4.6745	0.720438	-6.48841	8.67e-11	6.47e-10	Depleted	ASV1325|Pseudomonas	Proteobacteria	Gammaproteobacteria	Pseudomonadales	Pseudomonadaceae	Pseudomonas	alcaligenes
ASV653	10.46	-3.92432	0.610783	-6.42507	1.32e-10	9.68e-10	Depleted	ASV653|Actinoplanes	Actinobacteria	Actinobacteria	Actinomycetales	Micromonosporaceae	Actinoplanes
ASV1078	11.8639	-4.1183	0.647864	-6.35674	2.06e-10	1.49e-09	Depleted	ASV1078|Pseudomonas	Proteobacteria	Gammaproteobacteria	Pseudomonadales	Pseudomonadaceae	Pseudomonas	alcaligenes
ASV913	585.329	-1.72687	0.272291	-6.34202	2.27e-10	1.62e-09	Depleted	ASV913|Streptomyces	Actinobacteria	Actinobacteria	Actinomycetales	Streptomycetaceae	Streptomyces
ASV1117	50.9995	-3.94131	0.624615	-6.30997	2.79e-10	1.96e-09	Depleted	ASV1117|Streptomycetaceae	Actinobacteria	Actinobacteria	Actinomycetales	Streptomycetaceae
ASV743	13.3431	-4.29623	0.68368	-6.28398	3.3e-10	2.26e-09	Depleted	ASV743|Arthrobacter	Actinobacteria	Actinobacteria	Actinomycetales	Micrococcaceae	Arthrobacter
ASV566	7.59806	-3.42978	0.545822	-6.2837	3.31e-10	2.26e-09	Depleted	ASV566|Rhizobiales	Proteobacteria	Alphaproteobacteria	Rhizobiales
ASV971	10.7027	-3.95958	0.632964	-6.25562	3.96e-10	2.6e-09	Depleted	ASV971|Enterobacter	Proteobacteria	Gammaproteobacteria	Enterobacteriales	Enterobacteriaceae	Enterobacter
ASV1453	10.7025	-3.95983	0.643306	-6.15544	7.49e-10	4.85e-09	Depleted	ASV1453|Lentzea	Actinobacteria	Actinobacteria	Actinomycetales	Actinosynnemataceae	Lentzea
ASV1340	865.324	-1.83715	0.298964	-6.14504	7.99e-10	5.11e-09	Depleted	ASV1340|Actinosynnemataceae	Actinobacteria	Actinobacteria	Actinomycetales	Actinosynnemataceae
ASV156	20.3927	-4.93317	0.804364	-6.13301	8.62e-10	5.44e-09	Depleted	ASV156|Aeromonas	Proteobacteria	Gammaproteobacteria	Aeromonadales	Aeromonadaceae	Aeromonas
ASV757	11.5863	-4.08165	0.67252	-6.06919	1.29e-09	8.01e-09	Depleted	ASV757|Streptomyces	Actinobacteria	Actinobacteria	Actinomycetales	Streptomycetaceae	Streptomyces	mirabilis
ASV482	11.1917	-4.02874	0.670765	-6.00618	1.9e-09	1.17e-08	Depleted	ASV482|Massilia	Proteobacteria	Betaproteobacteria	Burkholderiales	Oxalobacteraceae	Massilia	albidiflava
ASV1109	17.2214	-4.68002	0.780471	-5.99641	2.02e-09	1.23e-08	Depleted	ASV1109|Erwinia	Proteobacteria	Gammaproteobacteria	Enterobacteriales	Enterobacteriaceae	Erwinia
ASV441	6.25927	-3.12154	0.525764	-5.93715	2.9e-09	1.74e-08	Depleted	ASV441|Cytophagaceae	Bacteroidetes	Cytophagia	Cytophagales	Cytophagaceae
ASV725	6.64847	-3.21564	0.54194	-5.93357	2.96e-09	1.76e-08	Depleted	ASV725|Streptomyces	Actinobacteria	Actinobacteria	Actinomycetales	Streptomycetaceae	Streptomyces
ASV1238	15.7055	-4.54211	0.768494	-5.9104	3.41e-09	1.99e-08	Depleted	ASV1238|Pseudomonas	Proteobacteria	Gammaproteobacteria	Pseudomonadales	Pseudomonadaceae	Pseudomonas
ASV543	8.39518	-3.58497	0.606705	-5.90891	3.44e-09	1.99e-08	Depleted	ASV543|Methylibium	Proteobacteria	Betaproteobacteria	Burkholderiales	Comamonadaceae	Methylibium
ASV1283	16.8294	-4.64617	0.79004	-5.88093	4.08e-09	2.33e-08	Depleted	ASV1283|Aeromonas	Proteobacteria	Gammaproteobacteria	Aeromonadales	Aeromonadaceae	Aeromonas
ASV1035	8.57256	-3.61791	0.621353	-5.82262	5.79e-09	3.28e-08	Depleted	ASV1035|Micromonosporaceae	Actinobacteria	Actinobacteria	Actinomycetales	Micromonosporaceae
ASV240	10.5773	-3.9424	0.679888	-5.7986	6.69e-09	3.74e-08	Depleted	ASV240|Variovorax	Proteobacteria	Betaproteobacteria	Burkholderiales	Comamonadaceae	Variovorax	paradoxus
ASV1367	11.498	-4.06899	0.708939	-5.73955	9.49e-09	5.25e-08	Depleted	ASV1367|Oxalobacteraceae	Proteobacteria	Betaproteobacteria	Burkholderiales	Oxalobacteraceae
ASV189	393.493	-3.36789	0.589175	-5.71628	1.09e-08	5.89e-08	Depleted	ASV189|Roseateles	Proteobacteria	Betaproteobacteria	Burkholderiales	Comamonadaceae	Roseateles
ASV953	5.72749	-2.97778	0.521627	-5.70864	1.14e-08	6.09e-08	Depleted	ASV953|Kribbella	Actinobacteria	Actinobacteria	Actinomycetales	Nocardioidaceae	Kribbella
ASV1232	13.687	-3.35954	0.598023	-5.61775	1.93e-08	1.02e-07	Depleted	ASV1232|Micromonosporaceae	Actinobacteria	Actinobacteria	Actinomycetales	Micromonosporaceae
ASV1253	9.26522	-3.73846	0.665839	-5.61466	1.97e-08	1.03e-07	Depleted	ASV1253|Oxalobacteraceae	Proteobacteria	Betaproteobacteria	Burkholderiales	Oxalobacteraceae
ASV1423	6.47961	-3.17631	0.566453	-5.60736	2.05e-08	1.06e-07	Depleted	ASV1423|Haliangiaceae	Proteobacteria	Deltaproteobacteria	Myxococcales	Haliangiaceae
ASV1303	9.06555	-3.70496	0.661398	-5.6017	2.12e-08	1.09e-07	Depleted	ASV1303|Streptomyces	Actinobacteria	Actinobacteria	Actinomycetales	Streptomycetaceae	Streptomyces
ASV1370	6.86261	-3.2671	0.583632	-5.59787	2.17e-08	1.1e-07	Depleted	ASV1370|Agrobacterium	Proteobacteria	Alphaproteobacteria	Rhizobiales	Rhizobiaceae	Agrobacterium
ASV557	8.95263	-3.68536	0.659385	-5.58908	2.28e-08	1.15e-07	Depleted	ASV557|Streptomyces	Actinobacteria	Actinobacteria	Actinomycetales	Streptomycetaceae	Streptomyces
ASV850	38.6364	-3.29892	0.594013	-5.55361	2.8e-08	1.39e-07	Depleted	ASV850|Lysobacter	Proteobacteria	Gammaproteobacteria	Xanthomonadales	Xanthomonadaceae	Lysobacter
ASV1481	228.246	-4.10797	0.744275	-5.51942	3.4e-08	1.67e-07	Depleted	ASV1481|Enterobacter	Proteobacteria	Gammaproteobacteria	Enterobacteriales	Enterobacteriaceae	Enterobacter
ASV284	7.01505	-3.30346	0.600677	-5.49956	3.81e-08	1.85e-07	Depleted	ASV284|Nocardioides	Actinobacteria	Actinobacteria	Actinomycetales	Nocardioidaceae	Nocardioides
ASV1312	9.59349	-3.87083	0.71434	-5.41875	6e-08	2.89e-07	Depleted	ASV1312|Oxalobacteraceae	Proteobacteria	Betaproteobacteria	Burkholderiales	Oxalobacteraceae
ASV404	28.6899	-3.98005	0.740223	-5.37683	7.58e-08	3.62e-07	Depleted	ASV404|Klebsiella	Proteobacteria	Gammaproteobacteria	Enterobacteriales	Enterobacteriaceae	Klebsiella
ASV479	7.9872	-3.5062	0.652292	-5.3752	7.65e-08	3.62e-07	Depleted	ASV479|Streptomyces	Actinobacteria	Actinobacteria	Actinomycetales	Streptomycetaceae	Streptomyces
ASV238	6.07125	-3.07356	0.574477	-5.3502	8.79e-08	4.12e-07	Depleted	ASV238|Steroidobacter	Proteobacteria	Gammaproteobacteria	Xanthomonadales	Sinobacteraceae	Steroidobacter
ASV1477	5.20604	-2.82272	0.534742	-5.27866	1.3e-07	5.98e-07	Depleted	ASV1477|Promicromonospora	Actinobacteria	Actinobacteria	Actinomycetales	Promicromonosporaceae	Promicromonospora
ASV320	8.83581	-3.66478	0.694878	-5.274	1.33e-07	6.08e-07	Depleted	ASV320|Oxalobacteraceae	Proteobacteria	Betaproteobacteria	Burkholderiales	Oxalobacteraceae
ASV313	6.04966	-3.06738	0.590099	-5.19808	2.01e-07	9.09e-07	Depleted	ASV313|Steroidobacter	Proteobacteria	Gammaproteobacteria	Xanthomonadales	Sinobacteraceae	Steroidobacter
ASV673	5.53118	-2.92036	0.562151	-5.19498	2.05e-07	9.16e-07	Depleted	ASV673|Cytophagaceae	Bacteroidetes	Cytophagia	Cytophagales	Cytophagaceae
ASV1308	5.83025	-3.0066	0.581271	-5.17246	2.31e-07	1.02e-06	Depleted	ASV1308|Devosia	Proteobacteria	Alphaproteobacteria	Rhizobiales	Hyphomicrobiaceae	Devosia
ASV697	6.16025	-3.17581	0.620327	-5.11958	3.06e-07	1.35e-06	Depleted	ASV697|Bradyrhizobiaceae	Proteobacteria	Alphaproteobacteria	Rhizobiales	Bradyrhizobiaceae
ASV1009	7.51987	-3.41159	0.667623	-5.11005	3.22e-07	1.4e-06	Depleted	ASV1009|Actinosynnemataceae	Actinobacteria	Actinobacteria	Actinomycetales	Actinosynnemataceae
ASV938	33.5315	-2.92103	0.584916	-4.99392	5.92e-07	2.55e-06	Depleted	ASV938|Nocardia	Actinobacteria	Actinobacteria	Actinomycetales	Nocardiaceae	Nocardia
ASV1022	5.58814	-2.93894	0.592428	-4.96083	7.02e-07	3e-06	Depleted	ASV1022|Devosia	Proteobacteria	Alphaproteobacteria	Rhizobiales	Hyphomicrobiaceae	Devosia
ASV1421	5.97917	-3.04835	0.616252	-4.9466	7.55e-07	3.2e-06	Depleted	ASV1421|Streptomyces	Actinobacteria	Actinobacteria	Actinomycetales	Streptomycetaceae	Streptomyces
ASV824	6.17656	-3.09507	0.625922	-4.94482	7.62e-07	3.2e-06	Depleted	ASV824|Actinocorallia	Actinobacteria	Actinobacteria	Actinomycetales	Thermomonosporaceae	Actinocorallia
ASV529	20.1537	-3.28489	0.673987	-4.87382	1.09e-06	4.56e-06	Depleted	ASV529|Steroidobacter	Proteobacteria	Gammaproteobacteria	Xanthomonadales	Sinobacteraceae	Steroidobacter
ASV839	4.87548	-2.71398	0.563673	-4.81482	1.47e-06	6.09e-06	Depleted	ASV839|Rhodoplanes	Proteobacteria	Alphaproteobacteria	Rhizobiales	Hyphomicrobiaceae	Rhodoplanes
ASV1338	6.9474	-3.36788	0.699816	-4.81252	1.49e-06	6.11e-06	Depleted	ASV1338|Agrobacterium	Proteobacteria	Alphaproteobacteria	Rhizobiales	Rhizobiaceae	Agrobacterium
ASV523	6.04213	-3.0632	0.637135	-4.80778	1.53e-06	6.21e-06	Depleted	ASV523|Myxococcales	Proteobacteria	Deltaproteobacteria	Myxococcales
ASV723	4.03376	-2.39115	0.503195	-4.75193	2.01e-06	8.13e-06	Depleted	ASV723|Cytophagaceae	Bacteroidetes	Cytophagia	Cytophagales	Cytophagaceae
ASV801	5.60699	-3.02683	0.637801	-4.74573	2.08e-06	8.31e-06	Depleted	ASV801|Mesorhizobium	Proteobacteria	Alphaproteobacteria	Rhizobiales	Phyllobacteriaceae	Mesorhizobium
ASV695	6.62297	-3.20976	0.682885	-4.70029	2.6e-06	1.03e-05	Depleted	ASV695|Oxalobacteraceae	Proteobacteria	Betaproteobacteria	Burkholderiales	Oxalobacteraceae
ASV93	5.44079	-2.89385	0.616216	-4.69616	2.65e-06	1.04e-05	Depleted	ASV93|Caulobacter	Proteobacteria	Alphaproteobacteria	Caulobacterales	Caulobacteraceae	Caulobacter
ASV171	4.80613	-2.68939	0.576224	-4.66726	3.05e-06	1.19e-05	Depleted	ASV171|258ds10	Fibrobacteres	Fibrobacteria	258ds10
ASV921	5.10405	-2.87318	0.626937	-4.58289	4.59e-06	1.76e-05	Depleted	ASV921|Oxalobacteraceae	Proteobacteria	Betaproteobacteria	Burkholderiales	Oxalobacteraceae
ASV1294	9.69017	-2.62128	0.572564	-4.57814	4.69e-06	1.79e-05	Depleted	ASV1294|Pseudonocardia	Actinobacteria	Actinobacteria	Actinomycetales	Pseudonocardiaceae	Pseudonocardia
ASV1512	5.59416	-2.93795	0.643824	-4.56328	5.04e-06	1.91e-05	Depleted	ASV1512|Streptomyces	Actinobacteria	Actinobacteria	Actinomycetales	Streptomycetaceae	Streptomyces
ASV1304	62.6268	-3.0983	0.695579	-4.45428	8.42e-06	3.14e-05	Depleted	ASV1304|Agrobacterium	Proteobacteria	Alphaproteobacteria	Rhizobiales	Rhizobiaceae	Agrobacterium
ASV1407	4.11671	-2.43141	0.546242	-4.45116	8.54e-06	3.16e-05	Depleted	ASV1407|Rhizobiaceae	Proteobacteria	Alphaproteobacteria	Rhizobiales	Rhizobiaceae
ASV1424	264.163	-2.25533	0.511152	-4.41225	1.02e-05	3.76e-05	Depleted	ASV1424|Lentzea	Actinobacteria	Actinobacteria	Actinomycetales	Actinosynnemataceae	Lentzea	waywayandensis
ASV926	180.365	-2.68599	0.609709	-4.40537	1.06e-05	3.85e-05	Depleted	ASV926|Lechevalieria	Actinobacteria	Actinobacteria	Actinomycetales	Actinosynnemataceae	Lechevalieria	aerocolonigenes
ASV943	5.0856	-2.78282	0.633085	-4.39564	1.1e-05	4e-05	Depleted	ASV943|Massilia	Proteobacteria	Betaproteobacteria	Burkholderiales	Oxalobacteraceae	Massilia	albidiflava
ASV1290	4.77197	-2.6763	0.610855	-4.38123	1.18e-05	4.24e-05	Depleted	ASV1290|Rhizobiales	Proteobacteria	Alphaproteobacteria	Rhizobiales
ASV729	5.08615	-2.86745	0.6605	-4.34134	1.42e-05	5.05e-05	Depleted	ASV729|Arthrobacter	Actinobacteria	Actinobacteria	Actinomycetales	Micrococcaceae	Arthrobacter
ASV567	15.682	-2.74662	0.633027	-4.33886	1.43e-05	5.07e-05	Depleted	ASV567|Polaromonas	Proteobacteria	Betaproteobacteria	Burkholderiales	Comamonadaceae	Polaromonas
ASV418	4.23519	-2.47682	0.571512	-4.3338	1.47e-05	5.15e-05	Depleted	ASV418|Nocardioidaceae	Actinobacteria	Actinobacteria	Actinomycetales	Nocardioidaceae
ASV992	12.7274	-2.62799	0.609061	-4.31483	1.6e-05	5.57e-05	Depleted	ASV992|Nocardioidaceae	Actinobacteria	Actinobacteria	Actinomycetales	Nocardioidaceae
ASV206	4.0993	-2.41956	0.561615	-4.30821	1.65e-05	5.7e-05	Depleted	ASV206|TM7-3	TM7	TM7-3
ASV1074	4.53846	-2.59406	0.603196	-4.30053	1.7e-05	5.86e-05	Depleted	ASV1074|Saccharothrix	Actinobacteria	Actinobacteria	Actinomycetales	Actinosynnemataceae	Saccharothrix
ASV1502	4.24894	-2.48137	0.577645	-4.29566	1.74e-05	5.95e-05	Depleted	ASV1502|Pseudoxanthomonas	Proteobacteria	Gammaproteobacteria	Xanthomonadales	Xanthomonadaceae	Pseudoxanthomonas
ASV37	4.17819	-2.45231	0.57457	-4.26808	1.97e-05	6.69e-05	Depleted	ASV37|Niastella	Bacteroidetes	[Saprospirae]	[Saprospirales]	Chitinophagaceae	Niastella
ASV1114	4.74301	-2.6631	0.624489	-4.26444	2e-05	6.75e-05	Depleted	ASV1114|Methylibium	Proteobacteria	Betaproteobacteria	Burkholderiales	Comamonadaceae	Methylibium
ASV1416	7.26091	-2.39411	0.561682	-4.26239	2.02e-05	6.77e-05	Depleted	ASV1416|Sinobacteraceae	Proteobacteria	Gammaproteobacteria	Xanthomonadales	Sinobacteraceae
ASV1531	3.9075	-2.33929	0.551107	-4.24471	2.19e-05	7.28e-05	Depleted	ASV1531|Rhizobiales	Proteobacteria	Alphaproteobacteria	Rhizobiales
ASV1172	18.5815	-2.76781	0.653052	-4.23827	2.25e-05	7.44e-05	Depleted	ASV1172|Actinomycetales	Actinobacteria	Actinobacteria	Actinomycetales
ASV712	4.15742	-2.44494	0.578102	-4.22925	2.34e-05	7.69e-05	Depleted	ASV712|Comamonadaceae	Proteobacteria	Betaproteobacteria	Burkholderiales	Comamonadaceae
ASV1040	4.15374	-2.52713	0.601323	-4.20261	2.64e-05	8.6e-05	Depleted	ASV1040|Agromyces	Actinobacteria	Actinobacteria	Actinomycetales	Microbacteriaceae	Agromyces
ASV134	24.484	-3.0175	0.718512	-4.19964	2.67e-05	8.65e-05	Depleted	ASV134|Comamonadaceae	Proteobacteria	Betaproteobacteria	Burkholderiales	Comamonadaceae
ASV1024	385.562	-2.15664	0.51513	-4.18659	2.83e-05	9.11e-05	Depleted	ASV1024|Streptomyces	Actinobacteria	Actinobacteria	Actinomycetales	Streptomycetaceae	Streptomyces	reticuliscabiei
ASV789	3.78524	-2.2832	0.548916	-4.15947	3.19e-05	0.00010191	Depleted	ASV789|Steroidobacter	Proteobacteria	Gammaproteobacteria	Xanthomonadales	Sinobacteraceae	Steroidobacter
ASV343	3.70136	-2.24444	0.543297	-4.13115	3.61e-05	0.000114572	Depleted	ASV343|Phenylobacterium	Proteobacteria	Alphaproteobacteria	Caulobacterales	Caulobacteraceae	Phenylobacterium
ASV1384	4.96774	-2.74329	0.667465	-4.11001	3.96e-05	0.000124779	Depleted	ASV1384|Comamonadaceae	Proteobacteria	Betaproteobacteria	Burkholderiales	Comamonadaceae
ASV532	14.1548	-2.52659	0.616061	-4.10119	4.11e-05	0.000128804	Depleted	ASV532|Nocardioidaceae	Actinobacteria	Actinobacteria	Actinomycetales	Nocardioidaceae
ASV154	4.55374	-2.59774	0.63559	-4.08713	4.37e-05	0.000135142	Depleted	ASV154|Hydrogenophaga	Proteobacteria	Betaproteobacteria	Burkholderiales	Comamonadaceae	Hydrogenophaga
ASV252	3.6017	-2.19851	0.538825	-4.08019	4.5e-05	0.000138369	Depleted	ASV252|Rhodospirillaceae	Proteobacteria	Alphaproteobacteria	Rhodospirillales	Rhodospirillaceae
ASV121	462.491	-2.20552	0.544003	-4.05423	5.03e-05	0.000153709	Depleted	ASV121|Actinosynnemataceae	Actinobacteria	Actinobacteria	Actinomycetales	Actinosynnemataceae
ASV670	3.67549	-2.32275	0.581448	-3.99477	6.48e-05	0.00019667	Depleted	ASV670|Xanthomonadaceae	Proteobacteria	Gammaproteobacteria	Xanthomonadales	Xanthomonadaceae
ASV232	12.6848	-2.44377	0.612093	-3.99248	6.54e-05	0.000197363	Depleted	ASV232|Methylibium	Proteobacteria	Betaproteobacteria	Burkholderiales	Comamonadaceae	Methylibium
ASV1258	3.47395	-2.13391	0.535162	-3.98741	6.68e-05	0.000200399	Depleted	ASV1258|Xanthobacteraceae	Proteobacteria	Alphaproteobacteria	Rhizobiales	Xanthobacteraceae
ASV679	104.711	-2.4003	0.602229	-3.98569	6.73e-05	0.000200632	Depleted	ASV679|Lentzea	Actinobacteria	Actinobacteria	Actinomycetales	Actinosynnemataceae	Lentzea
ASV139	163.714	-2.10603	0.530128	-3.97268	7.11e-05	0.00021064	Depleted	ASV139|Pelomonas	Proteobacteria	Betaproteobacteria	Burkholderiales	Comamonadaceae	Pelomonas
ASV145	3.12524	-1.94509	0.492137	-3.95234	7.74e-05	0.000228002	Depleted	ASV145|Actinoplanes	Actinobacteria	Actinobacteria	Actinomycetales	Micromonosporaceae	Actinoplanes
ASV666	4.02002	-2.37952	0.604004	-3.93958	8.16e-05	0.000239046	Depleted	ASV666|Oxalobacteraceae	Proteobacteria	Betaproteobacteria	Burkholderiales	Oxalobacteraceae
ASV549	3.58265	-2.18795	0.555843	-3.93627	8.28e-05	0.000240928	Depleted	ASV549|Kineosporiaceae	Actinobacteria	Actinobacteria	Actinomycetales	Kineosporiaceae
ASV351	3.52859	-2.16371	0.551612	-3.92252	8.76e-05	0.000253602	Depleted	ASV351|Devosia	Proteobacteria	Alphaproteobacteria	Rhizobiales	Hyphomicrobiaceae	Devosia
ASV1401	53.0671	-2.49922	0.637402	-3.92095	8.82e-05	0.000253765	Depleted	ASV1401|Lentzea	Actinobacteria	Actinobacteria	Actinomycetales	Actinosynnemataceae	Lentzea
ASV795	3.76339	-2.27401	0.581219	-3.91249	9.14e-05	0.000261304	Depleted	ASV795|Dactylosporangium	Actinobacteria	Actinobacteria	Actinomycetales	Micromonosporaceae	Dactylosporangium
ASV7	3.89193	-2.513	0.645976	-3.89023	0.000100149	0.000284816	Depleted	ASV7|Chryseobacterium	Bacteroidetes	Flavobacteriia	Flavobacteriales	[Weeksellaceae]	Chryseobacterium
ASV621	4.31634	-2.509	0.647065	-3.87751	0.000105531	0.000298397	Depleted	ASV621|Methylibium	Proteobacteria	Betaproteobacteria	Burkholderiales	Comamonadaceae	Methylibium
ASV696	3.49067	-2.13512	0.555117	-3.84625	0.000119939	0.000337201	Depleted	ASV696|Caulobacter	Proteobacteria	Alphaproteobacteria	Caulobacterales	Caulobacteraceae	Caulobacter
ASV541	3.76678	-2.27695	0.593693	-3.83523	0.000125446	0.00035068	Depleted	ASV541|Oxalobacteraceae	Proteobacteria	Betaproteobacteria	Burkholderiales	Oxalobacteraceae
ASV511	3.96479	-2.3602	0.616178	-3.83039	0.000127943	0.000355637	Depleted	ASV511|Arthrobacter	Actinobacteria	Actinobacteria	Actinomycetales	Micrococcaceae	Arthrobacter
ASV737	4.13807	-2.43695	0.641108	-3.80115	0.000144028	0.000398099	Depleted	ASV737|Enterobacteriaceae	Proteobacteria	Gammaproteobacteria	Enterobacteriales	Enterobacteriaceae
ASV949	3.59199	-2.19353	0.578179	-3.79385	0.000148329	0.000407697	Depleted	ASV949|Actinosynnemataceae	Actinobacteria	Actinobacteria	Actinomycetales	Actinosynnemataceae
ASV790	3.93532	-2.34727	0.618957	-3.7923	0.000149258	0.000407972	Depleted	ASV790|Umezawaea	Actinobacteria	Actinobacteria	Actinomycetales	Actinosynnemataceae	Umezawaea	tangerina
ASV355	3.85837	-2.31452	0.612278	-3.78018	0.000156713	0.000425983	Depleted	ASV355|Cellulomonas	Actinobacteria	Actinobacteria	Actinomycetales	Cellulomonadaceae	Cellulomonas
ASV1383	186.555	-2.13585	0.569444	-3.75077	0.000176294	0.000476576	Depleted	ASV1383|Micromonosporaceae	Actinobacteria	Actinobacteria	Actinomycetales	Micromonosporaceae
ASV633	3.41762	-2.29048	0.614941	-3.72471	0.000195539	0.000525712	Depleted	ASV633|Agromyces	Actinobacteria	Actinobacteria	Actinomycetales	Microbacteriaceae	Agromyces
ASV1131	3.74237	-2.26011	0.60761	-3.71967	0.000199482	0.000530514	Depleted	ASV1131|Actinoplanes	Actinobacteria	Actinobacteria	Actinomycetales	Micromonosporaceae	Actinoplanes
ASV373	3.79869	-2.45985	0.671348	-3.66405	0.000248255	0.000655357	Depleted	ASV373|Pelomonas	Proteobacteria	Betaproteobacteria	Burkholderiales	Comamonadaceae	Pelomonas
ASV1020	3.61861	-2.20595	0.602192	-3.66319	0.000249089	0.000655357	Depleted	ASV1020|Devosia	Proteobacteria	Alphaproteobacteria	Rhizobiales	Hyphomicrobiaceae	Devosia
ASV559	3.68748	-2.32204	0.634751	-3.65819	0.000254003	0.00066473	Depleted	ASV559|Hydrogenophaga	Proteobacteria	Betaproteobacteria	Burkholderiales	Comamonadaceae	Hydrogenophaga	palleronii
ASV20	38.6242	-2.26677	0.621352	-3.64812	0.000264167	0.000687674	Depleted	ASV20|Arthrobacter	Actinobacteria	Actinobacteria	Actinomycetales	Micrococcaceae	Arthrobacter	oryzae
ASV454	3.398	-2.18744	0.60486	-3.61644	0.000298687	0.000773442	Depleted	ASV454|Cupriavidus	Proteobacteria	Betaproteobacteria	Burkholderiales	Oxalobacteraceae	Cupriavidus
ASV298	3.37365	-2.26293	0.631689	-3.58234	0.00034053	0.000875328	Depleted	ASV298|Agromyces	Actinobacteria	Actinobacteria	Actinomycetales	Microbacteriaceae	Agromyces
ASV453	6.02239	-2.16816	0.605372	-3.58153	0.000341591	0.000875328	Depleted	ASV453|Mycoplana	Proteobacteria	Alphaproteobacteria	Caulobacterales	Caulobacteraceae	Mycoplana
ASV931	3.71571	-2.23717	0.625345	-3.57749	0.000346912	0.000884357	Depleted	ASV931|Erwinia	Proteobacteria	Gammaproteobacteria	Enterobacteriales	Enterobacteriaceae	Erwinia	dispersa
ASV457	3.47124	-2.13166	0.596402	-3.57419	0.000351309	0.000890949	Depleted	ASV457|Paucibacter	Proteobacteria	Betaproteobacteria	Burkholderiales	Comamonadaceae	Paucibacter
ASV142	3.49081	-2.23185	0.625793	-3.56643	0.000361871	0.000911734	Depleted	ASV142|Actinoplanes	Actinobacteria	Actinobacteria	Actinomycetales	Micromonosporaceae	Actinoplanes
ASV202	3.43648	-2.11659	0.593637	-3.56547	0.000363211	0.000911734	Depleted	ASV202|Pimelobacter	Actinobacteria	Actinobacteria	Actinomycetales	Nocardioidaceae	Pimelobacter
ASV1028	3.35426	-2.06919	0.581348	-3.5593	0.000371844	0.000924657	Depleted	ASV1028|Lentzea	Actinobacteria	Actinobacteria	Actinomycetales	Actinosynnemataceae	Lentzea
ASV155	3.31318	-2.04848	0.57556	-3.55911	0.000372118	0.000924657	Depleted	ASV155|Kibdelosporangium	Actinobacteria	Actinobacteria	Actinomycetales	Actinosynnemataceae	Kibdelosporangium
ASV187	3.42812	-2.11294	0.593942	-3.55749	0.00037442	0.000925702	Depleted	ASV187|Cellvibrio	Proteobacteria	Gammaproteobacteria	Alteromonadales	Alteromonadaceae	Cellvibrio
ASV1138	3.32184	-2.05729	0.578753	-3.55469	0.000378419	0.000930911	Depleted	ASV1138|Tatumella	Proteobacteria	Gammaproteobacteria	Enterobacteriales	Enterobacteriaceae	Tatumella
ASV1084	3.1037	-2.02781	0.574276	-3.53108	0.000413869	0.00101305	Depleted	ASV1084|Cellulomonas	Actinobacteria	Actinobacteria	Actinomycetales	Cellulomonadaceae	Cellulomonas
ASV1055	3.18117	-2.06774	0.591685	-3.49467	0.000474648	0.00115607	Depleted	ASV1055|Cellulomonas	Actinobacteria	Actinobacteria	Actinomycetales	Cellulomonadaceae	Cellulomonas
ASV502	3.35141	-2.16006	0.619425	-3.4872	0.000488113	0.00118165	Depleted	ASV502|Steroidobacter	Proteobacteria	Gammaproteobacteria	Xanthomonadales	Sinobacteraceae	Steroidobacter
ASV604	3.3209	-2.05429	0.589266	-3.48619	0.000489954	0.00118165	Depleted	ASV604|Rhizobiaceae	Proteobacteria	Alphaproteobacteria	Rhizobiales	Rhizobiaceae
ASV158	3.29681	-2.04105	0.58758	-3.47365	0.000513426	0.00122962	Depleted	ASV158|Sphingomonas	Proteobacteria	Alphaproteobacteria	Sphingomonadales	Sphingomonadaceae	Sphingomonas
ASV1408	24.4834	-2.38805	0.687621	-3.47291	0.00051484	0.00122962	Depleted	ASV1408|Actinosynnemataceae	Actinobacteria	Actinobacteria	Actinomycetales	Actinosynnemataceae
ASV1187	3.12055	-1.94414	0.561251	-3.46395	0.000532312	0.0012652	Depleted	ASV1187|Virgisporangium	Actinobacteria	Actinobacteria	Actinomycetales	Micromonosporaceae	Virgisporangium	ochraceum
ASV870	48.0843	-2.39149	0.69462	-3.44288	0.00057555	0.0013614	Depleted	ASV870|Nocardioides	Actinobacteria	Actinobacteria	Actinomycetales	Nocardioidaceae	Nocardioides
ASV1128	234.557	-1.60854	0.471681	-3.41022	0.000649097	0.00152074	Depleted	ASV1128|Streptomyces	Actinobacteria	Actinobacteria	Actinomycetales	Streptomycetaceae	Streptomyces
ASV1151	3.5584	-2.17612	0.639189	-3.4045	0.000662843	0.00154559	Depleted	ASV1151|Ensifer	Proteobacteria	Alphaproteobacteria	Rhizobiales	Rhizobiaceae	Ensifer	adhaerens
ASV1239	3.15001	-1.95749	0.579913	-3.37548	0.000736863	0.00171008	Depleted	ASV1239|Dechloromonas	Proteobacteria	Betaproteobacteria	Rhodocyclales	Rhodocyclaceae	Dechloromonas
ASV1219	3.00118	-1.96311	0.583733	-3.36302	0.000770944	0.00178077	Depleted	ASV1219|Rhizobiaceae	Proteobacteria	Alphaproteobacteria	Rhizobiales	Rhizobiaceae
ASV248	3.31044	-2.03489	0.606466	-3.35532	0.000792734	0.00182255	Depleted	ASV248|Pseudomonas	Proteobacteria	Gammaproteobacteria	Pseudomonadales	Pseudomonadaceae	Pseudomonas
ASV912	3.10678	-1.93123	0.577011	-3.34696	0.000817022	0.00186454	Depleted	ASV912|Pimelobacter	Actinobacteria	Actinobacteria	Actinomycetales	Nocardioidaceae	Pimelobacter
ASV1101	2.96117	-1.84848	0.552373	-3.34644	0.000818578	0.00186454	Depleted	ASV1101|Rhizobiaceae	Proteobacteria	Alphaproteobacteria	Rhizobiales	Rhizobiaceae
ASV1365	9.73975	-2.17167	0.649815	-3.34199	0.000831813	0.00188595	Depleted	ASV1365|Sphingomonas	Proteobacteria	Alphaproteobacteria	Sphingomonadales	Sphingomonadaceae	Sphingomonas
ASV751	2.97869	-1.84927	0.554907	-3.33257	0.000860467	0.00194197	Depleted	ASV751|Curvibacter	Proteobacteria	Betaproteobacteria	Burkholderiales	Comamonadaceae	Curvibacter
ASV203	3.42321	-2.10781	0.632973	-3.33001	0.000868418	0.00195097	Depleted	ASV203|Acidovorax	Proteobacteria	Betaproteobacteria	Burkholderiales	Comamonadaceae	Acidovorax
ASV1497	3.03798	-1.8885	0.569834	-3.31413	0.000919291	0.00205587	Depleted	ASV1497|Actinoplanes	Actinobacteria	Actinobacteria	Actinomycetales	Micromonosporaceae	Actinoplanes
ASV71	2.93276	-1.82297	0.550734	-3.31007	0.000932719	0.00207646	Depleted	ASV71|Actinomycetales	Actinobacteria	Actinobacteria	Actinomycetales
ASV1165	3.34539	-2.07049	0.62933	-3.28999	0.00100189	0.00222041	Depleted	ASV1165|Pseudomonadaceae	Proteobacteria	Gammaproteobacteria	Pseudomonadales	Pseudomonadaceae
ASV1487	2.9968	-1.86874	0.571188	-3.27167	0.00106915	0.00235884	Depleted	ASV1487|Nocardioidaceae	Actinobacteria	Actinobacteria	Actinomycetales	Nocardioidaceae
ASV905	3.13163	-1.94569	0.597018	-3.259	0.00111804	0.0024557	Depleted	ASV905|Stenotrophomonas	Proteobacteria	Gammaproteobacteria	Xanthomonadales	Xanthomonadaceae	Stenotrophomonas
ASV1135	11.659	-2.05911	0.632708	-3.25444	0.00113614	0.00247662	Depleted	ASV1135|Xanthomonadaceae	Proteobacteria	Gammaproteobacteria	Xanthomonadales	Xanthomonadaceae
ASV1127	2.65817	-1.6441	0.505243	-3.25407	0.00113763	0.00247662	Depleted	ASV1127|Alphaproteobacteria	Proteobacteria	Alphaproteobacteria
ASV1130	2.93627	-1.8321	0.566881	-3.23189	0.00122975	0.00266536	Depleted	ASV1130|Phenylobacterium	Proteobacteria	Alphaproteobacteria	Caulobacterales	Caulobacteraceae	Phenylobacterium
ASV504	3.08462	-1.92292	0.595669	-3.22817	0.00124584	0.00268839	Depleted	ASV504|Delftia	Proteobacteria	Betaproteobacteria	Burkholderiales	Comamonadaceae	Delftia
ASV901	3.10416	-1.92021	0.595341	-3.22539	0.001258	0.00270278	Depleted	ASV901|Oxalobacteraceae	Proteobacteria	Betaproteobacteria	Burkholderiales	Oxalobacteraceae
ASV889	2.6835	-1.66217	0.518643	-3.20484	0.00135139	0.00289079	Depleted	ASV889|Pseudonocardiaceae	Actinobacteria	Actinobacteria	Actinomycetales	Pseudonocardiaceae
ASV1360	2.78696	-1.82378	0.570032	-3.19944	0.00137697	0.00293276	Depleted	ASV1360|Novosphingobium	Proteobacteria	Alphaproteobacteria	Sphingomonadales	Sphingomonadaceae	Novosphingobium
ASV661	9.18811	-1.73055	0.5423	-3.19112	0.00141721	0.00300546	Depleted	ASV661|Asticcacaulis	Proteobacteria	Alphaproteobacteria	Caulobacterales	Caulobacteraceae	Asticcacaulis	biprosthecium
ASV1464	2.77144	-1.72587	0.543006	-3.17836	0.00148109	0.00312745	Depleted	ASV1464|Rubrivivax	Proteobacteria	Betaproteobacteria	Burkholderiales	Comamonadaceae	Rubrivivax
ASV981	305.682	-1.31528	0.419148	-3.13799	0.00170113	0.00356151	Depleted	ASV981|Lechevalieria	Actinobacteria	Actinobacteria	Actinomycetales	Actinosynnemataceae	Lechevalieria	aerocolonigenes
ASV803	4.59032	-1.8398	0.589216	-3.12246	0.00179346	0.0037389	Depleted	ASV803|Niastella	Bacteroidetes	[Saprospirae]	[Saprospirales]	Chitinophagaceae	Niastella
ASV644	8.01963	-1.98631	0.640339	-3.10196	0.00192243	0.00399087	Depleted	ASV644|Myxococcales	Proteobacteria	Deltaproteobacteria	Myxococcales
ASV1186	2.74183	-1.8995	0.616453	-3.08134	0.0020607	0.00425994	Depleted	ASV1186|Rubrivivax	Proteobacteria	Betaproteobacteria	Burkholderiales	Comamonadaceae	Rubrivivax
ASV616	2.64485	-1.63649	0.532179	-3.07508	0.00210447	0.00433222	Depleted	ASV616|Cytophagaceae	Bacteroidetes	Cytophagia	Cytophagales	Cytophagaceae
ASV149	2.7237	-1.78693	0.582491	-3.06774	0.00215687	0.00442159	Depleted	ASV149|Enterobacteriaceae	Proteobacteria	Gammaproteobacteria	Enterobacteriales	Enterobacteriaceae
ASV14	2.85656	-1.78048	0.581518	-3.06177	0.00220029	0.00449188	Depleted	ASV14|Klebsiella	Proteobacteria	Gammaproteobacteria	Enterobacteriales	Enterobacteriaceae	Klebsiella
ASV1389	2.68383	-1.7606	0.579518	-3.03803	0.00238129	0.00484129	Depleted	ASV1389|Agromyces	Actinobacteria	Actinobacteria	Actinomycetales	Microbacteriaceae	Agromyces
ASV579	172.514	-1.74245	0.579214	-3.0083	0.0026271	0.00531907	Depleted	ASV579|Micromonosporaceae	Actinobacteria	Actinobacteria	Actinomycetales	Micromonosporaceae
ASV249	2.745	-1.71058	0.572931	-2.98566	0.00282968	0.00570575	Depleted	ASV249|Streptomyces	Actinobacteria	Actinobacteria	Actinomycetales	Streptomycetaceae	Streptomyces
ASV254	2.60842	-1.61127	0.544463	-2.95938	0.00308261	0.00619038	Depleted	ASV254|Nocardioidaceae	Actinobacteria	Actinobacteria	Actinomycetales	Nocardioidaceae
ASV1185	2.56739	-1.58364	0.5444	-2.90897	0.00362626	0.00725253	Depleted	ASV1185|Xanthomonadaceae	Proteobacteria	Gammaproteobacteria	Xanthomonadales	Xanthomonadaceae
ASV551	2.36249	-1.51992	0.524974	-2.89523	0.00378883	0.00754699	Depleted	ASV551|Myxococcales	Proteobacteria	Deltaproteobacteria	Myxococcales
ASV812	2.64646	-1.62117	0.565673	-2.86591	0.00415809	0.00824912	Depleted	ASV812|Bacillus	Firmicutes	Bacilli	Bacillales	Bacillaceae	Bacillus
ASV5	2.47093	-1.69313	0.595218	-2.84455	0.00444745	0.00878773	Depleted	ASV5|Comamonadaceae	Proteobacteria	Betaproteobacteria	Burkholderiales	Comamonadaceae
ASV57	2.48379	-1.51489	0.536427	-2.82404	0.00474221	0.00933266	Depleted	ASV57|Dechloromonas	Proteobacteria	Betaproteobacteria	Rhodocyclales	Rhodocyclaceae	Dechloromonas
ASV211	35.6378	-1.74052	0.617496	-2.81868	0.00482215	0.00945219	Depleted	ASV211|Methylibium	Proteobacteria	Betaproteobacteria	Burkholderiales	Comamonadaceae	Methylibium
ASV731	2.53881	-1.55672	0.553163	-2.81422	0.00488957	0.00954631	Depleted	ASV731|Rhizobiaceae	Proteobacteria	Alphaproteobacteria	Rhizobiales	Rhizobiaceae
ASV376	2.47854	-1.49876	0.535311	-2.79978	0.00511368	0.00994439	Depleted	ASV376|Myxococcales	Proteobacteria	Deltaproteobacteria	Myxococcales
ASV542	5.95309	-1.67278	0.599689	-2.78941	0.00528048	0.0101982	Depleted	ASV542|Shinella	Proteobacteria	Alphaproteobacteria	Rhizobiales	Rhizobiaceae	Shinella	granuli
ASV119	2.54648	-1.56089	0.55964	-2.78909	0.00528564	0.0101982	Depleted	ASV119|Stenotrophomonas	Proteobacteria	Gammaproteobacteria	Xanthomonadales	Xanthomonadaceae	Stenotrophomonas
ASV811	2.66555	-1.63323	0.587972	-2.77773	0.00547395	0.0105203	Depleted	ASV811|Erwinia	Proteobacteria	Gammaproteobacteria	Enterobacteriales	Enterobacteriaceae	Erwinia	dispersa
ASV1223	2.51111	-1.52988	0.55538	-2.75466	0.00587532	0.0112477	Depleted	ASV1223|Nocardioidaceae	Actinobacteria	Actinobacteria	Actinomycetales	Nocardioidaceae
ASV321	2.60346	-1.60686	0.584114	-2.75093	0.00594259	0.0113324	Depleted	ASV321|Telluria	Proteobacteria	Betaproteobacteria	Burkholderiales	Oxalobacteraceae	Telluria	mixta
ASV353	2.29608	-1.45147	0.529161	-2.74296	0.00608877	0.0115663	Depleted	ASV353|258ds10	Fibrobacteres	Fibrobacteria	258ds10
ASV685	2.27412	-1.43781	0.527102	-2.72777	0.00637649	0.0120663	Depleted	ASV685|Sphingopyxis	Proteobacteria	Alphaproteobacteria	Sphingomonadales	Sphingomonadaceae	Sphingopyxis
ASV1204	2.48149	-1.50721	0.552859	-2.72621	0.00640659	0.0120768	Depleted	ASV1204|Mesorhizobium	Proteobacteria	Alphaproteobacteria	Rhizobiales	Phyllobacteriaceae	Mesorhizobium
ASV346	2.28476	-1.4537	0.533627	-2.72419	0.00644593	0.0121046	Depleted	ASV346|Deinococcus	[Thermi]	Deinococci	Deinococcales	Deinococcaceae	Deinococcus
ASV1134	2.37415	-1.42703	0.525443	-2.71587	0.00661027	0.012366	Depleted	ASV1134|Pilimelia	Actinobacteria	Actinobacteria	Actinomycetales	Micromonosporaceae	Pilimelia
ASV2	2.44764	-1.48778	0.550436	-2.70292	0.00687337	0.0128095	Depleted	ASV2|Comamonadaceae	Proteobacteria	Betaproteobacteria	Burkholderiales	Comamonadaceae
ASV592	2.56133	-1.5642	0.580359	-2.69522	0.00703415	0.0130596	Depleted	ASV592|Micromonosporaceae	Actinobacteria	Actinobacteria	Actinomycetales	Micromonosporaceae
ASV472	2.30212	-1.37121	0.51863	-2.64391	0.00819534	0.0151015	Depleted	ASV472|Geodermatophilaceae	Actinobacteria	Actinobacteria	Actinomycetales	Geodermatophilaceae
ASV15	2.17868	-1.35845	0.517774	-2.62363	0.00869975	0.0159712	Depleted	ASV15|[Kouleothrixaceae]	Chloroflexi	Chloroflexi	[Roseiflexales]	[Kouleothrixaceae]
ASV144	2.49041	-1.5012	0.574242	-2.61423	0.00894284	0.0163564	Depleted	ASV144|Actinoplanes	Actinobacteria	Actinobacteria	Actinomycetales	Micromonosporaceae	Actinoplanes
ASV416	2.36448	-1.41381	0.543338	-2.60208	0.0092661	0.0168849	Depleted	ASV416|Pseudomonas	Proteobacteria	Gammaproteobacteria	Pseudomonadales	Pseudomonadaceae	Pseudomonas	alcaligenes
ASV642	2.33796	-1.39825	0.540384	-2.58751	0.00966724	0.0175509	Depleted	ASV642|Variovorax	Proteobacteria	Betaproteobacteria	Burkholderiales	Comamonadaceae	Variovorax	paradoxus
ASV752	12.782	-1.7035	0.661449	-2.57541	0.010012	0.01811	Depleted	ASV752|Methylibium	Proteobacteria	Betaproteobacteria	Burkholderiales	Comamonadaceae	Methylibium
ASV1422	2.26222	-1.33186	0.519315	-2.56465	0.0103281	0.0186133	Depleted	ASV1422|Ellin6067	Proteobacteria	Betaproteobacteria	Ellin6067
ASV882	2.25252	-1.32631	0.517578	-2.56253	0.0103912	0.0186586	Depleted	ASV882|Comamonadaceae	Proteobacteria	Betaproteobacteria	Burkholderiales	Comamonadaceae
ASV875	2.28041	-1.34967	0.535445	-2.52066	0.0117135	0.0209216	Depleted	ASV875|Sphingomonas	Proteobacteria	Alphaproteobacteria	Sphingomonadales	Sphingomonadaceae	Sphingomonas
ASV879	2.24046	-1.30149	0.516749	-2.51861	0.0117818	0.0209216	Depleted	ASV879|Myxococcales	Proteobacteria	Deltaproteobacteria	Myxococcales
ASV1079	2.2049	-1.28147	0.509294	-2.51616	0.0118641	0.0209216	Depleted	ASV1079|Cytophagaceae	Bacteroidetes	Cytophagia	Cytophagales	Cytophagaceae
ASV1188	3.72415	-1.34008	0.537149	-2.4948	0.012603	0.0221452	Depleted	ASV1188|Nocardioidaceae	Actinobacteria	Actinobacteria	Actinomycetales	Nocardioidaceae
ASV1359	2.25735	-1.31993	0.533397	-2.47457	0.0133398	0.0233564	Depleted	ASV1359|Microbacterium	Actinobacteria	Actinobacteria	Actinomycetales	Microbacteriaceae	Microbacterium
ASV606	25.2589	-1.55817	0.63619	-2.44922	0.0143165	0.0248895	Depleted	ASV606|Rubrivivax	Proteobacteria	Betaproteobacteria	Burkholderiales	Comamonadaceae	Rubrivivax	gelatinosus
ASV1029	2.18524	-1.36102	0.557658	-2.44061	0.0146627	0.0254015	Depleted	ASV1029|Cellulomonas	Actinobacteria	Actinobacteria	Actinomycetales	Cellulomonadaceae	Cellulomonas
ASV197	2.31527	-1.35588	0.558656	-2.42703	0.0152228	0.0262794	Depleted	ASV197|Brevundimonas	Proteobacteria	Alphaproteobacteria	Caulobacterales	Caulobacteraceae	Brevundimonas
ASV1446	2.19442	-1.2648	0.52685	-2.40069	0.0163642	0.028053	Depleted	ASV1446|Nocardioides	Actinobacteria	Actinobacteria	Actinomycetales	Nocardioidaceae	Nocardioides
ASV924	2.18632	-1.26046	0.525807	-2.39719	0.0165213	0.0282238	Depleted	ASV924|Nocardioidaceae	Actinobacteria	Actinobacteria	Actinomycetales	Nocardioidaceae
ASV721	319.585	-0.795773	0.33231	-2.39467	0.0166354	0.0283204	Depleted	ASV721|Micromonosporaceae	Actinobacteria	Actinobacteria	Actinomycetales	Micromonosporaceae
ASV1382	2.12142	-1.20339	0.503252	-2.39122	0.0167925	0.0284893	Depleted	ASV1382|Rhodococcus	Actinobacteria	Actinobacteria	Actinomycetales	Nocardiaceae	Rhodococcus
ASV1541	2.17558	-1.24472	0.524064	-2.37512	0.0175432	0.0296607	Depleted	ASV1541|Comamonadaceae	Proteobacteria	Betaproteobacteria	Burkholderiales	Comamonadaceae
ASV247	2.02477	-1.21688	0.514864	-2.36349	0.0181036	0.0303992	Depleted	ASV247|Lentzea	Actinobacteria	Actinobacteria	Actinomycetales	Actinosynnemataceae	Lentzea
ASV294	2.20969	-1.28991	0.549645	-2.34681	0.0189351	0.0316873	Depleted	ASV294|Methylibium	Proteobacteria	Betaproteobacteria	Burkholderiales	Comamonadaceae	Methylibium
ASV310	2.08651	-1.17248	0.500875	-2.34087	0.019239	0.0320867	Depleted	ASV310|Ellin6067	Proteobacteria	Betaproteobacteria	Ellin6067
ASV1214	2.04402	-1.12573	0.482493	-2.33315	0.0196402	0.0326453	Depleted	ASV1214|Rhodoplanes	Proteobacteria	Alphaproteobacteria	Rhizobiales	Hyphomicrobiaceae	Rhodoplanes
ASV98	2.07964	-1.15715	0.496947	-2.32852	0.0198845	0.0329399	Depleted	ASV98|Bdellovibrio	Proteobacteria	Deltaproteobacteria	Bdellovibrionales	Bdellovibrionaceae	Bdellovibrio
ASV308	2.08979	-1.16281	0.49984	-2.32637	0.0199987	0.033018	Depleted	ASV308|Xanthomonadaceae	Proteobacteria	Gammaproteobacteria	Xanthomonadales	Xanthomonadaceae
ASV897	2.1249	-1.2043	0.520333	-2.31449	0.0206409	0.0339643	Depleted	ASV897|Devosia	Proteobacteria	Alphaproteobacteria	Rhizobiales	Hyphomicrobiaceae	Devosia
ASV516	2.09956	-1.26299	0.547636	-2.30626	0.0210962	0.0345978	Depleted	ASV516|Kaistobacter	Proteobacteria	Alphaproteobacteria	Sphingomonadales	Sphingomonadaceae	Kaistobacter
ASV1106	331.984	-2.03331	0.883351	-2.30181	0.021346	0.0347756	Depleted	ASV1106|Enterobacter	Proteobacteria	Gammaproteobacteria	Enterobacteriales	Enterobacteriaceae	Enterobacter
ASV1007	2.01351	-1.19736	0.521356	-2.29663	0.0216399	0.0351381	Depleted	ASV1007|Cellulomonas	Actinobacteria	Actinobacteria	Actinomycetales	Cellulomonadaceae	Cellulomonas
ASV272	2.16565	-1.24649	0.544966	-2.28729	0.0221791	0.0358951	Depleted	ASV272|Amycolatopsis	Actinobacteria	Actinobacteria	Actinomycetales	Pseudonocardiaceae	Amycolatopsis
ASV1564	2.10253	-1.18094	0.517269	-2.28303	0.0224286	0.0361799	Depleted	ASV1564|Cytophagaceae	Bacteroidetes	Cytophagia	Cytophagales	Cytophagaceae
ASV1448	2.0943	-1.176	0.515808	-2.27992	0.0226126	0.036347	Depleted	ASV1448|Agrobacterium	Proteobacteria	Alphaproteobacteria	Rhizobiales	Rhizobiaceae	Agrobacterium
ASV1538	2.0968	-1.17746	0.516704	-2.27878	0.02268	0.036347	Depleted	ASV1538|[Roseiflexales]	Chloroflexi	Chloroflexi	[Roseiflexales]
ASV1335	2.08766	-1.17198	0.514875	-2.27624	0.0228315	0.0363966	Depleted	ASV1335|Mesorhizobium	Proteobacteria	Alphaproteobacteria	Rhizobiales	Phyllobacteriaceae	Mesorhizobium
ASV608	59.1867	-1.29194	0.567689	-2.27579	0.0228588	0.0363966	Depleted	ASV608|Arthrobacter	Actinobacteria	Actinobacteria	Actinomycetales	Micrococcaceae	Arthrobacter	oxydans
ASV163	2.08444	-1.15933	0.515484	-2.249	0.0245123	0.0387784	Depleted	ASV163|Phenylobacterium	Proteobacteria	Alphaproteobacteria	Caulobacterales	Caulobacteraceae	Phenylobacterium
ASV820	2.08152	-1.15765	0.515202	-2.24698	0.0246413	0.0388575	Depleted	ASV820|Sphingomonas	Proteobacteria	Alphaproteobacteria	Sphingomonadales	Sphingomonadaceae	Sphingomonas
ASV1346	2.08335	-1.15863	0.516638	-2.24263	0.0249209	0.0391727	Depleted	ASV1346|Cupriavidus	Proteobacteria	Betaproteobacteria	Burkholderiales	Oxalobacteraceae	Cupriavidus
ASV741	2.12536	-1.20381	0.540456	-2.22739	0.0259212	0.0405242	Depleted	ASV741|Agrobacterium	Proteobacteria	Alphaproteobacteria	Rhizobiales	Rhizobiaceae	Agrobacterium
ASV6	1.99391	-1.07105	0.480932	-2.22703	0.0259454	0.0405242	Depleted	ASV6|Cellulomonas	Actinobacteria	Actinobacteria	Actinomycetales	Cellulomonadaceae	Cellulomonas
ASV1495	1.90329	-1.08298	0.490215	-2.2092	0.0271606	0.0422881	Depleted	ASV1495|Cytophagaceae	Bacteroidetes	Cytophagia	Cytophagales	Cytophagaceae
ASV1241	2.04046	-1.12177	0.509641	-2.20111	0.0277284	0.0430359	Depleted	ASV1241|Nocardioidaceae	Actinobacteria	Actinobacteria	Actinomycetales	Nocardioidaceae
ASV950	2.03251	-1.11691	0.509352	-2.1928	0.0283217	0.0438185	Depleted	ASV950|Methylibium	Proteobacteria	Betaproteobacteria	Burkholderiales	Comamonadaceae	Methylibium
ASV296	9.45381	-1.32079	0.605174	-2.18249	0.0290731	0.04484	Depleted	ASV296|Myxococcales	Proteobacteria	Deltaproteobacteria	Myxococcales
ASV1205	2.00213	-1.08692	0.506188	-2.14726	0.0317725	0.0488503	Depleted	ASV1205|Hyphomicrobium	Proteobacteria	Alphaproteobacteria	Rhizobiales	Hyphomicrobiaceae	Hyphomicrobium
ASV208	88.8987	7.30414	0.571379	12.7834	2.03e-37	3.33e-35	Enriched	ASV208|Ochrobactrum	Proteobacteria	Alphaproteobacteria	Rhizobiales	Brucellaceae	Ochrobactrum	grignonense
ASV1123	79.098	7.13417	0.661675	10.782	4.19e-27	2.58e-25	Enriched	ASV1123|Stenotrophomonas	Proteobacteria	Gammaproteobacteria	Xanthomonadales	Xanthomonadaceae	Stenotrophomonas
ASV1058	20.2706	5.1397	0.719962	7.13884	9.41e-13	8.91e-12	Enriched	ASV1058|Streptomycetaceae	Actinobacteria	Actinobacteria	Actinomycetales	Streptomycetaceae
ASV1122	195.853	1.85827	0.269924	6.8844	5.8e-12	4.84e-11	Enriched	ASV1122|Rubrivivax	Proteobacteria	Betaproteobacteria	Burkholderiales	Comamonadaceae	Rubrivivax
ASV235	10.8588	4.20352	0.669464	6.27893	3.41e-10	2.3e-09	Enriched	ASV235|258ds10	Fibrobacteres	Fibrobacteria	258ds10
ASV660	10.9261	4.21321	0.673033	6.26003	3.85e-10	2.56e-09	Enriched	ASV660|Tsukamurella	Actinobacteria	Actinobacteria	Actinomycetales	Tsukamurellaceae	Tsukamurella
ASV828	36.9292	3.3633	0.586456	5.73497	9.75e-09	5.33e-08	Enriched	ASV828|Pseudomonas	Proteobacteria	Gammaproteobacteria	Pseudomonadales	Pseudomonadaceae	Pseudomonas	nitroreducens
ASV1374	20.8093	3.54474	0.670053	5.29024	1.22e-07	5.67e-07	Enriched	ASV1374|Oxalobacteraceae	Proteobacteria	Betaproteobacteria	Burkholderiales	Oxalobacteraceae
ASV1000	5.5954	2.93969	0.635989	4.62223	3.8e-06	1.47e-05	Enriched	ASV1000|[Roseiflexales]	Chloroflexi	Chloroflexi	[Roseiflexales]
ASV1489	8.00972	2.72064	0.605243	4.49511	6.95e-06	2.61e-05	Enriched	ASV1489|Ralstonia	Proteobacteria	Betaproteobacteria	Burkholderiales	Oxalobacteraceae	Ralstonia
[truncated: 288 more rows]

## Sheet: Table S5d
Table S5d The discriminating fungal amplicon sequence variants (ASVs) between control and inoculated groups in the root entophytic fungal microbiota of all wheat varieties
[truncated: 522 more rows]

[truncated: 4 more sheets: Table S5e, Table S5f, Table S5g, Table S5h]
