# Supplementary material for: Synthetic Polyploidisation Enhances Fusarium graminearum Tolerance in Wheat by Reshaping the Transcriptome and Strengthening the Microbiome
Source: Plant Biotechnol J. 2025 Aug 10;23(11):5252–78. doi: 10.1111/pbi.70295 (PMC12576463; doi:10.1111/pbi.70295)
Supplement: Supplementary file 2 — Table S1: DEGs among the different ploidy‐level wheat accessions. Table S2: The difference significance test and data of phylum and family‐level relative abundance of root‐associated microbiota among the different ploidy‐level wheat accessions. Table S3: The hub genes in three key modules associated with the F. graminearum‐tolerant SHW line HG116 and F. graminearum‐resistant variety AK58. Table S4: The difference significance test and data of phylum‐level relative abundance of root‐associated microbial communities between control and inoculated samples of all wheat varieties. Table S5: The discriminating amplicon sequence variants (ASVs) between control and PH‐1 inoculated samples in the root‐associated microbiota of all wheat varieties. Table S6: The difference analysis of MetaCyc pathways of root‐associated bacteria microbiomes between control and PH‐1 inoculated samples of all wheat varieties. Table S7: The discriminating bacterial ASVs in the root‐associated bacterial microbiota between the F. graminearum‐tolerant/resistant allohexaploids and the F. graminearum‐susceptible wheat varieties following PH‐1 infection. Table S8: The full names of the abbreviations for the descriptions of MetaCyc pathways in Figures S25–S28. Table S9: Bacterial and fungal metadata and sequencing statistics. [file PBI-23-5252-s002.zip › Table S6 The difference analysis of MetaCyc pathways of root-associated bacteria microbiomes between control and PH-1 inoculated samples of all wheat varieties..xlsx]

## Sheet: Table S6a
Tabel S6a The difference analysis of MetaCyc pathways of rhizosphere bacteria microbiomes between control and inoculated groups of all wheat varieties
feature	method	group1	group2	p_values	adj_method	p_adjust	description
PWY-6185	LinDA	Control	Inoculation	2.34e-22	BH	1.02e-19	4-methylcatechol degradation (ortho cleavage)
P221-PWY	LinDA	Control	Inoculation	1.08e-21	BH	1.57e-19	octane oxidation
PWY-7199	LinDA	Control	Inoculation	8.87e-22	BH	1.57e-19	pyrimidine deoxyribonucleosides salvage
AST-PWY	LinDA	Control	Inoculation	2.78e-21	BH	3.01e-19	L-arginine degradation II (AST pathway)
ANAEROFRUCAT-PWY	LinDA	Control	Inoculation	4.84e-21	BH	4.2e-19	homolactic fermentation
PWY-6876	LinDA	Control	Inoculation	6.35e-21	BH	4.59e-19	isopropanol biosynthesis
ARGORNPROST-PWY	LinDA	Control	Inoculation	3.43e-20	BH	1.75e-18	arginine, ornithine and proline interconversion
PWY-5181	LinDA	Control	Inoculation	3.62e-20	BH	1.75e-18	toluene degradation III (aerobic) (via p-cresol)
PWY-5655	LinDA	Control	Inoculation	2.87e-20	BH	1.75e-18	L-tryptophan degradation IX
CATECHOL-ORTHO-CLEAVAGE-PWY	LinDA	Control	Inoculation	5.56e-20	BH	2.27e-18	catechol degradation to &beta;-ketoadipate
PWY-5417	LinDA	Control	Inoculation	6.29e-20	BH	2.27e-18	catechol degradation III (ortho-cleavage pathway)
PWY-5431	LinDA	Control	Inoculation	6.29e-20	BH	2.27e-18	aromatic compounds degradation via &beta;-ketoadipate
PWY-5420	LinDA	Control	Inoculation	2.97e-19	BH	9.57e-18	catechol degradation II (meta-cleavage pathway)
PWY-5741	LinDA	Control	Inoculation	3.09e-19	BH	9.57e-18	ethylmalonyl-CoA pathway
PWY-5419	LinDA	Control	Inoculation	4.13e-19	BH	1.2e-17	catechol degradation to 2-oxopent-4-enoate II
PWY-6182	LinDA	Control	Inoculation	4.62e-19	BH	1.25e-17	superpathway of salicylate degradation
PWY-6505	LinDA	Control	Inoculation	5.16e-19	BH	1.32e-17	L-tryptophan degradation XII (Geobacillus)
NADSYN-PWY	LinDA	Control	Inoculation	2.55e-18	BH	6.05e-17	NAD biosynthesis II (from tryptophan)
PWY-5647	LinDA	Control	Inoculation	2.76e-18	BH	6.05e-17	2-nitrobenzoate degradation I
PWY-5654	LinDA	Control	Inoculation	2.79e-18	BH	6.05e-17	2-amino-3-carboxymuconate semialdehyde degradation to 2-oxopentenoate
P108-PWY	LinDA	Control	Inoculation	4.27e-18	BH	8.47e-17	pyruvate fermentation to propanoate I
PWY-5104	LinDA	Control	Inoculation	4.3e-18	BH	8.47e-17	L-isoleucine biosynthesis IV
PWY-5651	LinDA	Control	Inoculation	5.58e-18	BH	1.05e-16	L-tryptophan degradation to 2-amino-3-carboxymuconate semialdehyde
PWY-7254	LinDA	Control	Inoculation	6.94e-18	BH	1.26e-16	TCA cycle VII (acetate-producers)
ANAGLYCOLYSIS-PWY	LinDA	Control	Inoculation	2.73e-17	BH	4.74e-16	glycolysis III (from glucose)
PWY-6210	LinDA	Control	Inoculation	5.36e-17	BH	8.61e-16	2-aminophenol degradation
PWY490-3	LinDA	Control	Inoculation	5.35e-17	BH	8.61e-16	nitrate reduction VI (assimilatory)
PWY0-1241	LinDA	Control	Inoculation	5.93e-17	BH	9.19e-16	ADP-L-glycero-&beta;-D-manno-heptose biosynthesis
PWY-5484	LinDA	Control	Inoculation	1.34e-16	BH	2.01e-15	glycolysis II (from fructose 6-phosphate)
PWY-5415	LinDA	Control	Inoculation	1.43e-16	BH	2.06e-15	catechol degradation I (meta-cleavage pathway)
PWY0-845	LinDA	Control	Inoculation	2.55e-16	BH	3.58e-15	superpathway of pyridoxal 5'-phosphate biosynthesis and salvage
PWY-6107	LinDA	Control	Inoculation	4.19e-16	BH	5.68e-15	chlorosalicylate degradation
METHYLGALLATE-DEGRADATION-PWY	LinDA	Control	Inoculation	1.89e-15	BH	2.49e-14	methylgallate degradation
PWY-6339	LinDA	Control	Inoculation	2.06e-15	BH	2.58e-14	syringate degradation
PYRIDOXSYN-PWY	LinDA	Control	Inoculation	2.08e-15	BH	2.58e-14	pyridoxal 5'-phosphate biosynthesis I
PWY-5180	LinDA	Control	Inoculation	2.28e-15	BH	2.67e-14	toluene degradation I (aerobic) (via o-cresol)
PWY-5182	LinDA	Control	Inoculation	2.28e-15	BH	2.67e-14	toluene degradation II (aerobic) (via 4-methylcatechol)
GALLATE-DEGRADATION-I-PWY	LinDA	Control	Inoculation	4.07e-15	BH	4.64e-14	gallate degradation II
PWY-5347	LinDA	Control	Inoculation	4.75e-15	BH	5.28e-14	superpathway of L-methionine biosynthesis (transsulfuration)
P124-PWY	LinDA	Control	Inoculation	6.97e-15	BH	7.56e-14	Bifidobacterium shunt
PWY-7371	LinDA	Control	Inoculation	7.61e-15	BH	8.06e-14	1,4-dihydroxy-6-naphthoate biosynthesis II
PWY-1501	LinDA	Control	Inoculation	8.65e-15	BH	8.85e-14	mandelate degradation I
PWY-6263	LinDA	Control	Inoculation	8.77e-15	BH	8.85e-14	superpathway of menaquinol-8 biosynthesis II
PWY-7046	LinDA	Control	Inoculation	9.7e-15	BH	9.57e-14	4-coumarate degradation (anaerobic)
PWY-7374	LinDA	Control	Inoculation	1.08e-14	BH	1.04e-13	1,4-dihydroxy-6-naphthoate biosynthesis I
PWY0-1277	LinDA	Control	Inoculation	1.3e-14	BH	1.22e-13	3-phenylpropanoate and 3-(3-hydroxyphenyl)propanoate degradation
P184-PWY	LinDA	Control	Inoculation	1.71e-14	BH	1.58e-13	protocatechuate degradation I (meta-cleavage pathway)
PWY0-1261	LinDA	Control	Inoculation	1.87e-14	BH	1.69e-13	anhydromuropeptides recycling
PWY-722	LinDA	Control	Inoculation	4.38e-14	BH	3.88e-13	nicotinate degradation I
PWY-6545	LinDA	Control	Inoculation	4.61e-14	BH	4e-13	pyrimidine deoxyribonucleotides de novo biosynthesis III
HOMOSER-METSYN-PWY	LinDA	Control	Inoculation	4.96e-14	BH	4.22e-13	L-methionine biosynthesis I
P122-PWY	LinDA	Control	Inoculation	6e-14	BH	4.92e-13	heterolactic fermentation
PWY-5384	LinDA	Control	Inoculation	5.98e-14	BH	4.92e-13	sucrose degradation IV (sucrose phosphorylase)
POLYAMINSYN3-PWY	LinDA	Control	Inoculation	7.5e-14	BH	6.02e-13	superpathway of polyamine biosynthesis II
MET-SAM-PWY	LinDA	Control	Inoculation	7.95e-14	BH	6.27e-13	superpathway of S-adenosyl-L-methionine biosynthesis
PWY-5028	LinDA	Control	Inoculation	1.38e-13	BH	1.05e-12	L-histidine degradation II
PWY-7200	LinDA	Control	Inoculation	1.36e-13	BH	1.05e-12	superpathway of pyrimidine deoxyribonucleoside salvage
GLUCOSE1PMETAB-PWY	LinDA	Control	Inoculation	2.58e-13	BH	1.93e-12	glucose and glucose-1-phosphate degradation
PWY-5747	LinDA	Control	Inoculation	3.08e-13	BH	2.26e-12	2-methylcitrate cycle II
ASPASN-PWY	LinDA	Control	Inoculation	4.09e-13	BH	2.96e-12	superpathway of L-aspartate and L-asparagine biosynthesis
PWY-621	LinDA	Control	Inoculation	5.32e-13	BH	3.79e-12	sucrose degradation III (sucrose invertase)
PWY-7295	LinDA	Control	Inoculation	1.04e-12	BH	7.25e-12	L-arabinose degradation IV
PWY-6338	LinDA	Control	Inoculation	1.34e-12	BH	9.08e-12	superpathway of vanillin and vanillate degradation
PWY-7097	LinDA	Control	Inoculation	1.34e-12	BH	9.08e-12	vanillin and vanillate degradation I
PWY0-42	LinDA	Control	Inoculation	1.47e-12	BH	9.81e-12	2-methylcitrate cycle I
PWY-7098	LinDA	Control	Inoculation	1.82e-12	BH	1.2e-11	vanillin and vanillate degradation II
GALLATE-DEGRADATION-II-PWY	LinDA	Control	Inoculation	2.6e-12	BH	1.68e-11	gallate degradation I
PWY-7392	LinDA	Control	Inoculation	2.68e-12	BH	1.71e-11	taxadiene biosynthesis (engineered)
PWY-6957	LinDA	Control	Inoculation	3.51e-12	BH	2.21e-11	mandelate degradation to acetyl-CoA
PWY-7024	LinDA	Control	Inoculation	6.8e-12	BH	4.22e-11	superpathway of the 3-hydroxypropanoate cycle
PWY-5743	LinDA	Control	Inoculation	8.29e-12	BH	5e-11	3-hydroxypropanoate cycle
PWY-5744	LinDA	Control	Inoculation	8.29e-12	BH	5e-11	glyoxylate assimilation
FERMENTATION-PWY	LinDA	Control	Inoculation	8.83e-12	BH	5.25e-11	mixed acid fermentation
PWY-6641	LinDA	Control	Inoculation	9.02e-12	BH	5.29e-11	superpathway of sulfolactate degradation
PWY0-321	LinDA	Control	Inoculation	1.15e-11	BH	6.67e-11	phenylacetate degradation I (aerobic)
DENITRIFICATION-PWY	LinDA	Control	Inoculation	1.33e-11	BH	7.59e-11	nitrate reduction I (denitrification)
PWY-6749	LinDA	Control	Inoculation	1.47e-11	BH	8.26e-11	CMP-legionaminate biosynthesis I
GLUCUROCAT-PWY	LinDA	Control	Inoculation	1.54e-11	BH	8.54e-11	superpathway of &beta;-D-glucuronide and D-glucuronate degradation
PWY-6478	LinDA	Control	Inoculation	1.61e-11	BH	8.82e-11	GDP-D-glycero-&alpha;-D-manno-heptose biosynthesis
PWY-6992	LinDA	Control	Inoculation	2.07e-11	BH	1.12e-10	1,5-anhydrofructose degradation
PWY-6969	LinDA	Control	Inoculation	3.65e-11	BH	1.96e-10	TCA cycle V (2-oxoglutarate:ferredoxin oxidoreductase)
P23-PWY	LinDA	Control	Inoculation	5.64e-11	BH	2.98e-10	reductive TCA cycle I
HCAMHPDEG-PWY	LinDA	Control	Inoculation	5.99e-11	BH	3.09e-10	3-phenylpropanoate and 3-(3-hydroxyphenyl)propanoate degradation to 2-oxopent-4-enoate
PWY-6690	LinDA	Control	Inoculation	5.99e-11	BH	3.09e-10	cinnamate and 3-hydroxycinnamate degradation to 2-oxopent-4-enoate
P105-PWY	LinDA	Control	Inoculation	7.45e-11	BH	3.81e-10	TCA cycle IV (2-oxoglutarate decarboxylase)
PWY-7090	LinDA	Control	Inoculation	1.02e-10	BH	5.16e-10	UDP-2,3-diacetamido-2,3-dideoxy-&alpha;-D-mannuronate biosynthesis
P164-PWY	LinDA	Control	Inoculation	1.07e-10	BH	5.33e-10	purine nucleobases degradation I (anaerobic)
PWY-5910	LinDA	Control	Inoculation	1.46e-10	BH	7.19e-10	superpathway of geranylgeranyldiphosphate biosynthesis I (via mevalonate)
PWY-6737	LinDA	Control	Inoculation	2.11e-10	BH	1.03e-09	starch degradation V
PWY-922	LinDA	Control	Inoculation	2.15e-10	BH	1.04e-09	mevalonate pathway I
NAD-BIOSYNTHESIS-II	LinDA	Control	Inoculation	2.57e-10	BH	1.23e-09	NAD salvage pathway II
COLANSYN-PWY	LinDA	Control	Inoculation	2.63e-10	BH	1.24e-09	colanic acid building blocks biosynthesis
PWY-2221	LinDA	Control	Inoculation	3.31e-10	BH	1.53e-09	Entner-Doudoroff pathway III (semi-phosphorylative)
PWY-6588	LinDA	Control	Inoculation	3.3e-10	BH	1.53e-09	pyruvate fermentation to acetone
PWY-6396	LinDA	Control	Inoculation	3.61e-10	BH	1.65e-09	superpathway of 2,3-butanediol biosynthesis
GLUCARDEG-PWY	LinDA	Control	Inoculation	5.02e-10	BH	2.27e-09	D-glucarate degradation I
GALACTUROCAT-PWY	LinDA	Control	Inoculation	6.05e-10	BH	2.71e-09	D-galacturonate degradation I
PWY-7391	LinDA	Control	Inoculation	6.16e-10	BH	2.73e-09	isoprene biosynthesis II (engineered)
POLYAMSYN-PWY	LinDA	Control	Inoculation	6.31e-10	BH	2.77e-09	superpathway of polyamine biosynthesis I
KETOGLUCONMET-PWY	LinDA	Control	Inoculation	8.43e-10	BH	3.66e-09	ketogluconate metabolism
GLYCOCAT-PWY	LinDA	Control	Inoculation	1.2e-09	BH	5.16e-09	glycogen degradation I (bacterial)
GALACT-GLUCUROCAT-PWY	LinDA	Control	Inoculation	2e-09	BH	8.52e-09	superpathway of hexuronide and hexuronate degradation
PWY-7376	LinDA	Control	Inoculation	2.1e-09	BH	8.84e-09	cob(II)yrinate a,c-diamide biosynthesis II (late cobalt incorporation)
3-HYDROXYPHENYLACETATE-DEGRADATION-PWY	LinDA	Control	Inoculation	2.4e-09	BH	1e-08	4-hydroxyphenylacetate degradation
PWY-6609	LinDA	Control	Inoculation	2.48e-09	BH	1.03e-08	adenine and adenosine salvage III
GALACTARDEG-PWY	LinDA	Control	Inoculation	2.73e-09	BH	1.11e-08	D-galactarate degradation I
GLUCARGALACTSUPER-PWY	LinDA	Control	Inoculation	2.73e-09	BH	1.11e-08	superpathway of D-glucarate and D-galactarate degradation
PWY-6383	LinDA	Control	Inoculation	2.8e-09	BH	1.12e-08	mono-trans, poly-cis decaprenyl phosphate biosynthesis
RHAMCAT-PWY	LinDA	Control	Inoculation	2.92e-09	BH	1.16e-08	L-rhamnose degradation I
PWY-6317	LinDA	Control	Inoculation	3.01e-09	BH	1.19e-08	galactose degradation I (Leloir pathway)
P101-PWY	LinDA	Control	Inoculation	3.06e-09	BH	1.2e-08	ectoine biosynthesis
PWY-4984	LinDA	Control	Inoculation	3.08e-09	BH	1.2e-08	urea cycle
PWY-7431	LinDA	Control	Inoculation	3.27e-09	BH	1.25e-08	aromatic biogenic amine degradation (bacteria)
PWY-5154	LinDA	Control	Inoculation	3.43e-09	BH	1.31e-08	L-arginine biosynthesis III (via N-acetyl-L-citrulline)
PWY-6174	LinDA	Control	Inoculation	3.55e-09	BH	1.34e-08	mevalonate pathway II (archaea)
PWY-6269	LinDA	Control	Inoculation	3.67e-09	BH	1.37e-08	adenosylcobalamin salvage from cobinamide II
PWY-5509	LinDA	Control	Inoculation	4.33e-09	BH	1.6e-08	adenosylcobalamin biosynthesis from cobyrinate a,c-diamide I
PWY-6731	LinDA	Control	Inoculation	4.45e-09	BH	1.63e-08	starch degradation III
LIPASYN-PWY	LinDA	Control	Inoculation	5.31e-09	BH	1.94e-08	phospholipases
PWY-5392	LinDA	Control	Inoculation	5.56e-09	BH	2.01e-08	reductive TCA cycle II
PWY1G-0	LinDA	Control	Inoculation	5.88e-09	BH	2.11e-08	mycothiol biosynthesis
PWY-7255	LinDA	Control	Inoculation	6.08e-09	BH	2.16e-08	ergothioneine biosynthesis I (bacteria)
PWY0-1415	LinDA	Control	Inoculation	6.14e-09	BH	2.17e-08	superpathway of heme biosynthesis from uroporphyrinogen-III
PWY-7198	LinDA	Control	Inoculation	6.87e-09	BH	2.41e-08	pyrimidine deoxyribonucleotides de novo biosynthesis IV
PWY-7196	LinDA	Control	Inoculation	8.64e-09	BH	3e-08	superpathway of pyrimidine ribonucleosides salvage
PWY-3661	LinDA	Control	Inoculation	9.33e-09	BH	3.19e-08	glycine betaine degradation I
PWY-5529	LinDA	Control	Inoculation	9.27e-09	BH	3.19e-08	superpathway of bacteriochlorophyll a biosynthesis
ARG+POLYAMINE-SYN	LinDA	Control	Inoculation	1.22e-08	BH	4.13e-08	superpathway of arginine and polyamine biosynthesis
PROTOCATECHUATE-ORTHO-CLEAVAGE-PWY	LinDA	Control	Inoculation	1.28e-08	BH	4.31e-08	protocatechuate degradation II (ortho-cleavage pathway)
PWY0-1296	LinDA	Control	Inoculation	1.46e-08	BH	4.88e-08	purine ribonucleosides degradation
PWY-5022	LinDA	Control	Inoculation	1.53e-08	BH	5.08e-08	4-aminobutanoate degradation V
PWY-7084	LinDA	Control	Inoculation	1.67e-08	BH	5.49e-08	nitrifier denitrification
P261-PWY	LinDA	Control	Inoculation	1.8e-08	BH	5.86e-08	coenzyme M biosynthesis I
PWY0-1298	LinDA	Control	Inoculation	1.96e-08	BH	6.36e-08	superpathway of pyrimidine deoxyribonucleosides degradation
DHGLUCONATE-PYR-CAT-PWY	LinDA	Control	Inoculation	2.48e-08	BH	7.96e-08	glucose degradation (oxidative)
PWY-6353	LinDA	Control	Inoculation	3.03e-08	BH	9.67e-08	purine nucleotides degradation II (aerobic)
P241-PWY	LinDA	Control	Inoculation	3.18e-08	BH	1.01e-07	coenzyme B biosynthesis
P4-PWY	LinDA	Control	Inoculation	4.59e-08	BH	1.44e-07	superpathway of L-lysine, L-threonine and L-methionine biosynthesis I
PWY-5941	LinDA	Control	Inoculation	5.53e-08	BH	1.73e-07	glycogen degradation II (eukaryotic)
PWY-7210	LinDA	Control	Inoculation	6.45e-08	BH	2e-07	pyrimidine deoxyribonucleotides biosynthesis from CTP
PPGPPMET-PWY	LinDA	Control	Inoculation	7.19e-08	BH	2.2e-07	ppGpp biosynthesis
PWY-7274	LinDA	Control	Inoculation	7.21e-08	BH	2.2e-07	D-cycloserine biosynthesis
PWY-5531	LinDA	Control	Inoculation	1e-07	BH	3.02e-07	chlorophyllide a biosynthesis II (anaerobic)
PWY-7159	LinDA	Control	Inoculation	1e-07	BH	3.02e-07	chlorophyllide a biosynthesis III (aerobic, light independent)
PWY-3941	LinDA	Control	Inoculation	1.06e-07	BH	3.14e-07	&beta;-alanine biosynthesis II
PWY-7007	LinDA	Control	Inoculation	1.06e-07	BH	3.14e-07	methyl ketone biosynthesis
PWY-6507	LinDA	Control	Inoculation	1.34e-07	BH	3.97e-07	4-deoxy-L-threo-hex-4-enopyranuronate degradation
PWY0-1338	LinDA	Control	Inoculation	1.41e-07	BH	4.13e-07	polymyxin resistance
HEXITOLDEGSUPER-PWY	LinDA	Control	Inoculation	1.87e-07	BH	5.44e-07	superpathway of hexitol degradation (bacteria)
TYRFUMCAT-PWY	LinDA	Control	Inoculation	2.01e-07	BH	5.81e-07	L-tyrosine degradation I
P161-PWY	LinDA	Control	Inoculation	3.02e-07	BH	8.69e-07	acetylene degradation
PWY0-1297	LinDA	Control	Inoculation	3.52e-07	BH	1e-06	superpathway of purine deoxyribonucleosides degradation
CHLOROPHYLL-SYN	LinDA	Control	Inoculation	4e-07	BH	1.13e-06	chlorophyllide a biosynthesis I (aerobic, light-dependent)
P621-PWY	LinDA	Control	Inoculation	4e-07	BH	1.13e-06	nylon-6 oligomer degradation
PWY-5920	LinDA	Control	Inoculation	4.39e-07	BH	1.23e-06	superpathway of heme biosynthesis from glycine
PWY-5304	LinDA	Control	Inoculation	5.33e-07	BH	1.48e-06	superpathway of sulfur oxidation (Acidianus ambivalens)
VALDEG-PWY	LinDA	Control	Inoculation	7.7e-07	BH	2.13e-06	L-valine degradation I
PWY-6608	LinDA	Control	Inoculation	7.89e-07	BH	2.17e-06	guanosine nucleotides degradation III
PWY-5183	LinDA	Control	Inoculation	7.98e-07	BH	2.18e-06	superpathway of aerobic toluene degradation
P163-PWY	LinDA	Control	Inoculation	8.33e-07	BH	2.26e-06	L-lysine fermentation to acetate and butanoate
PWY-5845	LinDA	Control	Inoculation	8.91e-07	BH	2.37e-06	superpathway of menaquinol-9 biosynthesis
PWY-5850	LinDA	Control	Inoculation	8.91e-07	BH	2.37e-06	superpathway of menaquinol-6 biosynthesis I
PWY-5896	LinDA	Control	Inoculation	8.91e-07	BH	2.37e-06	superpathway of menaquinol-10 biosynthesis
PWY0-41	LinDA	Control	Inoculation	1.1e-06	BH	2.92e-06	allantoin degradation IV (anaerobic)
PWY-5860	LinDA	Control	Inoculation	1.12e-06	BH	2.94e-06	superpathway of demethylmenaquinol-6 biosynthesis I
PWY-5862	LinDA	Control	Inoculation	1.12e-06	BH	2.94e-06	superpathway of demethylmenaquinol-9 biosynthesis
PWY-5840	LinDA	Control	Inoculation	1.17e-06	BH	3.05e-06	superpathway of menaquinol-7 biosynthesis
PWY-7347	LinDA	Control	Inoculation	1.49e-06	BH	3.85e-06	sucrose biosynthesis III
PWY-7456	LinDA	Control	Inoculation	1.52e-06	BH	3.89e-06	mannan degradation
PWY-5838	LinDA	Control	Inoculation	1.6e-06	BH	4.08e-06	superpathway of menaquinol-8 biosynthesis I
TEICHOICACID-PWY	LinDA	Control	Inoculation	1.69e-06	BH	4.28e-06	teichoic acid (poly-glycerol) biosynthesis
BIOTIN-BIOSYNTHESIS-PWY	LinDA	Control	Inoculation	1.74e-06	BH	4.38e-06	biotin biosynthesis I
PWY0-781	LinDA	Control	Inoculation	1.76e-06	BH	4.41e-06	aspartate superpathway
PWY0-1061	LinDA	Control	Inoculation	1.9e-06	BH	4.74e-06	superpathway of L-alanine biosynthesis
PWY-5897	LinDA	Control	Inoculation	2.26e-06	BH	5.54e-06	superpathway of menaquinol-11 biosynthesis
PWY-5898	LinDA	Control	Inoculation	2.26e-06	BH	5.54e-06	superpathway of menaquinol-12 biosynthesis
PWY-5899	LinDA	Control	Inoculation	2.26e-06	BH	5.54e-06	superpathway of menaquinol-13 biosynthesis
PWY-5861	LinDA	Control	Inoculation	2.3e-06	BH	5.6e-06	superpathway of demethylmenaquinol-8 biosynthesis
SALVADEHYPOX-PWY	LinDA	Control	Inoculation	2.7e-06	BH	6.54e-06	adenosine nucleotides degradation II
P42-PWY	LinDA	Control	Inoculation	2.92e-06	BH	7.05e-06	incomplete reductive TCA cycle
SUCSYN-PWY	LinDA	Control	Inoculation	3.58e-06	BH	8.59e-06	sucrose biosynthesis I (from photosynthesis)
GLYCOLYSIS	LinDA	Control	Inoculation	3.83e-06	BH	9.12e-06	glycolysis I (from glucose 6-phosphate)
P441-PWY	LinDA	Control	Inoculation	4.93e-06	BH	1.17e-05	superpathway of N-acetylneuraminate degradation
PWY-5971	LinDA	Control	Inoculation	5.12e-06	BH	1.2e-05	palmitate biosynthesis II (bacteria and plants)
PWY-6519	LinDA	Control	Inoculation	5.1e-06	BH	1.2e-05	8-amino-7-oxononanoate biosynthesis I
PWY-5100	LinDA	Control	Inoculation	5.26e-06	BH	1.23e-05	pyruvate fermentation to acetate and lactate II
PWY-7315	LinDA	Control	Inoculation	6.31e-06	BH	1.46e-05	dTDP-N-acetylthomosamine biosynthesis
PENTOSE-P-PWY	LinDA	Control	Inoculation	6.89e-06	BH	1.59e-05	pentose phosphate pathway
CODH-PWY	LinDA	Control	Inoculation	9.89e-06	BH	2.27e-05	reductive acetyl coenzyme A pathway
GLCMANNANAUT-PWY	LinDA	Control	Inoculation	1e-05	BH	2.29e-05	superpathway of N-acetylglucosamine, N-acetylmannosamine and N-acetylneuraminate degradation
SER-GLYSYN-PWY	LinDA	Control	Inoculation	1.14e-05	BH	2.59e-05	superpathway of L-serine and glycine biosynthesis I
ALL-CHORISMATE-PWY	LinDA	Control	Inoculation	1.39e-05	BH	3.15e-05	superpathway of chorismate metabolism
PWY-5088	LinDA	Control	Inoculation	1.6e-05	BH	3.6e-05	L-glutamate degradation VIII (to propanoate)
PWY-6703	LinDA	Control	Inoculation	1.7e-05	BH	3.79e-05	preQ0 biosynthesis
COBALSYN-PWY	LinDA	Control	Inoculation	2.06e-05	BH	4.59e-05	adenosylcobalamin salvage from cobinamide I
PWY-7094	LinDA	Control	Inoculation	2.34e-05	BH	5.18e-05	fatty acid salvage
PWY0-1479	LinDA	Control	Inoculation	2.88e-05	BH	6.34e-05	tRNA processing
METH-ACETATE-PWY	LinDA	Control	Inoculation	3.38e-05	BH	7.41e-05	methanogenesis from acetate
PWY-6901	LinDA	Control	Inoculation	4.98e-05	BH	0.000108593	superpathway of glucose and xylose degradation
PWY-7332	LinDA	Control	Inoculation	5.11e-05	BH	0.000110364	superpathway of UDP-N-acetylglucosamine-derived O-antigen building blocks biosynthesis
PWY-7398	LinDA	Control	Inoculation	5.09e-05	BH	0.000110364	coumarins biosynthesis (engineered)
PWY-6467	LinDA	Control	Inoculation	5.82e-05	BH	0.000124946	Kdo transfer to lipid IVA III (Chlamydia)
PWY-7323	LinDA	Control	Inoculation	6.13e-05	BH	0.000131008	superpathway of GDP-mannose-derived O-antigen building blocks biosynthesis
PWY-1882	LinDA	Control	Inoculation	6.59e-05	BH	0.000140122	superpathway of C1 compounds oxidation to CO2
FAO-PWY	LinDA	Control	Inoculation	6.63e-05	BH	0.000140269	fatty acid &beta;-oxidation I
ILEUSYN-PWY	LinDA	Control	Inoculation	7.22e-05	BH	0.000151432	L-isoleucine biosynthesis I (from threonine)
VALSYN-PWY	LinDA	Control	Inoculation	7.22e-05	BH	0.000151432	L-valine biosynthesis
PWY-1269	LinDA	Control	Inoculation	7.71e-05	BH	0.000160919	CMP-3-deoxy-D-manno-octulosonate biosynthesis I
PWY-5863	LinDA	Control	Inoculation	7.84e-05	BH	0.0001627	superpathway of phylloquinol biosynthesis
PWY-5837	LinDA	Control	Inoculation	7.92e-05	BH	0.000163607	1,4-dihydroxy-2-naphthoate biosynthesis I
P125-PWY	LinDA	Control	Inoculation	8.31e-05	BH	0.00017098	superpathway of (R,R)-butanediol biosynthesis
PWY-5677	LinDA	Control	Inoculation	8.97e-05	BH	0.000183692	succinate fermentation to butanoate
PWY-5676	LinDA	Control	Inoculation	0.000106023	BH	0.000216027	acetyl-CoA fermentation to butanoate II
PWY-6944	LinDA	Control	Inoculation	0.000115702	BH	0.000234648	androstenedione degradation
NAGLIPASYN-PWY	LinDA	Control	Inoculation	0.000127262	BH	0.000256891	lipid IVA biosynthesis
PWY-5505	LinDA	Control	Inoculation	0.000138398	BH	0.000278078	L-glutamate and L-glutamine biosynthesis
PWY-6628	LinDA	Control	Inoculation	0.00014739	BH	0.00029478	superpathway of L-phenylalanine biosynthesis
PWY-5705	LinDA	Control	Inoculation	0.00018978	BH	0.000377818	allantoin degradation to glyoxylate III
HISDEG-PWY	LinDA	Control	Inoculation	0.000216499	BH	0.000429043	L-histidine degradation I
SO4ASSIM-PWY	LinDA	Control	Inoculation	0.00021862	BH	0.000431277	sulfate reduction I (assimilatory)
LACTOSECAT-PWY	LinDA	Control	Inoculation	0.000237189	BH	0.000465792	lactose and galactose degradation I
PWY-6147	LinDA	Control	Inoculation	0.000276269	BH	0.000540093	6-hydroxymethyl-dihydropterin diphosphate biosynthesis I
PWY-6151	LinDA	Control	Inoculation	0.000374629	BH	0.000729099	S-adenosyl-L-methionine cycle I
PWY0-862	LinDA	Control	Inoculation	0.000429266	BH	0.000831704	(5Z)-dodec-5-enoate biosynthesis
P381-PWY	LinDA	Control	Inoculation	0.00053063	BH	0.00102353	adenosylcobalamin biosynthesis II (late cobalt incorporation)
PWY-5101	LinDA	Control	Inoculation	0.000556314	BH	0.00106832	L-isoleucine biosynthesis II
TCA-GLYOX-BYPASS	LinDA	Control	Inoculation	0.000561102	BH	0.00107277	superpathway of glyoxylate bypass and TCA
PWY0-1533	LinDA	Control	Inoculation	0.000584829	BH	0.00111323	methylphosphonate degradation I
PWY-6612	LinDA	Control	Inoculation	0.000599684	BH	0.00113652	superpathway of tetrahydrofolate biosynthesis
LEU-DEG2-PWY	LinDA	Control	Inoculation	0.000696951	BH	0.00131512	L-leucine degradation I
PWYG-321	LinDA	Control	Inoculation	0.000894134	BH	0.00167989	mycolate biosynthesis
PWY-1622	LinDA	Control	Inoculation	0.00108373	BH	0.00202317	formaldehyde assimilation I (serine pathway)
PWY-5656	LinDA	Control	Inoculation	0.00108617	BH	0.00202317	mannosylglycerate biosynthesis I
FASYN-INITIAL-PWY	LinDA	Control	Inoculation	0.00111124	BH	0.00206102	superpathway of fatty acid biosynthesis initiation (E. coli)
PWY-7237	LinDA	Control	Inoculation	0.00121269	BH	0.00223961	myo-, chiro- and scillo-inositol degradation
PWY-7242	LinDA	Control	Inoculation	0.00124179	BH	0.00228364	D-fructuronate degradation
GLYCOGENSYNTH-PWY	LinDA	Control	Inoculation	0.00130588	BH	0.00239136	glycogen biosynthesis I (from ADP-D-Glucose)
PWY-7664	LinDA	Control	Inoculation	0.00134851	BH	0.00245905	oleate biosynthesis IV (anaerobic)
PWY-5499	LinDA	Control	Inoculation	0.00155956	BH	0.00283201	vitamin B6 degradation
PWY-6282	LinDA	Control	Inoculation	0.00184676	BH	0.00333956	palmitoleate biosynthesis I (from (5Z)-dodec-5-enoate)
ARGSYN-PWY	LinDA	Control	Inoculation	0.00214795	BH	0.00386809	L-arginine biosynthesis I (via L-ornithine)
PWY-1861	LinDA	Control	Inoculation	0.00246673	BH	0.00442381	formaldehyde assimilation II (RuMP Cycle)
PWY-5989	LinDA	Control	Inoculation	0.00258619	BH	0.00461896	stearate biosynthesis II (bacteria and plants)
PWY-7373	LinDA	Control	Inoculation	0.00289474	BH	0.00512782	superpathway of demethylmenaquinol-6 biosynthesis II
PWY-7400	LinDA	Control	Inoculation	0.00288478	BH	0.00512782	L-arginine biosynthesis IV (archaebacteria)
FOLSYN-PWY	LinDA	Control	Inoculation	0.00324869	BH	0.00573143	superpathway of tetrahydrofolate biosynthesis and salvage
SULFATE-CYS-PWY	LinDA	Control	Inoculation	0.0035837	BH	0.00629686	superpathway of sulfate assimilation and cysteine biosynthesis
1CMET2-PWY	LinDA	Control	Inoculation	0.00367943	BH	0.006439	N10-formyl-tetrahydrofolate biosynthesis
RUMP-PWY	LinDA	Control	Inoculation	0.00413073	BH	0.00719975	formaldehyde oxidation I
PWY-5178	LinDA	Control	Inoculation	0.00423862	BH	0.00735825	toluene degradation IV (aerobic) (via catechol)
PWY-181	LinDA	Control	Inoculation	0.00448875	BH	0.00776143	photorespiration
PWY-6572	LinDA	Control	Inoculation	0.00454269	BH	0.00782352	chondroitin sulfate degradation I (bacterial)
PWY-7377	LinDA	Control	Inoculation	0.0048298	BH	0.00828511	cob(II)yrinate a,c-diamide biosynthesis I (early cobalt insertion)
PWY-5507	LinDA	Control	Inoculation	0.00493636	BH	0.00843457	adenosylcobalamin biosynthesis I (early cobalt insertion)
PWY-5005	LinDA	Control	Inoculation	0.00513262	BH	0.00873552	biotin biosynthesis II
PWY-1361	LinDA	Control	Inoculation	0.00530168	BH	0.00898801	benzoyl-CoA degradation I (aerobic)
PYRIDNUCSAL-PWY	LinDA	Control	Inoculation	0.00593505	BH	0.0100226	NAD salvage pathway I
PWY-7539	LinDA	Control	Inoculation	0.00598367	BH	0.0100656	6-hydroxymethyl-dihydropterin diphosphate biosynthesis III (Chlamydia)
PWY-5177	LinDA	Control	Inoculation	0.00685285	BH	0.0114832	glutaryl-CoA degradation
BENZCOA-PWY	LinDA	Control	Inoculation	0.00779145	BH	0.0130057	anaerobic aromatic compound degradation (Thauera aromatica)
P162-PWY	LinDA	Control	Inoculation	0.00803285	BH	0.0133573	L-glutamate degradation V (via hydroxyglutarate)
PWY-7401	LinDA	Control	Inoculation	0.0114449	BH	0.0189584	crotonate fermentation (to acetate and cyclohexane carboxylate)
PWY-5430	LinDA	Control	Inoculation	0.0131434	BH	0.0216892	meta cleavage pathway of aromatic compounds
REDCITCYC	LinDA	Control	Inoculation	0.0137332	BH	0.0225765	TCA cycle VIII (helicobacter)
HEME-BIOSYNTHESIS-II	LinDA	Control	Inoculation	0.0143235	BH	0.0234582	heme biosynthesis I (aerobic)
P461-PWY	LinDA	Control	Inoculation	0.0156305	BH	0.0253658	hexitol fermentation to lactate, formate, ethanol and acetate
PWY-5184	LinDA	Control	Inoculation	0.0156529	BH	0.0253658	toluene degradation VI (anaerobic)
PWY-622	LinDA	Control	Inoculation	0.0156637	BH	0.0253658	starch biosynthesis
ECASYN-PWY	LinDA	Control	Inoculation	0.0169465	BH	0.0273412	enterobacterial common antigen biosynthesis
PWY-6948	LinDA	Control	Inoculation	0.0172814	BH	0.0277783	sitosterol degradation to androstenedione
PWY5F9-12	LinDA	Control	Inoculation	0.019538	BH	0.0312897	biphenyl degradation
BRANCHED-CHAIN-AA-SYN-PWY	LinDA	Control	Inoculation	0.0196271	BH	0.0313167	superpathway of branched amino acid biosynthesis
PWY-6895	LinDA	Control	Inoculation	0.0197063	BH	0.031328	superpathway of thiamin diphosphate biosynthesis II
CENTFERM-PWY	LinDA	Control	Inoculation	0.020875	BH	0.0329446	pyruvate fermentation to butanoate
FUC-RHAMCAT-PWY	LinDA	Control	Inoculation	0.0208293	BH	0.0329446	superpathway of fucose and rhamnose degradation
PWY-6590	LinDA	Control	Inoculation	0.0225496	BH	0.0354585	superpathway of Clostridium acetobutylicum acidogenic fermentation
ARO-PWY	LinDA	Control	Inoculation	0.0238489	BH	0.0373661	chorismate biosynthesis I
PWY-5855	LinDA	Control	Inoculation	0.0242165	BH	0.0374019	ubiquinol-7 biosynthesis (prokaryotic)
PWY-5856	LinDA	Control	Inoculation	0.0242165	BH	0.0374019	ubiquinol-9 biosynthesis (prokaryotic)
PWY-5857	LinDA	Control	Inoculation	0.0242165	BH	0.0374019	ubiquinol-10 biosynthesis (prokaryotic)
PWY-6708	LinDA	Control	Inoculation	0.0242165	BH	0.0374019	ubiquinol-8 biosynthesis (prokaryotic)
THISYN-PWY	LinDA	Control	Inoculation	0.0276196	BH	0.0425068	superpathway of thiamin diphosphate biosynthesis I
PWY-6470	LinDA	Control	Inoculation	0.0300193	BH	0.0460366	peptidoglycan biosynthesis V (&beta;-lactam resistance)
GOLPDLCAT-PWY	LinDA	Control	Inoculation	0.0305848	BH	0.0467165	superpathway of glycerol degradation to 1,3-propanediol
UBISYN-PWY	LinDA	Control	Inoculation	0.0306779	BH	0.0467165	superpathway of ubiquinol-8 biosynthesis (prokaryotic)
ENTBACSYN-PWY	LinDA	Control	Inoculation	0.0331688	BH	0.050333	enterobactin biosynthesis
PWY-6713	LinDA	Control	Inoculation	0.03377	BH	0.0510668	L-rhamnose degradation II
THREOCAT-PWY	LinDA	Control	Inoculation	0.0359543	BH	0.0541811	superpathway of L-threonine metabolism
ARGSYNBSUB-PWY	LinDA	Control	Inoculation	0.036557	BH	0.0548987	L-arginine biosynthesis II (acetyl cycle)
COMPLETE-ARO-PWY	LinDA	Control	Inoculation	0.0369344	BH	0.0552743	superpathway of aromatic amino acid biosynthesis
PWY-6163	LinDA	Control	Inoculation	0.0380441	BH	0.0567393	chorismate biosynthesis from 3-dehydroquinate
CRNFORCAT-PWY	LinDA	Control	Inoculation	0.0389174	BH	0.057843	creatinine degradation I
PWY-6891	LinDA	Control	Inoculation	0.0395268	BH	0.0585483	thiazole biosynthesis II (Bacillus)
GLYCOL-GLYOXDEG-PWY	LinDA	Control	Inoculation	0.0408709	BH	0.0603333	superpathway of glycol metabolism and degradation
CALVIN-PWY	LinDA	Control	Inoculation	0.0456329	BH	0.0671345	Calvin-Benson-Bassham cycle
PWY-6404	LinDA	Control	Inoculation	0.0509913	BH	0.0747642	superpathway of mycolyl-arabinogalactan-peptidoglycan complex biosynthesis
PWY-6165	LinDA	Control	Inoculation	0.0528906	BH	0.0772879	chorismate biosynthesis II (archaea)
PWY-7446	LinDA	Control	Inoculation	0.0560698	BH	0.0816587	sulfoglycolysis
PWY-3081	LinDA	Control	Inoculation	0.0569465	BH	0.0826581	L-lysine biosynthesis V
PWY-6630	LinDA	Control	Inoculation	0.0622537	BH	0.0900604	superpathway of L-tyrosine biosynthesis
PWY-3801	LinDA	Control	Inoculation	0.0688031	BH	0.0992045	sucrose degradation II (sucrose synthase)
PWY-7221	LinDA	Control	Inoculation	0.0756485	BH	0.108713	guanosine ribonucleotides de novo biosynthesis
ARGDEG-PWY	LinDA	Control	Inoculation	0.0766881	BH	0.109123	superpathway of L-arginine, putrescine, and 4-aminobutanoate degradation
GLYOXYLATE-BYPASS	LinDA	Control	Inoculation	0.0766441	BH	0.109123	glyoxylate cycle
ORNARGDEG-PWY	LinDA	Control	Inoculation	0.0766881	BH	0.109123	superpathway of L-arginine and L-ornithine degradation
PWY-6892	LinDA	Control	Inoculation	0.0770369	BH	0.109262	thiazole biosynthesis I (E. coli)
PWY-6700	LinDA	Control	Inoculation	0.08037	BH	0.113618	queuosine biosynthesis
PWY-5103	LinDA	Control	Inoculation	0.0820014	BH	0.115547	L-isoleucine biosynthesis III
LPSSYN-PWY	LinDA	Control	Inoculation	0.0878964	BH	0.123453	superpathway of lipopolysaccharide biosynthesis
PWY-6471	LinDA	Control	Inoculation	0.0891449	BH	0.124803	peptidoglycan biosynthesis IV (Enterococcus faecium)
PWY-7527	LinDA	Control	Inoculation	0.089599	BH	0.125035	L-methionine salvage cycle III
METHGLYUT-PWY	LinDA	Control	Inoculation	0.0954475	BH	0.13277	superpathway of methylglyoxal degradation
GLUTORN-PWY	LinDA	Control	Inoculation	0.0973261	BH	0.134951	L-ornithine biosynthesis
CENTBENZCOA-PWY	LinDA	Control	Inoculation	0.102553	BH	0.141746	benzoyl-CoA degradation II (anaerobic)
ORNDEG-PWY	LinDA	Control	Inoculation	0.102925	BH	0.141808	superpathway of ornithine degradation
PWY-7616	LinDA	Control	Inoculation	0.104199	BH	0.143109	methanol oxidation to carbon dioxide
DENOVOPURINE2-PWY	LinDA	Control	Inoculation	0.113557	BH	0.155469	superpathway of purine nucleotides de novo biosynthesis II
PWY-2941	LinDA	Control	Inoculation	0.114135	BH	0.15577	L-lysine biosynthesis II
PWY0-1586	LinDA	Control	Inoculation	0.120723	BH	0.164244	peptidoglycan maturation (meso-diaminopimelate containing)
PWY-7003	LinDA	Control	Inoculation	0.125312	BH	0.169954	glycerol degradation to butanol
PWY-5973	LinDA	Control	Inoculation	0.125705	BH	0.169957	cis-vaccenate biosynthesis
PWY-6122	LinDA	Control	Inoculation	0.126603	BH	0.170111	5-aminoimidazole ribonucleotide biosynthesis II
PWY-6277	LinDA	Control	Inoculation	0.126603	BH	0.170111	superpathway of 5-aminoimidazole ribonucleotide biosynthesis
PWY-6906	LinDA	Control	Inoculation	0.136696	BH	0.183105	chitin derivatives degradation
PWY-7316	LinDA	Control	Inoculation	0.140561	BH	0.187703	dTDP-N-acetylviosamine biosynthesis
PWY-4722	LinDA	Control	Inoculation	0.149195	BH	0.198621	creatinine degradation II
PWY-4361	LinDA	Control	Inoculation	0.152398	BH	0.201649	S-methyl-5-thio-&alpha;-D-ribose 1-phosphate degradation
TRNA-CHARGING-PWY	LinDA	Control	Inoculation	0.152066	BH	0.201649	tRNA charging
NONOXIPENT-PWY	LinDA	Control	Inoculation	0.172164	BH	0.227111	pentose phosphate pathway (non-oxidative branch)
PWY-6071	LinDA	Control	Inoculation	0.180755	BH	0.237627	superpathway of phenylethylamine degradation
PWY-7328	LinDA	Control	Inoculation	0.181232	BH	0.237627	superpathway of UDP-glucose-derived O-antigen building blocks biosynthesis
PWY-7209	LinDA	Control	Inoculation	0.186696	BH	0.244055	superpathway of pyrimidine ribonucleosides degradation
GLYCOLYSIS-E-D	LinDA	Control	Inoculation	0.191554	BH	0.248906	superpathway of glycolysis and Entner-Doudoroff
GLYCOLYSIS-TCA-GLYOX-BYPASS	LinDA	Control	Inoculation	0.191038	BH	0.248906	superpathway of glycolysis, pyruvate dehydrogenase, TCA, and glyoxylate bypass
HSERMETANA-PWY	LinDA	Control	Inoculation	0.192142	BH	0.248925	L-methionine biosynthesis III
PANTO-PWY	LinDA	Control	Inoculation	0.197144	BH	0.254644	phosphopantothenate biosynthesis I
TCA	LinDA	Control	Inoculation	0.205804	BH	0.265041	TCA cycle I (prokaryotic)
PWY-7187	LinDA	Control	Inoculation	0.206859	BH	0.265611	pyrimidine deoxyribonucleotides de novo biosynthesis II
PWY-5918	LinDA	Control	Inoculation	0.212899	BH	0.272561	superpathay of heme biosynthesis from glutamate
PWY-7663	LinDA	Control	Inoculation	0.222595	BH	0.284136	gondoate biosynthesis (anaerobic)
PWY-5198	LinDA	Control	Inoculation	0.228038	BH	0.29023	factor 420 biosynthesis
PWY-2942	LinDA	Control	Inoculation	0.236767	BH	0.300458	L-lysine biosynthesis III
PWY-6387	LinDA	Control	Inoculation	0.239343	BH	0.302842	UDP-N-acetylmuramoyl-pentapeptide biosynthesis I (meso-diaminopimelate containing)
FASYN-ELONG-PWY	LinDA	Control	Inoculation	0.241317	BH	0.304453	fatty acid elongation -- saturated
PWY-6397	LinDA	Control	Inoculation	0.247412	BH	0.311237	mycolyl-arabinogalactan-peptidoglycan complex biosynthesis
PWY-5189	LinDA	Control	Inoculation	0.275182	BH	0.34517	tetrapyrrole biosynthesis II (from glycine)
PEPTIDOGLYCANSYN-PWY	LinDA	Control	Inoculation	0.29618	BH	0.370015	peptidoglycan biosynthesis I (meso-diaminopimelate containing)
PWY-7228	LinDA	Control	Inoculation	0.296694	BH	0.370015	superpathway of guanosine nucleotides de novo biosynthesis I
COA-PWY	LinDA	Control	Inoculation	0.299041	BH	0.371874	coenzyme A biosynthesis I
PRPP-PWY	LinDA	Control	Inoculation	0.318271	BH	0.394656	superpathway of histidine, purine, and pyrimidine biosynthesis
PWY-6919	LinDA	Control	Inoculation	0.332723	BH	0.411402	neopentalenoketolactone and pentalenate biosynthesis
PWY-6125	LinDA	Control	Inoculation	0.348803	BH	0.430059	superpathway of guanosine nucleotides de novo biosynthesis II
PYRIDNUCSYN-PWY	LinDA	Control	Inoculation	0.369497	BH	0.454282	NAD biosynthesis I (from aspartate)
PWY-7219	LinDA	Control	Inoculation	0.374475	BH	0.459102	adenosine ribonucleotides de novo biosynthesis
HEMESYN2-PWY	LinDA	Control	Inoculation	0.378755	BH	0.463041	heme biosynthesis II (anaerobic)
THRESYN-PWY	LinDA	Control	Inoculation	0.384498	BH	0.468742	superpathway of L-threonine biosynthesis
PWY-6897	LinDA	Control	Inoculation	0.386863	BH	0.470304	thiamin salvage II
POLYISOPRENSYN-PWY	LinDA	Control	Inoculation	0.408016	BH	0.492741	polyisoprenoid biosynthesis (E. coli)
PWY-5097	LinDA	Control	Inoculation	0.407149	BH	0.492741	L-lysine biosynthesis VI
PWY-7184	LinDA	Control	Inoculation	0.408725	BH	0.492741	pyrimidine deoxyribonucleotides de novo biosynthesis I
PWY4FS-7	LinDA	Control	Inoculation	0.411092	BH	0.492856	phosphatidylglycerol biosynthesis I (plastidic)
PWY4FS-8	LinDA	Control	Inoculation	0.411092	BH	0.492856	phosphatidylglycerol biosynthesis II (non-plastidic)
DAPLYSINESYN-PWY	LinDA	Control	Inoculation	0.418336	BH	0.50016	L-lysine biosynthesis I
PWY-6629	LinDA	Control	Inoculation	0.428205	BH	0.510552	superpathway of L-tryptophan biosynthesis
FUCCAT-PWY	LinDA	Control	Inoculation	0.434531	BH	0.515537	fucose degradation
UDPNAGSYN-PWY	LinDA	Control	Inoculation	0.434762	BH	0.515537	UDP-N-acetyl-D-glucosamine biosynthesis I
PWY-3781	LinDA	Control	Inoculation	0.439955	BH	0.520274	aerobic respiration I (cytochrome c)
PWY-5188	LinDA	Control	Inoculation	0.44864	BH	0.529102	tetrapyrrole biosynthesis I (from glutamate)
PWY-7197	LinDA	Control	Inoculation	0.456255	BH	0.536625	pyrimidine deoxyribonucleotide phosphorylation
PWY-7208	LinDA	Control	Inoculation	0.463231	BH	0.543357	superpathway of pyrimidine nucleobases salvage
PWY-6728	LinDA	Control	Inoculation	0.467852	BH	0.547299	methylaspartate cycle
PWY-6386	LinDA	Control	Inoculation	0.474594	BH	0.553693	UDP-N-acetylmuramoyl-pentapeptide biosynthesis II (lysine-containing)
PWY-7002	LinDA	Control	Inoculation	0.492169	BH	0.572658	4-hydroxyacetophenone degradation
KDO-NAGLIPASYN-PWY	LinDA	Control	Inoculation	0.499142	BH	0.579218	superpathway of (Kdo)2-lipid A biosynthesis
PWY-5913	LinDA	Control	Inoculation	0.510801	BH	0.591167	TCA cycle VI (obligate autotrophs)
HISTSYN-PWY	LinDA	Control	Inoculation	0.522187	BH	0.602737	L-histidine biosynthesis
PWY-5121	LinDA	Control	Inoculation	0.527388	BH	0.607126	superpathway of geranylgeranyl diphosphate biosynthesis II (via MEP)
TRPSYN-PWY	LinDA	Control	Inoculation	0.542745	BH	0.623151	L-tryptophan biosynthesis
PWY-5345	LinDA	Control	Inoculation	0.556562	BH	0.63733	superpathway of L-methionine biosynthesis (by sulfhydrylation)
PWY-841	LinDA	Control	Inoculation	0.559822	BH	0.639376	superpathway of purine nucleotides de novo biosynthesis I
PWY-6385	LinDA	Control	Inoculation	0.576778	BH	0.657012	peptidoglycan biosynthesis III (mycobacteria)
PWY-7111	LinDA	Control	Inoculation	0.582306	BH	0.661572	pyruvate fermentation to isobutanol (engineered)
PWY0-166	LinDA	Control	Inoculation	0.590022	BH	0.668589	superpathway of pyrimidine deoxyribonucleotides de novo biosynthesis (E. coli)
PWY-7211	LinDA	Control	Inoculation	0.60275	BH	0.681233	superpathway of pyrimidine deoxyribonucleotides de novo biosynthesis
PWY-6121	LinDA	Control	Inoculation	0.623635	BH	0.703007	5-aminoimidazole ribonucleotide biosynthesis I
PWY-6562	LinDA	Control	Inoculation	0.629713	BH	0.708019	norspermidine biosynthesis
METHANOGENESIS-PWY	LinDA	Control	Inoculation	0.679014	BH	0.725842	methanogenesis from H2 and CO2
OANTIGEN-PWY	LinDA	Control	Inoculation	0.652749	BH	0.725842	O-antigen building blocks biosynthesis (E. coli)
PWY-5266	LinDA	Control	Inoculation	0.679014	BH	0.725842	p-cymene degradation
PWY-5273	LinDA	Control	Inoculation	0.679014	BH	0.725842	p-cumate degradation
PWY-5737	LinDA	Control	Inoculation	0.679014	BH	0.725842	(5R)-carbapenem carboxylate biosynthesis
PWY-5757	LinDA	Control	Inoculation	0.679014	BH	0.725842	fosfomycin biosynthesis
PWY-5823	LinDA	Control	Inoculation	0.679014	BH	0.725842	superpathway of CDP-glucose-derived O-antigen building blocks biosynthesis
PWY-6486	LinDA	Control	Inoculation	0.679014	BH	0.725842	D-galacturonate degradation II
PWY-6581	LinDA	Control	Inoculation	0.679014	BH	0.725842	spirilloxanthin and 2,2'-diketo-spirilloxanthin biosynthesis
PWY-6942	LinDA	Control	Inoculation	0.679014	BH	0.725842	dTDP-D-desosamine biosynthesis
PWY-6975	LinDA	Control	Inoculation	0.679014	BH	0.725842	superpathway of erythromycin biosynthesis (without sugar biosynthesis)
PWY-6977	LinDA	Control	Inoculation	0.679014	BH	0.725842	superpathway of erythromycin biosynthesis
PWY-6993	LinDA	Control	Inoculation	0.679014	BH	0.725842	nicotine degradation II (pyrrolidine pathway)
PWY-7013	LinDA	Control	Inoculation	0.661164	BH	0.725842	L-1,2-propanediol degradation
PWY-7106	LinDA	Control	Inoculation	0.679014	BH	0.725842	erythromycin D biosynthesis
PWY-7110	LinDA	Control	Inoculation	0.679014	BH	0.725842	superpathway of megalomicin A biosynthesis
PWY-7185	LinDA	Control	Inoculation	0.679014	BH	0.725842	UTP and CTP dephosphorylation I
PWY-7354	LinDA	Control	Inoculation	0.679014	BH	0.725842	aclacinomycin biosynthesis
PWY-7385	LinDA	Control	Inoculation	0.679014	BH	0.725842	1,3-propanediol biosynthesis (engineered)
PWY-7402	LinDA	Control	Inoculation	0.679014	BH	0.725842	benzoate fermentation (to acetate and cyclohexane carboxylate)
PWY-6123	LinDA	Control	Inoculation	0.681506	BH	0.726717	inosine-5'-phosphate biosynthesis I
P281-PWY	LinDA	Control	Inoculation	0.692351	BH	0.736471	3-phenylpropanoate degradation
PWY-6126	LinDA	Control	Inoculation	0.714835	BH	0.757637	superpathway of adenosine nucleotides de novo biosynthesis II
RIBOSYN2-PWY	LinDA	Control	Inoculation	0.71574	BH	0.757637	flavin biosynthesis I (bacteria and plants)
PWY-7229	LinDA	Control	Inoculation	0.723853	BH	0.764361	superpathway of adenosine nucleotides de novo biosynthesis I
PWY-5667	LinDA	Control	Inoculation	0.73302	BH	0.770292	CDP-diacylglycerol biosynthesis I
PWY0-1319	LinDA	Control	Inoculation	0.73302	BH	0.770292	CDP-diacylglycerol biosynthesis II
PWY-3001	LinDA	Control	Inoculation	0.744456	BH	0.78042	superpathway of L-isoleucine biosynthesis I
DTDPRHAMSYN-PWY	LinDA	Control	Inoculation	0.767084	BH	0.802204	dTDP-L-rhamnose biosynthesis I
GLUCONEO-PWY	LinDA	Control	Inoculation	0.793463	BH	0.827796	gluconeogenesis I
P341-PWY	LinDA	Control	Inoculation	0.800157	BH	0.832778	glycolysis V (Pyrococcus)
PANTOSYN-PWY	LinDA	Control	Inoculation	0.820762	BH	0.852178	pantothenate and coenzyme A biosynthesis I
PWY-5686	LinDA	Control	Inoculation	0.824513	BH	0.854031	UMP biosynthesis
PWY-7220	LinDA	Control	Inoculation	0.835841	BH	0.861651	adenosine deoxyribonucleotides de novo biosynthesis II
PWY-7222	LinDA	Control	Inoculation	0.835841	BH	0.861651	guanosine deoxyribonucleotides de novo biosynthesis II
PWY-7234	LinDA	Control	Inoculation	0.841532	BH	0.865462	inosine-5'-phosphate biosynthesis III
AEROBACTINSYN-PWY	LinDA	Control	Inoculation	0.856186	BH	0.878451	aerobactin biosynthesis
PWY0-162	LinDA	Control	Inoculation	0.858991	BH	0.87925	superpathway of pyrimidine ribonucleotides de novo biosynthesis
PWY-5265	LinDA	Control	Inoculation	0.878056	BH	0.89665	peptidoglycan biosynthesis II (staphylococci)
NONMEVIPP-PWY	LinDA	Control	Inoculation	0.892848	BH	0.907485	methylerythritol phosphate pathway I
PWY-7560	LinDA	Control	Inoculation	0.892848	BH	0.907485	methylerythritol phosphate pathway II
PHOSLIPSYN-PWY	LinDA	Control	Inoculation	0.89826	BH	0.908729	superpathway of phospholipid biosynthesis I (bacteria)
PWY-5659	LinDA	Control	Inoculation	0.896625	BH	0.908729	GDP-mannose biosynthesis
PWY-6956	LinDA	Control	Inoculation	0.937704	BH	0.946426	naphthalene degradation to acetyl-CoA
P562-PWY	LinDA	Control	Inoculation	0.95734	BH	0.964004	myo-inositol degradation I
PWY-1541	LinDA	Control	Inoculation	0.971788	BH	0.975353	superpathway of taurine degradation
PWY-5695	LinDA	Control	Inoculation	0.973105	BH	0.975353	urate biosynthesis/inosine 5'-phosphate degradation
PWY-5427	LinDA	Control	Inoculation	0.977975	BH	0.977975	naphthalene degradation (aerobic)

## Sheet: Table S6b
Table S6b The difference analysis of MetaCyc pathways of root endophytic bacteria microbiomes between control and inoculated groups of all wheat varieties
feature	method	group1	group2	p_values	adj_method	p_adjust	description
PWY-6992	LinDA	Control	Inoculation	2e-11	BH	8.69e-09	1,5-anhydrofructose degradation
PWY0-1241	LinDA	Control	Inoculation	4.86e-11	BH	1.05e-08	ADP-L-glycero-&beta;-D-manno-heptose biosynthesis
PWY-5676	LinDA	Control	Inoculation	1.05e-10	BH	1.52e-08	acetyl-CoA fermentation to butanoate II
PWY-6713	LinDA	Control	Inoculation	4.58e-10	BH	4.97e-08	L-rhamnose degradation II
AST-PWY	LinDA	Control	Inoculation	7.99e-10	BH	6.8e-08	L-arginine degradation II (AST pathway)
PWY0-321	LinDA	Control	Inoculation	9.4e-10	BH	6.8e-08	phenylacetate degradation I (aerobic)
PWY-3661	LinDA	Control	Inoculation	2.07e-09	BH	1.28e-07	glycine betaine degradation I
PWY-5181	LinDA	Control	Inoculation	2.49e-09	BH	1.35e-07	toluene degradation III (aerobic) (via p-cresol)
PWY0-845	LinDA	Control	Inoculation	5.42e-09	BH	2.61e-07	superpathway of pyridoxal 5'-phosphate biosynthesis and salvage
PYRIDOXSYN-PWY	LinDA	Control	Inoculation	1.07e-08	BH	4.65e-07	pyridoxal 5'-phosphate biosynthesis I
PWY0-1338	LinDA	Control	Inoculation	1.26e-08	BH	4.99e-07	polymyxin resistance
PWY-6185	LinDA	Control	Inoculation	1.38e-08	BH	5e-07	4-methylcatechol degradation (ortho cleavage)
PWY-7315	LinDA	Control	Inoculation	1.61e-08	BH	5.36e-07	dTDP-N-acetylthomosamine biosynthesis
PWY-722	LinDA	Control	Inoculation	5.44e-08	BH	1.69e-06	nicotinate degradation I
PWY-6071	LinDA	Control	Inoculation	1.24e-07	BH	3.59e-06	superpathway of phenylethylamine degradation
DENITRIFICATION-PWY	LinDA	Control	Inoculation	2.54e-07	BH	6.9e-06	nitrate reduction I (denitrification)
ECASYN-PWY	LinDA	Control	Inoculation	4.04e-07	BH	1.03e-05	enterobacterial common antigen biosynthesis
PWY-6339	LinDA	Control	Inoculation	5.93e-07	BH	1.43e-05	syringate degradation
PWY490-3	LinDA	Control	Inoculation	6.55e-07	BH	1.5e-05	nitrate reduction VI (assimilatory)
P184-PWY	LinDA	Control	Inoculation	8.92e-07	BH	1.94e-05	protocatechuate degradation I (meta-cleavage pathway)
PWY-5656	LinDA	Control	Inoculation	1.42e-06	BH	2.93e-05	mannosylglycerate biosynthesis I
ARGDEG-PWY	LinDA	Control	Inoculation	1.66e-06	BH	3.02e-05	superpathway of L-arginine, putrescine, and 4-aminobutanoate degradation
ORNARGDEG-PWY	LinDA	Control	Inoculation	1.66e-06	BH	3.02e-05	superpathway of L-arginine and L-ornithine degradation
PWY-6338	LinDA	Control	Inoculation	1.81e-06	BH	3.02e-05	superpathway of vanillin and vanillate degradation
PWY-7097	LinDA	Control	Inoculation	1.81e-06	BH	3.02e-05	vanillin and vanillate degradation I
PWY-7198	LinDA	Control	Inoculation	1.73e-06	BH	3.02e-05	pyrimidine deoxyribonucleotides de novo biosynthesis IV
GALLATE-DEGRADATION-I-PWY	LinDA	Control	Inoculation	2.35e-06	BH	3.49e-05	gallate degradation II
NADSYN-PWY	LinDA	Control	Inoculation	2.41e-06	BH	3.49e-05	NAD biosynthesis II (from tryptophan)
PWY-5651	LinDA	Control	Inoculation	2.24e-06	BH	3.49e-05	L-tryptophan degradation to 2-amino-3-carboxymuconate semialdehyde
PWY-7098	LinDA	Control	Inoculation	2.31e-06	BH	3.49e-05	vanillin and vanillate degradation II
PWY-7254	LinDA	Control	Inoculation	2.77e-06	BH	3.87e-05	TCA cycle VII (acetate-producers)
LPSSYN-PWY	LinDA	Control	Inoculation	2.97e-06	BH	4.02e-05	superpathway of lipopolysaccharide biosynthesis
METHYLGALLATE-DEGRADATION-PWY	LinDA	Control	Inoculation	3.18e-06	BH	4.19e-05	methylgallate degradation
PWY-7210	LinDA	Control	Inoculation	3.44e-06	BH	4.4e-05	pyrimidine deoxyribonucleotides biosynthesis from CTP
HSERMETANA-PWY	LinDA	Control	Inoculation	5.54e-06	BH	6.87e-05	L-methionine biosynthesis III
GLYCOL-GLYOXDEG-PWY	LinDA	Control	Inoculation	5.88e-06	BH	6.9e-05	superpathway of glycol metabolism and degradation
SUCSYN-PWY	LinDA	Control	Inoculation	5.77e-06	BH	6.9e-05	sucrose biosynthesis I (from photosynthesis)
GLYCOCAT-PWY	LinDA	Control	Inoculation	6.8e-06	BH	7.76e-05	glycogen degradation I (bacterial)
PWY-621	LinDA	Control	Inoculation	7.27e-06	BH	8.09e-05	sucrose degradation III (sucrose invertase)
FUC-RHAMCAT-PWY	LinDA	Control	Inoculation	7.76e-06	BH	8.42e-05	superpathway of fucose and rhamnose degradation
PWY-7391	LinDA	Control	Inoculation	8.49e-06	BH	8.99e-05	isoprene biosynthesis II (engineered)
DHGLUCONATE-PYR-CAT-PWY	LinDA	Control	Inoculation	9.33e-06	BH	9.64e-05	glucose degradation (oxidative)
PWY-7347	LinDA	Control	Inoculation	9.72e-06	BH	9.81e-05	sucrose biosynthesis III
THREOCAT-PWY	LinDA	Control	Inoculation	1.04e-05	BH	0.000102732	superpathway of L-threonine metabolism
PWY-5837	LinDA	Control	Inoculation	1.74e-05	BH	0.000168103	1,4-dihydroxy-2-naphthoate biosynthesis I
PWY-5863	LinDA	Control	Inoculation	1.79e-05	BH	0.000169208	superpathway of phylloquinol biosynthesis
KDO-NAGLIPASYN-PWY	LinDA	Control	Inoculation	1.91e-05	BH	0.000176495	superpathway of (Kdo)2-lipid A biosynthesis
FERMENTATION-PWY	LinDA	Control	Inoculation	2.13e-05	BH	0.000192912	mixed acid fermentation
NAD-BIOSYNTHESIS-II	LinDA	Control	Inoculation	2.36e-05	BH	0.000209198	NAD salvage pathway II
PWY-6892	LinDA	Control	Inoculation	2.88e-05	BH	0.000250219	thiazole biosynthesis I (E. coli)
PWY0-1298	LinDA	Control	Inoculation	3.06e-05	BH	0.000260414	superpathway of pyrimidine deoxyribonucleosides degradation
LEU-DEG2-PWY	LinDA	Control	Inoculation	3.15e-05	BH	0.000263239	L-leucine degradation I
PWY-5419	LinDA	Control	Inoculation	3.36e-05	BH	0.000275401	catechol degradation to 2-oxopent-4-enoate II
PWY-7090	LinDA	Control	Inoculation	3.62e-05	BH	0.000291327	UDP-2,3-diacetamido-2,3-dideoxy-&alpha;-D-mannuronate biosynthesis
GALLATE-DEGRADATION-II-PWY	LinDA	Control	Inoculation	4.08e-05	BH	0.000317138	gallate degradation I
PWY-7328	LinDA	Control	Inoculation	4.09e-05	BH	0.000317138	superpathway of UDP-glucose-derived O-antigen building blocks biosynthesis
PWY0-1296	LinDA	Control	Inoculation	5.01e-05	BH	0.000381395	purine ribonucleosides degradation
LIPASYN-PWY	LinDA	Control	Inoculation	6.12e-05	BH	0.000457972	phospholipases
PWY-6629	LinDA	Control	Inoculation	6.38e-05	BH	0.00046902	superpathway of L-tryptophan biosynthesis
PWY-5384	LinDA	Control	Inoculation	6.57e-05	BH	0.000475122	sucrose degradation IV (sucrose phosphorylase)
PWY-5910	LinDA	Control	Inoculation	6.69e-05	BH	0.000476059	superpathway of geranylgeranyldiphosphate biosynthesis I (via mevalonate)
ENTBACSYN-PWY	LinDA	Control	Inoculation	7.34e-05	BH	0.000509932	enterobactin biosynthesis
PWY-5415	LinDA	Control	Inoculation	7.4e-05	BH	0.000509932	catechol degradation I (meta-cleavage pathway)
PWY-5861	LinDA	Control	Inoculation	7.74e-05	BH	0.000525154	superpathway of demethylmenaquinol-8 biosynthesis
PWY-6876	LinDA	Control	Inoculation	8.08e-05	BH	0.000539746	isopropanol biosynthesis
P241-PWY	LinDA	Control	Inoculation	9.53e-05	BH	0.000617512	coenzyme B biosynthesis
PWY-7187	LinDA	Control	Inoculation	9.51e-05	BH	0.000617512	pyrimidine deoxyribonucleotides de novo biosynthesis II
ASPASN-PWY	LinDA	Control	Inoculation	0.000104085	BH	0.000641245	superpathway of L-aspartate and L-asparagine biosynthesis
P281-PWY	LinDA	Control	Inoculation	0.000106382	BH	0.000641245	3-phenylpropanoate degradation
PWY-5897	LinDA	Control	Inoculation	0.000105846	BH	0.000641245	superpathway of menaquinol-11 biosynthesis
PWY-5898	LinDA	Control	Inoculation	0.000105846	BH	0.000641245	superpathway of menaquinol-12 biosynthesis
PWY-5899	LinDA	Control	Inoculation	0.000105846	BH	0.000641245	superpathway of menaquinol-13 biosynthesis
PWY-5420	LinDA	Control	Inoculation	0.00010874	BH	0.000642538	catechol degradation II (meta-cleavage pathway)
PWY-922	LinDA	Control	Inoculation	0.000109557	BH	0.000642538	mevalonate pathway I
ORNDEG-PWY	LinDA	Control	Inoculation	0.000114706	BH	0.000663768	superpathway of ornithine degradation
PWY-5507	LinDA	Control	Inoculation	0.000118617	BH	0.000677366	adenosylcobalamin biosynthesis I (early cobalt insertion)
PWY-5838	LinDA	Control	Inoculation	0.000123794	BH	0.000688801	superpathway of menaquinol-8 biosynthesis I
PWY-7377	LinDA	Control	Inoculation	0.0001225	BH	0.000688801	cob(II)yrinate a,c-diamide biosynthesis I (early cobalt insertion)
DENOVOPURINE2-PWY	LinDA	Control	Inoculation	0.000143417	BH	0.000787888	superpathway of purine nucleotides de novo biosynthesis II
PRPP-PWY	LinDA	Control	Inoculation	0.000147164	BH	0.000798367	superpathway of histidine, purine, and pyrimidine biosynthesis
AEROBACTINSYN-PWY	LinDA	Control	Inoculation	0.000159577	BH	0.000852649	aerobactin biosynthesis
PWY-5840	LinDA	Control	Inoculation	0.0001611	BH	0.000852649	superpathway of menaquinol-7 biosynthesis
PWY-5180	LinDA	Control	Inoculation	0.000187155	BH	0.000965762	toluene degradation I (aerobic) (via o-cresol)
PWY-5182	LinDA	Control	Inoculation	0.000187155	BH	0.000965762	toluene degradation II (aerobic) (via 4-methylcatechol)
PWY-6737	LinDA	Control	Inoculation	0.000189147	BH	0.000965762	starch degradation V
GALACTARDEG-PWY	LinDA	Control	Inoculation	0.000202959	BH	0.000989711	D-galactarate degradation I
GLUCARDEG-PWY	LinDA	Control	Inoculation	0.000196473	BH	0.000989711	D-glucarate degradation I
GLUCARGALACTSUPER-PWY	LinDA	Control	Inoculation	0.000202959	BH	0.000989711	superpathway of D-glucarate and D-galactarate degradation
PWY-6891	LinDA	Control	Inoculation	0.000199353	BH	0.000989711	thiazole biosynthesis II (Bacillus)
PWY-5647	LinDA	Control	Inoculation	0.0002327	BH	0.00112213	2-nitrobenzoate degradation I
PWY-5655	LinDA	Control	Inoculation	0.000238936	BH	0.00113954	L-tryptophan degradation IX
GLUCOSE1PMETAB-PWY	LinDA	Control	Inoculation	0.000250791	BH	0.00118308	glucose and glucose-1-phosphate degradation
P23-PWY	LinDA	Control	Inoculation	0.000334783	BH	0.0015457	reductive TCA cycle I
THISYN-PWY	LinDA	Control	Inoculation	0.000333173	BH	0.0015457	superpathway of thiamin diphosphate biosynthesis I
PWY-5104	LinDA	Control	Inoculation	0.000343408	BH	0.00156883	L-isoleucine biosynthesis IV
GALACT-GLUCUROCAT-PWY	LinDA	Control	Inoculation	0.00036926	BH	0.00166936	superpathway of hexuronide and hexuronate degradation
PWY-5860	LinDA	Control	Inoculation	0.000403634	BH	0.00178752	superpathway of demethylmenaquinol-6 biosynthesis I
PWY-5862	LinDA	Control	Inoculation	0.000403634	BH	0.00178752	superpathway of demethylmenaquinol-9 biosynthesis
PWY-6749	LinDA	Control	Inoculation	0.000501643	BH	0.00219912	CMP-legionaminate biosynthesis I
PWY-6505	LinDA	Control	Inoculation	0.000508058	BH	0.00220497	L-tryptophan degradation XII (Geobacillus)
PWY-5654	LinDA	Control	Inoculation	0.000581976	BH	0.00250077	2-amino-3-carboxymuconate semialdehyde degradation to 2-oxopentenoate
PWY-7295	LinDA	Control	Inoculation	0.000753427	BH	0.00320576	L-arabinose degradation IV
P461-PWY	LinDA	Control	Inoculation	0.000801471	BH	0.00337707	hexitol fermentation to lactate, formate, ethanol and acetate
CRNFORCAT-PWY	LinDA	Control	Inoculation	0.000858784	BH	0.00357099	creatinine degradation I
PWY-5845	LinDA	Control	Inoculation	0.000880406	BH	0.00357099	superpathway of menaquinol-9 biosynthesis
PWY-5850	LinDA	Control	Inoculation	0.000880406	BH	0.00357099	superpathway of menaquinol-6 biosynthesis I
PWY-5896	LinDA	Control	Inoculation	0.000880406	BH	0.00357099	superpathway of menaquinol-10 biosynthesis
PWY0-1533	LinDA	Control	Inoculation	0.000907015	BH	0.00364486	methylphosphonate degradation I
PWY-7332	LinDA	Control	Inoculation	0.00104246	BH	0.0041507	superpathway of UDP-N-acetylglucosamine-derived O-antigen building blocks biosynthesis
PWY-6210	LinDA	Control	Inoculation	0.00112283	BH	0.00443009	2-aminophenol degradation
GLYCOGENSYNTH-PWY	LinDA	Control	Inoculation	0.00131983	BH	0.00516041	glycogen biosynthesis I (from ADP-D-Glucose)
PWY-5747	LinDA	Control	Inoculation	0.00136337	BH	0.00528307	2-methylcitrate cycle II
PWY-6895	LinDA	Control	Inoculation	0.00154694	BH	0.00594134	superpathway of thiamin diphosphate biosynthesis II
P221-PWY	LinDA	Control	Inoculation	0.00179336	BH	0.00682736	octane oxidation
ALL-CHORISMATE-PWY	LinDA	Control	Inoculation	0.0020395	BH	0.00769689	superpathway of chorismate metabolism
FUCCAT-PWY	LinDA	Control	Inoculation	0.00228533	BH	0.00855028	fucose degradation
PWY-5154	LinDA	Control	Inoculation	0.00286798	BH	0.0106385	L-arginine biosynthesis III (via N-acetyl-L-citrulline)
P261-PWY	LinDA	Control	Inoculation	0.00290073	BH	0.0106688	coenzyme M biosynthesis I
PWY-6944	LinDA	Control	Inoculation	0.00296392	BH	0.0108096	androstenedione degradation
PWY-6107	LinDA	Control	Inoculation	0.00315601	BH	0.0114142	chlorosalicylate degradation
TYRFUMCAT-PWY	LinDA	Control	Inoculation	0.00320574	BH	0.0114983	L-tyrosine degradation I
PWY-6263	LinDA	Control	Inoculation	0.00350734	BH	0.0123755	superpathway of menaquinol-8 biosynthesis II
PWY0-42	LinDA	Control	Inoculation	0.00349976	BH	0.0123755	2-methylcitrate cycle I
PWY-5677	LinDA	Control	Inoculation	0.00359997	BH	0.0125999	succinate fermentation to butanoate
PWY-6478	LinDA	Control	Inoculation	0.00400827	BH	0.0139167	GDP-D-glycero-&alpha;-D-manno-heptose biosynthesis
HEXITOLDEGSUPER-PWY	LinDA	Control	Inoculation	0.00429986	BH	0.0148106	superpathway of hexitol degradation (bacteria)
PWY-5509	LinDA	Control	Inoculation	0.0044206	BH	0.0151066	adenosylcobalamin biosynthesis from cobyrinate a,c-diamide I
PWY-6269	LinDA	Control	Inoculation	0.00446166	BH	0.0151278	adenosylcobalamin salvage from cobinamide II
PWY-7371	LinDA	Control	Inoculation	0.00499478	BH	0.0168041	1,4-dihydroxy-6-naphthoate biosynthesis II
PWY-6396	LinDA	Control	Inoculation	0.005378	BH	0.0179542	superpathway of 2,3-butanediol biosynthesis
PWY-7237	LinDA	Control	Inoculation	0.00634922	BH	0.0210348	myo-, chiro- and scillo-inositol degradation
PWY-6174	LinDA	Control	Inoculation	0.00647859	BH	0.0213008	mevalonate pathway II (archaea)
BENZCOA-PWY	LinDA	Control	Inoculation	0.00941157	BH	0.021498	anaerobic aromatic compound degradation (Thauera aromatica)
CENTBENZCOA-PWY	LinDA	Control	Inoculation	0.00941157	BH	0.021498	benzoyl-CoA degradation II (anaerobic)
COBALSYN-PWY	LinDA	Control	Inoculation	0.00691145	BH	0.021498	adenosylcobalamin salvage from cobinamide I
LACTOSECAT-PWY	LinDA	Control	Inoculation	0.00941157	BH	0.021498	lactose and galactose degradation I
METH-ACETATE-PWY	LinDA	Control	Inoculation	0.00941157	BH	0.021498	methanogenesis from acetate
METHANOGENESIS-PWY	LinDA	Control	Inoculation	0.00941157	BH	0.021498	methanogenesis from H2 and CO2
P108-PWY	LinDA	Control	Inoculation	0.00886777	BH	0.021498	pyruvate fermentation to propanoate I
P162-PWY	LinDA	Control	Inoculation	0.00941157	BH	0.021498	L-glutamate degradation V (via hydroxyglutarate)
PWY-2221	LinDA	Control	Inoculation	0.00941157	BH	0.021498	Entner-Doudoroff pathway III (semi-phosphorylative)
PWY-3081	LinDA	Control	Inoculation	0.00941157	BH	0.021498	L-lysine biosynthesis V
PWY-3781	LinDA	Control	Inoculation	0.00723072	BH	0.021498	aerobic respiration I (cytochrome c)
PWY-3801	LinDA	Control	Inoculation	0.00941157	BH	0.021498	sucrose degradation II (sucrose synthase)
PWY-3941	LinDA	Control	Inoculation	0.00941157	BH	0.021498	&beta;-alanine biosynthesis II
PWY-5005	LinDA	Control	Inoculation	0.00941157	BH	0.021498	biotin biosynthesis II
PWY-5088	LinDA	Control	Inoculation	0.00941157	BH	0.021498	L-glutamate degradation VIII (to propanoate)
PWY-5177	LinDA	Control	Inoculation	0.00941157	BH	0.021498	glutaryl-CoA degradation
PWY-5184	LinDA	Control	Inoculation	0.00941157	BH	0.021498	toluene degradation VI (anaerobic)
PWY-5198	LinDA	Control	Inoculation	0.00941157	BH	0.021498	factor 420 biosynthesis
PWY-5266	LinDA	Control	Inoculation	0.00941157	BH	0.021498	p-cymene degradation
PWY-5273	LinDA	Control	Inoculation	0.00941157	BH	0.021498	p-cumate degradation
PWY-5392	LinDA	Control	Inoculation	0.00941157	BH	0.021498	reductive TCA cycle II
PWY-5499	LinDA	Control	Inoculation	0.00941157	BH	0.021498	vitamin B6 degradation
PWY-5529	LinDA	Control	Inoculation	0.00908795	BH	0.021498	superpathway of bacteriochlorophyll a biosynthesis
PWY-5737	LinDA	Control	Inoculation	0.00941157	BH	0.021498	(5R)-carbapenem carboxylate biosynthesis
PWY-5743	LinDA	Control	Inoculation	0.00941157	BH	0.021498	3-hydroxypropanoate cycle
PWY-5744	LinDA	Control	Inoculation	0.00941157	BH	0.021498	glyoxylate assimilation
PWY-5757	LinDA	Control	Inoculation	0.00941157	BH	0.021498	fosfomycin biosynthesis
PWY-5823	LinDA	Control	Inoculation	0.00941157	BH	0.021498	superpathway of CDP-glucose-derived O-antigen building blocks biosynthesis
PWY-6165	LinDA	Control	Inoculation	0.00941157	BH	0.021498	chorismate biosynthesis II (archaea)
PWY-622	LinDA	Control	Inoculation	0.00941157	BH	0.021498	starch biosynthesis
PWY-6486	LinDA	Control	Inoculation	0.00941157	BH	0.021498	D-galacturonate degradation II
PWY-6572	LinDA	Control	Inoculation	0.00941157	BH	0.021498	chondroitin sulfate degradation I (bacterial)
PWY-6581	LinDA	Control	Inoculation	0.00941157	BH	0.021498	spirilloxanthin and 2,2'-diketo-spirilloxanthin biosynthesis
PWY-6588	LinDA	Control	Inoculation	0.00866087	BH	0.021498	pyruvate fermentation to acetone
PWY-6919	LinDA	Control	Inoculation	0.00941157	BH	0.021498	neopentalenoketolactone and pentalenate biosynthesis
PWY-6942	LinDA	Control	Inoculation	0.00941157	BH	0.021498	dTDP-D-desosamine biosynthesis
PWY-6975	LinDA	Control	Inoculation	0.00941157	BH	0.021498	superpathway of erythromycin biosynthesis (without sugar biosynthesis)
PWY-6977	LinDA	Control	Inoculation	0.00941157	BH	0.021498	superpathway of erythromycin biosynthesis
PWY-6993	LinDA	Control	Inoculation	0.00941157	BH	0.021498	nicotine degradation II (pyrrolidine pathway)
PWY-7002	LinDA	Control	Inoculation	0.00941157	BH	0.021498	4-hydroxyacetophenone degradation
PWY-7024	LinDA	Control	Inoculation	0.00941157	BH	0.021498	superpathway of the 3-hydroxypropanoate cycle
PWY-7084	LinDA	Control	Inoculation	0.00941157	BH	0.021498	nitrifier denitrification
PWY-7094	LinDA	Control	Inoculation	0.00918806	BH	0.021498	fatty acid salvage
PWY-7106	LinDA	Control	Inoculation	0.00941157	BH	0.021498	erythromycin D biosynthesis
PWY-7110	LinDA	Control	Inoculation	0.00941157	BH	0.021498	superpathway of megalomicin A biosynthesis
PWY-7111	LinDA	Control	Inoculation	0.00665777	BH	0.021498	pyruvate fermentation to isobutanol (engineered)
PWY-7185	LinDA	Control	Inoculation	0.00941157	BH	0.021498	UTP and CTP dephosphorylation I
PWY-7209	LinDA	Control	Inoculation	0.00941157	BH	0.021498	superpathway of pyrimidine ribonucleosides degradation
PWY-7316	LinDA	Control	Inoculation	0.00941157	BH	0.021498	dTDP-N-acetylviosamine biosynthesis
PWY-7354	LinDA	Control	Inoculation	0.00941157	BH	0.021498	aclacinomycin biosynthesis
PWY-7374	LinDA	Control	Inoculation	0.00715304	BH	0.021498	1,4-dihydroxy-6-naphthoate biosynthesis I
PWY-7376	LinDA	Control	Inoculation	0.00784715	BH	0.021498	cob(II)yrinate a,c-diamide biosynthesis II (late cobalt incorporation)
PWY-7385	LinDA	Control	Inoculation	0.00941157	BH	0.021498	1,3-propanediol biosynthesis (engineered)
PWY-7401	LinDA	Control	Inoculation	0.00941157	BH	0.021498	crotonate fermentation (to acetate and cyclohexane carboxylate)
PWY-7402	LinDA	Control	Inoculation	0.00941157	BH	0.021498	benzoate fermentation (to acetate and cyclohexane carboxylate)
PWY0-1061	LinDA	Control	Inoculation	0.00828635	BH	0.021498	superpathway of L-alanine biosynthesis
PWY5F9-12	LinDA	Control	Inoculation	0.00941157	BH	0.021498	biphenyl degradation
VALDEG-PWY	LinDA	Control	Inoculation	0.00941157	BH	0.021498	L-valine degradation I
P161-PWY	LinDA	Control	Inoculation	0.00999289	BH	0.0227064	acetylene degradation
PWY0-1261	LinDA	Control	Inoculation	0.0121292	BH	0.027417	anhydromuropeptides recycling
POLYAMSYN-PWY	LinDA	Control	Inoculation	0.0128736	BH	0.028949	superpathway of polyamine biosynthesis I
GLCMANNANAUT-PWY	LinDA	Control	Inoculation	0.0130084	BH	0.0291012	superpathway of N-acetylglucosamine, N-acetylmannosamine and N-acetylneuraminate degradation
P381-PWY	LinDA	Control	Inoculation	0.0133122	BH	0.0296281	adenosylcobalamin biosynthesis II (late cobalt incorporation)
P441-PWY	LinDA	Control	Inoculation	0.0144901	BH	0.0320853	superpathway of N-acetylneuraminate degradation
ARG+POLYAMINE-SYN	LinDA	Control	Inoculation	0.014797	BH	0.0325984	superpathway of arginine and polyamine biosynthesis
PWY-5028	LinDA	Control	Inoculation	0.0155943	BH	0.0341814	L-histidine degradation II
FASYN-INITIAL-PWY	LinDA	Control	Inoculation	0.0157633	BH	0.0343782	superpathway of fatty acid biosynthesis initiation (E. coli)
PWY0-1297	LinDA	Control	Inoculation	0.0172134	BH	0.0373531	superpathway of purine deoxyribonucleosides degradation
GLUCUROCAT-PWY	LinDA	Control	Inoculation	0.0189201	BH	0.0408524	superpathway of &beta;-D-glucuronide and D-glucuronate degradation
PWY-4984	LinDA	Control	Inoculation	0.019023	BH	0.0408712	urea cycle
PWY-7373	LinDA	Control	Inoculation	0.0193177	BH	0.0412999	superpathway of demethylmenaquinol-6 biosynthesis II
PWY-181	LinDA	Control	Inoculation	0.0215211	BH	0.0457851	photorespiration
ILEUSYN-PWY	LinDA	Control	Inoculation	0.0225005	BH	0.047404	L-isoleucine biosynthesis I (from threonine)
VALSYN-PWY	LinDA	Control	Inoculation	0.0225005	BH	0.047404	L-valine biosynthesis
BIOTIN-BIOSYNTHESIS-PWY	LinDA	Control	Inoculation	0.022803	BH	0.0476078	biotin biosynthesis I
PWY-1541	LinDA	Control	Inoculation	0.0228166	BH	0.0476078	superpathway of taurine degradation
P122-PWY	LinDA	Control	Inoculation	0.0230697	BH	0.0479054	heterolactic fermentation
PWY0-862	LinDA	Control	Inoculation	0.023291	BH	0.0481347	(5Z)-dodec-5-enoate biosynthesis
PWY-6641	LinDA	Control	Inoculation	0.0244472	BH	0.0502848	superpathway of sulfolactate degradation
PWY-7242	LinDA	Control	Inoculation	0.0249089	BH	0.0509927	D-fructuronate degradation
PWY-4722	LinDA	Control	Inoculation	0.0258655	BH	0.0527025	creatinine degradation II
PWY-6317	LinDA	Control	Inoculation	0.0270621	BH	0.054883	galactose degradation I (Leloir pathway)
GALACTUROCAT-PWY	LinDA	Control	Inoculation	0.0304074	BH	0.0613806	D-galacturonate degradation I
PWY-5971	LinDA	Control	Inoculation	0.0307404	BH	0.0614926	palmitate biosynthesis II (bacteria and plants)
PWY-6519	LinDA	Control	Inoculation	0.0307463	BH	0.0614926	8-amino-7-oxononanoate biosynthesis I
PWY-7664	LinDA	Control	Inoculation	0.0313549	BH	0.0624222	oleate biosynthesis IV (anaerobic)
P163-PWY	LinDA	Control	Inoculation	0.0332301	BH	0.0656736	L-lysine fermentation to acetate and butanoate
PWY-5101	LinDA	Control	Inoculation	0.0334421	BH	0.0656736	L-isoleucine biosynthesis II
PWY0-41	LinDA	Control	Inoculation	0.0333506	BH	0.0656736	allantoin degradation IV (anaerobic)
PWYG-321	LinDA	Control	Inoculation	0.034211	BH	0.066881	mycolate biosynthesis
PWY-6282	LinDA	Control	Inoculation	0.0345417	BH	0.0672246	palmitoleate biosynthesis I (from (5Z)-dodec-5-enoate)
3-HYDROXYPHENYLACETATE-DEGRADATION-PWY	LinDA	Control	Inoculation	0.0354172	BH	0.0686208	4-hydroxyphenylacetate degradation
PWY-6562	LinDA	Control	Inoculation	0.0366512	BH	0.0706961	norspermidine biosynthesis
PWY-6609	LinDA	Control	Inoculation	0.038574	BH	0.0740757	adenine and adenosine salvage III
PWY-7274	LinDA	Control	Inoculation	0.0395456	BH	0.075607	D-cycloserine biosynthesis
RHAMCAT-PWY	LinDA	Control	Inoculation	0.0407086	BH	0.0774891	L-rhamnose degradation I
PWY-7456	LinDA	Control	Inoculation	0.0424785	BH	0.0805052	mannan degradation
PPGPPMET-PWY	LinDA	Control	Inoculation	0.0438589	BH	0.0827598	ppGpp biosynthesis
PWY-5345	LinDA	Control	Inoculation	0.0454057	BH	0.0853077	superpathway of L-methionine biosynthesis (by sulfhydrylation)
PWY-7007	LinDA	Control	Inoculation	0.0467769	BH	0.087505	methyl ketone biosynthesis
SER-GLYSYN-PWY	LinDA	Control	Inoculation	0.050429	BH	0.0939322	superpathway of L-serine and glycine biosynthesis I
PWY-5531	LinDA	Control	Inoculation	0.0521818	BH	0.0963697	chlorophyllide a biosynthesis II (anaerobic)
PWY-7159	LinDA	Control	Inoculation	0.0521818	BH	0.0963697	chlorophyllide a biosynthesis III (aerobic, light independent)
PWY-1269	LinDA	Control	Inoculation	0.0548118	BH	0.100373	CMP-3-deoxy-D-manno-octulosonate biosynthesis I
PWY-5347	LinDA	Control	Inoculation	0.0546562	BH	0.100373	superpathway of L-methionine biosynthesis (transsulfuration)
BRANCHED-CHAIN-AA-SYN-PWY	LinDA	Control	Inoculation	0.0553017	BH	0.100422	superpathway of branched amino acid biosynthesis
P562-PWY	LinDA	Control	Inoculation	0.0551973	BH	0.100422	myo-inositol degradation I
HISDEG-PWY	LinDA	Control	Inoculation	0.0564665	BH	0.10211	L-histidine degradation I
PWY-5103	LinDA	Control	Inoculation	0.0581557	BH	0.104729	L-isoleucine biosynthesis III
PWY-5265	LinDA	Control	Inoculation	0.0584825	BH	0.104882	peptidoglycan biosynthesis II (staphylococci)
CHLOROPHYLL-SYN	LinDA	Control	Inoculation	0.0618625	BH	0.110034	chlorophyllide a biosynthesis I (aerobic, light-dependent)
PWY-5989	LinDA	Control	Inoculation	0.0617939	BH	0.110034	stearate biosynthesis II (bacteria and plants)
NONOXIPENT-PWY	LinDA	Control	Inoculation	0.0717815	BH	0.127156	pentose phosphate pathway (non-oxidative branch)
P125-PWY	LinDA	Control	Inoculation	0.0743205	BH	0.131118	superpathway of (R,R)-butanediol biosynthesis
PWY-7013	LinDA	Control	Inoculation	0.0759939	BH	0.133528	L-1,2-propanediol degradation
PWY1G-0	LinDA	Control	Inoculation	0.0774757	BH	0.135583	mycothiol biosynthesis
PWY-7663	LinDA	Control	Inoculation	0.0831844	BH	0.144988	gondoate biosynthesis (anaerobic)
GLYOXYLATE-BYPASS	LinDA	Control	Inoculation	0.0838168	BH	0.145506	glyoxylate cycle
PWY-6467	LinDA	Control	Inoculation	0.0961466	BH	0.166246	Kdo transfer to lipid IVA III (Chlamydia)
CODH-PWY	LinDA	Control	Inoculation	0.102143	BH	0.175873	reductive acetyl coenzyme A pathway
PWY-5941	LinDA	Control	Inoculation	0.102525	BH	0.175873	glycogen degradation II (eukaryotic)
PWY-7196	LinDA	Control	Inoculation	0.103645	BH	0.177094	superpathway of pyrimidine ribonucleosides salvage
ARGSYN-PWY	LinDA	Control	Inoculation	0.105324	BH	0.179257	L-arginine biosynthesis I (via L-ornithine)
PWY-6703	LinDA	Control	Inoculation	0.107577	BH	0.181667	preQ0 biosynthesis
PWY-6948	LinDA	Control	Inoculation	0.107481	BH	0.181667	sitosterol degradation to androstenedione
MET-SAM-PWY	LinDA	Control	Inoculation	0.112887	BH	0.189162	superpathway of S-adenosyl-L-methionine biosynthesis
PWY-5705	LinDA	Control	Inoculation	0.112786	BH	0.189162	allantoin degradation to glyoxylate III
PWY-7400	LinDA	Control	Inoculation	0.1145	BH	0.191128	L-arginine biosynthesis IV (archaebacteria)
PWY-6731	LinDA	Control	Inoculation	0.115848	BH	0.192637	starch degradation III
PWY-5304	LinDA	Control	Inoculation	0.124422	BH	0.205321	superpathway of sulfur oxidation (Acidianus ambivalens)
RUMP-PWY	LinDA	Control	Inoculation	0.124141	BH	0.205321	formaldehyde oxidation I
PWY-5973	LinDA	Control	Inoculation	0.126154	BH	0.20739	cis-vaccenate biosynthesis
NAGLIPASYN-PWY	LinDA	Control	Inoculation	0.128879	BH	0.21107	lipid IVA biosynthesis
TEICHOICACID-PWY	LinDA	Control	Inoculation	0.136989	BH	0.223509	teichoic acid (poly-glycerol) biosynthesis
PWY-1861	LinDA	Control	Inoculation	0.14258	BH	0.23176	formaldehyde assimilation II (RuMP Cycle)
PWY-6957	LinDA	Control	Inoculation	0.146731	BH	0.237616	mandelate degradation to acetyl-CoA
PROTOCATECHUATE-ORTHO-CLEAVAGE-PWY	LinDA	Control	Inoculation	0.148058	BH	0.238874	protocatechuate degradation II (ortho-cleavage pathway)
COLANSYN-PWY	LinDA	Control	Inoculation	0.154013	BH	0.247561	colanic acid building blocks biosynthesis
PWY-5667	LinDA	Control	Inoculation	0.16277	BH	0.259714	CDP-diacylglycerol biosynthesis I
PWY0-1319	LinDA	Control	Inoculation	0.16277	BH	0.259714	CDP-diacylglycerol biosynthesis II
PWY-5920	LinDA	Control	Inoculation	0.163985	BH	0.260694	superpathway of heme biosynthesis from glycine
HOMOSER-METSYN-PWY	LinDA	Control	Inoculation	0.181225	BH	0.28705	L-methionine biosynthesis I
ARGORNPROST-PWY	LinDA	Control	Inoculation	0.201457	BH	0.317936	arginine, ornithine and proline interconversion
PWY-1501	LinDA	Control	Inoculation	0.207247	BH	0.325889	mandelate degradation I
POLYAMINSYN3-PWY	LinDA	Control	Inoculation	0.223989	BH	0.349681	superpathway of polyamine biosynthesis II
PWY-7392	LinDA	Control	Inoculation	0.223367	BH	0.349681	taxadiene biosynthesis (engineered)
PWY-7219	LinDA	Control	Inoculation	0.227532	BH	0.353939	adenosine ribonucleotides de novo biosynthesis
PWY-5659	LinDA	Control	Inoculation	0.229671	BH	0.35599	GDP-mannose biosynthesis
PWY-6700	LinDA	Control	Inoculation	0.231213	BH	0.357105	queuosine biosynthesis
FOLSYN-PWY	LinDA	Control	Inoculation	0.242909	BH	0.373838	superpathway of tetrahydrofolate biosynthesis and salvage
DTDPRHAMSYN-PWY	LinDA	Control	Inoculation	0.251299	BH	0.385384	dTDP-L-rhamnose biosynthesis I
PWY-6628	LinDA	Control	Inoculation	0.263235	BH	0.402267	superpathway of L-phenylalanine biosynthesis
PWY-5430	LinDA	Control	Inoculation	0.268563	BH	0.408669	meta cleavage pathway of aromatic compounds
PWY-7255	LinDA	Control	Inoculation	0.269307	BH	0.408669	ergothioneine biosynthesis I (bacteria)
PWY-5695	LinDA	Control	Inoculation	0.270589	BH	0.409183	urate biosynthesis/inosine 5'-phosphate degradation
METHGLYUT-PWY	LinDA	Control	Inoculation	0.27329	BH	0.411833	superpathway of methylglyoxal degradation
PWY-6612	LinDA	Control	Inoculation	0.278013	BH	0.4175	superpathway of tetrahydrofolate biosynthesis
P105-PWY	LinDA	Control	Inoculation	0.28009	BH	0.418247	TCA cycle IV (2-oxoglutarate decarboxylase)
PWY-5505	LinDA	Control	Inoculation	0.280437	BH	0.418247	L-glutamate and L-glutamine biosynthesis
PWY-7046	LinDA	Control	Inoculation	0.287631	BH	0.427507	4-coumarate degradation (anaerobic)
P101-PWY	LinDA	Control	Inoculation	0.292133	BH	0.432716	ectoine biosynthesis
PWY-6151	LinDA	Control	Inoculation	0.295844	BH	0.436722	S-adenosyl-L-methionine cycle I
FASYN-ELONG-PWY	LinDA	Control	Inoculation	0.297953	BH	0.438344	fatty acid elongation -- saturated
KETOGLUCONMET-PWY	LinDA	Control	Inoculation	0.300814	BH	0.441058	ketogluconate metabolism
PWY-7323	LinDA	Control	Inoculation	0.304204	BH	0.444526	superpathway of GDP-mannose-derived O-antigen building blocks biosynthesis
GOLPDLCAT-PWY	LinDA	Control	Inoculation	0.307527	BH	0.446377	superpathway of glycerol degradation to 1,3-propanediol
PWY-6507	LinDA	Control	Inoculation	0.306827	BH	0.446377	4-deoxy-L-threo-hex-4-enopyranuronate degradation
PYRIDNUCSAL-PWY	LinDA	Control	Inoculation	0.313936	BH	0.45416	NAD salvage pathway I
GLYCOLYSIS	LinDA	Control	Inoculation	0.322354	BH	0.464789	glycolysis I (from glucose 6-phosphate)
PWY0-1415	LinDA	Control	Inoculation	0.327346	BH	0.470424	superpathway of heme biosynthesis from uroporphyrinogen-III
PWY-6969	LinDA	Control	Inoculation	0.330908	BH	0.473974	TCA cycle V (2-oxoglutarate:ferredoxin oxidoreductase)
CALVIN-PWY	LinDA	Control	Inoculation	0.332761	BH	0.475061	Calvin-Benson-Bassham cycle
TRNA-CHARGING-PWY	LinDA	Control	Inoculation	0.34377	BH	0.489168	tRNA charging
PWY-5484	LinDA	Control	Inoculation	0.34539	BH	0.489867	glycolysis II (from fructose 6-phosphate)
POLYISOPRENSYN-PWY	LinDA	Control	Inoculation	0.366603	BH	0.51826	polyisoprenoid biosynthesis (E. coli)
OANTIGEN-PWY	LinDA	Control	Inoculation	0.377829	BH	0.532396	O-antigen building blocks biosynthesis (E. coli)
PWY-6608	LinDA	Control	Inoculation	0.387682	BH	0.544511	guanosine nucleotides degradation III
ANAEROFRUCAT-PWY	LinDA	Control	Inoculation	0.396701	BH	0.555381	homolactic fermentation
PWY-5022	LinDA	Control	Inoculation	0.404189	BH	0.560441	4-aminobutanoate degradation V
PWY-5189	LinDA	Control	Inoculation	0.401637	BH	0.560441	tetrapyrrole biosynthesis II (from glycine)
PWY-7446	LinDA	Control	Inoculation	0.403237	BH	0.560441	sulfoglycolysis
PWY-7200	LinDA	Control	Inoculation	0.408958	BH	0.565248	superpathway of pyrimidine deoxyribonucleoside salvage
P164-PWY	LinDA	Control	Inoculation	0.411727	BH	0.567268	purine nucleobases degradation I (anaerobic)
PWY-6590	LinDA	Control	Inoculation	0.420457	BH	0.577464	superpathway of Clostridium acetobutylicum acidogenic fermentation
PWY-5417	LinDA	Control	Inoculation	0.424869	BH	0.579853	catechol degradation III (ortho-cleavage pathway)
PWY-5431	LinDA	Control	Inoculation	0.424869	BH	0.579853	aromatic compounds degradation via &beta;-ketoadipate
HCAMHPDEG-PWY	LinDA	Control	Inoculation	0.434407	BH	0.580132	3-phenylpropanoate and 3-(3-hydroxyphenyl)propanoate degradation to 2-oxopent-4-enoate
PHOSLIPSYN-PWY	LinDA	Control	Inoculation	0.432912	BH	0.580132	superpathway of phospholipid biosynthesis I (bacteria)
PWY-5188	LinDA	Control	Inoculation	0.430021	BH	0.580132	tetrapyrrole biosynthesis I (from glutamate)
PWY-5855	LinDA	Control	Inoculation	0.435767	BH	0.580132	ubiquinol-7 biosynthesis (prokaryotic)
PWY-5856	LinDA	Control	Inoculation	0.435767	BH	0.580132	ubiquinol-9 biosynthesis (prokaryotic)
PWY-5857	LinDA	Control	Inoculation	0.435767	BH	0.580132	ubiquinol-10 biosynthesis (prokaryotic)
PWY-6690	LinDA	Control	Inoculation	0.434407	BH	0.580132	cinnamate and 3-hydroxycinnamate degradation to 2-oxopent-4-enoate
PWY-6708	LinDA	Control	Inoculation	0.435767	BH	0.580132	ubiquinol-8 biosynthesis (prokaryotic)
COMPLETE-ARO-PWY	LinDA	Control	Inoculation	0.43934	BH	0.5831	superpathway of aromatic amino acid biosynthesis
PWY-6397	LinDA	Control	Inoculation	0.457997	BH	0.606008	mycolyl-arabinogalactan-peptidoglycan complex biosynthesis
P4-PWY	LinDA	Control	Inoculation	0.464861	BH	0.613221	superpathway of L-lysine, L-threonine and L-methionine biosynthesis I
FAO-PWY	LinDA	Control	Inoculation	0.475029	BH	0.624736	fatty acid &beta;-oxidation I
CENTFERM-PWY	LinDA	Control	Inoculation	0.478235	BH	0.625162	pyruvate fermentation to butanoate
COA-PWY	LinDA	Control	Inoculation	0.477534	BH	0.625162	coenzyme A biosynthesis I
PANTO-PWY	LinDA	Control	Inoculation	0.482023	BH	0.628223	phosphopantothenate biosynthesis I
PWY-6404	LinDA	Control	Inoculation	0.484315	BH	0.629319	superpathway of mycolyl-arabinogalactan-peptidoglycan complex biosynthesis
SO4ASSIM-PWY	LinDA	Control	Inoculation	0.489105	BH	0.633646	sulfate reduction I (assimilatory)
PENTOSE-P-PWY	LinDA	Control	Inoculation	0.493768	BH	0.637784	pentose phosphate pathway
PWY-6353	LinDA	Control	Inoculation	0.49541	BH	0.638006	purine nucleotides degradation II (aerobic)
PWY-1622	LinDA	Control	Inoculation	0.500007	BH	0.642021	formaldehyde assimilation I (serine pathway)
PWY-6383	LinDA	Control	Inoculation	0.502514	BH	0.643336	mono-trans, poly-cis decaprenyl phosphate biosynthesis
GLYCOLYSIS-E-D	LinDA	Control	Inoculation	0.510103	BH	0.651131	superpathway of glycolysis and Entner-Doudoroff
P124-PWY	LinDA	Control	Inoculation	0.512542	BH	0.651147	Bifidobacterium shunt
PEPTIDOGLYCANSYN-PWY	LinDA	Control	Inoculation	0.516045	BH	0.651147	peptidoglycan biosynthesis I (meso-diaminopimelate containing)
PWY-5427	LinDA	Control	Inoculation	0.516117	BH	0.651147	naphthalene degradation (aerobic)
PWY-6956	LinDA	Control	Inoculation	0.514537	BH	0.651147	naphthalene degradation to acetyl-CoA
TRPSYN-PWY	LinDA	Control	Inoculation	0.535476	BH	0.673613	L-tryptophan biosynthesis
PWY-6122	LinDA	Control	Inoculation	0.540856	BH	0.676459	5-aminoimidazole ribonucleotide biosynthesis II
PWY-6277	LinDA	Control	Inoculation	0.540856	BH	0.676459	superpathway of 5-aminoimidazole ribonucleotide biosynthesis
ANAGLYCOLYSIS-PWY	LinDA	Control	Inoculation	0.543086	BH	0.677297	glycolysis III (from glucose)
PWY-7229	LinDA	Control	Inoculation	0.549489	BH	0.681366	superpathway of adenosine nucleotides de novo biosynthesis I
SULFATE-CYS-PWY	LinDA	Control	Inoculation	0.54841	BH	0.681366	superpathway of sulfate assimilation and cysteine biosynthesis
PWY-5918	LinDA	Control	Inoculation	0.568314	BH	0.702701	superpathay of heme biosynthesis from glutamate
PWY-7616	LinDA	Control	Inoculation	0.572235	BH	0.705539	methanol oxidation to carbon dioxide
PWY-3001	LinDA	Control	Inoculation	0.583909	BH	0.713114	superpathway of L-isoleucine biosynthesis I
PWY-5178	LinDA	Control	Inoculation	0.583379	BH	0.713114	toluene degradation IV (aerobic) (via catechol)
PWY-6906	LinDA	Control	Inoculation	0.584951	BH	0.713114	chitin derivatives degradation
UDPNAGSYN-PWY	LinDA	Control	Inoculation	0.584115	BH	0.713114	UDP-N-acetyl-D-glucosamine biosynthesis I
PWY-6126	LinDA	Control	Inoculation	0.595342	BH	0.722265	superpathway of adenosine nucleotides de novo biosynthesis II
PWY-6630	LinDA	Control	Inoculation	0.595785	BH	0.722265	superpathway of L-tyrosine biosynthesis
TCA-GLYOX-BYPASS	LinDA	Control	Inoculation	0.60282	BH	0.728757	superpathway of glyoxylate bypass and TCA
PWY-6897	LinDA	Control	Inoculation	0.606955	BH	0.731718	thiamin salvage II
ARO-PWY	LinDA	Control	Inoculation	0.608911	BH	0.732042	chorismate biosynthesis I
CATECHOL-ORTHO-CLEAVAGE-PWY	LinDA	Control	Inoculation	0.6179	BH	0.739291	catechol degradation to &beta;-ketoadipate
PANTOSYN-PWY	LinDA	Control	Inoculation	0.618347	BH	0.739291	pantothenate and coenzyme A biosynthesis I
PWY-7199	LinDA	Control	Inoculation	0.629894	BH	0.751027	pyrimidine deoxyribonucleosides salvage
PWY-5686	LinDA	Control	Inoculation	0.648176	BH	0.769746	UMP biosynthesis
PWY0-781	LinDA	Control	Inoculation	0.64914	BH	0.769746	aspartate superpathway
HEME-BIOSYNTHESIS-II	LinDA	Control	Inoculation	0.654425	BH	0.773897	heme biosynthesis I (aerobic)
PWY-7234	LinDA	Control	Inoculation	0.657649	BH	0.775597	inosine-5'-phosphate biosynthesis III
PWY-6387	LinDA	Control	Inoculation	0.672984	BH	0.791531	UDP-N-acetylmuramoyl-pentapeptide biosynthesis I (meso-diaminopimelate containing)
PWY-6123	LinDA	Control	Inoculation	0.675753	BH	0.79264	inosine-5'-phosphate biosynthesis I
RIBOSYN2-PWY	LinDA	Control	Inoculation	0.695203	BH	0.813256	flavin biosynthesis I (bacteria and plants)
PWY-5183	LinDA	Control	Inoculation	0.704121	BH	0.821474	superpathway of aerobic toluene degradation
ARGSYNBSUB-PWY	LinDA	Control	Inoculation	0.709577	BH	0.82562	L-arginine biosynthesis II (acetyl cycle)
NONMEVIPP-PWY	LinDA	Control	Inoculation	0.716957	BH	0.829758	methylerythritol phosphate pathway I
PWY-7560	LinDA	Control	Inoculation	0.716957	BH	0.829758	methylerythritol phosphate pathway II
PWY4FS-7	LinDA	Control	Inoculation	0.721797	BH	0.830928	phosphatidylglycerol biosynthesis I (plastidic)
PWY4FS-8	LinDA	Control	Inoculation	0.721797	BH	0.830928	phosphatidylglycerol biosynthesis II (non-plastidic)
PWY-6163	LinDA	Control	Inoculation	0.732082	BH	0.838094	chorismate biosynthesis from 3-dehydroquinate
PWY-841	LinDA	Control	Inoculation	0.733815	BH	0.838094	superpathway of purine nucleotides de novo biosynthesis I
REDCITCYC	LinDA	Control	Inoculation	0.733225	BH	0.838094	TCA cycle VIII (helicobacter)
PWY-6147	LinDA	Control	Inoculation	0.742794	BH	0.844478	6-hydroxymethyl-dihydropterin diphosphate biosynthesis I
SALVADEHYPOX-PWY	LinDA	Control	Inoculation	0.743296	BH	0.844478	adenosine nucleotides degradation II
GLYCOLYSIS-TCA-GLYOX-BYPASS	LinDA	Control	Inoculation	0.752046	BH	0.852188	superpathway of glycolysis, pyruvate dehydrogenase, TCA, and glyoxylate bypass
PWY-5097	LinDA	Control	Inoculation	0.755507	BH	0.85388	L-lysine biosynthesis VI
PWY-6728	LinDA	Control	Inoculation	0.763843	BH	0.858828	methylaspartate cycle
PWY0-166	LinDA	Control	Inoculation	0.761886	BH	0.858828	superpathway of pyrimidine deoxyribonucleotides de novo biosynthesis (E. coli)
PWY-6545	LinDA	Control	Inoculation	0.76918	BH	0.862595	pyrimidine deoxyribonucleotides de novo biosynthesis III
P42-PWY	LinDA	Control	Inoculation	0.77142	BH	0.862877	incomplete reductive TCA cycle
PWY-7208	LinDA	Control	Inoculation	0.773649	BH	0.863145	superpathway of pyrimidine nucleobases salvage
PWY-7184	LinDA	Control	Inoculation	0.779046	BH	0.863543	pyrimidine deoxyribonucleotides de novo biosynthesis I
PWY-7211	LinDA	Control	Inoculation	0.779233	BH	0.863543	superpathway of pyrimidine deoxyribonucleotides de novo biosynthesis
PWY0-1586	LinDA	Control	Inoculation	0.779974	BH	0.863543	peptidoglycan maturation (meso-diaminopimelate containing)
PWY0-1479	LinDA	Control	Inoculation	0.783606	BH	0.865357	tRNA processing
PWY-6386	LinDA	Control	Inoculation	0.792288	BH	0.872723	UDP-N-acetylmuramoyl-pentapeptide biosynthesis II (lysine-containing)
HEMESYN2-PWY	LinDA	Control	Inoculation	0.800252	BH	0.874835	heme biosynthesis II (anaerobic)
TCA	LinDA	Control	Inoculation	0.799202	BH	0.874835	TCA cycle I (prokaryotic)
UBISYN-PWY	LinDA	Control	Inoculation	0.799551	BH	0.874835	superpathway of ubiquinol-8 biosynthesis (prokaryotic)
P341-PWY	LinDA	Control	Inoculation	0.807301	BH	0.880323	glycolysis V (Pyrococcus)
PWY-7197	LinDA	Control	Inoculation	0.815993	BH	0.885352	pyrimidine deoxyribonucleotide phosphorylation
PWY-7398	LinDA	Control	Inoculation	0.815627	BH	0.885352	coumarins biosynthesis (engineered)
PWY0-162	LinDA	Control	Inoculation	0.82027	BH	0.887774	superpathway of pyrimidine ribonucleotides de novo biosynthesis
PWY-6385	LinDA	Control	Inoculation	0.823594	BH	0.887931	peptidoglycan biosynthesis III (mycobacteria)
PYRIDNUCSYN-PWY	LinDA	Control	Inoculation	0.824507	BH	0.887931	NAD biosynthesis I (from aspartate)
DAPLYSINESYN-PWY	LinDA	Control	Inoculation	0.832456	BH	0.889867	L-lysine biosynthesis I
PWY-6182	LinDA	Control	Inoculation	0.831546	BH	0.889867	superpathway of salicylate degradation
THRESYN-PWY	LinDA	Control	Inoculation	0.828728	BH	0.889867	superpathway of L-threonine biosynthesis
PWY-6470	LinDA	Control	Inoculation	0.838223	BH	0.89383	peptidoglycan biosynthesis V (&beta;-lactam resistance)
P621-PWY	LinDA	Control	Inoculation	0.855157	BH	0.907428	nylon-6 oligomer degradation
PWY-1882	LinDA	Control	Inoculation	0.853904	BH	0.907428	superpathway of C1 compounds oxidation to CO2
PWY-7431	LinDA	Control	Inoculation	0.869261	BH	0.920144	aromatic biogenic amine degradation (bacteria)
GLUTORN-PWY	LinDA	Control	Inoculation	0.873793	BH	0.92052	L-ornithine biosynthesis
PWY-2942	LinDA	Control	Inoculation	0.873858	BH	0.92052	L-lysine biosynthesis III
1CMET2-PWY	LinDA	Control	Inoculation	0.881241	BH	0.923269	N10-formyl-tetrahydrofolate biosynthesis
PWY-6125	LinDA	Control	Inoculation	0.879477	BH	0.923269	superpathway of guanosine nucleotides de novo biosynthesis II
PWY0-1277	LinDA	Control	Inoculation	0.882849	BH	0.923269	3-phenylpropanoate and 3-(3-hydroxyphenyl)propanoate degradation
PWY-7228	LinDA	Control	Inoculation	0.893227	BH	0.931876	superpathway of guanosine nucleotides de novo biosynthesis I
PWY-6471	LinDA	Control	Inoculation	0.902482	BH	0.939274	peptidoglycan biosynthesis IV (Enterococcus faecium)
PWY-2941	LinDA	Control	Inoculation	0.908582	BH	0.943361	L-lysine biosynthesis II
PWY-5121	LinDA	Control	Inoculation	0.915201	BH	0.947965	superpathway of geranylgeranyl diphosphate biosynthesis II (via MEP)
GLUCONEO-PWY	LinDA	Control	Inoculation	0.920422	BH	0.948843	gluconeogenesis I
PWY-7221	LinDA	Control	Inoculation	0.919056	BH	0.948843	guanosine ribonucleotides de novo biosynthesis
PWY-5100	LinDA	Control	Inoculation	0.942541	BH	0.96126	pyruvate fermentation to acetate and lactate II
PWY-5913	LinDA	Control	Inoculation	0.944425	BH	0.96126	TCA cycle VI (obligate autotrophs)
PWY-6121	LinDA	Control	Inoculation	0.940105	BH	0.96126	5-aminoimidazole ribonucleotide biosynthesis I
PWY-6901	LinDA	Control	Inoculation	0.935975	BH	0.96126	superpathway of glucose and xylose degradation
PWY-7527	LinDA	Control	Inoculation	0.945756	BH	0.96126	L-methionine salvage cycle III
PWY-7539	LinDA	Control	Inoculation	0.938981	BH	0.96126	6-hydroxymethyl-dihydropterin diphosphate biosynthesis III (Chlamydia)
PWY-7003	LinDA	Control	Inoculation	0.948206	BH	0.961498	glycerol degradation to butanol
PWY-1361	LinDA	Control	Inoculation	0.950685	BH	0.961766	benzoyl-CoA degradation I (aerobic)
PWY-7220	LinDA	Control	Inoculation	0.964963	BH	0.97168	adenosine deoxyribonucleotides de novo biosynthesis II
PWY-7222	LinDA	Control	Inoculation	0.964963	BH	0.97168	guanosine deoxyribonucleotides de novo biosynthesis II
PWY-4361	LinDA	Control	Inoculation	0.979955	BH	0.984491	S-methyl-5-thio-&alpha;-D-ribose 1-phosphate degradation
HISTSYN-PWY	LinDA	Control	Inoculation	0.996421	BH	0.998722	L-histidine biosynthesis
PWY-5741	LinDA	Control	Inoculation	0.999872	BH	0.999872	ethylmalonyl-CoA pathway
