# Supplementary material for: Synthetic Polyploidisation Enhances Fusarium graminearum Tolerance in Wheat by Reshaping the Transcriptome and Strengthening the Microbiome
Source: Plant Biotechnol J. 2025 Aug 10;23(11):5252–78. doi: 10.1111/pbi.70295 (PMC12576463; doi:10.1111/pbi.70295)
Supplement: Supplementary file 2 — Table S1: DEGs among the different ploidy‐level wheat accessions. Table S2: The difference significance test and data of phylum and family‐level relative abundance of root‐associated microbiota among the different ploidy‐level wheat accessions. Table S3: The hub genes in three key modules associated with the F. graminearum‐tolerant SHW line HG116 and F. graminearum‐resistant variety AK58. Table S4: The difference significance test and data of phylum‐level relative abundance of root‐associated microbial communities between control and inoculated samples of all wheat varieties. Table S5: The discriminating amplicon sequence variants (ASVs) between control and PH‐1 inoculated samples in the root‐associated microbiota of all wheat varieties. Table S6: The difference analysis of MetaCyc pathways of root‐associated bacteria microbiomes between control and PH‐1 inoculated samples of all wheat varieties. Table S7: The discriminating bacterial ASVs in the root‐associated bacterial microbiota between the F. graminearum‐tolerant/resistant allohexaploids and the F. graminearum‐susceptible wheat varieties following PH‐1 infection. Table S8: The full names of the abbreviations for the descriptions of MetaCyc pathways in Figures S25–S28. Table S9: Bacterial and fungal metadata and sequencing statistics. [file PBI-23-5252-s002.zip › Table S7 The discriminating bacterial ASVs in the root-associated bacterial microbiota between the F. graminearum-tolerant or resistant and susceptible wheat varieties following PH-1 infection.xlsx]

## Sheet: Table S7a
Table S7a The discriminating bacterial amplicon sequence variants (ASVs) in the rhizosphere bacterial microbiota between the F. graminearum-tolerant/resistant allohexaploids and the F. graminearum-susceptible wheat varieties following F. graminearum infection
Group	bac_asv	baseMean	log2FoldChange	lfcSE	stat	pvalue	padj	DCB	Label	Phylum	Class	Order	Family	Genus	Species
Inoculation:HG116 vs LDN	ASV1222	7.39617	-3.72484	1.29358	-2.87948	0.00398337	0.0333431	Depleted	ASV1222|Saprospiraceae	Bacteroidetes	[Saprospirae]	[Saprospirales]	Saprospiraceae
Inoculation:HG116 vs LDN	ASV1543	7.52117	-3.75083	1.29436	-2.89783	0.00375749	0.0333431	Depleted	ASV1543|C111	Actinobacteria	Acidimicrobiia	Acidimicrobiales	C111
Inoculation:HG116 vs LDN	ASV837	8.27117	-3.89725	1.41451	-2.75519	0.00586581	0.0419794	Depleted	ASV837|Iamia	Actinobacteria	Acidimicrobiia	Acidimicrobiales	Iamiaceae	Iamia
Inoculation:HG116 vs LDN	ASV135	8.02117	-3.85035	1.29964	-2.96263	0.00305023	0.0323542	Depleted	ASV135|Acidobacteria-5	Acidobacteria	Acidobacteria-5
Inoculation:HG116 vs LDN	ASV870	13.3962	-4.63055	1.15351	-4.0143	5.96228e-05	0.001864	Depleted	ASV870|Nocardioides	Actinobacteria	Actinobacteria	Actinomycetales	Nocardioidaceae	Nocardioides
Inoculation:HG116 vs LDN	ASV144	18.2712	-5.09325	1.2795	-3.98064	6.87294e-05	0.00192188	Depleted	ASV144|Actinoplanes	Actinobacteria	Actinobacteria	Actinomycetales	Micromonosporaceae	Actinoplanes
Inoculation:HG116 vs LDN	ASV487	16.8962	-4.9769	1.28544	-3.87176	0.000108051	0.00267426	Depleted	ASV487|Marmoricola	Actinobacteria	Actinobacteria	Actinomycetales	Nocardioidaceae	Marmoricola	bigeumensis
Inoculation:HG116 vs LDN	ASV532	61.7985	-1.6813	0.453147	-3.71027	0.000207038	0.00439217	Depleted	ASV532|Nocardioidaceae	Actinobacteria	Actinobacteria	Actinomycetales	Nocardioidaceae
Inoculation:HG116 vs LDN	ASV594	29.2117	-2.7312	0.829307	-3.29335	0.000990004	0.0158094	Depleted	ASV594|Nocardioidaceae	Actinobacteria	Actinobacteria	Actinomycetales	Nocardioidaceae
Inoculation:HG116 vs LDN	ASV984	10.6462	-4.28323	1.31525	-3.25658	0.00112762	0.0167452	Depleted	ASV984|Nocardioidaceae	Actinobacteria	Actinobacteria	Actinomycetales	Nocardioidaceae
Inoculation:HG116 vs LDN	ASV784	56.735	-1.34609	0.41705	-3.22764	0.00124817	0.0178308	Depleted	ASV784|Agromyces	Actinobacteria	Actinobacteria	Actinomycetales	Microbacteriaceae	Agromyces
Inoculation:HG116 vs LDN	ASV1378	11.7712	-4.43485	1.42836	-3.10485	0.00190376	0.0240603	Depleted	ASV1378|Nocardioidaceae	Actinobacteria	Actinobacteria	Actinomycetales	Nocardioidaceae
Inoculation:HG116 vs LDN	ASV1382	166.531	-1.03326	0.334122	-3.09245	0.00198509	0.0245654	Depleted	ASV1382|Rhodococcus	Actinobacteria	Actinobacteria	Actinomycetales	Nocardiaceae	Rhodococcus
Inoculation:HG116 vs LDN	ASV1516	173.38	-0.912007	0.310139	-2.94064	0.00327534	0.0329754	Depleted	ASV1516|Nocardioides	Actinobacteria	Actinobacteria	Actinomycetales	Nocardioidaceae	Nocardioides
Inoculation:HG116 vs LDN	ASV1528	9.64617	-4.13285	1.42265	-2.90502	0.00367225	0.0333431	Depleted	ASV1528|Arthrobacter	Actinobacteria	Actinobacteria	Actinomycetales	Micrococcaceae	Arthrobacter
Inoculation:HG116 vs LDN	ASV577	7.64617	-3.77634	1.30171	-2.90107	0.00371891	0.0333431	Depleted	ASV577|Saccharothrix	Actinobacteria	Actinobacteria	Actinomycetales	Actinosynnemataceae	Saccharothrix
Inoculation:HG116 vs LDN	ASV1116	85.3046	-1.00808	0.352265	-2.86171	0.00421363	0.0344013	Depleted	ASV1116|Agromyces	Actinobacteria	Actinobacteria	Actinomycetales	Microbacteriaceae	Agromyces
Inoculation:HG116 vs LDN	ASV527	7.02117	-3.64395	1.28773	-2.82975	0.00465848	0.0373938	Depleted	ASV527|Geodermatophilaceae	Actinobacteria	Actinobacteria	Actinomycetales	Geodermatophilaceae
Inoculation:HG116 vs LDN	ASV734	8.77117	-3.98743	1.41752	-2.81297	0.00490857	0.0383643	Depleted	ASV734|Couchioplanes	Actinobacteria	Actinobacteria	Actinomycetales	Micromonosporaceae	Couchioplanes
Inoculation:HG116 vs LDN	ASV660	67.9911	-1.54459	0.556595	-2.77507	0.00551894	0.0399787	Depleted	ASV660|Tsukamurella	Actinobacteria	Actinobacteria	Actinomycetales	Tsukamurellaceae	Tsukamurella
Inoculation:HG116 vs LDN	ASV1159	8.27117	-3.89723	1.41906	-2.74635	0.00602621	0.0421125	Depleted	ASV1159|Aeromicrobium	Actinobacteria	Actinobacteria	Actinomycetales	Nocardioidaceae	Aeromicrobium
Inoculation:HG116 vs LDN	ASV938	52.2964	-1.5865	0.582564	-2.7233	0.00646324	0.0441283	Depleted	ASV938|Nocardia	Actinobacteria	Actinobacteria	Actinomycetales	Nocardiaceae	Nocardia
Inoculation:HG116 vs LDN	ASV284	23.8962	-3.07696	1.14113	-2.69641	0.00700911	0.0473115	Depleted	ASV284|Nocardioides	Actinobacteria	Actinobacteria	Actinomycetales	Nocardioidaceae	Nocardioides
Inoculation:HG116 vs LDN	ASV11	30.3962	-5.84591	0.964194	-6.063	1.33606e-09	1.98405e-07	Depleted	ASV11|Rhizobiaceae	Proteobacteria	Alphaproteobacteria	Rhizobiales	Rhizobiaceae
Inoculation:HG116 vs LDN	ASV643	2503.29	-1.17215	0.282676	-4.14664	3.37396e-05	0.00113811	Depleted	ASV643|Agrobacterium	Proteobacteria	Alphaproteobacteria	Rhizobiales	Rhizobiaceae	Agrobacterium
Inoculation:HG116 vs LDN	ASV225	116.226	-1.19263	0.300236	-3.9723	7.11807e-05	0.00192188	Depleted	ASV225|Bradyrhizobium	Proteobacteria	Alphaproteobacteria	Rhizobiales	Bradyrhizobiaceae	Bradyrhizobium	elkanii
Inoculation:HG116 vs LDN	ASV54	15.6462	-4.86235	1.28367	-3.78785	0.000151956	0.00361048	Depleted	ASV54|Kaistobacter	Proteobacteria	Alphaproteobacteria	Sphingomonadales	Sphingomonadaceae	Kaistobacter
Inoculation:HG116 vs LDN	ASV558	17.7712	-5.05158	1.40668	-3.59114	0.000329236	0.00651888	Depleted	ASV558|Bradyrhizobium	Proteobacteria	Alphaproteobacteria	Rhizobiales	Bradyrhizobiaceae	Bradyrhizobium
Inoculation:HG116 vs LDN	ASV685	10.6462	-4.28325	1.31016	-3.26926	0.00107828	0.0164231	Depleted	ASV685|Sphingopyxis	Proteobacteria	Alphaproteobacteria	Sphingomonadales	Sphingomonadaceae	Sphingopyxis
Inoculation:HG116 vs LDN	ASV136	8.89617	-4.00954	1.29991	-3.08447	0.00203916	0.0247196	Depleted	ASV136|Hyphomicrobiaceae	Proteobacteria	Alphaproteobacteria	Rhizobiales	Hyphomicrobiaceae
Inoculation:HG116 vs LDN	ASV1124	19.1462	-3.52619	1.16995	-3.01396	0.00257865	0.0289903	Depleted	ASV1124|Rhizobium	Proteobacteria	Alphaproteobacteria	Rhizobiales	Rhizobiaceae	Rhizobium
Inoculation:HG116 vs LDN	ASV1360	10.3962	-4.24679	1.42634	-2.97739	0.00290713	0.0319784	Depleted	ASV1360|Novosphingobium	Proteobacteria	Alphaproteobacteria	Sphingomonadales	Sphingomonadaceae	Novosphingobium
Inoculation:HG116 vs LDN	ASV31	8.02117	-3.85033	1.30439	-2.95181	0.00315915	0.0326592	Depleted	ASV31|Devosia	Proteobacteria	Alphaproteobacteria	Rhizobiales	Hyphomicrobiaceae	Devosia
Inoculation:HG116 vs LDN	ASV1243	7.64617	-3.7763	1.31153	-2.87931	0.00398545	0.0333431	Depleted	ASV1243|Sphingomonadales	Proteobacteria	Alphaproteobacteria	Sphingomonadales
Inoculation:HG116 vs LDN	ASV1304	167.444	-0.97	0.332657	-2.91592	0.00354646	0.0333431	Depleted	ASV1304|Agrobacterium	Proteobacteria	Alphaproteobacteria	Rhizobiales	Rhizobiaceae	Agrobacterium
Inoculation:HG116 vs LDN	ASV334	40.7712	-4.07848	1.41198	-2.88849	0.00387102	0.0333431	Depleted	ASV334|Sphingomonadaceae	Proteobacteria	Alphaproteobacteria	Sphingomonadales	Sphingomonadaceae
Inoculation:HG116 vs LDN	ASV1361	5.64617	-3.30153	1.18184	-2.79355	0.00521322	0.0387082	Depleted	ASV1361|Rhizobiales	Proteobacteria	Alphaproteobacteria	Rhizobiales
Inoculation:HG116 vs LDN	ASV1219	6.52117	-3.52849	1.28334	-2.74946	0.0059693	0.0421125	Depleted	ASV1219|Rhizobiaceae	Proteobacteria	Alphaproteobacteria	Rhizobiales	Rhizobiaceae
Inoculation:HG116 vs LDN	ASV5	179.896	-8.4315	1.02492	-8.22648	1.92796e-16	1.14521e-13	Depleted	ASV5|Comamonadaceae	Proteobacteria	Betaproteobacteria	Burkholderiales	Comamonadaceae
Inoculation:HG116 vs LDN	ASV129	55.2712	-6.72053	0.857333	-7.83887	4.54604e-15	1.35017e-12	Depleted	ASV129|Rubrivivax	Proteobacteria	Betaproteobacteria	Burkholderiales	Comamonadaceae	Rubrivivax
Inoculation:HG116 vs LDN	ASV1284	234.525	-1.80944	0.305542	-5.92209	3.17885e-09	3.77647e-07	Depleted	ASV1284|Rubrivivax	Proteobacteria	Betaproteobacteria	Burkholderiales	Comamonadaceae	Rubrivivax
Inoculation:HG116 vs LDN	ASV203	34.7712	-6.04228	1.1069	-5.45872	4.79581e-08	4.06959e-06	Depleted	ASV203|Acidovorax	Proteobacteria	Betaproteobacteria	Burkholderiales	Comamonadaceae	Acidovorax
Inoculation:HG116 vs LDN	ASV823	325.329	-1.44541	0.303549	-4.76172	1.91945e-06	0.00010365	Depleted	ASV823|Comamonadaceae	Proteobacteria	Betaproteobacteria	Burkholderiales	Comamonadaceae
Inoculation:HG116 vs LDN	ASV320	23.1462	-5.44363	1.20761	-4.50778	6.55089e-06	0.000324269	Depleted	ASV320|Oxalobacteraceae	Proteobacteria	Betaproteobacteria	Burkholderiales	Oxalobacteraceae
Inoculation:HG116 vs LDN	ASV224	20.5212	-5.26561	1.23462	-4.26497	1.99933e-05	0.000913542	Depleted	ASV224|Methylibium	Proteobacteria	Betaproteobacteria	Burkholderiales	Comamonadaceae	Methylibium
Inoculation:HG116 vs LDN	ASV76	14.2712	-4.72547	1.14097	-4.14161	3.44881e-05	0.00113811	Depleted	ASV76|Comamonadaceae	Proteobacteria	Betaproteobacteria	Burkholderiales	Comamonadaceae
Inoculation:HG116 vs LDN	ASV1501	299.395	-1.06769	0.267309	-3.99421	6.49114e-05	0.00192188	Depleted	ASV1501|Variovorax	Proteobacteria	Betaproteobacteria	Burkholderiales	Comamonadaceae	Variovorax
Inoculation:HG116 vs LDN	ASV777	394.735	-1.18575	0.303845	-3.90247	9.5216e-05	0.00245906	Depleted	ASV777|Rubrivivax	Proteobacteria	Betaproteobacteria	Burkholderiales	Comamonadaceae	Rubrivivax
Inoculation:HG116 vs LDN	ASV1122	241.003	-1.2149	0.324399	-3.74507	0.000180341	0.0039675	Depleted	ASV1122|Rubrivivax	Proteobacteria	Betaproteobacteria	Burkholderiales	Comamonadaceae	Rubrivivax
Inoculation:HG116 vs LDN	ASV993	14.6462	-4.76361	1.29967	-3.66524	0.000247102	0.00506133	Depleted	ASV993|Janthinobacterium	Proteobacteria	Betaproteobacteria	Burkholderiales	Oxalobacteraceae	Janthinobacterium
Inoculation:HG116 vs LDN	ASV606	102.555	-1.22603	0.352544	-3.47767	0.000505789	0.00910421	Depleted	ASV606|Rubrivivax	Proteobacteria	Betaproteobacteria	Burkholderiales	Comamonadaceae	Rubrivivax	gelatinosus
Inoculation:HG116 vs LDN	ASV1236	15.2712	-4.82564	1.42689	-3.38192	0.000719804	0.0125249	Depleted	ASV1236|Oxalobacteraceae	Proteobacteria	Betaproteobacteria	Burkholderiales	Oxalobacteraceae
Inoculation:HG116 vs LDN	ASV303	251.844	-1.01429	0.314531	-3.22476	0.00126076	0.0178308	Depleted	ASV303|Methylibium	Proteobacteria	Betaproteobacteria	Burkholderiales	Comamonadaceae	Methylibium	petroleiphilum
Inoculation:HG116 vs LDN	ASV240	107.059	-1.00628	0.321209	-3.13278	0.00173157	0.0228567	Depleted	ASV240|Variovorax	Proteobacteria	Betaproteobacteria	Burkholderiales	Comamonadaceae	Variovorax	paradoxus
Inoculation:HG116 vs LDN	ASV1489	780.129	-0.916953	0.310946	-2.94891	0.00318895	0.0326592	Depleted	ASV1489|Ralstonia	Proteobacteria	Betaproteobacteria	Burkholderiales	Oxalobacteraceae	Ralstonia
Inoculation:HG116 vs LDN	ASV675	9.39617	-4.09277	1.42082	-2.88058	0.00396942	0.0333431	Depleted	ASV675|Comamonadaceae	Proteobacteria	Betaproteobacteria	Burkholderiales	Comamonadaceae
Inoculation:HG116 vs LDN	ASV69	9.77117	-4.15247	1.4242	-2.91566	0.00354939	0.0333431	Depleted	ASV69|Ellin6067	Proteobacteria	Betaproteobacteria	Ellin6067
Inoculation:HG116 vs LDN	ASV530	11.6462	-4.41971	1.17061	-3.77555	0.000159652	0.00364744	Depleted	ASV530|[Kouleothrixaceae]	Chloroflexi	Chloroflexi	[Roseiflexales]	[Kouleothrixaceae]
Inoculation:HG116 vs LDN	ASV137	6.77117	-3.58727	1.31427	-2.72947	0.00634369	0.0438157	Depleted	ASV137|[Roseiflexales]	Chloroflexi	Chloroflexi	[Roseiflexales]
Inoculation:HG116 vs LDN	ASV276	10.2712	-4.22841	1.42522	-2.96685	0.00300866	0.0323542	Depleted	ASV276|Adhaeribacter	Bacteroidetes	Cytophagia	Cytophagales	Cytophagaceae	Adhaeribacter
Inoculation:HG116 vs LDN	ASV1526	10.0212	-4.19091	1.43407	-2.92239	0.00347356	0.0333431	Depleted	ASV1526|Adhaeribacter	Bacteroidetes	Cytophagia	Cytophagales	Cytophagaceae	Adhaeribacter
Inoculation:HG116 vs LDN	ASV100	8.64617	-3.96542	1.41553	-2.80136	0.00508872	0.0384321	Depleted	ASV100|Myxococcales	Proteobacteria	Deltaproteobacteria	Myxococcales
Inoculation:HG116 vs LDN	ASV1194	59.1413	-1.2981	0.465675	-2.78756	0.00531066	0.0389449	Depleted	ASV1194|Sorangium	Proteobacteria	Deltaproteobacteria	Myxococcales	Polyangiaceae	Sorangium
Inoculation:HG116 vs LDN	ASV96	7.14617	-3.67135	1.30815	-2.80653	0.00500782	0.0384321	Depleted	ASV96|258ds10	Fibrobacteres	Fibrobacteria	258ds10
Inoculation:HG116 vs LDN	ASV360	8.64617	-3.96541	1.41625	-2.79993	0.00511134	0.0384321	Depleted	ASV360|Flavobacterium	Bacteroidetes	Flavobacteriia	Flavobacteriales	Flavobacteriaceae	Flavobacterium
Inoculation:HG116 vs LDN	ASV611	30.5212	-5.85074	1.19236	-4.90686	9.25458e-07	6.54645e-05	Depleted	ASV611|Enterobacteriaceae	Proteobacteria	Gammaproteobacteria	Enterobacteriales	Enterobacteriaceae
Inoculation:HG116 vs LDN	ASV66	30.1462	-5.83259	1.19197	-4.89324	9.91886e-07	6.54645e-05	Depleted	ASV66|Enterobacter	Proteobacteria	Gammaproteobacteria	Enterobacteriales	Enterobacteriaceae	Enterobacter
Inoculation:HG116 vs LDN	ASV1371	32.3962	-4.33034	0.889612	-4.86767	1.1292e-06	6.70747e-05	Depleted	ASV1371|Enterobacter	Proteobacteria	Gammaproteobacteria	Enterobacteriales	Enterobacteriaceae	Enterobacter
Inoculation:HG116 vs LDN	ASV894	1209.84	-0.862311	0.255495	-3.37506	0.000738001	0.0125249	Depleted	ASV894|Pseudomonas	Proteobacteria	Gammaproteobacteria	Pseudomonadales	Pseudomonadaceae	Pseudomonas
Inoculation:HG116 vs LDN	ASV1426	596.476	-0.860382	0.274056	-3.13944	0.00169273	0.0228519	Depleted	ASV1426|Pseudomonas	Proteobacteria	Gammaproteobacteria	Pseudomonadales	Pseudomonadaceae	Pseudomonas
Inoculation:HG116 vs LDN	ASV546	11.2712	-4.3692	1.45011	-3.01301	0.00258668	0.0289903	Depleted	ASV546|Enterobacteriaceae	Proteobacteria	Gammaproteobacteria	Enterobacteriales	Enterobacteriaceae
Inoculation:HG116 vs LDN	ASV428	13.1462	-4.60165	1.29869	-3.54329	0.000395168	0.00757193	Depleted	ASV428|Gemm-3	Gemmatimonadetes	Gemm-3
Inoculation:HG116 vs LDN	ASV330	10.6462	-4.28328	1.302	-3.28978	0.00100266	0.0158094	Depleted	ASV330|Sva0725	Acidobacteria	Sva0725	Sva0725
Inoculation:HG116 vs LDN	ASV437	7.52117	-3.75083	1.29633	-2.89342	0.00381069	0.0333431	Depleted	ASV437|Solirubrobacteraceae	Actinobacteria	Thermoleophilia	Solirubrobacterales	Solirubrobacteraceae
Inoculation:HG116 vs SY41	ASV608	509.675	2.14494	0.216861	9.89083	4.56218e-23	1.06071e-20	Enriched	ASV608|Arthrobacter	Actinobacteria	Actinobacteria	Actinomycetales	Micrococcaceae	Arthrobacter	oxydans
Inoculation:HG116 vs SY41	ASV208	439.027	2.47635	0.257707	9.60916	7.31404e-22	1.13368e-19	Enriched	ASV208|Ochrobactrum	Proteobacteria	Alphaproteobacteria	Rhizobiales	Brucellaceae	Ochrobactrum	grignonense
Inoculation:HG116 vs SY41	ASV403	207.251	2.2838	0.260602	8.76355	1.89192e-18	2.19936e-16	Enriched	ASV403|Bacillus	Firmicutes	Bacilli	Bacillales	Bacillaceae	Bacillus	flexus
Inoculation:HG116 vs SY41	ASV1349	67.9821	6.64796	0.862907	7.70415	1.31721e-14	1.225e-12	Enriched	ASV1349|Enterobacteriaceae	Proteobacteria	Gammaproteobacteria	Enterobacteriales	Enterobacteriaceae
Inoculation:HG116 vs LDN	ASV1349	58.0314	6.84744	0.914799	7.48519	7.14447e-14	1.4146e-11	Enriched	ASV1349|Enterobacteriaceae	Proteobacteria	Gammaproteobacteria	Enterobacteriales	Enterobacteriaceae
Inoculation:HG116 vs SY41	ASV965	60.655	6.48132	0.882124	7.3474	2.02098e-13	1.56626e-11	Enriched	ASV965|Enterobacter	Proteobacteria	Gammaproteobacteria	Enterobacteriales	Enterobacteriaceae	Enterobacter
Inoculation:HG116 vs SY41	ASV1329	51.4644	6.24083	0.855238	7.29719	2.93836e-13	1.70792e-11	Enriched	ASV1329|Bacillus	Firmicutes	Bacilli	Bacillales	Bacillaceae	Bacillus	selenatarsenatis
Inoculation:HG116 vs SY41	ASV718	57.3153	6.39631	1.01018	6.33183	2.42273e-10	1.02415e-08	Enriched	ASV718|Telluria	Proteobacteria	Betaproteobacteria	Burkholderiales	Oxalobacteraceae	Telluria	mixta
Inoculation:HG116 vs SY41	ASV1259	514.349	9.57532	1.69367	5.65358	1.57144e-08	4.567e-07	Enriched	ASV1259|Aeromonas	Proteobacteria	Gammaproteobacteria	Aeromonadales	Aeromonadaceae	Aeromonas
Inoculation:HG116 vs LDN	ASV1259	407.791	9.6699	1.68522	5.73807	9.57595e-09	9.48019e-07	Enriched	ASV1259|Aeromonas	Proteobacteria	Gammaproteobacteria	Aeromonadales	Aeromonadaceae	Aeromonas
Inoculation:HG116 vs SY41	ASV20	189.602	1.45713	0.264956	5.49952	3.80829e-08	9.59099e-07	Enriched	ASV20|Arthrobacter	Actinobacteria	Actinobacteria	Actinomycetales	Micrococcaceae	Arthrobacter	oryzae
Inoculation:HG116 vs SY41	ASV1123	68.0292	4.0343	0.749875	5.37996	7.45003e-08	1.73213e-06	Enriched	ASV1123|Stenotrophomonas	Proteobacteria	Gammaproteobacteria	Xanthomonadales	Xanthomonadaceae	Stenotrophomonas
Inoculation:HG116 vs SY41	ASV1420	23.4866	5.08296	0.990641	5.13098	2.88234e-07	6.09221e-06	Enriched	ASV1420|Naxibacter	Proteobacteria	Betaproteobacteria	Burkholderiales	Oxalobacteraceae	Naxibacter	indica
Inoculation:HG116 vs SY41	ASV541	32.1483	5.54466	1.0907	5.0836	3.70356e-07	7.48762e-06	Enriched	ASV541|Oxalobacteraceae	Proteobacteria	Betaproteobacteria	Burkholderiales	Oxalobacteraceae
Inoculation:HG116 vs SY41	ASV482	30.1232	5.44974	1.11172	4.90206	9.48353e-07	1.76394e-05	Enriched	ASV482|Massilia	Proteobacteria	Betaproteobacteria	Burkholderiales	Oxalobacteraceae	Massilia	albidiflava
Inoculation:HG116 vs SY41	ASV405	8.58353	-3.64574	1.26126	-2.89056	0.00384553	0.0235286	Depleted	ASV405|Ellin517	Verrucomicrobia	[Pedosphaerae]	[Pedosphaerales]	Ellin517
Inoculation:HG116 vs SY41	ASV1382	259.267	-1.51403	0.226411	-6.68712	2.27607e-11	1.05837e-09	Depleted	ASV1382|Rhodococcus	Actinobacteria	Actinobacteria	Actinomycetales	Nocardiaceae	Rhodococcus
Inoculation:HG116 vs SY41	ASV870	20.2476	-4.95119	1.01813	-4.86301	1.15611e-06	1.99108e-05	Depleted	ASV870|Nocardioides	Actinobacteria	Actinobacteria	Actinomycetales	Nocardioidaceae	Nocardioides
Inoculation:HG116 vs SY41	ASV440	14.2936	-4.42822	1.11216	-3.98166	6.84365e-05	0.000883971	Depleted	ASV440|Nocardioidaceae	Actinobacteria	Actinobacteria	Actinomycetales	Nocardioidaceae
Inoculation:HG116 vs SY41	ASV571	16.7125	-4.65913	1.31609	-3.54013	0.00039993	0.00364642	Depleted	ASV571|Nocardioidaceae	Actinobacteria	Actinobacteria	Actinomycetales	Nocardioidaceae
Inoculation:HG116 vs SY41	ASV643	5010.87	-2.10142	0.187415	-11.2127	3.53418e-29	1.64339e-26	Depleted	ASV643|Agrobacterium	Proteobacteria	Alphaproteobacteria	Rhizobiales	Rhizobiaceae	Agrobacterium
Inoculation:HG116 vs SY41	ASV1304	269.453	-1.51965	0.210606	-7.2156	5.36965e-13	2.77432e-11	Depleted	ASV1304|Agrobacterium	Proteobacteria	Alphaproteobacteria	Rhizobiales	Rhizobiaceae	Agrobacterium
Inoculation:HG116 vs SY41	ASV1056	66.0578	-2.02087	0.358428	-5.63814	1.71892e-08	4.70176e-07	Depleted	ASV1056|Mesorhizobium	Proteobacteria	Alphaproteobacteria	Rhizobiales	Phyllobacteriaceae	Mesorhizobium
Inoculation:HG116 vs SY41	ASV1540	8.91723	-3.70408	1.1558	-3.20477	0.00135172	0.0101379	Depleted	ASV1540|Sphingomonadales	Proteobacteria	Alphaproteobacteria	Sphingomonadales
Inoculation:HG116 vs SY41	ASV1523	149.096	-0.842019	0.274717	-3.06505	0.00217637	0.015276	Depleted	ASV1523|Shinella	Proteobacteria	Alphaproteobacteria	Rhizobiales	Rhizobiaceae	Shinella
Inoculation:HG116 vs SY41	ASV991	17.2263	-2.79859	0.949046	-2.94884	0.00318965	0.0203176	Depleted	ASV991|Ochrobactrum	Proteobacteria	Alphaproteobacteria	Rhizobiales	Brucellaceae	Ochrobactrum
Inoculation:HG116 vs SY41	ASV939	9.23659	-3.75493	1.36713	-2.74658	0.00602198	0.0333359	Depleted	ASV939|Kaistobacter	Proteobacteria	Alphaproteobacteria	Sphingomonadales	Sphingomonadaceae	Kaistobacter
Inoculation:HG116 vs SY41	ASV964	7.79262	-3.49038	1.35831	-2.56964	0.0101805	0.048222	Depleted	ASV964|Rhodoplanes	Proteobacteria	Alphaproteobacteria	Rhizobiales	Hyphomicrobiaceae	Rhodoplanes
Inoculation:HG116 vs SY41	ASV1489	1445.19	-1.73372	0.237198	-7.30918	2.68787e-13	1.70792e-11	Depleted	ASV1489|Ralstonia	Proteobacteria	Betaproteobacteria	Burkholderiales	Oxalobacteraceae	Ralstonia
Inoculation:HG116 vs SY41	ASV303	340.971	-1.25706	0.217758	-5.77274	7.79928e-09	2.78974e-07	Depleted	ASV303|Methylibium	Proteobacteria	Betaproteobacteria	Burkholderiales	Comamonadaceae	Methylibium	petroleiphilum
Inoculation:HG116 vs SY41	ASV129	36.2643	-5.81074	1.05756	-5.49447	3.9189e-08	9.59099e-07	Depleted	ASV129|Rubrivivax	Proteobacteria	Betaproteobacteria	Burkholderiales	Comamonadaceae	Rubrivivax
Inoculation:HG116 vs SY41	ASV320	27.4396	-5.40038	1.10575	-4.88392	1.03999e-06	1.85998e-05	Depleted	ASV320|Oxalobacteraceae	Proteobacteria	Betaproteobacteria	Burkholderiales	Oxalobacteraceae
Inoculation:HG116 vs SY41	ASV823	335.294	-1.13149	0.235312	-4.80848	1.52084e-06	2.52568e-05	Depleted	ASV823|Comamonadaceae	Proteobacteria	Betaproteobacteria	Burkholderiales	Comamonadaceae
Inoculation:HG116 vs SY41	ASV1405	118.934	-1.15555	0.281504	-4.10493	4.04438e-05	0.000537324	Depleted	ASV1405|Cupriavidus	Proteobacteria	Betaproteobacteria	Burkholderiales	Oxalobacteraceae	Cupriavidus
Inoculation:HG116 vs SY41	ASV1284	177.52	-0.858512	0.220445	-3.89444	9.84251e-05	0.00117353	Depleted	ASV1284|Rubrivivax	Proteobacteria	Betaproteobacteria	Burkholderiales	Comamonadaceae	Rubrivivax
Inoculation:HG116 vs SY41	ASV651	81.7012	-1.19312	0.315483	-3.78189	0.000155641	0.00172317	Depleted	ASV651|Herbaspirillum	Proteobacteria	Betaproteobacteria	Burkholderiales	Oxalobacteraceae	Herbaspirillum
Inoculation:HG116 vs SY41	ASV730	44.6263	-2.84085	0.79943	-3.55359	0.000380012	0.00353411	Depleted	ASV730|Burkholderia	Proteobacteria	Betaproteobacteria	Burkholderiales	Burkholderiaceae	Burkholderia
Inoculation:HG116 vs SY41	ASV777	388.943	-0.764382	0.228694	-3.34238	0.000830638	0.00677625	Depleted	ASV777|Rubrivivax	Proteobacteria	Betaproteobacteria	Burkholderiales	Comamonadaceae	Rubrivivax
Inoculation:HG116 vs SY41	ASV1457	20.4363	-2.72876	0.941514	-2.89827	0.00375224	0.0232639	Depleted	ASV1457|Pandoraea	Proteobacteria	Betaproteobacteria	Burkholderiales	Burkholderiaceae	Pandoraea
Inoculation:HG116 vs SY41	ASV69	8.44336	-3.6184	1.35884	-2.66287	0.00774784	0.0409403	Depleted	ASV69|Ellin6067	Proteobacteria	Betaproteobacteria	Ellin6067
Inoculation:HG116 vs SY41	ASV1183	6.95084	-3.31401	1.24995	-2.65131	0.00801799	0.0414263	Depleted	ASV1183|Azoarcus	Proteobacteria	Betaproteobacteria	Rhodocyclales	Rhodocyclaceae	Azoarcus
Inoculation:HG116 vs SY41	ASV814	7.84578	-3.50044	1.33476	-2.62252	0.00872814	0.0431764	Depleted	ASV814|Azoarcus	Proteobacteria	Betaproteobacteria	Rhodocyclales	Rhodocyclaceae	Azoarcus
Inoculation:HG116 vs SY41	ASV1310	14.7211	-4.4706	1.20845	-3.69944	0.000216076	0.00213938	Depleted	ASV1310|[Kouleothrixaceae]	Chloroflexi	Chloroflexi	[Roseiflexales]	[Kouleothrixaceae]
Inoculation:HG116 vs SY41	ASV1295	10.632	-3.97596	1.24737	-3.18748	0.0014352	0.0105931	Depleted	ASV1295|Myxococcales	Proteobacteria	Deltaproteobacteria	Myxococcales
Inoculation:HG116 vs SY41	ASV1460	13.1191	-2.69868	1.01527	-2.6581	0.00785828	0.0410573	Depleted	ASV1460|Syntrophobacteraceae	Proteobacteria	Deltaproteobacteria	Syntrophobacterales	Syntrophobacteraceae
Inoculation:HG116 vs SY41	ASV1371	38.4589	-4.26901	0.697606	-6.11951	9.38638e-10	3.63722e-08	Depleted	ASV1371|Enterobacter	Proteobacteria	Gammaproteobacteria	Enterobacteriales	Enterobacteriaceae	Enterobacter
Inoculation:HG116 vs SY41	ASV828	15383.5	-1.05006	0.183498	-5.72247	1.04989e-08	3.48714e-07	Depleted	ASV828|Pseudomonas	Proteobacteria	Gammaproteobacteria	Pseudomonadales	Pseudomonadaceae	Pseudomonas	nitroreducens
Inoculation:HG116 vs SY41	ASV52	8946.64	-1.09642	0.192024	-5.7098	1.13106e-08	3.5063e-07	Depleted	ASV52|Pseudomonas	Proteobacteria	Gammaproteobacteria	Pseudomonadales	Pseudomonadaceae	Pseudomonas
Inoculation:HG116 vs SY41	ASV894	1664.14	-1.09724	0.210873	-5.20334	1.95737e-07	4.33417e-06	Depleted	ASV894|Pseudomonas	Proteobacteria	Gammaproteobacteria	Pseudomonadales	Pseudomonadaceae	Pseudomonas
Inoculation:HG116 vs SY41	ASV1426	818.731	-1.09382	0.221743	-4.93281	8.10559e-07	1.57046e-05	Depleted	ASV1426|Pseudomonas	Proteobacteria	Gammaproteobacteria	Pseudomonadales	Pseudomonadaceae	Pseudomonas
Inoculation:HG116 vs SY41	ASV1018	13.4163	-4.33171	1.09905	-3.94132	8.10352e-05	0.000991615	Depleted	ASV1018|Lysobacter	Proteobacteria	Gammaproteobacteria	Xanthomonadales	Xanthomonadaceae	Lysobacter
Inoculation:HG116 vs SY41	ASV1106	11.3414	-4.07454	1.24327	-3.27728	0.00104813	0.00826068	Depleted	ASV1106|Enterobacter	Proteobacteria	Gammaproteobacteria	Enterobacteriales	Enterobacteriaceae	Enterobacter
Inoculation:HG116 vs SY41	ASV132	20.3723	-4.95824	1.15054	-4.30949	1.63634e-05	0.000230575	Depleted	ASV132|Gemm-1	Gemmatimonadetes	Gemm-1
Inoculation:HG116 vs SY41	ASV531	13.4372	-4.33003	1.35029	-3.20675	0.00134245	0.0101379	Depleted	ASV531|0319-7L14	Actinobacteria	MB-A2-108	0319-7L14
Inoculation:HG116 vs SY41	ASV330	15.2891	-4.52741	1.20191	-3.76683	0.000165331	0.00178788	Depleted	ASV330|Sva0725	Acidobacteria	Sva0725	Sva0725
Inoculation:HG116 vs CS	ASV541	33.0562	5.75997	1.15896	4.96994	6.69739e-07	2.89997e-05	Enriched	ASV541|Oxalobacteraceae	Proteobacteria	Betaproteobacteria	Burkholderiales	Oxalobacteraceae
Inoculation:HG116 vs SY41	ASV451	21.4142	4.95117	1.09533	4.52025	6.17657e-06	9.90381e-05	Enriched	ASV451|Exiguobacterium	Firmicutes	Bacilli	Bacillales	[Exiguobacteraceae]	Exiguobacterium
Inoculation:HG116 vs SY41	ASV1291	17.9482	4.67959	1.03963	4.50121	6.7569e-06	0.000104732	Enriched	ASV1291|Bacillus	Firmicutes	Bacilli	Bacillales	Bacillaceae	Bacillus
Inoculation:HG116 vs SY41	ASV748	17.6548	4.65399	1.04423	4.45685	8.31715e-06	0.000124757	Enriched	ASV748|Bacillus	Firmicutes	Bacilli	Bacillales	Bacillaceae	Bacillus
Inoculation:HG116 vs SY41	ASV7	43.1835	5.98067	1.37278	4.35662	1.32087e-05	0.000191938	Enriched	ASV7|Chryseobacterium	Bacteroidetes	Flavobacteriia	Flavobacteriales	[Weeksellaceae]	Chryseobacterium
Inoculation:HG116 vs SY41	ASV1212	21.7203	4.96336	1.15547	4.29554	1.74272e-05	0.000238342	Enriched	ASV1212|Stenotrophomonas	Proteobacteria	Gammaproteobacteria	Xanthomonadales	Xanthomonadaceae	Stenotrophomonas
Inoculation:HG116 vs LDN	ASV1151	25.6092	5.64936	1.33026	4.24681	2.16834e-05	0.000919994	Enriched	ASV1151|Ensifer	Proteobacteria	Alphaproteobacteria	Rhizobiales	Rhizobiaceae	Ensifer	adhaerens
Inoculation:HG116 vs SY41	ASV189	642.566	1.60689	0.405495	3.96278	7.4082e-05	0.000931031	Enriched	ASV189|Roseateles	Proteobacteria	Betaproteobacteria	Burkholderiales	Comamonadaceae	Roseateles
Inoculation:HG116 vs LDN	ASV1291	14.4679	4.80355	1.14677	4.18878	2.80456e-05	0.00111061	Enriched	ASV1291|Bacillus	Firmicutes	Bacilli	Bacillales	Bacillaceae	Bacillus
Inoculation:HG116 vs LDN	ASV748	14.114	4.76632	1.14806	4.15162	3.30128e-05	0.00113811	Enriched	ASV748|Bacillus	Firmicutes	Bacilli	Bacillales	Bacillaceae	Bacillus
Inoculation:HG116 vs SY41	ASV649	20.1037	4.85122	1.25273	3.87252	0.000107714	0.00125218	Enriched	ASV649|Sphingobium	Proteobacteria	Alphaproteobacteria	Sphingomonadales	Sphingomonadaceae	Sphingobium	yanoikuyae
Inoculation:HG116 vs SY41	ASV1357	51.3109	1.63439	0.431006	3.79204	0.000149414	0.00169457	Enriched	ASV1357|Arthrobacter	Actinobacteria	Actinobacteria	Actinomycetales	Micrococcaceae	Arthrobacter	chlorophenolicus
Inoculation:HG116 vs SY41	ASV169	131.427	4.77641	1.27614	3.74287	0.000181931	0.00192268	Enriched	ASV169|Bacillus	Firmicutes	Bacilli	Bacillales	Bacillaceae	Bacillus
Inoculation:HG116 vs SY41	ASV367	15.9479	4.50129	1.21681	3.69925	0.000216239	0.00213938	Enriched	ASV367|Bacillus	Firmicutes	Bacilli	Bacillales	Bacillaceae	Bacillus	fumarioli
Inoculation:HG116 vs SY41	ASV617	15.3314	4.44903	1.20139	3.70323	0.000212869	0.00213938	Enriched	ASV617|Bacillus	Firmicutes	Bacilli	Bacillales	Bacillaceae	Bacillus
Inoculation:HG116 vs SY41	ASV899	17.5177	4.64873	1.30352	3.5663	0.000362057	0.00350743	Enriched	ASV899|Bacillus	Firmicutes	Bacilli	Bacillales	Bacillaceae	Bacillus
Inoculation:HG116 vs SY41	ASV1170	17.8214	4.66975	1.31158	3.56041	0.000370278	0.00351386	Enriched	ASV1170|Exiguobacterium	Firmicutes	Bacilli	Bacillales	[Exiguobacteraceae]	Exiguobacterium
Inoculation:HG116 vs SY41	ASV1147	29.6967	5.4312	1.54243	3.52119	0.000429617	0.00384176	Enriched	ASV1147|Oxalobacteraceae	Proteobacteria	Betaproteobacteria	Burkholderiales	Oxalobacteraceae
Inoculation:HG116 vs SY41	ASV992	16.6698	4.57348	1.31322	3.48264	0.000496492	0.00435601	Enriched	ASV992|Nocardioidaceae	Actinobacteria	Actinobacteria	Actinomycetales	Nocardioidaceae
Inoculation:HG116 vs SY41	ASV109	26.1218	5.2423	1.51718	3.45529	0.000549707	0.00473359	Enriched	ASV109|Oxalobacteraceae	Proteobacteria	Betaproteobacteria	Burkholderiales	Oxalobacteraceae
Inoculation:HG116 vs SY41	ASV497	10.9971	3.94312	1.15531	3.41304	0.000642436	0.00543151	Enriched	ASV497|Xanthomonadaceae	Proteobacteria	Gammaproteobacteria	Xanthomonadales	Xanthomonadaceae
Inoculation:HG116 vs SY41	ASV660	24.1903	2.72654	0.808447	3.37257	0.000744707	0.00618373	Enriched	ASV660|Tsukamurella	Actinobacteria	Actinobacteria	Actinomycetales	Tsukamurellaceae	Tsukamurella
Inoculation:HG116 vs SY41	ASV47	36.042	2.3792	0.719172	3.30825	0.000938819	0.00752674	Enriched	ASV47|Janthinobacterium	Proteobacteria	Betaproteobacteria	Burkholderiales	Oxalobacteraceae	Janthinobacterium
Inoculation:HG116 vs LDN	ASV439	119.463	2.1179	0.607184	3.48807	0.000486517	0.00903098	Enriched	ASV439|Pseudomonadaceae	Proteobacteria	Gammaproteobacteria	Pseudomonadales	Pseudomonadaceae
Inoculation:HG116 vs SY41	ASV1036	301.621	0.745958	0.23061	3.23471	0.00121766	0.00943683	Enriched	ASV1036|Arthrobacter	Actinobacteria	Actinobacteria	Actinomycetales	Micrococcaceae	Arthrobacter	globiformis
Inoculation:HG116 vs SY41	ASV164	14.0082	4.30821	1.36908	3.1468	0.00165068	0.0119932	Enriched	ASV164|Chryseobacterium	Bacteroidetes	Flavobacteriia	Flavobacteriales	[Weeksellaceae]	Chryseobacterium
Inoculation:HG116 vs SY41	ASV1051	13.4319	4.24423	1.36606	3.10691	0.00189056	0.0135248	Enriched	ASV1051|Chryseobacterium	Bacteroidetes	Flavobacteriia	Flavobacteriales	[Weeksellaceae]	Chryseobacterium
Inoculation:HG116 vs SY41	ASV125	11.6621	4.0366	1.31843	3.06167	0.00220106	0.015276	Enriched	ASV125|Bacillus	Firmicutes	Bacilli	Bacillales	Bacillaceae	Bacillus
Inoculation:HG116 vs LDN	ASV868	10.4638	4.31684	1.31317	3.28734	0.00101138	0.0158094	Enriched	ASV868|Paenibacillus	Firmicutes	Bacilli	Bacillales	Paenibacillaceae	Paenibacillus	amylolyticus
Inoculation:HG116 vs SY41	ASV1346	88.2544	1.15035	0.379364	3.03232	0.00242684	0.0165953	Enriched	ASV1346|Cupriavidus	Proteobacteria	Betaproteobacteria	Burkholderiales	Oxalobacteraceae	Cupriavidus
Inoculation:HG116 vs SY41	ASV921	52.6561	3.35798	1.11337	3.01605	0.0025609	0.0172582	Enriched	ASV921|Oxalobacteraceae	Proteobacteria	Betaproteobacteria	Burkholderiales	Oxalobacteraceae
Inoculation:HG116 vs CS	ASV922	14.9778	4.58012	1.40343	3.26351	0.00110041	0.0183261	Enriched	ASV922|Pseudomonas	Proteobacteria	Gammaproteobacteria	Pseudomonadales	Pseudomonadaceae	Pseudomonas
Inoculation:HG116 vs SY41	ASV133	26.2161	2.49032	0.833842	2.98656	0.00282135	0.0185377	Enriched	ASV133|Gordonia	Actinobacteria	Actinobacteria	Actinomycetales	Gordoniaceae	Gordonia
Inoculation:HG116 vs SY41	ASV875	11.8454	4.0569	1.35884	2.98557	0.00283049	0.0185377	Enriched	ASV875|Sphingomonas	Proteobacteria	Alphaproteobacteria	Sphingomonadales	Sphingomonadaceae	Sphingomonas
Inoculation:HG116 vs SY41	ASV223	11.5921	4.02492	1.35534	2.96967	0.00298118	0.0192534	Enriched	ASV223|UD5	Proteobacteria	Betaproteobacteria	A21b	UD5
Inoculation:HG116 vs SY41	ASV1261	19.6345	2.58905	0.879384	2.94416	0.00323831	0.0203488	Enriched	ASV1261|Herpetosiphonales	Chloroflexi	Chloroflexi	Herpetosiphonales
Inoculation:HG116 vs LDN	ASV403	206.661	1.13664	0.360129	3.1562	0.00159841	0.0220804	Enriched	ASV403|Bacillus	Firmicutes	Bacilli	Bacillales	Bacillaceae	Bacillus	flexus
Inoculation:HG116 vs LDN	ASV922	11.3962	4.44753	1.4238	3.1237	0.00178593	0.0230618	Enriched	ASV922|Pseudomonas	Proteobacteria	Gammaproteobacteria	Pseudomonadales	Pseudomonadaceae	Pseudomonas
Inoculation:HG116 vs SY41	ASV434	27.7517	2.54758	0.885532	2.87689	0.00401618	0.0242536	Enriched	ASV434|Kaistobacter	Proteobacteria	Alphaproteobacteria	Sphingomonadales	Sphingomonadaceae	Kaistobacter
Inoculation:HG116 vs CS	ASV1051	13.681	4.444	1.41511	3.1404	0.00168717	0.0243515	Enriched	ASV1051|Chryseobacterium	Bacteroidetes	Flavobacteriia	Flavobacteriales	[Weeksellaceae]	Chryseobacterium
Inoculation:HG116 vs SY41	ASV1271	10.711	3.90261	1.36033	2.86888	0.00411931	0.0245574	Enriched	ASV1271|Ramlibacter	Proteobacteria	Betaproteobacteria	Burkholderiales	Comamonadaceae	Ramlibacter
Inoculation:HG116 vs SY41	ASV210	4779.24	1.56607	0.548901	2.8531	0.00432943	0.0254834	Enriched	ASV210|Aeromonas	Proteobacteria	Gammaproteobacteria	Aeromonadales	Aeromonadaceae	Aeromonas
Inoculation:HG116 vs SY41	ASV514	10.5823	3.88672	1.37322	2.83036	0.00464955	0.0270255	Enriched	ASV514|Bacillus	Firmicutes	Bacilli	Bacillales	Bacillaceae	Bacillus
Inoculation:HG116 vs LDN	ASV164	11.0212	4.397	1.4425	3.04817	0.00230236	0.027352	Enriched	ASV164|Chryseobacterium	Bacteroidetes	Flavobacteriia	Flavobacteriales	[Weeksellaceae]	Chryseobacterium
Inoculation:HG116 vs SY41	ASV542	8.67098	3.56541	1.26711	2.8138	0.00489589	0.0281061	Enriched	ASV542|Shinella	Proteobacteria	Alphaproteobacteria	Rhizobiales	Rhizobiaceae	Shinella	granuli
Inoculation:HG116 vs LDN	ASV1051	10.5212	4.32688	1.43227	3.02098	0.00251956	0.0289903	Enriched	ASV1051|Chryseobacterium	Bacteroidetes	Flavobacteriia	Flavobacteriales	[Weeksellaceae]	Chryseobacterium
Inoculation:HG116 vs SY41	ASV112	94.4763	2.93423	1.04922	2.79657	0.00516475	0.0292879	Enriched	ASV112|Bacillus	Firmicutes	Bacilli	Bacillales	Bacillaceae	Bacillus
Inoculation:HG116 vs CS	ASV223	12.1762	4.27144	1.39647	3.05874	0.00222267	0.0300754	Enriched	ASV223|UD5	Proteobacteria	Betaproteobacteria	A21b	UD5
Inoculation:HG116 vs CS	ASV716	12.2763	4.27995	1.40979	3.03589	0.00239828	0.0314683	Enriched	ASV716|Catellatospora	Actinobacteria	Actinobacteria	Actinomycetales	Micromonosporaceae	Catellatospora
Inoculation:HG116 vs SY41	ASV226	25.5239	2.25552	0.817871	2.7578	0.00581917	0.0326014	Enriched	ASV226|Arthrobacter	Actinobacteria	Actinobacteria	Actinomycetales	Micrococcaceae	Arthrobacter	nicotinovorans
Inoculation:HG116 vs LDN	ASV514	9.27117	4.13491	1.43185	2.88782	0.00387922	0.0333431	Enriched	ASV514|Bacillus	Firmicutes	Bacilli	Bacillales	Bacillaceae	Bacillus
Inoculation:HG116 vs LDN	ASV112	104.867	0.967083	0.338064	2.86065	0.00422777	0.0344013	Enriched	ASV112|Bacillus	Firmicutes	Bacilli	Bacillales	Bacillaceae	Bacillus
Inoculation:HG116 vs CS	ASV1271	11.3889	4.16806	1.40001	2.97716	0.00290931	0.0345336	Enriched	ASV1271|Ramlibacter	Proteobacteria	Betaproteobacteria	Burkholderiales	Comamonadaceae	Ramlibacter
Inoculation:HG116 vs CS	ASV210	5084.79	1.47113	0.494863	2.97281	0.00295091	0.0345336	Enriched	ASV210|Aeromonas	Proteobacteria	Gammaproteobacteria	Aeromonadales	Aeromonadaceae	Aeromonas
Inoculation:HG116 vs SY41	ASV868	12.8294	3.12619	1.15459	2.70762	0.00677669	0.0370725	Enriched	ASV868|Paenibacillus	Firmicutes	Bacilli	Bacillales	Paenibacillaceae	Paenibacillus	amylolyticus
Inoculation:HG116 vs LDN	ASV1319	8.65026	4.027	1.43156	2.81301	0.00490806	0.0383643	Enriched	ASV1319|Comamonadaceae	Proteobacteria	Betaproteobacteria	Burkholderiales	Comamonadaceae
Inoculation:HG116 vs SY41	ASV1533	9.17753	3.66393	1.36302	2.68809	0.0071862	0.0388556	Enriched	ASV1533|Methylibium	Proteobacteria	Betaproteobacteria	Burkholderiales	Comamonadaceae	Methylibium
Inoculation:HG116 vs SY41	ASV559	8.85635	3.61025	1.35432	2.66572	0.00768236	0.0409403	Enriched	ASV559|Hydrogenophaga	Proteobacteria	Betaproteobacteria	Burkholderiales	Comamonadaceae	Hydrogenophaga	palleronii
Inoculation:HG116 vs SY41	ASV946	8.75432	3.58822	1.35833	2.64165	0.00825042	0.0421587	Enriched	ASV946|Lysobacter	Proteobacteria	Gammaproteobacteria	Xanthomonadales	Xanthomonadaceae	Lysobacter
Inoculation:HG116 vs CS	ASV1007	19.573	-4.82586	1.12955	-4.27236	1.93415e-05	0.00064422	Depleted	ASV1007|Cellulomonas	Actinobacteria	Actinobacteria	Actinomycetales	Cellulomonadaceae	Cellulomonas
Inoculation:HG116 vs CS	ASV571	12.5056	-4.15688	1.39702	-2.97553	0.00292482	0.0345336	Depleted	ASV571|Nocardioidaceae	Actinobacteria	Actinobacteria	Actinomycetales	Nocardioidaceae
Inoculation:HG116 vs CS	ASV208	1939.06	-1.99695	0.376827	-5.29938	1.16199e-07	6.28926e-06	Depleted	ASV208|Ochrobactrum	Proteobacteria	Alphaproteobacteria	Rhizobiales	Brucellaceae	Ochrobactrum	grignonense
Inoculation:HG116 vs CS	ASV1219	25.7929	-5.23941	1.03131	-5.08033	3.7678e-07	1.81273e-05	Depleted	ASV1219|Rhizobiaceae	Proteobacteria	Alphaproteobacteria	Rhizobiales	Rhizobiaceae
Inoculation:HG116 vs CS	ASV167	23.2553	-5.08443	1.24939	-4.06953	4.71073e-05	0.00127484	Depleted	ASV167|Rhizobiaceae	Proteobacteria	Alphaproteobacteria	Rhizobiales	Rhizobiaceae
Inoculation:HG116 vs CS	ASV1338	21.1734	-4.94412	1.24731	-3.96383	7.37554e-05	0.00187859	Depleted	ASV1338|Agrobacterium	Proteobacteria	Alphaproteobacteria	Rhizobiales	Rhizobiaceae	Agrobacterium
Inoculation:HG116 vs CS	ASV1523	188.195	-1.23498	0.361568	-3.41562	0.00063638	0.0118587	Depleted	ASV1523|Shinella	Proteobacteria	Alphaproteobacteria	Rhizobiales	Rhizobiaceae	Shinella
Inoculation:HG116 vs CS	ASV802	48.8428	-3.97389	1.16646	-3.4068	0.000657297	0.0118587	Depleted	ASV802|Agrobacterium	Proteobacteria	Alphaproteobacteria	Rhizobiales	Rhizobiaceae	Agrobacterium
Inoculation:HG116 vs CS	ASV31	11.8175	-4.06676	1.27841	-3.1811	0.00146719	0.0234475	Depleted	ASV31|Devosia	Proteobacteria	Alphaproteobacteria	Rhizobiales	Hyphomicrobiaceae	Devosia
Inoculation:HG116 vs CS	ASV1540	11.8377	-4.06066	1.30635	-3.10841	0.00188096	0.0262727	Depleted	ASV1540|Sphingomonadales	Proteobacteria	Alphaproteobacteria	Sphingomonadales
Inoculation:HG116 vs CS	ASV744	18.6331	-4.7517	1.14182	-4.16151	3.16151e-05	0.000912623	Depleted	ASV744|Bacillus	Firmicutes	Bacilli	Bacillales	Bacillaceae	Bacillus	firmus
Inoculation:HG116 vs CS	ASV533	18.3613	-4.73028	1.26264	-3.74635	0.000179424	0.00369955	Depleted	ASV533|Bacillus	Firmicutes	Bacilli	Bacillales	Bacillaceae	Bacillus	fumarioli
Inoculation:HG116 vs CS	ASV1281	23.8512	-5.11596	1.37161	-3.72989	0.00019156	0.00377026	Depleted	ASV1281|Bacillus	Firmicutes	Bacilli	Bacillales	Bacillaceae	Bacillus
Inoculation:HG116 vs CS	ASV112	302.147	-1.28066	0.403794	-3.17156	0.00151623	0.0234475	Depleted	ASV112|Bacillus	Firmicutes	Bacilli	Bacillales	Bacillaceae	Bacillus
Inoculation:HG116 vs CS	ASV812	13.072	-4.22421	1.39734	-3.02305	0.00250242	0.0318691	Depleted	ASV812|Bacillus	Firmicutes	Bacilli	Bacillales	Bacillaceae	Bacillus
Inoculation:HG116 vs CS	ASV129	59.7309	-6.47066	0.888299	-7.28432	3.23285e-13	2.33304e-11	Depleted	ASV129|Rubrivivax	Proteobacteria	Betaproteobacteria	Burkholderiales	Comamonadaceae	Rubrivivax
Inoculation:HG116 vs CS	ASV823	591.318	-2.12155	0.442007	-4.79982	1.58811e-06	6.25139e-05	Depleted	ASV823|Comamonadaceae	Proteobacteria	Betaproteobacteria	Burkholderiales	Comamonadaceae
Inoculation:HG116 vs CS	ASV1125	14.4788	-4.37065	1.28976	-3.38872	0.000702193	0.012162	Depleted	ASV1125|Rhodocyclaceae	Proteobacteria	Betaproteobacteria	Rhodocyclales	Rhodocyclaceae
Inoculation:HG116 vs CS	ASV538	9.69675	-3.75377	1.19464	-3.14217	0.00167701	0.0243515	Depleted	ASV538|Deinococcus	[Thermi]	Deinococci	Deinococcales	Deinococcaceae	Deinococcus
Inoculation:HG116 vs CS	ASV611	245.111	-8.52196	0.886528	-9.61274	7.06466e-22	3.059e-19	Depleted	ASV611|Enterobacteriaceae	Proteobacteria	Gammaproteobacteria	Enterobacteriales	Enterobacteriaceae
Inoculation:HG116 vs CS	ASV968	203.799	-8.25593	0.8714	-9.47433	2.68469e-21	5.81235e-19	Depleted	ASV968|Enterobacter	Proteobacteria	Gammaproteobacteria	Enterobacteriales	Enterobacteriaceae	Enterobacter
Inoculation:HG116 vs CS	ASV1106	509.072	-9.57565	1.12753	-8.49258	2.02103e-17	2.91701e-15	Depleted	ASV1106|Enterobacter	Proteobacteria	Gammaproteobacteria	Enterobacteriales	Enterobacteriaceae	Enterobacter
Inoculation:HG116 vs CS	ASV1371	416.523	-7.72294	0.934857	-8.26109	1.44344e-16	1.56252e-14	Depleted	ASV1371|Enterobacter	Proteobacteria	Gammaproteobacteria	Enterobacteriales	Enterobacteriaceae	Enterobacter
Inoculation:HG116 vs CS	ASV1472	88.38	-7.04606	0.871768	-8.0825	6.34518e-16	5.49493e-14	Depleted	ASV1472|Enterobacteriaceae	Proteobacteria	Gammaproteobacteria	Enterobacteriales	Enterobacteriaceae
Inoculation:HG116 vs CS	ASV66	149.436	-7.80256	1.1388	-6.85155	7.30539e-12	4.51891e-10	Depleted	ASV66|Enterobacter	Proteobacteria	Gammaproteobacteria	Enterobacteriales	Enterobacteriaceae	Enterobacter
Inoculation:HG116 vs CS	ASV971	61.8992	-6.5217	1.37215	-4.7529	2.00515e-06	7.23524e-05	Depleted	ASV971|Enterobacter	Proteobacteria	Gammaproteobacteria	Enterobacteriales	Enterobacteriaceae	Enterobacter
Inoculation:HG116 vs CS	ASV187	35.628	-5.71486	1.36735	-4.1795	2.92147e-05	0.000903569	Depleted	ASV187|Cellvibrio	Proteobacteria	Gammaproteobacteria	Alteromonadales	Alteromonadaceae	Cellvibrio
Inoculation:HG116 vs CS	ASV965	424.511	-2.48779	0.641145	-3.88023	0.000104356	0.00251034	Depleted	ASV965|Enterobacter	Proteobacteria	Gammaproteobacteria	Enterobacteriales	Enterobacteriaceae	Enterobacter
Inoculation:HG116 vs CS	ASV796	55.9656	-6.37317	1.65869	-3.84229	0.000121894	0.0027779	Depleted	ASV796|Enterobacter	Proteobacteria	Gammaproteobacteria	Enterobacteriales	Enterobacteriaceae	Enterobacter
Inoculation:HG116 vs CS	ASV670	19.09	-4.78459	1.27108	-3.76421	0.000167079	0.00361726	Depleted	ASV670|Xanthomonadaceae	Proteobacteria	Gammaproteobacteria	Xanthomonadales	Xanthomonadaceae
Inoculation:HG116 vs SY41	ASV952	8.88761	3.60612	1.37265	2.62713	0.00861083	0.0431764	Enriched	ASV952|Acidobacteria-5	Acidobacteria	Acidobacteria-5
Inoculation:HG116 vs SY41	ASV975	34.9793	2.81037	1.07143	2.623	0.00871582	0.0431764	Enriched	ASV975|Cupriavidus	Proteobacteria	Betaproteobacteria	Burkholderiales	Oxalobacteraceae	Cupriavidus
Inoculation:HG116 vs SY41	ASV535	8.68606	3.56512	1.37156	2.59932	0.00934073	0.0455198	Enriched	ASV535|Arthrobacter	Actinobacteria	Actinobacteria	Actinomycetales	Micrococcaceae	Arthrobacter
Inoculation:HG116 vs SY41	ASV1375	8.29304	3.50923	1.35114	2.59724	0.00939763	0.0455198	Enriched	ASV1375|Paenibacillus	Firmicutes	Bacilli	Bacillales	Paenibacillaceae	Paenibacillus	amylolyticus
Inoculation:HG116 vs CS	ASV1270	8.00473	3.62925	1.26781	2.86261	0.00420166	0.0478769	Enriched	ASV1270|Cytophagaceae	Bacteroidetes	Cytophagia	Cytophagales	Cytophagaceae
Inoculation:HG116 vs SY41	ASV1370	6.9156	3.21508	1.2493	2.5735	0.0100676	0.048222	Enriched	ASV1370|Agrobacterium	Proteobacteria	Alphaproteobacteria	Rhizobiales	Rhizobiaceae	Agrobacterium
Inoculation:HG116 vs SY41	ASV1419	91.8995	3.12109	1.21599	2.56672	0.0102666	0.048222	Enriched	ASV1419|Pseudoxanthomonas	Proteobacteria	Gammaproteobacteria	Xanthomonadales	Xanthomonadaceae	Pseudoxanthomonas	mexicana
Inoculation:HG116 vs LDN	ASV1375	7.14617	3.73548	1.39213	2.68328	0.00729045	0.0486576	Enriched	ASV1375|Paenibacillus	Firmicutes	Bacilli	Bacillales	Paenibacillaceae	Paenibacillus	amylolyticus
Inoculation:HG116 vs CS	ASV1487	109.062	1.27035	0.446736	2.84363	0.00446028	0.0495205	Enriched	ASV1487|Nocardioidaceae	Actinobacteria	Actinobacteria	Actinomycetales	Nocardioidaceae
Inoculation:AK58 vs LDN	ASV284	21.9121	-5.32429	1.25435	-4.24466	2.18922e-05	0.000723594	Depleted	ASV284|Nocardioides	Actinobacteria	Actinobacteria	Actinomycetales	Nocardioidaceae	Nocardioides
Inoculation:AK58 vs LDN	ASV144	18.2871	-5.05572	1.29914	-3.8916	9.95871e-05	0.00252607	Depleted	ASV144|Actinoplanes	Actinobacteria	Actinobacteria	Actinomycetales	Micromonosporaceae	Actinoplanes
Inoculation:AK58 vs LDN	ASV20	164.488	-1.16707	0.300077	-3.88924	0.00010056	0.00252607	Depleted	ASV20|Arthrobacter	Actinobacteria	Actinobacteria	Actinomycetales	Micrococcaceae	Arthrobacter	oryzae
Inoculation:AK58 vs LDN	ASV738	17.1621	-4.96003	1.42896	-3.47108	0.000518368	0.00834706	Depleted	ASV738|Mycobacterium	Actinobacteria	Actinobacteria	Actinomycetales	Mycobacteriaceae	Mycobacterium
Inoculation:AK58 vs LDN	ASV226	19.2871	-3.39157	1.07058	-3.16797	0.00153507	0.0189024	Depleted	ASV226|Arthrobacter	Actinobacteria	Actinobacteria	Actinomycetales	Micrococcaceae	Arthrobacter	nicotinovorans
Inoculation:AK58 vs LDN	ASV729	13.1621	-4.56283	1.44675	-3.15384	0.00161138	0.0194605	Depleted	ASV729|Arthrobacter	Actinobacteria	Actinobacteria	Actinomycetales	Micrococcaceae	Arthrobacter
Inoculation:AK58 vs LDN	ASV535	11.4121	-4.34752	1.45235	-2.99345	0.00275846	0.0279405	Depleted	ASV535|Arthrobacter	Actinobacteria	Actinobacteria	Actinomycetales	Micrococcaceae	Arthrobacter
Inoculation:AK58 vs LDN	ASV1528	9.6621	-4.09455	1.43701	-2.84935	0.00438088	0.0366826	Depleted	ASV1528|Arthrobacter	Actinobacteria	Actinobacteria	Actinomycetales	Micrococcaceae	Arthrobacter
Inoculation:AK58 vs LDN	ASV1429	7.5371	-3.71317	1.32352	-2.80552	0.0050235	0.0394345	Depleted	ASV1429|Arthrobacter	Actinobacteria	Actinobacteria	Actinomycetales	Micrococcaceae	Arthrobacter	sulfonivorans
Inoculation:AK58 vs LDN	ASV133	32.7929	-2.43482	0.880926	-2.76394	0.00571083	0.0432097	Depleted	ASV133|Gordonia	Actinobacteria	Actinobacteria	Actinomycetales	Gordoniaceae	Gordonia
Inoculation:AK58 vs LDN	ASV734	8.7871	-3.94915	1.43422	-2.75351	0.00589603	0.0440799	Depleted	ASV734|Couchioplanes	Actinobacteria	Actinobacteria	Actinomycetales	Micromonosporaceae	Couchioplanes
Inoculation:AK58 vs LDN	ASV334	39.0371	-6.17449	1.14544	-5.39048	7.027e-08	4.66774e-06	Depleted	ASV334|Sphingomonadaceae	Proteobacteria	Alphaproteobacteria	Sphingomonadales	Sphingomonadaceae
Inoculation:AK58 vs LDN	ASV1124	18.1621	-5.04572	1.2804	-3.94075	8.12267e-05	0.00231865	Depleted	ASV1124|Rhizobium	Proteobacteria	Alphaproteobacteria	Rhizobiales	Rhizobiaceae	Rhizobium
Inoculation:AK58 vs LDN	ASV697	16.5371	-4.90607	1.2906	-3.80138	0.000143892	0.0032273	Depleted	ASV697|Bradyrhizobiaceae	Proteobacteria	Alphaproteobacteria	Rhizobiales	Bradyrhizobiaceae
Inoculation:AK58 vs LDN	ASV558	17.7871	-5.01331	1.42527	-3.51745	0.000435708	0.00805044	Depleted	ASV558|Bradyrhizobium	Proteobacteria	Alphaproteobacteria	Rhizobiales	Bradyrhizobiaceae	Bradyrhizobium
Inoculation:AK58 vs LDN	ASV208	690.167	-1.37757	0.422785	-3.25833	0.0011207	0.01564	Depleted	ASV208|Ochrobactrum	Proteobacteria	Alphaproteobacteria	Rhizobiales	Brucellaceae	Ochrobactrum	grignonense
Inoculation:AK58 vs LDN	ASV696	10.9121	-4.28084	1.31957	-3.24412	0.00117813	0.0160841	Depleted	ASV696|Caulobacter	Proteobacteria	Alphaproteobacteria	Caulobacterales	Caulobacteraceae	Caulobacter
Inoculation:AK58 vs LDN	ASV281	10.5371	-4.2276	1.33343	-3.17047	0.00152191	0.0189024	Depleted	ASV281|Novosphingobium	Proteobacteria	Alphaproteobacteria	Sphingomonadales	Sphingomonadaceae	Novosphingobium
Inoculation:AK58 vs LDN	ASV1360	10.4121	-4.20848	1.43939	-2.92379	0.003458	0.0328776	Depleted	ASV1360|Novosphingobium	Proteobacteria	Alphaproteobacteria	Sphingomonadales	Sphingomonadaceae	Novosphingobium
Inoculation:AK58 vs LDN	ASV200	7.5371	-3.71323	1.31749	-2.81841	0.00482627	0.038933	Depleted	ASV200|Hyphomicrobiaceae	Proteobacteria	Alphaproteobacteria	Rhizobiales	Hyphomicrobiaceae
Inoculation:AK58 vs LDN	ASV1243	7.6621	-3.73862	1.33167	-2.80747	0.00499316	0.0394345	Depleted	ASV1243|Sphingomonadales	Proteobacteria	Alphaproteobacteria	Sphingomonadales
Inoculation:AK58 vs LDN	ASV451	265.662	-8.95409	1.57692	-5.6782	1.36121e-08	1.2212e-06	Depleted	ASV451|Exiguobacterium	Firmicutes	Bacilli	Bacillales	[Exiguobacteraceae]	Exiguobacterium
Inoculation:AK58 vs LDN	ASV718	144.787	-8.08618	0.779616	-10.372	3.32455e-25	2.08782e-22	Depleted	ASV718|Telluria	Proteobacteria	Betaproteobacteria	Burkholderiales	Oxalobacteraceae	Telluria	mixta
Inoculation:AK58 vs LDN	ASV5	179.912	-8.39644	1.0083	-8.3273	8.27099e-17	1.73139e-14	Depleted	ASV5|Comamonadaceae	Proteobacteria	Betaproteobacteria	Burkholderiales	Comamonadaceae
Inoculation:AK58 vs LDN	ASV559	26.2871	-5.59541	1.05887	-5.28433	1.26169e-07	7.2031e-06	Depleted	ASV559|Hydrogenophaga	Proteobacteria	Betaproteobacteria	Burkholderiales	Comamonadaceae	Hydrogenophaga	palleronii
Inoculation:AK58 vs LDN	ASV203	34.7871	-6.00573	1.14628	-5.2393	1.61186e-07	8.4354e-06	Depleted	ASV203|Acidovorax	Proteobacteria	Betaproteobacteria	Burkholderiales	Comamonadaceae	Acidovorax
Inoculation:AK58 vs LDN	ASV1420	19.6621	-5.1656	1.11039	-4.65205	3.28656e-06	0.000128998	Depleted	ASV1420|Naxibacter	Proteobacteria	Betaproteobacteria	Burkholderiales	Oxalobacteraceae	Naxibacter	indica
Inoculation:AK58 vs LDN	ASV76	14.2871	-4.68901	1.15507	-4.0595	4.91789e-05	0.00147068	Depleted	ASV76|Comamonadaceae	Proteobacteria	Betaproteobacteria	Burkholderiales	Comamonadaceae
Inoculation:AK58 vs LDN	ASV1239	13.0371	-4.55126	1.17559	-3.87146	0.000108184	0.00261306	Depleted	ASV1239|Dechloromonas	Proteobacteria	Betaproteobacteria	Rhodocyclales	Rhodocyclaceae	Dechloromonas
Inoculation:AK58 vs LDN	ASV993	14.6621	-4.72601	1.31389	-3.59698	0.000321938	0.00652184	Depleted	ASV993|Janthinobacterium	Proteobacteria	Betaproteobacteria	Burkholderiales	Oxalobacteraceae	Janthinobacterium
Inoculation:AK58 vs LDN	ASV47	14.0371	-4.66083	1.30358	-3.5754	0.000349687	0.00686261	Depleted	ASV47|Janthinobacterium	Proteobacteria	Betaproteobacteria	Burkholderiales	Oxalobacteraceae	Janthinobacterium
Inoculation:AK58 vs LDN	ASV1411	17.7871	-5.01331	1.4253	-3.51737	0.000435852	0.00805044	Depleted	ASV1411|Ramlibacter	Proteobacteria	Betaproteobacteria	Burkholderiales	Comamonadaceae	Ramlibacter
Inoculation:AK58 vs LDN	ASV921	79.2871	-3.38095	0.969291	-3.48807	0.000486527	0.00834706	Depleted	ASV921|Oxalobacteraceae	Proteobacteria	Betaproteobacteria	Burkholderiales	Oxalobacteraceae
Inoculation:AK58 vs LDN	ASV1501	319.189	-0.800455	0.243899	-3.28192	0.00103103	0.0147156	Depleted	ASV1501|Variovorax	Proteobacteria	Betaproteobacteria	Burkholderiales	Comamonadaceae	Variovorax
Inoculation:AK58 vs LDN	ASV259	10.6621	-4.24556	1.32891	-3.19477	0.00139941	0.018309	Depleted	ASV259|Ramlibacter	Proteobacteria	Betaproteobacteria	Burkholderiales	Comamonadaceae	Ramlibacter
Inoculation:AK58 vs LDN	ASV943	12.4121	-4.47447	1.44736	-3.09148	0.00199161	0.0227406	Depleted	ASV943|Massilia	Proteobacteria	Betaproteobacteria	Burkholderiales	Oxalobacteraceae	Massilia	albidiflava
Inoculation:AK58 vs LDN	ASV956	49.1621	-1.92845	0.632992	-3.04657	0.00231469	0.0250625	Depleted	ASV956|Variovorax	Proteobacteria	Betaproteobacteria	Burkholderiales	Comamonadaceae	Variovorax	paradoxus
Inoculation:AK58 vs LDN	ASV642	11.4121	-4.34763	1.44012	-3.01893	0.0025367	0.0270008	Depleted	ASV642|Variovorax	Proteobacteria	Betaproteobacteria	Burkholderiales	Comamonadaceae	Variovorax	paradoxus
Inoculation:AK58 vs LDN	ASV73	8.7871	-3.95023	1.31868	-2.99559	0.00273913	0.0279405	Depleted	ASV73|Azohydromonas	Proteobacteria	Betaproteobacteria	Burkholderiales	Comamonadaceae	Azohydromonas
Inoculation:AK58 vs LDN	ASV1072	32.5371	-2.80788	0.94891	-2.95906	0.00308581	0.0302796	Depleted	ASV1072|Azoarcus	Proteobacteria	Betaproteobacteria	Rhodocyclales	Rhodocyclaceae	Azoarcus
Inoculation:AK58 vs LDN	ASV823	380.56	-0.738761	0.250162	-2.95314	0.00314564	0.0303917	Depleted	ASV823|Comamonadaceae	Proteobacteria	Betaproteobacteria	Burkholderiales	Comamonadaceae
Inoculation:AK58 vs LDN	ASV368	10.2871	-4.1901	1.43981	-2.91017	0.00361235	0.0328776	Depleted	ASV368|Ramlibacter	Proteobacteria	Betaproteobacteria	Burkholderiales	Comamonadaceae	Ramlibacter
Inoculation:AK58 vs LDN	ASV1388	25.6621	-2.88424	0.99862	-2.88822	0.00387429	0.0337924	Depleted	ASV1388|Methylibium	Proteobacteria	Betaproteobacteria	Burkholderiales	Comamonadaceae	Methylibium	petroleiphilum
Inoculation:AK58 vs LDN	ASV606	110.369	-0.897913	0.310445	-2.89235	0.00382376	0.0337924	Depleted	ASV606|Rubrivivax	Proteobacteria	Betaproteobacteria	Burkholderiales	Comamonadaceae	Rubrivivax	gelatinosus
Inoculation:AK58 vs LDN	ASV69	9.7871	-4.11416	1.43827	-2.86049	0.00422981	0.0359625	Depleted	ASV69|Ellin6067	Proteobacteria	Betaproteobacteria	Ellin6067
Inoculation:AK58 vs LDN	ASV675	9.4121	-4.05448	1.43576	-2.82392	0.00474399	0.038933	Depleted	ASV675|Comamonadaceae	Proteobacteria	Betaproteobacteria	Burkholderiales	Comamonadaceae
Inoculation:AK58 vs LDN	ASV975	9.4121	-4.05446	1.43888	-2.81778	0.00483563	0.038933	Depleted	ASV975|Cupriavidus	Proteobacteria	Betaproteobacteria	Burkholderiales	Oxalobacteraceae	Cupriavidus
Inoculation:AK58 vs LDN	ASV276	10.2871	-4.19011	1.4384	-2.91303	0.00357935	0.0328776	Depleted	ASV276|Adhaeribacter	Bacteroidetes	Cytophagia	Cytophagales	Cytophagaceae	Adhaeribacter
Inoculation:AK58 vs LDN	ASV1542	9.0371	-3.99221	1.43492	-2.78218	0.00539958	0.0418634	Depleted	ASV1542|Cytophagaceae	Bacteroidetes	Cytophagia	Cytophagales	Cytophagaceae
Inoculation:AK58 vs LDN	ASV360	8.6621	-3.92713	1.43335	-2.73983	0.00614714	0.0454165	Depleted	ASV360|Flavobacterium	Bacteroidetes	Flavobacteriia	Flavobacteriales	Flavobacteriaceae	Flavobacterium
Inoculation:AK58 vs LDN	ASV805	64.9121	-6.92095	0.842384	-8.21591	2.1056e-16	3.3058e-14	Depleted	ASV805|Pseudomonas	Proteobacteria	Gammaproteobacteria	Pseudomonadales	Pseudomonadaceae	Pseudomonas
Inoculation:AK58 vs LDN	ASV1419	48.4121	-6.48962	1.09149	-5.94562	2.75406e-09	2.88258e-07	Depleted	ASV1419|Pseudoxanthomonas	Proteobacteria	Gammaproteobacteria	Xanthomonadales	Xanthomonadaceae	Pseudoxanthomonas	mexicana
Inoculation:AK58 vs LDN	ASV1371	31.4121	-5.85728	1.05768	-5.53785	3.06205e-08	2.40371e-06	Depleted	ASV1371|Enterobacter	Proteobacteria	Gammaproteobacteria	Enterobacteriales	Enterobacteriaceae	Enterobacter
Inoculation:AK58 vs LDN	ASV611	30.5371	-5.81357	1.23099	-4.72268	2.32753e-06	0.000103529	Depleted	ASV611|Enterobacteriaceae	Proteobacteria	Gammaproteobacteria	Enterobacteriales	Enterobacteriaceae
Inoculation:AK58 vs LDN	ASV66	30.1621	-5.79543	1.23036	-4.71036	2.47282e-06	0.000103529	Depleted	ASV66|Enterobacter	Proteobacteria	Gammaproteobacteria	Enterobacteriales	Enterobacteriaceae	Enterobacter
Inoculation:AK58 vs LDN	ASV1391	26.9121	-5.62426	1.64189	-3.42547	0.000613736	0.00963566	Depleted	ASV1391|Enterobacter	Proteobacteria	Gammaproteobacteria	Enterobacteriales	Enterobacteriaceae	Enterobacter
Inoculation:AK58 vs LDN	ASV713	44.9921	-3.54518	1.14248	-3.10307	0.00191527	0.0225164	Depleted	ASV713|Pseudomonadaceae	Proteobacteria	Gammaproteobacteria	Pseudomonadales	Pseudomonadaceae
Inoculation:AK58 vs LDN	ASV1325	9.4121	-4.05558	1.3187	-3.07543	0.00210202	0.0235727	Depleted	ASV1325|Pseudomonas	Proteobacteria	Gammaproteobacteria	Pseudomonadales	Pseudomonadaceae	Pseudomonas	alcaligenes
Inoculation:AK58 vs LDN	ASV869	12.2871	-4.45915	1.45366	-3.06753	0.00215832	0.0237794	Depleted	ASV869|Hydrocarboniphaga	Proteobacteria	Gammaproteobacteria	Xanthomonadales	Sinobacteraceae	Hydrocarboniphaga
Inoculation:AK58 vs LDN	ASV428	13.1621	-4.56408	1.31176	-3.47936	0.000502616	0.00834706	Depleted	ASV428|Gemm-3	Gemmatimonadetes	Gemm-3
Inoculation:AK58 vs LDN	ASV1321	26.4121	-5.60031	1.2196	-4.59193	4.39158e-06	0.00016223	Depleted	ASV1321|DS-18	Acidobacteria	iii1-8	DS-18
Inoculation:AK58 vs LDN	ASV1424	13.4121	4.69406	1.29831	3.61552	0.000299745	0.00627467	Enriched	ASV1424|Lentzea	Actinobacteria	Actinobacteria	Actinomycetales	Actinosynnemataceae	Lentzea	waywayandensis
Inoculation:AK58 vs LDN	ASV1223	12.4121	4.57788	1.31723	3.47538	0.000510135	0.00834706	Enriched	ASV1223|Nocardioidaceae	Actinobacteria	Actinobacteria	Actinomycetales	Nocardioidaceae
Inoculation:AK58 vs LDN	ASV1403	14.1755	4.76858	1.45088	3.28669	0.00101372	0.0147156	Enriched	ASV1403|Phycicoccus	Actinobacteria	Actinobacteria	Actinomycetales	Intrasporangiaceae	Phycicoccus
Inoculation:AK58 vs LDN	ASV577	39.3592	2.17835	0.702725	3.09986	0.00193612	0.0225164	Enriched	ASV577|Saccharothrix	Actinobacteria	Actinobacteria	Actinomycetales	Actinosynnemataceae	Saccharothrix
Inoculation:AK58 vs LDN	ASV272	10.2871	4.29428	1.42806	3.00707	0.00263776	0.0276086	Enriched	ASV272|Amycolatopsis	Actinobacteria	Actinobacteria	Actinomycetales	Pseudonocardiaceae	Amycolatopsis
Inoculation:AK58 vs LDN	ASV1340	98.9094	2.38666	0.834522	2.85991	0.00423762	0.0359625	Enriched	ASV1340|Actinosynnemataceae	Actinobacteria	Actinobacteria	Actinomycetales	Actinosynnemataceae
Inoculation:AK58 vs LDN	ASV1151	48.9121	6.59907	1.07149	6.15879	7.33027e-10	9.20682e-08	Enriched	ASV1151|Ensifer	Proteobacteria	Alphaproteobacteria	Rhizobiales	Rhizobiaceae	Ensifer	adhaerens
Inoculation:AK58 vs LDN	ASV1065	108.966	1.76732	0.328474	5.38038	7.43271e-08	4.66774e-06	Enriched	ASV1065|Devosia	Proteobacteria	Alphaproteobacteria	Rhizobiales	Hyphomicrobiaceae	Devosia
Inoculation:AK58 vs LDN	ASV1365	29.3513	5.84979	1.18104	4.9531	7.3041e-07	3.52844e-05	Enriched	ASV1365|Sphingomonas	Proteobacteria	Alphaproteobacteria	Sphingomonadales	Sphingomonadaceae	Sphingomonas
Inoculation:AK58 vs LDN	ASV453	11.7558	4.4927	1.18088	3.80454	0.000142066	0.0032273	Enriched	ASV453|Mycoplana	Proteobacteria	Alphaproteobacteria	Caulobacterales	Caulobacteraceae	Mycoplana
Inoculation:AK58 vs LDN	ASV39	15.1621	4.87714	1.28597	3.79256	0.000149102	0.00322884	Enriched	ASV39|Kaistobacter	Proteobacteria	Alphaproteobacteria	Sphingomonadales	Sphingomonadaceae	Kaistobacter
Inoculation:AK58 vs LDN	ASV1080	72.7555	1.31332	0.386841	3.39499	0.000686305	0.0102619	Enriched	ASV1080|Devosia	Proteobacteria	Alphaproteobacteria	Rhizobiales	Hyphomicrobiaceae	Devosia
Inoculation:AK58 vs LDN	ASV689	15.2713	4.88278	1.43587	3.40056	0.000672471	0.0102619	Enriched	ASV689|Bradyrhizobiaceae	Proteobacteria	Alphaproteobacteria	Rhizobiales	Bradyrhizobiaceae
Inoculation:AK58 vs LDN	ASV1523	150.898	1.068	0.332124	3.21567	0.00130142	0.0173892	Enriched	ASV1523|Shinella	Proteobacteria	Alphaproteobacteria	Rhizobiales	Rhizobiaceae	Shinella
Inoculation:AK58 vs LDN	ASV420	12.4568	4.57536	1.44388	3.1688	0.00153069	0.0189024	Enriched	ASV420|Devosia	Proteobacteria	Alphaproteobacteria	Rhizobiales	Hyphomicrobiaceae	Devosia
Inoculation:AK58 vs LDN	ASV1393	10.0371	4.25702	1.42928	2.97842	0.00289735	0.0288815	Enriched	ASV1393|Devosia	Proteobacteria	Alphaproteobacteria	Rhizobiales	Hyphomicrobiaceae	Devosia
Inoculation:AK58 vs LDN	ASV775	25.6621	3.29545	1.14091	2.88844	0.00387159	0.0337924	Enriched	ASV775|Kaistobacter	Proteobacteria	Alphaproteobacteria	Sphingomonadales	Sphingomonadaceae	Kaistobacter
Inoculation:AK58 vs LDN	ASV1022	7.7871	3.86987	1.41468	2.73551	0.00622832	0.0454812	Enriched	ASV1022|Devosia	Proteobacteria	Alphaproteobacteria	Rhizobiales	Hyphomicrobiaceae	Devosia
Inoculation:AK58 vs LDN	ASV935	124.974	1.56322	0.349483	4.47296	7.71446e-06	0.000269149	Enriched	ASV935|Pelomonas	Proteobacteria	Betaproteobacteria	Burkholderiales	Comamonadaceae	Pelomonas
Inoculation:AK58 vs LDN	ASV1541	8.1621	3.942	1.42351	2.76922	0.00561912	0.0430343	Enriched	ASV1541|Comamonadaceae	Proteobacteria	Betaproteobacteria	Burkholderiales	Comamonadaceae
Inoculation:AK58 vs LDN	ASV303	439.551	0.685885	0.251488	2.72731	0.00638528	0.0460915	Enriched	ASV303|Methylibium	Proteobacteria	Betaproteobacteria	Burkholderiales	Comamonadaceae	Methylibium	petroleiphilum
Inoculation:AK58 vs LDN	ASV218	7.5371	3.81964	1.4147	2.69996	0.00693479	0.0489331	Enriched	ASV218|Leptothrix	Proteobacteria	Betaproteobacteria	Burkholderiales	Comamonadaceae	Leptothrix
Inoculation:AK58 vs LDN	ASV1194	335.276	2.80446	0.303174	9.25036	2.23735e-20	7.02529e-18	Enriched	ASV1194|Sorangium	Proteobacteria	Deltaproteobacteria	Myxococcales	Polyangiaceae	Sorangium
Inoculation:AK58 vs LDN	ASV391	19.5371	5.25333	1.2603	4.16831	3.06864e-05	0.000963552	Enriched	ASV391|Polyangiaceae	Proteobacteria	Deltaproteobacteria	Myxococcales	Polyangiaceae
Inoculation:AK58 vs LDN	ASV296	12.0371	4.532	1.29767	3.49242	0.000478659	0.00834706	Enriched	ASV296|Myxococcales	Proteobacteria	Deltaproteobacteria	Myxococcales
Inoculation:AK58 vs LDN	ASV235	27.0076	3.64388	0.934491	3.89932	9.64641e-05	0.00252607	Enriched	ASV235|258ds10	Fibrobacteres	Fibrobacteria	258ds10
Inoculation:AK58 vs LDN	ASV529	9.4121	4.15947	1.42687	2.91511	0.00355568	0.0328776	Enriched	ASV529|Steroidobacter	Proteobacteria	Gammaproteobacteria	Xanthomonadales	Sinobacteraceae	Steroidobacter
Inoculation:AK58 vs LDN	ASV706	7.6621	3.84497	1.4148	2.71768	0.00657414	0.0469155	Enriched	ASV706|Solirubrobacter	Actinobacteria	Thermoleophilia	Solirubrobacterales	Solirubrobacteraceae	Solirubrobacter
Inoculation:AK58 vs SY41	ASV440	14.7188	-4.71383	1.14767	-4.10731	4.00297e-05	0.0009085	Depleted	ASV440|Nocardioidaceae	Actinobacteria	Actinobacteria	Actinomycetales	Nocardioidaceae
Inoculation:AK58 vs SY41	ASV729	12.1515	-4.41156	1.38074	-3.19506	0.00139801	0.0135141	Depleted	ASV729|Arthrobacter	Actinobacteria	Actinobacteria	Actinomycetales	Micrococcaceae	Arthrobacter
Inoculation:AK58 vs SY41	ASV1382	309.955	-0.836948	0.273054	-3.06513	0.00217572	0.0189212	Depleted	ASV1382|Rhodococcus	Actinobacteria	Actinobacteria	Actinomycetales	Nocardiaceae	Rhodococcus
Inoculation:AK58 vs SY41	ASV643	5609.67	-1.57923	0.231579	-6.81938	9.14318e-12	1.59091e-09	Depleted	ASV643|Agrobacterium	Proteobacteria	Alphaproteobacteria	Rhizobiales	Rhizobiaceae	Agrobacterium
Inoculation:AK58 vs SY41	ASV1304	302.547	-1.10441	0.271083	-4.07408	4.61958e-05	0.00100476	Depleted	ASV1304|Agrobacterium	Proteobacteria	Alphaproteobacteria	Rhizobiales	Rhizobiaceae	Agrobacterium
Inoculation:AK58 vs SY41	ASV1540	9.10882	-3.9835	1.172	-3.3989	0.000676586	0.00821344	Depleted	ASV1540|Sphingomonadales	Proteobacteria	Alphaproteobacteria	Sphingomonadales
Inoculation:AK58 vs SY41	ASV329	7.68764	-3.72037	1.19322	-3.11793	0.00182128	0.0167641	Depleted	ASV329|Pleomorphomonas	Proteobacteria	Alphaproteobacteria	Rhizobiales	Methylocystaceae	Pleomorphomonas
Inoculation:AK58 vs SY41	ASV281	8.75457	-3.91569	1.27627	-3.06809	0.00215433	0.0189212	Depleted	ASV281|Novosphingobium	Proteobacteria	Alphaproteobacteria	Sphingomonadales	Sphingomonadaceae	Novosphingobium
Inoculation:AK58 vs SY41	ASV1056	81.5284	-1.05082	0.399424	-2.63084	0.00851738	0.0478018	Depleted	ASV1056|Mesorhizobium	Proteobacteria	Alphaproteobacteria	Rhizobiales	Phyllobacteriaceae	Mesorhizobium
Inoculation:AK58 vs SY41	ASV107	126.963	-3.30901	0.970592	-3.40927	0.000651377	0.00821344	Depleted	ASV107|Bacillus	Firmicutes	Bacilli	Bacillales	Bacillaceae	Bacillus
Inoculation:AK58 vs SY41	ASV1411	59.1235	-6.78784	0.85099	-7.9764	1.5066e-15	7.86448e-13	Depleted	ASV1411|Ramlibacter	Proteobacteria	Betaproteobacteria	Burkholderiales	Comamonadaceae	Ramlibacter
Inoculation:AK58 vs SY41	ASV259	36.3125	-6.06796	0.930829	-6.51888	7.08361e-11	7.39529e-09	Depleted	ASV259|Ramlibacter	Proteobacteria	Betaproteobacteria	Burkholderiales	Comamonadaceae	Ramlibacter
Inoculation:AK58 vs SY41	ASV368	32.5181	-5.90442	0.947571	-6.23111	4.63132e-10	3.45364e-08	Depleted	ASV368|Ramlibacter	Proteobacteria	Betaproteobacteria	Burkholderiales	Comamonadaceae	Ramlibacter
Inoculation:AK58 vs SY41	ASV1489	1617.81	-1.29379	0.23128	-5.59406	2.21822e-08	9.64926e-07	Depleted	ASV1489|Ralstonia	Proteobacteria	Betaproteobacteria	Burkholderiales	Oxalobacteraceae	Ralstonia
Inoculation:AK58 vs SY41	ASV627	20.1806	-5.19049	1.06247	-4.88532	1.03261e-06	3.85016e-05	Depleted	ASV627|Burkholderiales	Proteobacteria	Betaproteobacteria	Burkholderiales
Inoculation:AK58 vs SY41	ASV1239	14.3005	-4.67153	1.12649	-4.14698	3.36894e-05	0.000799357	Depleted	ASV1239|Dechloromonas	Proteobacteria	Betaproteobacteria	Rhodocyclales	Rhodocyclaceae	Dechloromonas
Inoculation:AK58 vs SY41	ASV140	72.6645	-1.55056	0.409604	-3.78552	0.000153387	0.00266894	Depleted	ASV140|Comamonas	Proteobacteria	Betaproteobacteria	Burkholderiales	Comamonadaceae	Comamonas
Inoculation:AK58 vs SY41	ASV1457	20.4536	-3.08778	0.997135	-3.09666	0.00195717	0.0176146	Depleted	ASV1457|Pandoraea	Proteobacteria	Betaproteobacteria	Burkholderiales	Burkholderiaceae	Pandoraea
Inoculation:AK58 vs SY41	ASV1465	9.93763	-4.10461	1.38198	-2.9701	0.002977	0.0235454	Depleted	ASV1465|Ellin6067	Proteobacteria	Betaproteobacteria	Ellin6067
Inoculation:AK58 vs SY41	ASV928	7.9259	-3.76417	1.27499	-2.95231	0.00315401	0.0242117	Depleted	ASV928|Azoarcus	Proteobacteria	Betaproteobacteria	Rhodocyclales	Rhodocyclaceae	Azoarcus
Inoculation:AK58 vs SY41	ASV1405	131.281	-0.874802	0.303387	-2.88345	0.0039334	0.0281265	Depleted	ASV1405|Cupriavidus	Proteobacteria	Betaproteobacteria	Burkholderiales	Oxalobacteraceae	Cupriavidus
Inoculation:AK58 vs SY41	ASV1183	7.09441	-3.59218	1.25981	-2.85136	0.00435329	0.0304158	Depleted	ASV1183|Azoarcus	Proteobacteria	Betaproteobacteria	Rhodocyclales	Rhodocyclaceae	Azoarcus
Inoculation:AK58 vs SY41	ASV69	8.63393	-3.8902	1.37388	-2.83154	0.00463239	0.031404	Depleted	ASV69|Ellin6067	Proteobacteria	Betaproteobacteria	Ellin6067
Inoculation:AK58 vs SY41	ASV814	8.00077	-3.77082	1.34699	-2.79945	0.00511904	0.031984	Depleted	ASV814|Azoarcus	Proteobacteria	Betaproteobacteria	Rhodocyclales	Rhodocyclaceae	Azoarcus
Inoculation:AK58 vs SY41	ASV1371	38.3589	-6.14969	0.913558	-6.73158	1.67836e-11	2.19026e-09	Depleted	ASV1371|Enterobacter	Proteobacteria	Gammaproteobacteria	Enterobacteriales	Enterobacteriaceae	Enterobacter
Inoculation:AK58 vs SY41	ASV922	36.1193	-6.05988	0.93386	-6.48906	8.63715e-11	7.51432e-09	Depleted	ASV922|Pseudomonas	Proteobacteria	Gammaproteobacteria	Pseudomonadales	Pseudomonadaceae	Pseudomonas
Inoculation:AK58 vs SY41	ASV805	41.1153	-6.23594	1.08641	-5.73994	9.47096e-09	4.94384e-07	Depleted	ASV805|Pseudomonas	Proteobacteria	Gammaproteobacteria	Pseudomonadales	Pseudomonadaceae	Pseudomonas
Inoculation:AK58 vs SY41	ASV1325	18.4234	-5.05354	1.08364	-4.66347	3.10923e-06	0.000101439	Depleted	ASV1325|Pseudomonas	Proteobacteria	Gammaproteobacteria	Pseudomonadales	Pseudomonadaceae	Pseudomonas	alcaligenes
Inoculation:AK58 vs SY41	ASV52	8922.71	-1.2693	0.275278	-4.61096	4.00813e-06	0.000123073	Depleted	ASV52|Pseudomonas	Proteobacteria	Gammaproteobacteria	Pseudomonadales	Pseudomonadaceae	Pseudomonas
Inoculation:AK58 vs SY41	ASV828	15349.4	-1.21649	0.289138	-4.20729	2.58457e-05	0.00064245	Depleted	ASV828|Pseudomonas	Proteobacteria	Gammaproteobacteria	Pseudomonadales	Pseudomonadaceae	Pseudomonas	nitroreducens
Inoculation:AK58 vs SY41	ASV1016	14.0046	-4.63188	1.25567	-3.68878	0.000225331	0.00356432	Depleted	ASV1016|Azorhizophilus	Proteobacteria	Gammaproteobacteria	Pseudomonadales	Pseudomonadaceae	Azorhizophilus
Inoculation:AK58 vs SY41	ASV1078	9.09564	-3.97962	1.19864	-3.32012	0.000899773	0.0102105	Depleted	ASV1078|Pseudomonas	Proteobacteria	Gammaproteobacteria	Pseudomonadales	Pseudomonadaceae	Pseudomonas	alcaligenes
Inoculation:AK58 vs SY41	ASV713	61.0372	-3.78534	1.17195	-3.22995	0.00123813	0.0126318	Depleted	ASV713|Pseudomonadaceae	Proteobacteria	Gammaproteobacteria	Pseudomonadales	Pseudomonadaceae
Inoculation:AK58 vs SY41	ASV1419	10.3308	-4.16272	1.39788	-2.97787	0.00290257	0.0233248	Depleted	ASV1419|Pseudoxanthomonas	Proteobacteria	Gammaproteobacteria	Xanthomonadales	Xanthomonadaceae	Pseudoxanthomonas	mexicana
Inoculation:AK58 vs SY41	ASV894	1888.05	-0.713764	0.244973	-2.91364	0.00357238	0.0262646	Depleted	ASV894|Pseudomonas	Proteobacteria	Gammaproteobacteria	Pseudomonadales	Pseudomonadaceae	Pseudomonas
Inoculation:AK58 vs SY41	ASV1426	924.286	-0.730897	0.268037	-2.72685	0.00639419	0.037503	Depleted	ASV1426|Pseudomonas	Proteobacteria	Gammaproteobacteria	Pseudomonadales	Pseudomonadaceae	Pseudomonas
Inoculation:AK58 vs SY41	ASV531	13.7118	-4.59203	1.38034	-3.32673	0.000878702	0.0102105	Depleted	ASV531|0319-7L14	Actinobacteria	MB-A2-108	0319-7L14
Inoculation:AK58 vs SY41	ASV522	8.58107	-3.88156	1.36954	-2.83422	0.00459379	0.031404	Depleted	ASV522|Solirubrobacterales	Actinobacteria	Thermoleophilia	Solirubrobacterales
Inoculation:AK58 vs SY41	ASV1547	10.3167	3.7768	1.41607	2.66711	0.00765064	0.0434091	Enriched	ASV1547|Acidimicrobiales	Actinobacteria	Acidimicrobiia	Acidimicrobiales
Inoculation:AK58 vs SY41	ASV577	34.4353	5.59747	0.947812	5.90567	3.51219e-09	2.03707e-07	Enriched	ASV577|Saccharothrix	Actinobacteria	Actinobacteria	Actinomycetales	Actinosynnemataceae	Saccharothrix
Inoculation:AK58 vs SY41	ASV608	314.864	1.16236	0.244711	4.74992	2.03496e-06	7.08165e-05	Enriched	ASV608|Arthrobacter	Actinobacteria	Actinobacteria	Actinomycetales	Micrococcaceae	Arthrobacter	oxydans
Inoculation:AK58 vs SY41	ASV992	26.9138	5.241	1.15915	4.52143	6.14231e-06	0.000160314	Enriched	ASV992|Nocardioidaceae	Actinobacteria	Actinobacteria	Actinomycetales	Nocardioidaceae
Inoculation:AK58 vs SY41	ASV1340	120.206	1.39524	0.347435	4.01585	5.92324e-05	0.0011892	Enriched	ASV1340|Actinosynnemataceae	Actinobacteria	Actinobacteria	Actinomycetales	Actinosynnemataceae
Inoculation:AK58 vs SY41	ASV1378	17.7152	4.61629	1.2228	3.7752	0.00015988	0.00269218	Enriched	ASV1378|Nocardioidaceae	Actinobacteria	Actinobacteria	Actinomycetales	Nocardioidaceae
Inoculation:AK58 vs SY41	ASV1444	17.3615	4.58606	1.23589	3.71074	0.000206657	0.00337109	Enriched	ASV1444|Actinosynnemataceae	Actinobacteria	Actinobacteria	Actinomycetales	Actinosynnemataceae
Inoculation:AK58 vs SY41	ASV605	16.9699	4.54925	1.26553	3.59475	0.000324707	0.004581	Enriched	ASV605|Actinosynnemataceae	Actinobacteria	Actinobacteria	Actinomycetales	Actinosynnemataceae
Inoculation:AK58 vs SY41	ASV926	15.3408	4.40275	1.23728	3.55841	0.000373104	0.00512526	Enriched	ASV926|Lechevalieria	Actinobacteria	Actinobacteria	Actinomycetales	Actinosynnemataceae	Lechevalieria	aerocolonigenes
Inoculation:AK58 vs SY41	ASV1424	13.149	4.16837	1.25394	3.32422	0.000886667	0.0102105	Enriched	ASV1424|Lentzea	Actinobacteria	Actinobacteria	Actinomycetales	Actinosynnemataceae	Lentzea	waywayandensis
Inoculation:AK58 vs SY41	ASV243	12.7695	4.1258	1.25144	3.29683	0.000977839	0.010634	Enriched	ASV243|Terracoccus	Actinobacteria	Actinobacteria	Actinomycetales	Intrasporangiaceae	Terracoccus
Inoculation:AK58 vs SY41	ASV492	88.5954	1.18671	0.361558	3.28221	0.00102997	0.0107529	Enriched	ASV492|Aeromicrobium	Actinobacteria	Actinobacteria	Actinomycetales	Nocardioidaceae	Aeromicrobium
Inoculation:AK58 vs SY41	ASV1223	12.8128	4.12515	1.28116	3.21986	0.00128254	0.0126318	Enriched	ASV1223|Nocardioidaceae	Actinobacteria	Actinobacteria	Actinomycetales	Nocardioidaceae
Inoculation:AK58 vs SY41	ASV660	25.1901	2.73627	0.894117	3.06031	0.00221109	0.0189212	Enriched	ASV660|Tsukamurella	Actinobacteria	Actinobacteria	Actinomycetales	Tsukamurellaceae	Tsukamurella
Inoculation:AK58 vs SY41	ASV830	52.1079	1.89293	0.623828	3.03437	0.00241035	0.0202936	Enriched	ASV830|Aeromicrobium	Actinobacteria	Actinobacteria	Actinomycetales	Nocardioidaceae	Aeromicrobium
Inoculation:AK58 vs SY41	ASV984	19.162	2.78583	0.935572	2.97768	0.00290443	0.0233248	Enriched	ASV984|Nocardioidaceae	Actinobacteria	Actinobacteria	Actinomycetales	Nocardioidaceae
Inoculation:AK58 vs SY41	ASV594	9.99393	3.75083	1.26867	2.95649	0.00311159	0.0242117	Enriched	ASV594|Nocardioidaceae	Actinobacteria	Actinobacteria	Actinomycetales	Nocardioidaceae
Inoculation:AK58 vs SY41	ASV418	10.0909	3.75828	1.28476	2.92527	0.00344154	0.026036	Enriched	ASV418|Nocardioidaceae	Actinobacteria	Actinobacteria	Actinomycetales	Nocardioidaceae
Inoculation:AK58 vs SY41	ASV721	12.06	4.03158	1.39731	2.88524	0.00391116	0.0281265	Enriched	ASV721|Micromonosporaceae	Actinobacteria	Actinobacteria	Actinomycetales	Micromonosporaceae
Inoculation:AK58 vs SY41	ASV254	33.1018	2.32642	0.81625	2.85013	0.00437008	0.0304158	Enriched	ASV254|Nocardioidaceae	Actinobacteria	Actinobacteria	Actinomycetales	Nocardioidaceae
Inoculation:AK58 vs SY41	ASV272	9.01184	3.59563	1.3686	2.62724	0.00860798	0.0478018	Enriched	ASV272|Amycolatopsis	Actinobacteria	Actinobacteria	Actinomycetales	Pseudonocardiaceae	Amycolatopsis
Inoculation:AK58 vs SY41	ASV208	263.551	1.48993	0.244499	6.0938	1.10261e-09	7.19453e-08	Enriched	ASV208|Ochrobactrum	Proteobacteria	Alphaproteobacteria	Rhizobiales	Brucellaceae	Ochrobactrum	grignonense
Inoculation:AK58 vs SY41	ASV1182	31.2219	5.45211	0.959195	5.68404	1.31549e-08	6.24259e-07	Enriched	ASV1182|Erythrobacteraceae	Proteobacteria	Alphaproteobacteria	Sphingomonadales	Erythrobacteraceae
Inoculation:AK58 vs SY41	ASV1365	28.5007	5.31993	1.15712	4.59755	4.27484e-06	0.00012397	Enriched	ASV1365|Sphingomonas	Proteobacteria	Alphaproteobacteria	Sphingomonadales	Sphingomonadaceae	Sphingomonas
Inoculation:AK58 vs SY41	ASV1142	37.9979	2.94121	0.742233	3.96265	7.41211e-05	0.00138183	Enriched	ASV1142|Devosia	Proteobacteria	Alphaproteobacteria	Rhizobiales	Hyphomicrobiaceae	Devosia
Inoculation:AK58 vs SY41	ASV741	16.6432	4.52288	1.22956	3.67846	0.000234648	0.00360254	Enriched	ASV741|Agrobacterium	Proteobacteria	Alphaproteobacteria	Rhizobiales	Rhizobiaceae	Agrobacterium
Inoculation:AK58 vs SY41	ASV1065	100.362	2.6044	0.713114	3.65215	0.000260051	0.00387848	Enriched	ASV1065|Devosia	Proteobacteria	Alphaproteobacteria	Rhizobiales	Hyphomicrobiaceae	Devosia
Inoculation:AK58 vs SY41	ASV39	15.4818	4.41272	1.24399	3.54723	0.000389298	0.0052106	Enriched	ASV39|Kaistobacter	Proteobacteria	Alphaproteobacteria	Sphingomonadales	Sphingomonadaceae	Kaistobacter
Inoculation:AK58 vs SY41	ASV875	14.1337	4.27868	1.25691	3.40413	0.000663742	0.00821344	Enriched	ASV875|Sphingomonas	Proteobacteria	Alphaproteobacteria	Sphingomonadales	Sphingomonadaceae	Sphingomonas
Inoculation:AK58 vs SY41	ASV31	15.8524	4.44605	1.34274	3.31116	0.000929088	0.0103188	Enriched	ASV31|Devosia	Proteobacteria	Alphaproteobacteria	Rhizobiales	Hyphomicrobiaceae	Devosia
Inoculation:AK58 vs SY41	ASV1308	33.5524	2.60746	0.792459	3.29035	0.00100064	0.0106599	Enriched	ASV1308|Devosia	Proteobacteria	Alphaproteobacteria	Rhizobiales	Hyphomicrobiaceae	Devosia
Inoculation:AK58 vs SY41	ASV420	13.6783	4.21279	1.41129	2.98506	0.00283526	0.0233248	Enriched	ASV420|Devosia	Proteobacteria	Alphaproteobacteria	Rhizobiales	Hyphomicrobiaceae	Devosia
Inoculation:AK58 vs SY41	ASV883	51.0115	1.81919	0.623315	2.91857	0.00351637	0.0262221	Enriched	ASV883|Devosia	Proteobacteria	Alphaproteobacteria	Rhizobiales	Hyphomicrobiaceae	Devosia
Inoculation:AK58 vs SY41	ASV1393	11.2926	3.92759	1.40562	2.79421	0.0052027	0.031984	Enriched	ASV1393|Devosia	Proteobacteria	Alphaproteobacteria	Rhizobiales	Hyphomicrobiaceae	Devosia
Inoculation:AK58 vs SY41	ASV836	143.081	0.786987	0.281011	2.80055	0.0051015	0.031984	Enriched	ASV836|Rhizobiaceae	Proteobacteria	Alphaproteobacteria	Rhizobiales	Rhizobiaceae
Inoculation:AK58 vs SY41	ASV351	36.8197	1.90052	0.681763	2.78765	0.00530917	0.0322255	Enriched	ASV351|Devosia	Proteobacteria	Alphaproteobacteria	Rhizobiales	Hyphomicrobiaceae	Devosia
Inoculation:AK58 vs SY41	ASV54	9.66338	3.70252	1.37402	2.69467	0.00704577	0.0404164	Enriched	ASV54|Kaistobacter	Proteobacteria	Alphaproteobacteria	Sphingomonadales	Sphingomonadaceae	Kaistobacter
Inoculation:AK58 vs SY41	ASV541	60.8468	6.43245	0.844701	7.61506	2.63575e-14	6.8793e-12	Enriched	ASV541|Oxalobacteraceae	Proteobacteria	Betaproteobacteria	Burkholderiales	Oxalobacteraceae
Inoculation:AK58 vs SY41	ASV935	115.283	1.83926	0.348233	5.28169	1.27995e-07	5.1395e-06	Enriched	ASV935|Pelomonas	Proteobacteria	Betaproteobacteria	Burkholderiales	Comamonadaceae	Pelomonas
Inoculation:AK58 vs SY41	ASV139	489.674	1.04274	0.230411	4.52556	6.02356e-06	0.000160314	Enriched	ASV139|Pelomonas	Proteobacteria	Betaproteobacteria	Burkholderiales	Comamonadaceae	Pelomonas
Inoculation:AK58 vs SY41	ASV109	21.6198	4.91252	1.35122	3.63562	0.000277317	0.00402109	Enriched	ASV109|Oxalobacteraceae	Proteobacteria	Betaproteobacteria	Burkholderiales	Oxalobacteraceae
Inoculation:AK58 vs SY41	ASV1236	15.4434	4.41494	1.36983	3.22299	0.00126858	0.0126318	Enriched	ASV1236|Oxalobacteraceae	Proteobacteria	Betaproteobacteria	Burkholderiales	Oxalobacteraceae
Inoculation:AK58 vs SY41	ASV194	14.1971	4.28814	1.37598	3.11643	0.00183056	0.0167641	Enriched	ASV194|Oxalobacteraceae	Proteobacteria	Betaproteobacteria	Burkholderiales	Oxalobacteraceae
Inoculation:AK58 vs SY41	ASV12	11.2375	3.92288	1.39769	2.8067	0.0050052	0.031984	Enriched	ASV12|Methylibium	Proteobacteria	Betaproteobacteria	Burkholderiales	Comamonadaceae	Methylibium
Inoculation:AK58 vs SY41	ASV1271	10.6379	3.85084	1.37832	2.79387	0.00520812	0.031984	Enriched	ASV1271|Ramlibacter	Proteobacteria	Betaproteobacteria	Burkholderiales	Comamonadaceae	Ramlibacter
Inoculation:AK58 vs SY41	ASV1533	11.2801	3.92836	1.39648	2.81305	0.00490741	0.031984	Enriched	ASV1533|Methylibium	Proteobacteria	Betaproteobacteria	Burkholderiales	Comamonadaceae	Methylibium
Inoculation:AK58 vs SY41	ASV619	10.9093	3.87558	1.40047	2.76733	0.00565172	0.0339103	Enriched	ASV619|[Roseiflexales]	Chloroflexi	Chloroflexi	[Roseiflexales]
Inoculation:AK58 vs SY41	ASV100	21.1052	4.87844	1.20107	4.06174	4.87091e-05	0.00101705	Enriched	ASV100|Myxococcales	Proteobacteria	Deltaproteobacteria	Myxococcales
Inoculation:AK58 vs SY41	ASV1194	326.716	3.41947	0.861915	3.96729	7.26947e-05	0.00138183	Enriched	ASV1194|Sorangium	Proteobacteria	Deltaproteobacteria	Myxococcales	Polyangiaceae	Sorangium
Inoculation:AK58 vs SY41	ASV391	18.7972	4.70683	1.21465	3.87506	0.000106598	0.00191877	Enriched	ASV391|Polyangiaceae	Proteobacteria	Deltaproteobacteria	Myxococcales	Polyangiaceae
Inoculation:AK58 vs SY41	ASV551	8.1332	3.42894	1.2558	2.73048	0.00632421	0.037503	Enriched	ASV551|Myxococcales	Proteobacteria	Deltaproteobacteria	Myxococcales
Inoculation:AK58 vs SY41	ASV235	29.6	2.88867	0.914914	3.15731	0.00159229	0.0151123	Enriched	ASV235|258ds10	Fibrobacteres	Fibrobacteria	258ds10
Inoculation:AK58 vs SY41	ASV965	20.1692	4.79843	1.38862	3.45553	0.000549207	0.00716715	Enriched	ASV965|Enterobacter	Proteobacteria	Gammaproteobacteria	Enterobacteriales	Enterobacteriaceae	Enterobacter
Inoculation:AK58 vs SY41	ASV946	11.197	3.91623	1.39923	2.79885	0.00512856	0.031984	Enriched	ASV946|Lysobacter	Proteobacteria	Gammaproteobacteria	Xanthomonadales	Xanthomonadaceae	Lysobacter
Inoculation:AK58 vs SY41	ASV529	10.2773	3.78322	1.40009	2.70212	0.00688996	0.0399617	Enriched	ASV529|Steroidobacter	Proteobacteria	Gammaproteobacteria	Xanthomonadales	Sinobacteraceae	Steroidobacter
Inoculation:AK58 vs SY41	ASV1546	12.2034	4.03459	1.43204	2.81737	0.00484193	0.031984	Enriched	ASV1546|0319-7L14	Actinobacteria	MB-A2-108	0319-7L14
Inoculation:AK58 vs CS	ASV729	18.4265	-4.7342	1.42474	-3.32286	0.000891002	0.00733462	Depleted	ASV729|Arthrobacter	Actinobacteria	Actinobacteria	Actinomycetales	Micrococcaceae	Arthrobacter
Inoculation:AK58 vs CS	ASV20	195.317	-1.07073	0.358759	-2.98454	0.00284009	0.0175345	Depleted	ASV20|Arthrobacter	Actinobacteria	Actinobacteria	Actinomycetales	Micrococcaceae	Arthrobacter	oryzae
Inoculation:AK58 vs CS	ASV1091	9.02871	-3.64487	1.38273	-2.636	0.00838892	0.0372951	Depleted	ASV1091|Cellulomonas	Actinobacteria	Actinobacteria	Actinomycetales	Cellulomonadaceae	Cellulomonas
Inoculation:AK58 vs CS	ASV1007	24.7613	-2.7669	1.09639	-2.52365	0.0116142	0.0474594	Depleted	ASV1007|Cellulomonas	Actinobacteria	Actinobacteria	Actinomycetales	Cellulomonadaceae	Cellulomonas
Inoculation:AK58 vs CS	ASV208	2057.97	-2.92932	0.341915	-8.56738	1.05868e-17	1.19815e-15	Depleted	ASV208|Ochrobactrum	Proteobacteria	Alphaproteobacteria	Rhizobiales	Brucellaceae	Ochrobactrum	grignonense
Inoculation:AK58 vs CS	ASV649	92.2251	-7.10727	0.959062	-7.41065	1.25681e-13	6.48973e-12	Depleted	ASV649|Sphingobium	Proteobacteria	Alphaproteobacteria	Sphingomonadales	Sphingomonadaceae	Sphingobium	yanoikuyae
Inoculation:AK58 vs CS	ASV281	48.5107	-6.17157	0.952182	-6.4815	9.0816e-11	3.96796e-09	Depleted	ASV281|Novosphingobium	Proteobacteria	Alphaproteobacteria	Sphingomonadales	Sphingomonadaceae	Novosphingobium
Inoculation:AK58 vs CS	ASV802	51.2201	-6.24842	1.0588	-5.90139	3.60452e-09	1.07756e-07	Depleted	ASV802|Agrobacterium	Proteobacteria	Alphaproteobacteria	Rhizobiales	Rhizobiaceae	Agrobacterium
Inoculation:AK58 vs CS	ASV1219	30.3288	-5.48096	1.06438	-5.14943	2.61277e-07	6.18356e-06	Depleted	ASV1219|Rhizobiaceae	Proteobacteria	Alphaproteobacteria	Rhizobiales	Rhizobiaceae
Inoculation:AK58 vs CS	ASV167	27.1727	-5.31537	1.2775	-4.16076	3.17186e-05	0.000450404	Depleted	ASV167|Rhizobiaceae	Proteobacteria	Alphaproteobacteria	Rhizobiales	Rhizobiaceae
Inoculation:AK58 vs CS	ASV1338	25.4801	-5.21922	1.27472	-4.09441	4.23253e-05	0.0005724	Depleted	ASV1338|Agrobacterium	Proteobacteria	Alphaproteobacteria	Rhizobiales	Rhizobiaceae	Agrobacterium
Inoculation:AK58 vs CS	ASV979	14.9084	-4.41865	1.18047	-3.74311	0.000181753	0.00202096	Depleted	ASV979|Novosphingobium	Proteobacteria	Alphaproteobacteria	Sphingomonadales	Sphingomonadaceae	Novosphingobium
Inoculation:AK58 vs CS	ASV697	19.0593	-4.78701	1.28748	-3.71811	0.000200718	0.00211125	Depleted	ASV697|Bradyrhizobiaceae	Proteobacteria	Alphaproteobacteria	Rhizobiales	Bradyrhizobiaceae
Inoculation:AK58 vs CS	ASV329	12.8901	-4.19597	1.18849	-3.5305	0.000414778	0.00406196	Depleted	ASV329|Pleomorphomonas	Proteobacteria	Alphaproteobacteria	Rhizobiales	Methylocystaceae	Pleomorphomonas
Inoculation:AK58 vs CS	ASV1540	12.858	-4.19125	1.3008	-3.22205	0.00127279	0.00988164	Depleted	ASV1540|Sphingomonadales	Proteobacteria	Alphaproteobacteria	Sphingomonadales
Inoculation:AK58 vs CS	ASV463	12.6316	-4.16824	1.40708	-2.96232	0.00305325	0.0179171	Depleted	ASV463|Mesorhizobium	Proteobacteria	Alphaproteobacteria	Rhizobiales	Phyllobacteriaceae	Mesorhizobium
Inoculation:AK58 vs CS	ASV1370	7.4959	-3.36274	1.34701	-2.49645	0.0125443	0.0496958	Depleted	ASV1370|Agrobacterium	Proteobacteria	Alphaproteobacteria	Rhizobiales	Rhizobiaceae	Agrobacterium
Inoculation:AK58 vs CS	ASV1329	157.889	-7.89106	0.895041	-8.81643	1.18168e-18	1.67798e-16	Depleted	ASV1329|Bacillus	Firmicutes	Bacilli	Bacillales	Bacillaceae	Bacillus	selenatarsenatis
Inoculation:AK58 vs CS	ASV514	53.5087	-6.31631	0.984419	-6.41628	1.3964e-10	5.6654e-09	Depleted	ASV514|Bacillus	Firmicutes	Bacilli	Bacillales	Bacillaceae	Bacillus
Inoculation:AK58 vs CS	ASV403	390.498	-2.34454	0.454558	-5.15786	2.49792e-07	6.16877e-06	Depleted	ASV403|Bacillus	Firmicutes	Bacilli	Bacillales	Bacillaceae	Bacillus	flexus
Inoculation:AK58 vs CS	ASV748	30.2354	-5.47587	1.1277	-4.85577	1.19917e-06	2.34872e-05	Depleted	ASV748|Bacillus	Firmicutes	Bacilli	Bacillales	Bacillaceae	Bacillus
Inoculation:AK58 vs CS	ASV107	298.254	-4.33832	0.902392	-4.80758	1.5277e-06	2.75572e-05	Depleted	ASV107|Bacillus	Firmicutes	Bacilli	Bacillales	Bacillaceae	Bacillus
Inoculation:AK58 vs CS	ASV868	39.6325	-4.70304	1.09301	-4.30283	1.68629e-05	0.000258869	Depleted	ASV868|Paenibacillus	Firmicutes	Bacilli	Bacillales	Paenibacillaceae	Paenibacillus	amylolyticus
Inoculation:AK58 vs CS	ASV744	21.1473	-4.9438	1.16262	-4.25228	2.11606e-05	0.000316295	Depleted	ASV744|Bacillus	Firmicutes	Bacilli	Bacillales	Bacillaceae	Bacillus	firmus
Inoculation:AK58 vs CS	ASV451	27.5203	-5.33299	1.28105	-4.163	3.14098e-05	0.000450404	Depleted	ASV451|Exiguobacterium	Firmicutes	Bacilli	Bacillales	[Exiguobacteraceae]	Exiguobacterium
Inoculation:AK58 vs CS	ASV1375	22.4024	-5.0281	1.28562	-3.91104	9.19006e-05	0.00113477	Depleted	ASV1375|Paenibacillus	Firmicutes	Bacilli	Bacillales	Paenibacillaceae	Paenibacillus	amylolyticus
Inoculation:AK58 vs CS	ASV169	230.722	-4.96147	1.27078	-3.90427	9.45093e-05	0.00114215	Depleted	ASV169|Bacillus	Firmicutes	Bacilli	Bacillales	Bacillaceae	Bacillus
Inoculation:AK58 vs CS	ASV533	21.7695	-4.98497	1.28812	-3.86995	0.000108859	0.00128816	Depleted	ASV533|Bacillus	Firmicutes	Bacilli	Bacillales	Bacillaceae	Bacillus	fumarioli
Inoculation:AK58 vs CS	ASV1281	25.8777	-5.23862	1.40334	-3.73296	0.000189243	0.00202812	Depleted	ASV1281|Bacillus	Firmicutes	Bacilli	Bacillales	Bacillaceae	Bacillus
Inoculation:AK58 vs CS	ASV899	79.2806	-4.01917	1.17587	-3.41803	0.000630764	0.00568689	Depleted	ASV899|Bacillus	Firmicutes	Bacilli	Bacillales	Bacillaceae	Bacillus
Inoculation:AK58 vs CS	ASV812	16.488	-4.57029	1.42033	-3.21776	0.00129196	0.00988164	Depleted	ASV812|Bacillus	Firmicutes	Bacilli	Bacillales	Bacillaceae	Bacillus
Inoculation:AK58 vs CS	ASV112	298.391	-2.75484	0.962505	-2.86216	0.00420765	0.0228467	Depleted	ASV112|Bacillus	Firmicutes	Bacilli	Bacillales	Bacillaceae	Bacillus
Inoculation:AK58 vs CS	ASV125	10.106	-3.81979	1.43863	-2.65515	0.00792736	0.0360219	Depleted	ASV125|Bacillus	Firmicutes	Bacilli	Bacillales	Bacillaceae	Bacillus
Inoculation:AK58 vs CS	ASV975	40.9119	-5.92159	0.996542	-5.94214	2.81327e-09	8.87743e-08	Depleted	ASV975|Cupriavidus	Proteobacteria	Betaproteobacteria	Burkholderiales	Oxalobacteraceae	Cupriavidus
Inoculation:AK58 vs CS	ASV259	33.6759	-5.63471	1.03477	-5.44538	5.1696e-08	1.46817e-06	Depleted	ASV259|Ramlibacter	Proteobacteria	Betaproteobacteria	Burkholderiales	Comamonadaceae	Ramlibacter
Inoculation:AK58 vs CS	ASV368	32.6673	-5.58999	1.04409	-5.35395	8.60548e-08	2.22178e-06	Depleted	ASV368|Ramlibacter	Proteobacteria	Betaproteobacteria	Burkholderiales	Comamonadaceae	Ramlibacter
Inoculation:AK58 vs CS	ASV47	36.4498	-5.74947	1.19672	-4.80435	1.55252e-06	2.75572e-05	Depleted	ASV47|Janthinobacterium	Proteobacteria	Betaproteobacteria	Burkholderiales	Oxalobacteraceae	Janthinobacterium
Inoculation:AK58 vs CS	ASV1245	23.3543	-5.09213	1.10733	-4.59858	4.25385e-06	7.10644e-05	Depleted	ASV1245|Azoarcus	Proteobacteria	Betaproteobacteria	Rhodocyclales	Rhodocyclaceae	Azoarcus
Inoculation:AK58 vs CS	ASV554	27.7226	-5.34554	1.24207	-4.30372	1.67952e-05	0.000258869	Depleted	ASV554|Variovorax	Proteobacteria	Betaproteobacteria	Burkholderiales	Comamonadaceae	Variovorax
Inoculation:AK58 vs CS	ASV823	713.802	-1.58468	0.382303	-4.1451	3.39665e-05	0.000470561	Depleted	ASV823|Comamonadaceae	Proteobacteria	Betaproteobacteria	Burkholderiales	Comamonadaceae
Inoculation:AK58 vs CS	ASV1239	17.8491	-4.6886	1.19846	-3.91219	9.14636e-05	0.00113477	Depleted	ASV1239|Dechloromonas	Proteobacteria	Betaproteobacteria	Rhodocyclales	Rhodocyclaceae	Dechloromonas
Inoculation:AK58 vs CS	ASV559	16.5377	-4.57412	1.29479	-3.5327	0.000411336	0.00406196	Depleted	ASV559|Hydrogenophaga	Proteobacteria	Betaproteobacteria	Burkholderiales	Comamonadaceae	Hydrogenophaga	palleronii
Inoculation:AK58 vs CS	ASV1125	16.4508	-4.56516	1.30339	-3.50252	0.000460887	0.00436306	Depleted	ASV1125|Rhodocyclaceae	Proteobacteria	Betaproteobacteria	Rhodocyclales	Rhodocyclaceae
Inoculation:AK58 vs CS	ASV627	18.9287	-4.77458	1.4263	-3.34752	0.000815368	0.00691238	Depleted	ASV627|Burkholderiales	Proteobacteria	Betaproteobacteria	Burkholderiales
Inoculation:AK58 vs CS	ASV1114	17.5113	-4.65941	1.43049	-3.25721	0.00112514	0.00900114	Depleted	ASV1114|Methylibium	Proteobacteria	Betaproteobacteria	Burkholderiales	Comamonadaceae	Methylibium
Inoculation:AK58 vs CS	ASV1420	12.2563	-4.1209	1.29744	-3.17617	0.00149233	0.0110083	Depleted	ASV1420|Naxibacter	Proteobacteria	Betaproteobacteria	Burkholderiales	Oxalobacteraceae	Naxibacter	indica
Inoculation:AK58 vs CS	ASV482	74.2832	-4.30632	1.45361	-2.96249	0.00305159	0.0179171	Depleted	ASV482|Massilia	Proteobacteria	Betaproteobacteria	Burkholderiales	Oxalobacteraceae	Massilia	albidiflava
Inoculation:AK58 vs CS	ASV277	9.60819	-3.74189	1.29785	-2.88314	0.00393738	0.0219258	Depleted	ASV277|Azoarcus	Proteobacteria	Betaproteobacteria	Rhodocyclales	Rhodocyclaceae	Azoarcus
Inoculation:AK58 vs CS	ASV443	11.0675	-3.96512	1.40796	-2.81621	0.00485939	0.0257956	Depleted	ASV443|Comamonadaceae	Proteobacteria	Betaproteobacteria	Burkholderiales	Comamonadaceae
Inoculation:AK58 vs CS	ASV32	40.1627	-2.42175	0.888576	-2.72543	0.00642171	0.0319959	Depleted	ASV32|Azoarcus	Proteobacteria	Betaproteobacteria	Rhodocyclales	Rhodocyclaceae	Azoarcus
Inoculation:AK58 vs CS	ASV1072	49.7812	-3.05671	1.14216	-2.67624	0.00744523	0.0352408	Depleted	ASV1072|Azoarcus	Proteobacteria	Betaproteobacteria	Rhodocyclales	Rhodocyclaceae	Azoarcus
Inoculation:AK58 vs CS	ASV189	894.684	-1.03117	0.386806	-2.66585	0.00767951	0.0360219	Depleted	ASV189|Roseateles	Proteobacteria	Betaproteobacteria	Burkholderiales	Comamonadaceae	Roseateles
Inoculation:AK58 vs CS	ASV861	8.63522	-3.58395	1.36778	-2.62027	0.00878611	0.0380955	Depleted	ASV861|Azoarcus	Proteobacteria	Betaproteobacteria	Rhodocyclales	Rhodocyclaceae	Azoarcus
Inoculation:AK58 vs CS	ASV454	63.2668	-3.10086	1.20633	-2.57049	0.0101555	0.0427285	Depleted	ASV454|Cupriavidus	Proteobacteria	Betaproteobacteria	Burkholderiales	Oxalobacteraceae	Cupriavidus
Inoculation:AK58 vs CS	ASV642	7.62742	-3.38512	1.35427	-2.49958	0.012434	0.0496958	Depleted	ASV642|Variovorax	Proteobacteria	Betaproteobacteria	Burkholderiales	Comamonadaceae	Variovorax	paradoxus
Inoculation:AK58 vs CS	ASV556	10.3874	-3.86862	1.29575	-2.98561	0.00283011	0.0175345	Depleted	ASV556|[Roseiflexales]	Chloroflexi	Chloroflexi	[Roseiflexales]
Inoculation:AK58 vs CS	ASV538	11.3825	-3.12637	1.11255	-2.81011	0.00495252	0.0258364	Depleted	ASV538|Deinococcus	[Thermi]	Deinococci	Deinococcales	Deinococcaceae	Deinococcus
Inoculation:AK58 vs CS	ASV1199	6.52832	-3.1322	1.25313	-2.4995	0.012437	0.0496958	Depleted	ASV1199|Bdellovibrio	Proteobacteria	Deltaproteobacteria	Bdellovibrionales	Bdellovibrionaceae	Bdellovibrio
Inoculation:AK58 vs CS	ASV7	15.646	-4.48805	1.42626	-3.14673	0.00165105	0.0118708	Depleted	ASV7|Chryseobacterium	Bacteroidetes	Flavobacteriia	Flavobacteriales	[Weeksellaceae]	Chryseobacterium
Inoculation:AK58 vs CS	ASV1371	503.081	-9.56672	0.885735	-10.8009	3.40932e-27	1.9365e-24	Depleted	ASV1371|Enterobacter	Proteobacteria	Gammaproteobacteria	Enterobacteriales	Enterobacteriaceae	Enterobacter
Inoculation:AK58 vs CS	ASV611	281.653	-8.72843	0.880709	-9.91069	3.74053e-23	1.06231e-20	Depleted	ASV611|Enterobacteriaceae	Proteobacteria	Gammaproteobacteria	Enterobacteriales	Enterobacteriaceae
Inoculation:AK58 vs CS	ASV968	249.721	-8.55431	0.885661	-9.65867	4.51681e-22	8.55183e-20	Depleted	ASV968|Enterobacter	Proteobacteria	Gammaproteobacteria	Enterobacteriales	Enterobacteriaceae	Enterobacter
Inoculation:AK58 vs CS	ASV805	108.08	-7.34183	0.859016	-8.54678	1.26566e-17	1.19815e-15	Depleted	ASV805|Pseudomonas	Proteobacteria	Gammaproteobacteria	Pseudomonadales	Pseudomonadaceae	Pseudomonas
Inoculation:AK58 vs CS	ASV1419	107.415	-7.33108	0.870379	-8.42286	3.67411e-17	2.98128e-15	Depleted	ASV1419|Pseudoxanthomonas	Proteobacteria	Gammaproteobacteria	Xanthomonadales	Xanthomonadaceae	Pseudoxanthomonas	mexicana
Inoculation:AK58 vs CS	ASV1472	107.619	-7.33516	0.898794	-8.16111	3.3197e-16	2.0951e-14	Depleted	ASV1472|Enterobacteriaceae	Proteobacteria	Gammaproteobacteria	Enterobacteriales	Enterobacteriaceae
Inoculation:AK58 vs CS	ASV66	168.37	-7.97819	1.12517	-7.09066	1.33473e-12	6.31772e-11	Depleted	ASV66|Enterobacter	Proteobacteria	Gammaproteobacteria	Enterobacteriales	Enterobacteriaceae	Enterobacter
Inoculation:AK58 vs CS	ASV1391	141.639	-7.72605	1.23855	-6.23799	4.43235e-10	1.67838e-08	Depleted	ASV1391|Enterobacter	Proteobacteria	Gammaproteobacteria	Enterobacteriales	Enterobacteriaceae	Enterobacter
Inoculation:AK58 vs CS	ASV1212	48.7213	-6.17885	1.00873	-6.12538	9.04666e-10	3.21157e-08	Depleted	ASV1212|Stenotrophomonas	Proteobacteria	Gammaproteobacteria	Xanthomonadales	Xanthomonadaceae	Stenotrophomonas
Inoculation:AK58 vs CS	ASV1106	585.103	-6.71746	1.34823	-4.98244	6.27879e-07	1.42654e-05	Depleted	ASV1106|Enterobacter	Proteobacteria	Gammaproteobacteria	Enterobacteriales	Enterobacteriaceae	Enterobacter
Inoculation:AK58 vs CS	ASV971	79.4874	-6.88489	1.41532	-4.86454	1.14722e-06	2.32722e-05	Depleted	ASV971|Enterobacter	Proteobacteria	Gammaproteobacteria	Enterobacteriales	Enterobacteriaceae	Enterobacter
Inoculation:AK58 vs CS	ASV1481	341.992	-5.41319	1.35163	-4.00492	6.20384e-05	0.000819484	Depleted	ASV1481|Enterobacter	Proteobacteria	Gammaproteobacteria	Enterobacteriales	Enterobacteriaceae	Enterobacter
Inoculation:AK58 vs CS	ASV796	74.4773	-6.78725	1.69939	-3.99394	6.49836e-05	0.000838879	Depleted	ASV796|Enterobacter	Proteobacteria	Gammaproteobacteria	Enterobacteriales	Enterobacteriaceae	Enterobacter
Inoculation:AK58 vs CS	ASV1016	20.7276	-4.91378	1.31316	-3.74196	0.00018259	0.00202096	Depleted	ASV1016|Azorhizophilus	Proteobacteria	Gammaproteobacteria	Pseudomonadales	Pseudomonadaceae	Azorhizophilus
Inoculation:AK58 vs CS	ASV965	436.741	-4.3301	1.25297	-3.45586	0.000548532	0.00502526	Depleted	ASV965|Enterobacter	Proteobacteria	Gammaproteobacteria	Enterobacteriales	Enterobacteriaceae	Enterobacter
Inoculation:AK58 vs CS	ASV717	20.3838	-4.88194	1.4382	-3.39448	0.0006876	0.00610245	Depleted	ASV717|Klebsiella	Proteobacteria	Gammaproteobacteria	Enterobacteriales	Enterobacteriaceae	Klebsiella
Inoculation:AK58 vs CS	ASV404	19.0983	-4.78436	1.44474	-3.31157	0.000927732	0.00752789	Depleted	ASV404|Klebsiella	Proteobacteria	Gammaproteobacteria	Enterobacteriales	Enterobacteriaceae	Klebsiella
Inoculation:AK58 vs CS	ASV713	68.3214	-3.82756	1.19056	-3.21492	0.00130479	0.00988164	Depleted	ASV713|Pseudomonadaceae	Proteobacteria	Gammaproteobacteria	Pseudomonadales	Pseudomonadaceae
Inoculation:AK58 vs CS	ASV187	47.6062	-4.38764	1.42893	-3.07058	0.00213644	0.0141104	Depleted	ASV187|Cellvibrio	Proteobacteria	Gammaproteobacteria	Alteromonadales	Alteromonadaceae	Cellvibrio
Inoculation:AK58 vs CS	ASV1078	15.2891	-4.45547	1.45642	-3.0592	0.00221928	0.0143245	Depleted	ASV1078|Pseudomonas	Proteobacteria	Gammaproteobacteria	Pseudomonadales	Pseudomonadaceae	Pseudomonas	alcaligenes
Inoculation:AK58 vs CS	ASV1325	9.57329	-3.74399	1.38165	-2.7098	0.00673248	0.0329659	Depleted	ASV1325|Pseudomonas	Proteobacteria	Gammaproteobacteria	Pseudomonadales	Pseudomonadaceae	Pseudomonas	alcaligenes
Inoculation:AK58 vs CS	ASV439	165.632	-3.77046	1.45421	-2.59279	0.00952007	0.0406571	Depleted	ASV439|Pseudomonadaceae	Proteobacteria	Gammaproteobacteria	Pseudomonadales	Pseudomonadaceae
Inoculation:AK58 vs CS	ASV421	810.226	-1.43307	0.55969	-2.56048	0.0104529	0.0436561	Depleted	ASV421|Pseudomonas	Proteobacteria	Gammaproteobacteria	Pseudomonadales	Pseudomonadaceae	Pseudomonas
Inoculation:AK58 vs CS	ASV356	9.84483	-3.78453	1.39062	-2.72148	0.0064991	0.0320999	Depleted	ASV356|Gemm-1	Gemmatimonadetes	Gemm-1
Inoculation:AK58 vs CS	ASV1547	11.8048	3.99539	1.42197	2.80975	0.00495804	0.0258364	Enriched	ASV1547|Acidimicrobiales	Actinobacteria	Acidimicrobiia	Acidimicrobiales
Inoculation:AK58 vs CS	ASV577	41.2209	5.87213	0.986831	5.95049	2.67333e-09	8.87743e-08	Enriched	ASV577|Saccharothrix	Actinobacteria	Actinobacteria	Actinomycetales	Actinosynnemataceae	Saccharothrix
Inoculation:AK58 vs CS	ASV254	33.7662	5.57737	1.02739	5.42868	5.67728e-08	1.53557e-06	Enriched	ASV254|Nocardioidaceae	Actinobacteria	Actinobacteria	Actinomycetales	Nocardioidaceae
Inoculation:AK58 vs CS	ASV674	39.836	4.24052	0.878143	4.82897	1.37244e-06	2.59848e-05	Enriched	ASV674|Xylanimicrobium	Actinobacteria	Actinobacteria	Actinomycetales	Promicromonosporaceae	Xylanimicrobium
Inoculation:AK58 vs CS	ASV1136	30.5124	5.43006	1.21957	4.45243	8.4905e-06	0.000137789	Enriched	ASV1136|Nocardioides	Actinobacteria	Actinobacteria	Actinomycetales	Nocardioidaceae	Nocardioides
Inoculation:AK58 vs CS	ASV1444	21.8022	4.93154	1.27907	3.85558	0.000115456	0.00133834	Enriched	ASV1444|Actinosynnemataceae	Actinobacteria	Actinobacteria	Actinomycetales	Actinosynnemataceae
Inoculation:AK58 vs CS	ASV926	19.8944	4.79578	1.28276	3.73864	0.000185018	0.00202096	Enriched	ASV926|Lechevalieria	Actinobacteria	Actinobacteria	Actinomycetales	Actinosynnemataceae	Lechevalieria	aerocolonigenes
Inoculation:AK58 vs CS	ASV1241	17.2922	4.58554	1.29176	3.54983	0.000385476	0.00390983	Enriched	ASV1241|Nocardioidaceae	Actinobacteria	Actinobacteria	Actinomycetales	Nocardioidaceae
Inoculation:AK58 vs CS	ASV1424	16.7792	4.54047	1.29225	3.51362	0.00044205	0.00425566	Enriched	ASV1424|Lentzea	Actinobacteria	Actinobacteria	Actinomycetales	Actinosynnemataceae	Lentzea	waywayandensis
Inoculation:AK58 vs CS	ASV1223	15.5271	4.42355	1.30865	3.38024	0.000724216	0.00632853	Enriched	ASV1223|Nocardioidaceae	Actinobacteria	Actinobacteria	Actinomycetales	Nocardioidaceae
Inoculation:AK58 vs CS	ASV1403	17.9871	4.63533	1.44756	3.20216	0.00136399	0.0101941	Enriched	ASV1403|Phycicoccus	Actinobacteria	Actinobacteria	Actinomycetales	Intrasporangiaceae	Phycicoccus
Inoculation:AK58 vs CS	ASV38	12.005	4.03445	1.28485	3.14002	0.00168938	0.0119946	Enriched	ASV38|Catellatospora	Actinobacteria	Actinobacteria	Actinomycetales	Micromonosporaceae	Catellatospora
Inoculation:AK58 vs CS	ASV418	12.1497	4.05163	1.29827	3.12079	0.00180368	0.012648	Enriched	ASV418|Nocardioidaceae	Actinobacteria	Actinobacteria	Actinomycetales	Nocardioidaceae
Inoculation:AK58 vs CS	ASV322	15.7505	4.44293	1.42869	3.1098	0.00187213	0.0128117	Enriched	ASV322|Nocardioides	Actinobacteria	Actinobacteria	Actinomycetales	Nocardioidaceae	Nocardioides
Inoculation:AK58 vs CS	ASV981	50.8957	2.15784	0.744235	2.8994	0.00373875	0.0210258	Enriched	ASV981|Lechevalieria	Actinobacteria	Actinobacteria	Actinomycetales	Actinosynnemataceae	Lechevalieria	aerocolonigenes
Inoculation:AK58 vs CS	ASV460	11.8723	4.01735	1.40068	2.86814	0.00412896	0.0227694	Enriched	ASV460|Agromyces	Actinobacteria	Actinobacteria	Actinomycetales	Microbacteriaceae	Agromyces
Inoculation:AK58 vs CS	ASV984	22.7876	3.02998	1.05907	2.86097	0.00422342	0.0228467	Enriched	ASV984|Nocardioidaceae	Actinobacteria	Actinobacteria	Actinomycetales	Nocardioidaceae
Inoculation:AK58 vs CS	ASV1340	117.139	3.00714	1.0882	2.76341	0.00572013	0.0292011	Enriched	ASV1340|Actinosynnemataceae	Actinobacteria	Actinobacteria	Actinomycetales	Actinosynnemataceae
Inoculation:AK58 vs CS	ASV487	10.5823	3.84184	1.39134	2.76125	0.00575797	0.0292011	Enriched	ASV487|Marmoricola	Actinobacteria	Actinobacteria	Actinomycetales	Nocardioidaceae	Marmoricola	bigeumensis
Inoculation:AK58 vs CS	ASV1024	10.5038	3.82997	1.38946	2.75644	0.00584347	0.0293725	Enriched	ASV1024|Streptomyces	Actinobacteria	Actinobacteria	Actinomycetales	Streptomycetaceae	Streptomyces	reticuliscabiei
Inoculation:AK58 vs CS	ASV745	10.5964	3.82848	1.41441	2.70677	0.0067941	0.0329833	Enriched	ASV745|Pseudonocardia	Actinobacteria	Actinobacteria	Actinomycetales	Pseudonocardiaceae	Pseudonocardia
Inoculation:AK58 vs CS	ASV333	9.57951	3.68306	1.38705	2.65531	0.00792356	0.0360219	Enriched	ASV333|Nocardioides	Actinobacteria	Actinobacteria	Actinomycetales	Nocardioidaceae	Nocardioides
Inoculation:AK58 vs CS	ASV679	9.17426	3.6209	1.37492	2.63353	0.00845016	0.0372951	Enriched	ASV679|Lentzea	Actinobacteria	Actinobacteria	Actinomycetales	Actinosynnemataceae	Lentzea
Inoculation:AK58 vs CS	ASV889	9.51234	3.6751	1.40137	2.6225	0.00872866	0.0380955	Enriched	ASV889|Pseudonocardiaceae	Actinobacteria	Actinobacteria	Actinomycetales	Pseudonocardiaceae
Inoculation:AK58 vs CS	ASV1401	9.10873	3.60892	1.37957	2.61597	0.00889739	0.0382858	Enriched	ASV1401|Lentzea	Actinobacteria	Actinobacteria	Actinomycetales	Actinosynnemataceae	Lentzea
Inoculation:AK58 vs CS	ASV1172	9.18945	3.60632	1.39502	2.58514	0.00973394	0.0412603	Enriched	ASV1172|Actinomycetales	Actinobacteria	Actinobacteria	Actinomycetales
Inoculation:AK58 vs CS	ASV1532	58.7913	1.36665	0.547777	2.49491	0.0125989	0.0496958	Enriched	ASV1532|Phycicoccus	Actinobacteria	Actinobacteria	Actinomycetales	Intrasporangiaceae	Phycicoccus
Inoculation:AK58 vs CS	ASV1065	133.877	1.87886	0.379782	4.94722	7.52799e-07	1.64458e-05	Enriched	ASV1065|Devosia	Proteobacteria	Alphaproteobacteria	Rhizobiales	Hyphomicrobiaceae	Devosia
Inoculation:AK58 vs CS	ASV39	19.019	4.72806	1.2831	3.68486	0.000228829	0.00236318	Enriched	ASV39|Kaistobacter	Proteobacteria	Alphaproteobacteria	Sphingomonadales	Sphingomonadaceae	Kaistobacter
Inoculation:AK58 vs CS	ASV689	19.9341	4.79159	1.43505	3.33898	0.000840881	0.00702383	Enriched	ASV689|Bradyrhizobiaceae	Proteobacteria	Alphaproteobacteria	Rhizobiales	Bradyrhizobiaceae
Inoculation:AK58 vs CS	ASV836	162.268	1.1003	0.347357	3.16763	0.00153688	0.0111917	Enriched	ASV836|Rhizobiaceae	Proteobacteria	Alphaproteobacteria	Rhizobiales	Rhizobiaceae
Inoculation:AK58 vs CS	ASV420	15.7888	4.43973	1.43723	3.08908	0.00200775	0.0135762	Enriched	ASV420|Devosia	Proteobacteria	Alphaproteobacteria	Rhizobiales	Hyphomicrobiaceae	Devosia
Inoculation:AK58 vs CS	ASV1393	13.0903	4.16199	1.41864	2.9338	0.00334845	0.0194074	Enriched	ASV1393|Devosia	Proteobacteria	Alphaproteobacteria	Rhizobiales	Hyphomicrobiaceae	Devosia
Inoculation:AK58 vs CS	ASV550	12.3544	4.07785	1.40456	2.90329	0.00369266	0.0209743	Enriched	ASV550|Kaistobacter	Proteobacteria	Alphaproteobacteria	Sphingomonadales	Sphingomonadaceae	Kaistobacter
Inoculation:AK58 vs CS	ASV1022	9.76275	3.71455	1.38541	2.6812	0.0073358	0.0350146	Enriched	ASV1022|Devosia	Proteobacteria	Alphaproteobacteria	Rhizobiales	Hyphomicrobiaceae	Devosia
Inoculation:AK58 vs CS	ASV1080	83.964	1.73874	0.658356	2.64103	0.00826537	0.0372598	Enriched	ASV1080|Devosia	Proteobacteria	Alphaproteobacteria	Rhizobiales	Hyphomicrobiaceae	Devosia
Inoculation:AK58 vs CS	ASV363	8.28216	3.45759	1.3675	2.5284	0.0114582	0.0474594	Enriched	ASV363|Kaistobacter	Proteobacteria	Alphaproteobacteria	Sphingomonadales	Sphingomonadaceae	Kaistobacter
Inoculation:AK58 vs CS	ASV991	8.27555	3.4618	1.37046	2.52602	0.0115364	0.0474594	Enriched	ASV991|Ochrobactrum	Proteobacteria	Alphaproteobacteria	Rhizobiales	Brucellaceae	Ochrobactrum
Inoculation:AK58 vs CS	ASV126	83.4886	1.12437	0.448879	2.50484	0.0122506	0.0496958	Enriched	ASV126|Devosia	Proteobacteria	Alphaproteobacteria	Rhizobiales	Hyphomicrobiaceae	Devosia
Inoculation:AK58 vs CS	ASV541	75.0507	6.74817	0.893497	7.55255	4.26829e-14	2.42439e-12	Enriched	ASV541|Oxalobacteraceae	Proteobacteria	Betaproteobacteria	Burkholderiales	Oxalobacteraceae
Inoculation:AK58 vs CS	ASV1236	21.4646	4.9083	1.41383	3.47163	0.000517315	0.00481696	Enriched	ASV1236|Oxalobacteraceae	Proteobacteria	Betaproteobacteria	Burkholderiales	Oxalobacteraceae
Inoculation:AK58 vs CS	ASV194	19.6919	4.77973	1.42017	3.3656	0.000763774	0.00657309	Enriched	ASV194|Oxalobacteraceae	Proteobacteria	Betaproteobacteria	Burkholderiales	Oxalobacteraceae
Inoculation:AK58 vs CS	ASV139	592.499	1.13349	0.349294	3.24508	0.00117418	0.00926299	Enriched	ASV139|Pelomonas	Proteobacteria	Betaproteobacteria	Burkholderiales	Comamonadaceae	Pelomonas
Inoculation:AK58 vs CS	ASV1271	14.7013	4.34205	1.41722	3.06378	0.00218561	0.0142693	Enriched	ASV1271|Ramlibacter	Proteobacteria	Betaproteobacteria	Burkholderiales	Comamonadaceae	Ramlibacter
Inoculation:AK58 vs CS	ASV935	162.642	1.24291	0.407839	3.04756	0.00230711	0.014724	Enriched	ASV935|Pelomonas	Proteobacteria	Betaproteobacteria	Burkholderiales	Comamonadaceae	Pelomonas
Inoculation:AK58 vs CS	ASV12	13.6024	4.22088	1.41762	2.97744	0.00290668	0.0177526	Enriched	ASV12|Methylibium	Proteobacteria	Betaproteobacteria	Burkholderiales	Comamonadaceae	Methylibium
Inoculation:AK58 vs CS	ASV218	9.23915	3.63121	1.37926	2.63273	0.00847019	0.0372951	Enriched	ASV218|Leptothrix	Proteobacteria	Betaproteobacteria	Burkholderiales	Comamonadaceae	Leptothrix
Inoculation:AK58 vs CS	ASV619	12.8721	4.13665	1.41448	2.9245	0.00345015	0.0197948	Enriched	ASV619|[Roseiflexales]	Chloroflexi	Chloroflexi	[Roseiflexales]
Inoculation:AK58 vs CS	ASV1013	15.4307	4.41467	1.41671	3.11615	0.00183231	0.0126921	Enriched	ASV1013|Adhaeribacter	Bacteroidetes	Cytophagia	Cytophagales	Cytophagaceae	Adhaeribacter
Inoculation:AK58 vs CS	ASV1194	413.567	2.99176	0.364718	8.20295	2.34559e-16	1.66537e-14	Enriched	ASV1194|Sorangium	Proteobacteria	Deltaproteobacteria	Myxococcales	Polyangiaceae	Sorangium
Inoculation:AK58 vs CS	ASV391	25.3414	3.52854	1.17132	3.01243	0.00259162	0.016356	Enriched	ASV391|Polyangiaceae	Proteobacteria	Deltaproteobacteria	Myxococcales	Polyangiaceae
Inoculation:AK58 vs CS	ASV1295	14.0513	4.26194	1.43903	2.96167	0.00305979	0.0179171	Enriched	ASV1295|Myxococcales	Proteobacteria	Deltaproteobacteria	Myxococcales
Inoculation:AK58 vs CS	ASV551	10.2516	3.79298	1.277	2.97023	0.00297576	0.0179171	Enriched	ASV551|Myxococcales	Proteobacteria	Deltaproteobacteria	Myxococcales
Inoculation:AK58 vs CS	ASV100	29.3796	2.93557	1.10436	2.65815	0.00785713	0.0360219	Enriched	ASV100|Myxococcales	Proteobacteria	Deltaproteobacteria	Myxococcales
Inoculation:AK58 vs CS	ASV235	32.792	4.36711	0.921222	4.74056	2.13132e-06	3.66845e-05	Enriched	ASV235|258ds10	Fibrobacteres	Fibrobacteria	258ds10
Inoculation:AK58 vs CS	ASV216	11.5855	3.97995	1.39888	2.84508	0.00443996	0.0237915	Enriched	ASV216|Lysobacter	Proteobacteria	Gammaproteobacteria	Xanthomonadales	Xanthomonadaceae	Lysobacter
Inoculation:AK58 vs CS	ASV996	11.2983	3.94128	1.28219	3.07387	0.002113	0.0141104	Enriched	ASV996|0319-7L14	Actinobacteria	MB-A2-108	0319-7L14
Inoculation:AK58 vs CS	ASV330	27.928	5.29613	1.07916	4.90762	9.21879e-07	1.93936e-05	Enriched	ASV330|Sva0725	Acidobacteria	Sva0725	Sva0725
Inoculation:AK58 vs CS	ASV798	10.8821	3.87992	1.39994	2.7715	0.00557988	0.0288125	Enriched	ASV798|Sva0725	Acidobacteria	Sva0725	Sva0725
Inoculation:AK58 vs CS	ASV706	9.97475	3.74513	1.39324	2.68806	0.00718683	0.0345942	Enriched	ASV706|Solirubrobacter	Actinobacteria	Thermoleophilia	Solirubrobacterales	Solirubrobacteraceae	Solirubrobacter
Inoculation:AK58 vs CS	ASV46	9.66199	3.69565	1.39081	2.65719	0.0078794	0.0360219	Enriched	ASV46|Dolo_23	Chloroflexi	TK10	AKYG885	Dolo_23

## Sheet: Table S7b
Table S7b The discriminating bacterial amplicon sequence variants (ASVs) in the root endophytic bacterial microbiota between the F. graminearum-tolerant/resistant allohexaploids and the F. graminearum-susceptible wheat varieties following F. graminearum infection
Group	bac_asv	baseMean	log2FoldChange	lfcSE	stat	pvalue	padj	DCB	Label	Phylum	Class	Order	Family	Genus	Species
Inoculation:HG116 vs LDN	ASV5	46.625	-6.52746	1.62743	-4.01089	6.05e-05	0.000846848	Depleted	ASV5|Comamonadaceae	Proteobacteria	Betaproteobacteria	Burkholderiales	Comamonadaceae
Inoculation:HG116 vs LDN	ASV1369	74.625	-7.21187	1.72599	-4.1784	2.94e-05	0.000821992	Depleted	ASV1369|Enterobacteriaceae	Proteobacteria	Gammaproteobacteria	Enterobacteriales	Enterobacteriaceae
Inoculation:HG116 vs LDN	ASV546	64.625	-7.00279	1.72456	-4.06064	4.89e-05	0.000846848	Depleted	ASV546|Enterobacteriaceae	Proteobacteria	Gammaproteobacteria	Enterobacteriales	Enterobacteriaceae
Inoculation:HG116 vs SY41	ASV1123	70.265	6.51017	1.24314	5.23686	1.63e-07	5.34e-06	Enriched	ASV1123|Stenotrophomonas	Proteobacteria	Gammaproteobacteria	Xanthomonadales	Xanthomonadaceae	Stenotrophomonas
Inoculation:HG116 vs LDN	ASV121	52.875	6.71079	1.42401	4.71259	2.45e-06	0.000136972	Enriched	ASV121|Actinosynnemataceae	Actinobacteria	Actinobacteria	Actinomycetales	Actinosynnemataceae
Inoculation:HG116 vs LDN	ASV579	32.25	5.98866	1.67705	3.57095	0.000355687	0.0039837	Enriched	ASV579|Micromonosporaceae	Actinobacteria	Actinobacteria	Actinomycetales	Micromonosporaceae
Inoculation:HG116 vs LDN	ASV870	28.375	5.80088	1.6864	3.43979	0.000582157	0.00543346	Enriched	ASV870|Nocardioides	Actinobacteria	Actinobacteria	Actinomycetales	Nocardioidaceae	Nocardioides
Inoculation:HG116 vs CS	ASV870	44.729	5.80961	1.67248	3.47364	0.00051345	0.0060147	Enriched	ASV870|Nocardioides	Actinobacteria	Actinobacteria	Actinomycetales	Nocardioidaceae	Nocardioides
Inoculation:HG116 vs SY41	ASV1314	386.015	-1.06579	0.397327	-2.6824	0.00730959	0.045782	Depleted	ASV1314|Actinoplanes	Actinobacteria	Actinobacteria	Actinomycetales	Micromonosporaceae	Actinoplanes
Inoculation:HG116 vs SY41	ASV682	33.6285	-5.38828	1.67803	-3.21108	0.00132237	0.0150327	Depleted	ASV682|Kaistobacter	Proteobacteria	Alphaproteobacteria	Sphingomonadales	Sphingomonadaceae	Kaistobacter
Inoculation:HG116 vs SY41	ASV1523	168.088	-1.29859	0.468157	-2.77384	0.00553982	0.0417617	Depleted	ASV1523|Shinella	Proteobacteria	Alphaproteobacteria	Rhizobiales	Rhizobiaceae	Shinella
Inoculation:HG116 vs SY41	ASV107	1359.06	-3.7728	1.158	-3.25802	0.00112192	0.0150327	Depleted	ASV107|Bacillus	Firmicutes	Bacilli	Bacillales	Bacillaceae	Bacillus
Inoculation:HG116 vs SY41	ASV303	762.32	-1.36731	0.498654	-2.74201	0.00610641	0.0427449	Depleted	ASV303|Methylibium	Proteobacteria	Betaproteobacteria	Burkholderiales	Comamonadaceae	Methylibium	petroleiphilum
Inoculation:HG116 vs SY41	ASV823	507.769	-1.12325	0.419917	-2.67492	0.00747462	0.045782	Depleted	ASV823|Comamonadaceae	Proteobacteria	Betaproteobacteria	Burkholderiales	Comamonadaceae
Inoculation:HG116 vs SY41	ASV530	64.2005	-6.33771	1.23492	-5.13209	2.87e-07	7.02e-06	Depleted	ASV530|[Kouleothrixaceae]	Chloroflexi	Chloroflexi	[Roseiflexales]	[Kouleothrixaceae]
Inoculation:HG116 vs SY41	ASV100	16.6172	-4.3361	1.55316	-2.79179	0.00524181	0.0417617	Depleted	ASV100|Myxococcales	Proteobacteria	Deltaproteobacteria	Myxococcales
Inoculation:HG116 vs SY41	ASV1371	986.466	-10.2958	1.29135	-7.9729	1.55e-15	1.52e-13	Depleted	ASV1371|Enterobacter	Proteobacteria	Gammaproteobacteria	Enterobacteriales	Enterobacteriaceae	Enterobacter
Inoculation:HG116 vs SY41	ASV1106	160.467	-7.66984	1.15692	-6.62951	3.37e-11	1.65e-09	Depleted	ASV1106|Enterobacter	Proteobacteria	Gammaproteobacteria	Enterobacteriales	Enterobacteriaceae	Enterobacter
Inoculation:HG116 vs SY41	ASV922	55.8958	-6.13498	1.46428	-4.18976	2.79e-05	0.00054732	Depleted	ASV922|Pseudomonas	Proteobacteria	Gammaproteobacteria	Pseudomonadales	Pseudomonadaceae	Pseudomonas
Inoculation:HG116 vs SY41	ASV870	44.1784	5.83128	1.65507	3.52328	0.000426246	0.00696202	Enriched	ASV870|Nocardioides	Actinobacteria	Actinobacteria	Actinomycetales	Nocardioidaceae	Nocardioides
Inoculation:HG116 vs SY41	ASV1058	32.1537	5.36341	1.67675	3.19869	0.00138056	0.0150327	Enriched	ASV1058|Streptomycetaceae	Actinobacteria	Actinobacteria	Actinomycetales	Streptomycetaceae
Inoculation:HG116 vs CS	ASV20	29.9254	5.21708	1.65919	3.14436	0.00166452	0.0151657	Enriched	ASV20|Arthrobacter	Actinobacteria	Actinobacteria	Actinomycetales	Micrococcaceae	Arthrobacter	oryzae
Inoculation:HG116 vs SY41	ASV20	29.6194	5.24198	1.67181	3.13551	0.00171553	0.0168122	Enriched	ASV20|Arthrobacter	Actinobacteria	Actinobacteria	Actinomycetales	Micrococcaceae	Arthrobacter	oryzae
Inoculation:HG116 vs LDN	ASV1532	11.75	4.49184	1.57599	2.85017	0.00436961	0.0305873	Enriched	ASV1532|Phycicoccus	Actinobacteria	Actinobacteria	Actinomycetales	Intrasporangiaceae	Phycicoccus
Inoculation:HG116 vs CS	ASV1091	183.869	-7.84244	1.4858	-5.27826	1.3e-07	5.35e-06	Depleted	ASV1091|Cellulomonas	Actinobacteria	Actinobacteria	Actinomycetales	Cellulomonadaceae	Cellulomonas
Inoculation:HG116 vs CS	ASV883	62.8908	-6.28275	1.28439	-4.89163	1e-06	2.05e-05	Depleted	ASV883|Devosia	Proteobacteria	Alphaproteobacteria	Rhizobiales	Hyphomicrobiaceae	Devosia
Inoculation:HG116 vs CS	ASV802	34.0728	-5.38287	1.67678	-3.21025	0.0013262	0.0135936	Depleted	ASV802|Agrobacterium	Proteobacteria	Alphaproteobacteria	Rhizobiales	Rhizobiaceae	Agrobacterium
Inoculation:HG116 vs CS	ASV823	1089.95	-2.51581	0.537235	-4.68288	2.83e-06	4.64e-05	Depleted	ASV823|Comamonadaceae	Proteobacteria	Betaproteobacteria	Burkholderiales	Comamonadaceae
Inoculation:HG116 vs CS	ASV1371	172.945	-7.75401	1.08301	-7.1597	8.09e-13	6.63e-11	Depleted	ASV1371|Enterobacter	Proteobacteria	Gammaproteobacteria	Enterobacteriales	Enterobacteriaceae	Enterobacter
Inoculation:HG116 vs CS	ASV1106	219.362	-8.09816	1.6074	-5.03804	4.7e-07	1.29e-05	Depleted	ASV1106|Enterobacter	Proteobacteria	Gammaproteobacteria	Enterobacteriales	Enterobacteriaceae	Enterobacter
Inoculation:HG116 vs CS	ASV1481	74.6119	-6.53199	1.46417	-4.46122	8.15e-06	0.000111373	Depleted	ASV1481|Enterobacter	Proteobacteria	Gammaproteobacteria	Enterobacteriales	Enterobacteriaceae	Enterobacter
Inoculation:HG116 vs CS	ASV850	19.0396	-4.51642	1.57935	-2.85968	0.00424074	0.0316128	Depleted	ASV850|Lysobacter	Proteobacteria	Gammaproteobacteria	Xanthomonadales	Xanthomonadaceae	Lysobacter
Inoculation:HG116 vs LDN	ASV1142	12.25	4.55457	1.58818	2.8678	0.00413333	0.0305873	Enriched	ASV1142|Devosia	Proteobacteria	Alphaproteobacteria	Rhizobiales	Hyphomicrobiaceae	Devosia
Inoculation:HG116 vs CS	ASV1532	18.9069	4.53131	1.57447	2.87798	0.00400225	0.0316128	Enriched	ASV1532|Phycicoccus	Actinobacteria	Actinobacteria	Actinomycetales	Intrasporangiaceae	Phycicoccus
Inoculation:HG116 vs SY41	ASV1532	18.5258	4.54166	1.58381	2.86755	0.00413669	0.0368542	Enriched	ASV1532|Phycicoccus	Actinobacteria	Actinobacteria	Actinomycetales	Intrasporangiaceae	Phycicoccus
Inoculation:AK58 vs LDN	ASV5	46.625	-6.52746	1.71988	-3.7953	0.000147466	0.00100277	Depleted	ASV5|Comamonadaceae	Proteobacteria	Betaproteobacteria	Burkholderiales	Comamonadaceae
Inoculation:AK58 vs LDN	ASV1190	41.375	-6.35313	1.70086	-3.73524	0.000187537	0.00115932	Depleted	ASV1190|Oxalobacteraceae	Proteobacteria	Betaproteobacteria	Burkholderiales	Oxalobacteraceae
Inoculation:AK58 vs LDN	ASV189	31.375	-5.94835	1.67083	-3.56012	0.000370686	0.00173952	Depleted	ASV189|Roseateles	Proteobacteria	Betaproteobacteria	Burkholderiales	Comamonadaceae	Roseateles
Inoculation:AK58 vs LDN	ASV777	233.375	-0.619821	0.22305	-2.77884	0.00545526	0.0185479	Depleted	ASV777|Rubrivivax	Proteobacteria	Betaproteobacteria	Burkholderiales	Comamonadaceae	Rubrivivax
Inoculation:AK58 vs LDN	ASV546	64.625	-7.00279	1.71409	-4.08542	4.39963e-05	0.000447903	Depleted	ASV546|Enterobacteriaceae	Proteobacteria	Gammaproteobacteria	Enterobacteriales	Enterobacteriaceae
Inoculation:AK58 vs LDN	ASV1419	19.625	-5.25737	1.61682	-3.25168	0.00114725	0.00433405	Depleted	ASV1419|Pseudoxanthomonas	Proteobacteria	Gammaproteobacteria	Xanthomonadales	Xanthomonadaceae	Pseudoxanthomonas	mexicana
Inoculation:AK58 vs LDN	ASV121	102.25	7.66887	1.07859	7.11008	1.15973e-12	7.88614e-11	Enriched	ASV121|Actinosynnemataceae	Actinobacteria	Actinobacteria	Actinomycetales	Actinosynnemataceae
Inoculation:AK58 vs LDN	ASV1340	278.25	1.36669	0.231051	5.91509	3.31703e-09	1.12779e-07	Enriched	ASV1340|Actinosynnemataceae	Actinobacteria	Actinobacteria	Actinomycetales	Actinosynnemataceae
Inoculation:AK58 vs LDN	ASV579	49.5	6.61469	1.55386	4.25695	2.07235e-05	0.00028184	Enriched	ASV579|Micromonosporaceae	Actinobacteria	Actinobacteria	Actinomycetales	Micromonosporaceae
Inoculation:AK58 vs LDN	ASV1383	35.625	6.13441	1.51684	4.04421	5.24995e-05	0.000447903	Enriched	ASV1383|Micromonosporaceae	Actinobacteria	Actinobacteria	Actinomycetales	Micromonosporaceae
Inoculation:AK58 vs LDN	ASV719	36.25	6.15985	1.52346	4.04334	5.26945e-05	0.000447903	Enriched	ASV719|Agromyces	Actinobacteria	Actinobacteria	Actinomycetales	Microbacteriaceae	Agromyces
Inoculation:AK58 vs LDN	ASV679	22.375	5.45119	1.48087	3.68109	0.000232243	0.00125202	Enriched	ASV679|Lentzea	Actinobacteria	Actinobacteria	Actinomycetales	Actinosynnemataceae	Lentzea
Inoculation:AK58 vs LDN	ASV926	24.125	5.56222	1.63297	3.4062	0.000658745	0.00279967	Enriched	ASV926|Lechevalieria	Actinobacteria	Actinobacteria	Actinomycetales	Actinosynnemataceae	Lechevalieria	aerocolonigenes
Inoculation:AK58 vs LDN	ASV938	13.625	4.71423	1.4467	3.25861	0.0011196	0.00433405	Enriched	ASV938|Nocardia	Actinobacteria	Actinobacteria	Actinomycetales	Nocardiaceae	Nocardia
Inoculation:AK58 vs LDN	ASV1065	32.125	5.98297	1.50564	3.97372	7.07582e-05	0.000534617	Enriched	ASV1065|Devosia	Proteobacteria	Alphaproteobacteria	Rhizobiales	Hyphomicrobiaceae	Devosia
Inoculation:AK58 vs LDN	ASV1142	19.75	5.26677	1.48316	3.55104	0.000383718	0.00173952	Enriched	ASV1142|Devosia	Proteobacteria	Alphaproteobacteria	Rhizobiales	Hyphomicrobiaceae	Devosia
Inoculation:AK58 vs LDN	ASV1374	46.875	6.53526	1.37931	4.73807	2.15762e-06	4.89061e-05	Enriched	ASV1374|Oxalobacteraceae	Proteobacteria	Betaproteobacteria	Burkholderiales	Oxalobacteraceae
Inoculation:AK58 vs LDN	ASV303	206.5	1.08602	0.295645	3.67339	0.000239357	0.00125202	Enriched	ASV303|Methylibium	Proteobacteria	Betaproteobacteria	Burkholderiales	Comamonadaceae	Methylibium	petroleiphilum
Inoculation:AK58 vs LDN	ASV1000	11.25	4.42625	1.56438	2.8294	0.00466348	0.0166903	Enriched	ASV1000|[Roseiflexales]	Chloroflexi	Chloroflexi	[Roseiflexales]
Inoculation:AK58 vs LDN	ASV235	29.5	5.85797	1.3139	4.45847	8.2546e-06	0.000140328	Enriched	ASV235|258ds10	Fibrobacteres	Fibrobacteria	258ds10
Inoculation:AK58 vs SY41	ASV981	269.757	-0.930957	0.332203	-2.80237	0.00507281	0.0236731	Depleted	ASV981|Lechevalieria	Actinobacteria	Actinobacteria	Actinomycetales	Actinosynnemataceae	Lechevalieria	aerocolonigenes
Inoculation:AK58 vs SY41	ASV682	32.7946	-5.36677	1.67048	-3.21272	0.00131485	0.00849595	Depleted	ASV682|Kaistobacter	Proteobacteria	Alphaproteobacteria	Sphingomonadales	Sphingomonadaceae	Kaistobacter
Inoculation:AK58 vs SY41	ASV1523	159.94	-1.27537	0.450387	-2.83171	0.00462994	0.0228774	Depleted	ASV1523|Shinella	Proteobacteria	Alphaproteobacteria	Rhizobiales	Rhizobiaceae	Shinella
Inoculation:AK58 vs SY41	ASV107	1285.77	-4.59588	1.17513	-3.91095	9.19e-05	0.00110318	Depleted	ASV107|Bacillus	Firmicutes	Bacilli	Bacillales	Bacillaceae	Bacillus
Inoculation:AK58 vs SY41	ASV777	747.409	-2.08386	0.342218	-6.08927	1.13e-09	3.18e-08	Depleted	ASV777|Rubrivivax	Proteobacteria	Betaproteobacteria	Burkholderiales	Comamonadaceae	Rubrivivax
Inoculation:AK58 vs SY41	ASV303	742.578	-1.27183	0.328922	-3.86667	0.000110333	0.0011585	Depleted	ASV303|Methylibium	Proteobacteria	Betaproteobacteria	Burkholderiales	Comamonadaceae	Methylibium	petroleiphilum
Inoculation:AK58 vs SY41	ASV189	42.7402	-5.75699	1.52531	-3.77431	0.00016045	0.00149754	Depleted	ASV189|Roseateles	Proteobacteria	Betaproteobacteria	Burkholderiales	Comamonadaceae	Roseateles
Inoculation:AK58 vs SY41	ASV1190	56.4445	-6.16578	1.64644	-3.74493	0.000180448	0.00151576	Depleted	ASV1190|Oxalobacteraceae	Proteobacteria	Betaproteobacteria	Burkholderiales	Oxalobacteraceae
Inoculation:AK58 vs SY41	ASV823	479.164	-1.12356	0.316395	-3.55113	0.000383582	0.00292917	Depleted	ASV823|Comamonadaceae	Proteobacteria	Betaproteobacteria	Burkholderiales	Comamonadaceae
Inoculation:AK58 vs SY41	ASV606	23.3176	-4.86233	1.63001	-2.983	0.0028544	0.0159847	Depleted	ASV606|Rubrivivax	Proteobacteria	Betaproteobacteria	Burkholderiales	Comamonadaceae	Rubrivivax	gelatinosus
Inoculation:AK58 vs SY41	ASV1319	145.796	-4.57283	1.56614	-2.91982	0.00350237	0.0183874	Depleted	ASV1319|Comamonadaceae	Proteobacteria	Betaproteobacteria	Burkholderiales	Comamonadaceae
Inoculation:AK58 vs SY41	ASV530	60.9389	-6.27737	1.26699	-4.95455	7.25e-07	1.52e-05	Depleted	ASV530|[Kouleothrixaceae]	Chloroflexi	Chloroflexi	[Roseiflexales]	[Kouleothrixaceae]
Inoculation:AK58 vs SY41	ASV1371	964.215	-10.2785	1.16179	-8.84716	8.98e-19	7.54e-17	Depleted	ASV1371|Enterobacter	Proteobacteria	Gammaproteobacteria	Enterobacteriales	Enterobacteriaceae	Enterobacter
Inoculation:AK58 vs SY41	ASV1106	156.823	-7.65206	1.12895	-6.77802	1.22e-11	5.12e-10	Depleted	ASV1106|Enterobacter	Proteobacteria	Gammaproteobacteria	Enterobacteriales	Enterobacteriaceae	Enterobacter
Inoculation:AK58 vs SY41	ASV719	55.4999	6.23948	1.48571	4.19968	2.67e-05	0.000449058	Enriched	ASV719|Agromyces	Actinobacteria	Actinobacteria	Actinomycetales	Microbacteriaceae	Agromyces
Inoculation:AK58 vs SY41	ASV938	21.2786	4.82486	1.48076	3.25837	0.00112055	0.00784387	Enriched	ASV938|Nocardia	Actinobacteria	Actinobacteria	Actinomycetales	Nocardiaceae	Nocardia
Inoculation:AK58 vs SY41	ASV208	90.0287	2.65813	1.04506	2.54352	0.0109743	0.046092	Enriched	ASV208|Ochrobactrum	Proteobacteria	Alphaproteobacteria	Rhizobiales	Brucellaceae	Ochrobactrum	grignonense
Inoculation:AK58 vs SY41	ASV1489	15.7478	4.37341	1.4287	3.0611	0.00220523	0.0132314	Enriched	ASV1489|Ralstonia	Proteobacteria	Betaproteobacteria	Burkholderiales	Oxalobacteraceae	Ralstonia
Inoculation:AK58 vs SY41	ASV1123	73.8069	6.6549	1.68648	3.94603	7.95e-05	0.00110318	Enriched	ASV1123|Stenotrophomonas	Proteobacteria	Gammaproteobacteria	Xanthomonadales	Xanthomonadaceae	Stenotrophomonas
Inoculation:AK58 vs SY41	ASV1369	10.8347	3.80134	1.46124	2.60146	0.00928289	0.0410402	Enriched	ASV1369|Enterobacteriaceae	Proteobacteria	Gammaproteobacteria	Enterobacteriales	Enterobacteriaceae
Inoculation:AK58 vs CS	ASV1091	179.935	-7.82633	1.48492	-5.27055	1.36e-07	4.44e-06	Depleted	ASV1091|Cellulomonas	Actinobacteria	Actinobacteria	Actinomycetales	Cellulomonadaceae	Cellulomonas
Inoculation:AK58 vs CS	ASV802	33.0086	-5.35173	1.66808	-3.20831	0.00133516	0.0118951	Depleted	ASV802|Agrobacterium	Proteobacteria	Alphaproteobacteria	Rhizobiales	Rhizobiaceae	Agrobacterium
Inoculation:AK58 vs CS	ASV823	1059.98	-2.56033	0.531372	-4.81834	1.45e-06	2.84e-05	Depleted	ASV823|Comamonadaceae	Proteobacteria	Betaproteobacteria	Burkholderiales	Comamonadaceae
Inoculation:AK58 vs CS	ASV189	45.7894	-5.83302	1.67135	-3.49	0.000483021	0.00525956	Depleted	ASV189|Roseateles	Proteobacteria	Betaproteobacteria	Burkholderiales	Comamonadaceae	Roseateles
Inoculation:AK58 vs CS	ASV445	21.9502	-4.74401	1.61565	-2.93628	0.00332175	0.0271276	Depleted	ASV445|Cytophagaceae	Bacteroidetes	Cytophagia	Cytophagales	Cytophagaceae
Inoculation:AK58 vs CS	ASV1371	169.627	-7.74107	1.08476	-7.13623	9.59e-13	4.7e-11	Depleted	ASV1371|Enterobacter	Proteobacteria	Gammaproteobacteria	Enterobacteriales	Enterobacteriaceae	Enterobacter
Inoculation:AK58 vs CS	ASV1419	191.109	-7.91399	1.10101	-7.18796	6.58e-13	4.7e-11	Depleted	ASV1419|Pseudoxanthomonas	Proteobacteria	Gammaproteobacteria	Xanthomonadales	Xanthomonadaceae	Pseudoxanthomonas	mexicana
Inoculation:AK58 vs CS	ASV1106	216.649	-8.09534	1.60935	-5.03021	4.9e-07	1.2e-05	Depleted	ASV1106|Enterobacter	Proteobacteria	Gammaproteobacteria	Enterobacteriales	Enterobacteriaceae	Enterobacter
Inoculation:AK58 vs CS	ASV1481	73.6408	-6.52814	1.45813	-4.47707	7.57e-06	0.000123603	Depleted	ASV1481|Enterobacter	Proteobacteria	Gammaproteobacteria	Enterobacteriales	Enterobacteriaceae	Enterobacter
Inoculation:AK58 vs CS	ASV850	18.5526	-4.49344	1.58081	-2.84249	0.00447632	0.0337446	Depleted	ASV850|Lysobacter	Proteobacteria	Gammaproteobacteria	Xanthomonadales	Xanthomonadaceae	Lysobacter
Inoculation:AK58 vs CS	ASV938	21.5662	4.75768	1.47637	3.22255	0.00127057	0.0118951	Enriched	ASV938|Nocardia	Actinobacteria	Actinobacteria	Actinomycetales	Nocardiaceae	Nocardia
Inoculation:AK58 vs CS	ASV1065	50.52	6.01617	1.49901	4.01343	5.98e-05	0.000837785	Enriched	ASV1065|Devosia	Proteobacteria	Alphaproteobacteria	Rhizobiales	Hyphomicrobiaceae	Devosia
Inoculation:AK58 vs CS	ASV1194	44.3771	5.82612	1.5183	3.83727	0.000124411	0.00152404	Enriched	ASV1194|Sorangium	Proteobacteria	Deltaproteobacteria	Myxococcales	Polyangiaceae	Sorangium
