# Supplementary material for: Synthetic Polyploidisation Enhances Fusarium graminearum Tolerance in Wheat by Reshaping the Transcriptome and Strengthening the Microbiome
Source: Plant Biotechnol J. 2025 Aug 10;23(11):5252–78. doi: 10.1111/pbi.70295 (PMC12576463; doi:10.1111/pbi.70295)
Supplement: Supplementary file 2 — Table S1: DEGs among the different ploidy‐level wheat accessions. Table S2: The difference significance test and data of phylum and family‐level relative abundance of root‐associated microbiota among the different ploidy‐level wheat accessions. Table S3: The hub genes in three key modules associated with the F. graminearum‐tolerant SHW line HG116 and F. graminearum‐resistant variety AK58. Table S4: The difference significance test and data of phylum‐level relative abundance of root‐associated microbial communities between control and inoculated samples of all wheat varieties. Table S5: The discriminating amplicon sequence variants (ASVs) between control and PH‐1 inoculated samples in the root‐associated microbiota of all wheat varieties. Table S6: The difference analysis of MetaCyc pathways of root‐associated bacteria microbiomes between control and PH‐1 inoculated samples of all wheat varieties. Table S7: The discriminating bacterial ASVs in the root‐associated bacterial microbiota between the F. graminearum‐tolerant/resistant allohexaploids and the F. graminearum‐susceptible wheat varieties following PH‐1 infection. Table S8: The full names of the abbreviations for the descriptions of MetaCyc pathways in Figures S25–S28. Table S9: Bacterial and fungal metadata and sequencing statistics. [file PBI-23-5252-s002.zip › Table S8 The full names of the abbreviations for the descriptions of MetaCyc pathways in Figures S25-28..xlsx]

## Sheet: Table S8
	Pathway	baseMean	log2FoldChange	Abbreviations	Descriptions
1160	PWY-5837	313.506	2.05602	1,4-D-2-NB I	1,4-dihydroxy-2-naphthoate biosynthesis I
1079	PWY-5654	75.8753	0.54684	2-A-3-CADT2-O	2-amino-3-carboxymuconate semialdehyde degradation to 2-oxopentenoate
				3-PA3-(3-H)PD	3-phenylpropanoate and 3-(3-hydroxyphenyl)propanoate degradation
				3-PA3-(3-H)PDT2-O-4-E	3-phenylpropanoate and 3-(3-hydroxyphenyl)propanoate degradation to 2-oxopent-4-enoate
				4-MD (ortho cleavage)	4-methylcatechol degradation (ortho cleavage)
				6-H-DDB I	6-hydroxymethyl-dihydropterin diphosphate biosynthesis I
				6-H-DDB III (Chlamydia)	6-hydroxymethyl-dihydropterin diphosphate biosynthesis III (Chlamydia)
1113	PWY-5676	446.853	0.898606	A-CoA FTB II	acetyl-CoA fermentation to butanoate II
				ADDNB II	adenosine deoxyribonucleotides de novo biosynthesis II
				ABFC a,c-diamide I	adenosylcobalamin biosynthesis from cobyrinate a,c-diamide I
				ABFC A,C-D I	adenosylcobalamin biosynthesis from cobyrinate a,c-diamide I
1044	PWY-5507	239.21	3.85789	AB I (early cobalt insertion)	adenosylcobalamin biosynthesis I (early cobalt insertion)
				AB II (late cobalt incorporation)	adenosylcobalamin biosynthesis II (late cobalt incorporation)
				ASFC I	adenosylcobalamin salvage from cobinamide I
				ASFC II	adenosylcobalamin salvage from cobinamide II
				ADP-L-G-&B;-D-M-HB	ADP-L-glycero-&beta;-D-manno-heptose biosynthesis
				A, OAPI	arginine, ornithine and proline interconversion
				ABAD (bacteria)	aromatic biogenic amine degradation (bacteria)
				ACDV&B;-K	aromatic compounds degradation via &beta;-ketoadipate
985	PWY-5415	228.491	0.544844	CD I (meta-cleavage pathway)	catechol degradation I (meta-cleavage pathway)
1003	PWY-5420	162.55	0.577188	CD II (meta-cleavage pathway)	catechol degradation II (meta-cleavage pathway)
				CD III (ortho-cleavage pathway)	catechol degradation III (ortho-cleavage pathway)
				CDT &B;-K	catechol degradation to &beta;-ketoadipate
				CDT2-O-4-E II	catechol degradation to 2-oxopent-4-enoate II
				CAB I (aerobic, light-dependent)	chlorophyllide a biosynthesis I (aerobic, light-dependent)
				CAB II (anaerobic)	chlorophyllide a biosynthesis II (anaerobic)
				CAB III (aerobic, light independent)	chlorophyllide a biosynthesis III (aerobic, light independent)
				CBF 3-D	chorismate biosynthesis from 3-dehydroquinate
				CA3-HDT 2-O-4-E	cinnamate and 3-hydroxycinnamate degradation to 2-oxopent-4-enoate
				CMP-3-D-D-M-OB I	CMP-3-deoxy-D-manno-octulosonate biosynthesis I
1640	PWY-6749	66.1216	0.832832	CMP-legionaminate biosynthesis I	CMP-legionaminate biosynthesis I
1990	PWY-7377	238.04	3.80344	COB(II)Y A,C-DB I (ECI)	cob(II)yrinate a,c-diamide biosynthesis I (early cobalt insertion)
				COB(II)Y A,C-DB II (LCI)	cob(II)yrinate a,c-diamide biosynthesis II (late cobalt incorporation)
				CABBB	colanic acid building blocks biosynthesis
				dTDP-N-AB	dTDP-N-acetylthomosamine biosynthesis
196	ECASYN-PWY	89.0777	4.47493	ECAB	enterobacterial common antigen biosynthesis
1919	PWY-7255	198.261	1.11489	EB I (bacteria)	ergothioneine biosynthesis I (bacteria)
771	PWY-1861	420.96	1.68832	FA II (RuMP Cycle)	formaldehyde assimilation II (RuMP Cycle)
1421	PWY-6317	709.558	1.34762	GD I (Leloir pathway)	galactose degradation I (Leloir pathway)
1504	PWY-6478	79.1757	1.91723	GDP-D-G-&A;-D-M-HB	GDP-D-glycero-&alpha;-D-manno-heptose biosynthesis
				GDP-D-G-&A;-D-M-HB	GDP-D-glycero-&alpha;-D-manno-heptose biosynthesis
				GAG-1-PD	glucose and glucose-1-phosphate degradation
				GB I (from ADP-D-Glucose)	glycogen biosynthesis I (from ADP-D-Glucose)
340	GLYCOLYSIS	2025.16	0.21459	G I (from glucose 6-phosphate)	glycolysis I (from glucose 6-phosphate)
1028	PWY-5484	1750.93	0.340175	G II (from fructose 6-phosphate)	glycolysis II (from fructose 6-phosphate)
				GDDNB II	guanosine deoxyribonucleotides de novo biosynthesis II
				GRDNB	guanosine ribonucleotides de novo biosynthesis
653	P461-PWY	388.829	2.15272	HFTL, F, EAA	hexitol fermentation to lactate, formate, ethanol and acetate
				L-AB I (via L-ornithine)	L-arginine biosynthesis I (via L-ornithine)
				L-AB II (acetyl cycle)	L-arginine biosynthesis II (acetyl cycle)
				L-AB III (via N-acetyl-L-citrulline)	L-arginine biosynthesis III (via N-acetyl-L-citrulline)
				L-AB IV (archaebacteria)	L-arginine biosynthesis IV (archaebacteria)
				L-AB II (AST pathway)	L-arginine degradation II (AST pathway)
1041	PWY-5505	960.583	0.484594	L-GAL-GB	L-glutamate and L-glutamine biosynthesis
				L-IB I (from threonine)	L-isoleucine biosynthesis I (from threonine)
571	P163-PWY	167.557	1.29283	L-LFTAAB	L-lysine fermentation to acetate and butanoate
				L-TDT2-A-3-CS	L-tryptophan degradation to 2-amino-3-carboxymuconate semialdehyde
1508	PWY-6505	105.699	0.430427	L-TD XII (Geobacillus)	L-tryptophan degradation XII (Geobacillus)
1015	PWY-5430	159.3	0.502011	MCPOAC	meta cleavage pathway of aromatic compounds
2058	PWY-7616	461.623	0.866992	MOTCD	methanol oxidation to carbon dioxide
				M-T, P-CDPB	mono-trans, poly-cis decaprenyl phosphate biosynthesis
				M-A-PCB	mycolyl-arabinogalactan-peptidoglycan complex biosynthesis
				M-, C- AS-ID	myo-, chiro- and scillo-inositol degradation
				myo-inositol degradation I	myo-inositol degradation I
				N10-F-TB	N10-formyl-tetrahydrofolate biosynthesis
1284	PWY-5971	2296.35	0.704402	PB II (bacteria and plants)	palmitate biosynthesis II (bacteria and plants)
				PB I (from (5Z)-dodec-5-enoate)	palmitoleate biosynthesis I (from (5Z)-dodec-5-enoate)
				PACAB I	pantothenate and coenzyme A biosynthesis I
				PPP (non-oxidative branch)	pentose phosphate pathway (non-oxidative branch)
1497	PWY-6471	62.6252	1.62759	PB IV (Enterococcus faecium)	peptidoglycan biosynthesis IV (Enterococcus faecium)
1490	PWY-6470	48.3175	1.51156	PB V (&beta;-lactam resistance)	peptidoglycan biosynthesis V (&beta;-lactam resistance)
				PM (M-DC)	peptidoglycan maturation (meso-diaminopimelate containing)
				PD I (meta-cleavage pathway)	protocatechuate degradation I (meta-cleavage pathway)
				PD II (ortho-cleavage pathway)	protocatechuate degradation II (ortho-cleavage pathway)
582	P164-PWY	102.133	1.38815	PND I (anaerobic)	purine nucleobases degradation I (anaerobic)
				PND I (anaerobic)	purine nucleobases degradation I (anaerobic)
				PND II (aerobic)	purine nucleotides degradation II (aerobic)
				P5'-PB I	pyridoxal 5'-phosphate biosynthesis I
				PDS	pyrimidine deoxyribonucleosides salvage
				PDDNB I	pyrimidine deoxyribonucleotides de novo biosynthesis I
				PDDNB II	pyrimidine deoxyribonucleotides de novo biosynthesis II
1527	PWY-6545	279.966	0.89774	PDDNB III	pyrimidine deoxyribonucleotides de novo biosynthesis III
864	PWY-5100	389.05	1.52063	PFTAAL II	pyruvate fermentation to acetate and lactate II
				PFTI (engineered)	pyruvate fermentation to isobutanol (engineered)
139	CODH-PWY	24.1908	2.42243	RAC A pathway	reductive acetyl coenzyme A pathway
825	PWY-4361	110.908	2.73073	S-M-5-T-&A;-D-R 1-PD	S-methyl-5-thio-&alpha;-D-ribose 1-phosphate degradation
				SB II (bacteria and plants)	stearate biosynthesis II (bacteria and plants)
				SD III (sucrose invertase)	sucrose degradation III (sucrose invertase)
				SDD IV (sucrose phosphorylase)	sucrose degradation IV (sucrose phosphorylase)
				SD IV (sucrose phosphorylase)	sucrose degradation IV (sucrose phosphorylase)
308	GLUCUROCAT-PWY	285.872	1.07305	SO &B;-D-GAD-GD	superpathway of &beta;-D-glucuronide and D-glucuronate degradation
426	KDO-NAGLIPASYN-PWY	597.03	2.72054	SO (Kdo)2-LAB	superpathway of (Kdo)2-lipid A biosynthesis
				SO (R,R)-butanediol biosynthesis	superpathway of (R,R)-butanediol biosynthesis
				SO2,3-butanediol biosynthesis	superpathway of 2,3-butanediol biosynthesis
931	PWY-5183	128.863	0.562506	SOATD	superpathway of aerobic toluene degradation
				SOAAAB	superpathway of aromatic amino acid biosynthesis
				SOBAB	superpathway of bacteriochlorophyll a biosynthesis
				SOBAAB	superpathway of branched amino acid biosynthesis
22	ALL-CHORISMATE-PWY	643.815	1.50341	SOCM	superpathway of chorismate metabolism
1544	PWY-6590	98.7345	2.78043	SOCAAF	superpathway of Clostridium acetobutylicum acidogenic fermentation
1206	PWY-5860	305.618	1.77676	SOD-6 B I	superpathway of demethylmenaquinol-6 biosynthesis I
1977	PWY-7373	4.6024	5.71103	SOD-6 B II	superpathway of demethylmenaquinol-6 biosynthesis II
1215	PWY-5861	376.774	1.46275	SOD-8B	superpathway of demethylmenaquinol-8 biosynthesis
1220	PWY-5862	167.923	2.02216	SOD-9B	superpathway of demethylmenaquinol-9 biosynthesis
291	GLUCARGALACTSUPER-PWY	278.473	0.788592	SOD-GAD-GD	superpathway of D-glucarate and D-galactarate degradation
				SOFABI (E. coli)	superpathway of fatty acid biosynthesis initiation (E. coli)
237	FUC-RHAMCAT-PWY	46.2556	1.33014	SOFARD	superpathway of fucose and rhamnose degradation
				SOGDP-M-D O-ABBB	superpathway of GDP-mannose-derived O-antigen building blocks biosynthesis
				SOGDB II (via MEP)	superpathway of geranylgeranyl diphosphate biosynthesis II (via MEP)
				SOGB I (via mevalonate)	superpathway of geranylgeranyldiphosphate biosynthesis I (via mevalonate)
1677	PWY-6901	1219.58	0.505702	SOGAXD	superpathway of glucose and xylose degradation
				SOGDT 1,3-propanediol	superpathway of glycerol degradation to 1,3-propanediol
335	GLYCOL-GLYOXDEG-PWY	13.6874	4.17268	SOGMAD	superpathway of glycol metabolism and degradation
347	GLYCOLYSIS-E-D	2107.11	0.116069	SOGAE-D	superpathway of glycolysis and Entner-Doudoroff
350	GLYCOLYSIS-TCA-GLYOX-BYPASS	2256.35	0.115063	SOG, PD, TCA, AGB	superpathway of glycolysis, pyruvate dehydrogenase, TCA, and glyoxylate bypass
				SOGBAT	superpathway of glyoxylate bypass and TCA
				SOGBA TCA	superpathway of glyoxylate bypass and TCA
				SOHBFG	superpathway of heme biosynthesis from glycine
2146	PWY0-1415	604.549	1.02541	SOHBFU-III	superpathway of heme biosynthesis from uroporphyrinogen-III
388	HEXITOLDEGSUPER-PWY	372.778	0.99931	SOHD (bacteria)	superpathway of hexitol degradation (bacteria)
250	GALACT-GLUCUROCAT-PWY	248.836	0.939213	SOHAHD	superpathway of hexuronide and hexuronate degradation
726	PRPP-PWY	1319.58	0.813451	SOH, P, APB	superpathway of histidine, purine, and pyrimidine biosynthesis
				SOL-AAL-OD	superpathway of L-arginine and L-ornithine degradation
48	ARGDEG-PWY	164.952	4.07875	SOL-A, P, A4-AD	superpathway of L-arginine, putrescine, and 4-aminobutanoate degradation
				SOL-AAL-AB	superpathway of L-aspartate and L-asparagine biosynthesis
632	P4-PWY	1784.87	0.208907	SOL-L, L-TAL-MB I	superpathway of L-lysine, L-threonine and L-methionine biosynthesis I
				SOL-MB (by sulfhydrylation)	superpathway of L-methionine biosynthesis (by sulfhydrylation)
969	PWY-5347	1220.71	0.387873	SOL-MB (transsulfuration)	superpathway of L-methionine biosynthesis (transsulfuration)
				SOL-PB	superpathway of L-phenylalanine biosynthesis
				SOL-SAGB I	superpathway of L-serine and glycine biosynthesis I
				SOL-TM	superpathway of L-threonine metabolism
1235	PWY-5896	415.323	1.64956	SOM-10 biosynthesis	superpathway of menaquinol-10 biosynthesis
1237	PWY-5897	314.683	1.93681	SOM-11 biosynthesis	superpathway of menaquinol-11 biosynthesis
1243	PWY-5898	480.286	1.40495	SOM-12 biosynthesis	superpathway of menaquinol-12 biosynthesis
1250	PWY-5899	314.683	1.93681	SOM-13 biosynthesis	superpathway of menaquinol-13 biosynthesis
1184	PWY-5850	415.323	1.64956	SOM-6 biosynthesis I	superpathway of menaquinol-6 biosynthesis I
1173	PWY-5840	320.448	1.86893	SOM-7 biosynthesis	superpathway of menaquinol-7 biosynthesis
1164	PWY-5838	507.246	1.33783	SOM-8 biosynthesis I	superpathway of menaquinol-8 biosynthesis I
1180	PWY-5845	237.976	1.95049	SOM-9 biosynthesis	superpathway of menaquinol-9 biosynthesis
467	METHGLYUT-PWY	32.5013	0.897105	SOMD	superpathway of methylglyoxal degradation
				SON-A, N-AA N-A D	superpathway of N-acetylglucosamine, N-acetylmannosamine and N-acetylneuraminate degradation
647	P441-PWY	161.81	1.16339	SON-AD	superpathway of N-acetylneuraminate degradation
				SOOD	superpathway of ornithine degradation
1303	PWY-6071	371.295	0.804449	SOPD	superpathway of phenylethylamine degradation
				SOPB I (bacteria)	superpathway of phospholipid biosynthesis I (bacteria)
1225	PWY-5863	337.243	1.9698	SOPB	superpathway of phylloquinol biosynthesis
				SOPB II	superpathway of polyamine biosynthesis II
2122	PWY0-1297	697.388	0.307964	SOPDD	superpathway of purine deoxyribonucleosides degradation
177	DENOVOPURINE2-PWY	1193	1.0074	SOPNDNB II	superpathway of purine nucleotides de novo biosynthesis II
				SOP 5'-PBASe	superpathway of pyridoxal 5'-phosphate biosynthesis and salvage
1830	PWY-7200	1410.59	0.204155	SOPDS	superpathway of pyrimidine deoxyribonucleoside salvage
2127	PWY0-1298	367.942	0.855691	SOPDD	superpathway of pyrimidine deoxyribonucleosides degradation
				SOPDDNB	superpathway of pyrimidine deoxyribonucleotides de novo biosynthesis
				SOPDDNB (E. coli)	superpathway of pyrimidine deoxyribonucleotides de novo biosynthesis (E. coli)
				SOPNS	superpathway of pyrimidine nucleobases salvage
				SOPRS	superpathway of pyrimidine ribonucleosides salvage
				SOPRDNB	superpathway of pyrimidine ribonucleotides de novo biosynthesis
456	MET-SAM-PWY	1240.36	0.393618	SOS-A-L-MB	superpathway of S-adenosyl-L-methionine biosynthesis
				SOSD	superpathway of salicylate degradation
				SOSAACB	superpathway of sulfate assimilation and cysteine biosynthesis
				SOSO (Acidianus ambivalens)	superpathway of sulfur oxidation (Acidianus ambivalens)
				SOTB	superpathway of tetrahydrofolate biosynthesis
				SOTBAS	superpathway of tetrahydrofolate biosynthesis and salvage
2339	THISYN-PWY	779.099	2.13975	SOTDB I	superpathway of thiamin diphosphate biosynthesis I
1665	PWY-6895	447.816	2.72646	SOTDB II	superpathway of thiamin diphosphate biosynthesis II
				SOU-8B (prokaryotic)	superpathway of ubiquinol-8 biosynthesis (prokaryotic)
				SO UDP-G-D O-ABBB	superpathway of UDP-glucose-derived O-antigen building blocks biosynthesis
				SO UDP-N-A-D O-ABBB	superpathway of UDP-N-acetylglucosamine-derived O-antigen building blocks biosynthesis
1425	PWY-6338	51.025	1.0427	SOVAVD	superpathway of vanillin and vanillate degradation
535	P105-PWY	2238.98	0.0884594	TCA cycle IV (3-OD)	TCA cycle IV (2-oxoglutarate decarboxylase)
1710	PWY-6969	2402.1	0.144125	TCA c V (2-O:FO)	TCA cycle V (2-oxoglutarate:ferredoxin oxidoreductase)
910	PWY-5180	270.784	0.64887	TD I (aerobic) (via o-cresol)	toluene degradation I (aerobic) (via o-cresol)
923	PWY-5182	270.784	0.64887	TD II (aerobic) (via 4-methylcatechol)	toluene degradation II (aerobic) (via 4-methylcatechol)
				TD III (aerobic) (via p-cresol)	toluene degradation III (aerobic) (via p-cresol)
903	PWY-5178	149.307	0.634938	TD IV (aerobic) (via catechol)	toluene degradation IV (aerobic) (via catechol)
2148	PWY0-1479	1498.11	0.162679	tRNA processing	tRNA processing
1762	PWY-7090	135.725	0.998069	UDP-2,3-D-2,3-D-&A;-D-MB	UDP-2,3-diacetamido-2,3-dideoxy-&alpha;-D-mannuronate biosynthesis
				UB/I 5'-PD	urate biosynthesis/inosine 5'-phosphate degradation
