# Supplementary material for: Synthetic Polyploidisation Enhances Fusarium graminearum Tolerance in Wheat by Reshaping the Transcriptome and Strengthening the Microbiome
Source: Plant Biotechnol J. 2025 Aug 10;23(11):5252–78. doi: 10.1111/pbi.70295 (PMC12576463; doi:10.1111/pbi.70295)
Supplement: Supplementary file 2 — Table S1: DEGs among the different ploidy‐level wheat accessions. Table S2: The difference significance test and data of phylum and family‐level relative abundance of root‐associated microbiota among the different ploidy‐level wheat accessions. Table S3: The hub genes in three key modules associated with the F. graminearum‐tolerant SHW line HG116 and F. graminearum‐resistant variety AK58. Table S4: The difference significance test and data of phylum‐level relative abundance of root‐associated microbial communities between control and inoculated samples of all wheat varieties. Table S5: The discriminating amplicon sequence variants (ASVs) between control and PH‐1 inoculated samples in the root‐associated microbiota of all wheat varieties. Table S6: The difference analysis of MetaCyc pathways of root‐associated bacteria microbiomes between control and PH‐1 inoculated samples of all wheat varieties. Table S7: The discriminating bacterial ASVs in the root‐associated bacterial microbiota between the F. graminearum‐tolerant/resistant allohexaploids and the F. graminearum‐susceptible wheat varieties following PH‐1 infection. Table S8: The full names of the abbreviations for the descriptions of MetaCyc pathways in Figures S25–S28. Table S9: Bacterial and fungal metadata and sequencing statistics. [file PBI-23-5252-s002.zip › Table S9 Bacterial and fungal metadata and sequencing statistics.xlsx]

## Sheet: Table S9a
Table S9a Bacterial metadata and sequencing statistics
sample-id	Genotype	Genome	Treatment	Niche	mass (mg)	input	filtered	percentage of input passed filter	denoised	merged	percentage of input merged	non-chimeric	percentage of input non-chimeric	mitochondria&chloroplast&Unassigned&Archaea reads	spike reads	bacteria reads
RS1_AK58_1	AK58	AABBDD	Control	Rhizosphere	110.1	109165	97754	89.55	91983	69989	64.11	63416	58.09	0	15109	48307
RS1_AK58_2	AK58	AABBDD	Control	Rhizosphere	109.2	101501	91630	90.27	86526	67472	66.47	61390	60.48	0	14302	47088
RS1_AK58_3	AK58	AABBDD	Control	Rhizosphere	102.7	33071	29232	88.39	26890	20285	61.34	19101	57.76	0	8408	10693
RS1_AK58_4	AK58	AABBDD	Control	Rhizosphere	112.4	58608	51234	87.42	48039	37072	63.25	34024	58.05	4	11528	22492
RS2_AK58_1	AK58	AABBDD	Inoculation	Rhizosphere	100	91343	79078	86.57	76951	68172	74.63	64182	70.26	0	4879	59303
RS2_AK58_2	AK58	AABBDD	Inoculation	Rhizosphere	100	54476	47744	87.64	45647	38417	70.52	36404	66.83	0	2577	33827
RS2_AK58_3	AK58	AABBDD	Inoculation	Rhizosphere	100	66903	58058	86.78	56030	47978	71.71	45670	68.26	0	2681	42989
RS2_AK58_4	AK58	AABBDD	Inoculation	Rhizosphere	100	63533	40832	64.27	38679	32101	50.53	30662	48.26	0	1656	29006
RS1_CS_1	CS	AABBDD	Control	Rhizosphere	100	50549	45227	89.47	42272	32083	63.47	28884	57.14	0	5910	22974
RS1_CS_2	CS	AABBDD	Control	Rhizosphere	99.2	80566	71406	88.63	67275	49461	61.39	44154	54.8	0	7457	36697
RS1_CS_3	CS	AABBDD	Control	Rhizosphere	109.8	196088	175402	89.45	167756	129839	66.21	113744	58.01	0	25269	88475
RS1_CS_4	CS	AABBDD	Control	Rhizosphere	104.9	132360	118075	89.21	112548	88828	67.11	79648	60.18	0	21123	58525
RS2_CS_1	CS	AABBDD	Inoculation	Rhizosphere	100	116456	102951	88.4	100925	91428	78.51	80439	69.07	0	1814	78625
RS2_CS_2	CS	AABBDD	Inoculation	Rhizosphere	100	83278	73823	88.65	71842	62950	75.59	56472	67.81	0	1928	54544
RS2_CS_3	CS	AABBDD	Inoculation	Rhizosphere	100	46342	38002	82	36433	29898	64.52	28282	61.03	0	910	27372
RS2_CS_4	CS	AABBDD	Inoculation	Rhizosphere	100	72808	61248	84.12	59449	52844	72.58	47707	65.52	0	845	46862
RS1_HG116_1	HG116	AABBDD	Control	Rhizosphere	102.4	93817	83678	89.19	79608	64171	68.4	60281	64.25	0	28570	31711
RS1_HG116_2	HG116	AABBDD	Control	Rhizosphere	111.5	54975	49297	89.67	46326	36960	67.23	35012	63.69	0	18352	16660
RS1_HG116_3	HG116	AABBDD	Control	Rhizosphere	100.5	81196	72714	89.55	69006	55677	68.57	52341	64.46	0	25866	26475
RS1_HG116_4	HG116	AABBDD	Control	Rhizosphere	106.3	53873	47980	89.06	44842	34844	64.68	32789	60.86	0	13222	19567
RS2_HG116_1	HG116	AABBDD	Inoculation	Rhizosphere	100	73215	64680	88.34	62877	54982	75.1	50987	69.64	0	3011	47976
RS2_HG116_2	HG116	AABBDD	Inoculation	Rhizosphere	100	79898	70609	88.37	68797	60623	75.88	55085	68.94	5	1837	53243
RS2_HG116_3	HG116	AABBDD	Inoculation	Rhizosphere	100	51799	44796	86.48	43500	38383	74.1	35994	69.49	0	1586	34408
RS2_HG116_4	HG116	AABBDD	Inoculation	Rhizosphere	100	37345	31825	85.22	30649	26186	70.12	24467	65.52	0	1016	23451
RS1_LDN_1	LDN	AABB	Control	Rhizosphere	107.6	80333	71601	89.13	67736	53227	66.26	49077	61.09	0	18531	30546
RS1_LDN_2	LDN	AABB	Control	Rhizosphere	102.7	125994	113300	89.92	108390	87607	69.53	80012	63.5	6	26890	53116
RS1_LDN_3	LDN	AABB	Control	Rhizosphere	105.4	78003	70883	90.87	65638	47231	60.55	41974	53.81	11	7127	34836
RS1_LDN_4	LDN	AABB	Control	Rhizosphere	107.2	96891	87427	90.23	82030	60475	62.42	53679	55.4	178	10562	42939
RS2_LDN_1	LDN	AABB	Inoculation	Rhizosphere	100	69158	60331	87.24	58107	48604	70.28	44878	64.89	0	3454	41424
RS2_LDN_2	LDN	AABB	Inoculation	Rhizosphere	100	101979	84289	82.65	81719	70337	68.97	64014	62.77	0	2613	61401
RS2_LDN_3	LDN	AABB	Inoculation	Rhizosphere	100	101206	86992	85.96	84712	73651	72.77	65802	65.02	0	3242	62560
RS2_LDN_4	LDN	AABB	Inoculation	Rhizosphere	100	101256	87479	86.39	85057	73484	72.57	68208	67.36	0	5491	62717
RS1_SY41_1	SY41	DD	Control	Rhizosphere	101.7	98300	87682	89.2	82252	61448	62.51	54625	55.57	124	11021	43480
RS1_SY41_2	SY41	DD	Control	Rhizosphere	108.1	109743	96587	88.01	91425	69611	63.43	62246	56.72	0	16354	45892
RS1_SY41_3	SY41	DD	Control	Rhizosphere	80.8	110883	99059	89.34	93634	72971	65.81	65271	58.86	0	27259	38012
RS1_SY41_4	SY41	DD	Control	Rhizosphere	63.2	60921	54313	89.15	51048	40437	66.38	37761	61.98	0	21704	16057
RS2_SY41_1	SY41	DD	Inoculation	Rhizosphere	100	67329	59236	87.98	57902	52712	78.29	48878	72.6	0	2288	46590
RS2_SY41_2	SY41	DD	Inoculation	Rhizosphere	100	85378	74526	87.29	73109	66991	78.46	62067	72.7	0	2541	59526
RS2_SY41_3	SY41	DD	Inoculation	Rhizosphere	100	75672	66853	88.35	65335	59526	78.66	55131	72.86	0	2267	52864
RS2_SY41_4	SY41	DD	Inoculation	Rhizosphere	100	57560	50748	88.17	49389	44125	76.66	40751	70.8	0	1552	39199
R1_AK58_1	AK58	AABBDD	Control	Root	107	114918	90594	78.83	89960	86211	75.02	76915	66.93	57	19800	57058
R1_AK58_2	AK58	AABBDD	Control	Root	105.8	109606	90403	82.48	89239	83063	75.78	73292	66.87	119	10590	62583
R1_AK58_3	AK58	AABBDD	Control	Root	109	66062	48684	73.69	48048	44638	67.57	41315	62.54	112	4686	36517
R1_AK58_4	AK58	AABBDD	Control	Root	112.1	89130	77577	87.04	76804	72709	81.58	63338	71.06	70	4151	59117
R2_AK58_1	AK58	AABBDD	Inoculation	Root	100	16640	14190	85.28	13181	11060	66.47	10425	62.65	0	5471	4954
R2_AK58_2	AK58	AABBDD	Inoculation	Root	100	14951	13073	87.44	12199	9649	64.54	9175	61.37	0	4435	4740
R2_AK58_3	AK58	AABBDD	Inoculation	Root	100	17648	15642	88.63	14479	11549	65.44	11187	63.39	0	4635	6552
R2_AK58_4	AK58	AABBDD	Inoculation	Root	100	21965	19288	87.81	17771	13971	63.61	13056	59.44	0	6575	6481
R1_CS_1	CS	AABBDD	Control	Root	108.5	100815	88317	87.6	87386	82241	81.58	65901	65.37	31	2511	63359
R1_CS_2	CS	AABBDD	Control	Root	105.3	56756	49716	87.6	49110	45987	81.03	40789	71.87	120	11549	29120
R1_CS_3	CS	AABBDD	Control	Root	101	73606	64206	87.23	62985	55195	74.99	43933	59.69	81	2552	41300
R1_CS_4	CS	AABBDD	Control	Root	98	85941	74502	86.69	73045	65334	76.02	59024	68.68	86	17199	41739
R2_CS_1	CS	AABBDD	Inoculation	Root	100	25938	21816	84.11	19735	14656	56.5	13812	53.25	0	4715	9097
R2_CS_2	CS	AABBDD	Inoculation	Root	100	40513	32646	80.58	30503	24052	59.37	22647	55.9	0	8835	13812
R2_CS_3	CS	AABBDD	Inoculation	Root	100	15298	13131	85.83	12066	9431	61.65	9352	61.13	0	2933	6419
R2_CS_4	CS	AABBDD	Inoculation	Root	100	33425	28891	86.44	27681	23903	71.51	21431	64.12	0	10441	10990
R1_HG116_1	HG116	AABBDD	Control	Root	108	61413	50668	82.5	49561	44863	73.05	42067	68.5	116	15888	26063
R1_HG116_2	HG116	AABBDD	Control	Root	103.7	76410	62053	81.21	60781	56308	73.69	53495	70.01	76	31762	21657
R1_HG116_3	HG116	AABBDD	Control	Root	109.2	92719	76221	82.21	74852	68990	74.41	59492	64.16	126	12734	46632
R1_HG116_4	HG116	AABBDD	Control	Root	102.9	79595	65338	82.09	63860	55933	70.27	49862	62.64	57	19097	30708
R2_HG116_1	HG116	AABBDD	Inoculation	Root	100	25642	22046	85.98	20587	16495	64.33	15279	59.59	28	8148	7103
R2_HG116_2	HG116	AABBDD	Inoculation	Root	100	22738	19559	86.02	18151	14083	61.94	13454	59.17	0	6193	7261
R2_HG116_3	HG116	AABBDD	Inoculation	Root	100	18473	15276	82.69	13889	10595	57.35	10162	55.01	0	5393	4769
R2_HG116_4	HG116	AABBDD	Inoculation	Root	100	25724	22327	86.79	20957	16274	63.26	15236	59.23	0	7884	7352
R1_LDN_1	LDN	AABB	Control	Root	99.2	81321	71411	87.81	70260	64405	79.2	57066	70.17	51	19244	37771
R1_LDN_2	LDN	AABB	Control	Root	110.7	140637	121398	86.32	120049	112022	79.65	96049	68.3	271	11090	84688
R1_LDN_3	LDN	AABB	Control	Root	105.3	55670	46685	83.86	45916	42419	76.2	38114	68.46	74	12294	25746
R1_LDN_4	LDN	AABB	Control	Root	83.3	85542	72706	84.99	71879	67334	78.71	59415	69.46	68	23908	35439
R2_LDN_1	LDN	AABB	Inoculation	Root	100	10810	8385	77.57	6985	4965	45.93	4733	43.78	0	2024	2709
R2_LDN_2	LDN	AABB	Inoculation	Root	100	22211	18343	82.59	16727	13560	61.05	12307	55.41	0	6805	5502
R2_LDN_3	LDN	AABB	Inoculation	Root	100	14760	12102	81.99	10920	8438	57.17	7955	53.9	0	4561	3394
R2_LDN_4	LDN	AABB	Inoculation	Root	100	18503	15110	81.66	13605	10801	58.37	9921	53.62	0	5936	3985
R1_SY41_1	SY41	DD	Control	Root	105.8	100606	85185	84.67	83911	75978	75.52	67178	66.77	147	18330	48701
R1_SY41_2	SY41	DD	Control	Root	104	72846	61274	84.11	60219	53941	74.05	49147	67.47	49	15270	33828
R1_SY41_3	SY41	DD	Control	Root	98.5	68713	58465	85.09	57606	53208	77.44	46292	67.37	90	10678	35524
R1_SY41_4	SY41	DD	Control	Root	100	104626	89018	85.08	87732	80427	76.87	69063	66.01	184	18741	50138
R2_SY41_1	SY41	DD	Inoculation	Root	100	30599	26449	86.44	25010	20840	68.11	19768	64.6	0	6999	12769
R2_SY41_2	SY41	DD	Inoculation	Root	100	31440	26552	84.45	24877	20103	63.94	19465	61.91	9	4491	14965
R2_SY41_3	SY41	DD	Inoculation	Root	100	22666	19325	85.26	17956	14454	63.77	14217	62.72	23	3024	11170
R2_SY41_4	SY41	DD	Inoculation	Root	100	25204	21587	85.65	19856	15962	63.33	15689	62.25	20	3686	11983

## Sheet: Table S9b
Table S9b Fungal metadata and sequencing statistics
sample-id	Genotype	Genome	Treatment	Niche	mass (mg)	input	filtered	percentage of input passed filter	denoised	merged	percentage of input merged	non-chimeric	percentage of input non-chimeric	All reads not belonging to the kingdom Fungi	spike reads	fungi reads
RS1_AK58_1	AK58	AABBDD	Control	Rhizosphere	110.1	104184	81952	78.66	81292	78687	75.53	77419	74.31	485	11214	65720
RS1_AK58_2	AK58	AABBDD	Control	Rhizosphere	109.7	29965	23024	76.84	22486	21315	71.13	21315	71.13	44	2136	19135
RS1_AK58_3	AK58	AABBDD	Control	Rhizosphere	100.8	40849	32135	78.67	31598	30115	73.72	29925	73.26	156	10438	19331
RS1_AK58_4	AK58	AABBDD	Control	Rhizosphere	109.2	61581	47816	77.65	47193	45582	74.02	45437	73.78	330	4739	40368
RS2_AK58_1	AK58	AABBDD	Inoculation	Rhizosphere	100	60085	48644	80.96	48028	46467	77.34	46275	77.02	238	1712	44325
RS2_AK58_2	AK58	AABBDD	Inoculation	Rhizosphere	100	45578	38298	84.03	37838	36095	79.19	35811	78.57	385	3454	31972
RS2_AK58_3	AK58	AABBDD	Inoculation	Rhizosphere	100	26877	21422	79.7	20929	19897	74.03	19897	74.03	142	1714	18041
RS2_AK58_4	AK58	AABBDD	Inoculation	Rhizosphere	100	58197	50290	86.41	49800	48520	83.37	47938	82.37	260	4507	43171
RS1_CS_1	CS	AABBDD	Control	Rhizosphere	103	90383	70102	77.56	69686	67775	74.99	65136	72.07	1503	11783	51850
RS1_CS_2	CS	AABBDD	Control	Rhizosphere	100	58657	45896	78.24	45432	44046	75.09	43967	74.96	30	7874	36063
RS1_CS_3	CS	AABBDD	Control	Rhizosphere	99.2	68380	51216	74.9	50498	48847	71.43	48438	70.84	101	4309	44028
RS1_CS_4	CS	AABBDD	Control	Rhizosphere	109.8	80710	61399	76.07	60644	58915	73	58351	72.3	117	6073	52161
RS2_CS_1	CS	AABBDD	Inoculation	Rhizosphere	100	49024	41439	84.53	41000	40122	81.84	39649	80.88	187	2822	36640
RS2_CS_2	CS	AABBDD	Inoculation	Rhizosphere	100	44512	35281	79.26	34751	33879	76.11	33260	74.72	106	1168	31986
RS2_CS_3	CS	AABBDD	Inoculation	Rhizosphere	100	47605	39925	83.87	39360	38891	81.7	38314	80.48	33	1485	36796
RS2_CS_4	CS	AABBDD	Inoculation	Rhizosphere	100	57362	46525	81.11	46003	45058	78.55	44230	77.11	50	1567	42613
RS1_HG116_1	HG116	AABBDD	Control	Rhizosphere	102.4	65074	49765	76.47	49266	47632	73.2	46939	72.13	577	16622	29740
RS1_HG116_2	HG116	AABBDD	Control	Rhizosphere	106.3	56788	43751	77.04	43419	41844	73.68	41213	72.57	509	13063	27641
RS1_HG116_3	HG116	AABBDD	Control	Rhizosphere	104.5	68531	52740	76.96	52235	49858	72.75	49554	72.31	760	9278	39516
RS1_HG116_4	HG116	AABBDD	Control	Rhizosphere	106.6	52217	41436	79.35	41060	39947	76.5	39862	76.34	377	5426	34059
RS2_HG116_1	HG116	AABBDD	Inoculation	Rhizosphere	100	21269	17134	80.56	16748	16146	75.91	16063	75.52	49	486	15528
RS2_HG116_2	HG116	AABBDD	Inoculation	Rhizosphere	100	44901	37248	82.96	36720	35472	79	34843	77.6	104	1342	33397
RS2_HG116_3	HG116	AABBDD	Inoculation	Rhizosphere	100	38401	32419	84.42	31983	31208	81.27	30845	80.32	129	1467	29249
RS2_HG116_4	HG116	AABBDD	Inoculation	Rhizosphere	100	62974	52537	83.43	52092	50566	80.3	49740	78.98	521	4038	45181
RS1_LDN_1	LDN	AABB	Control	Rhizosphere	102.7	61135	45338	74.16	44927	42475	69.48	42339	69.25	504	7032	34803
RS1_LDN_2	LDN	AABB	Control	Rhizosphere	105.4	72773	58221	80	57444	55622	76.43	55311	76	233	6951	48127
RS1_LDN_3	LDN	AABB	Control	Rhizosphere	107.2	59235	47404	80.03	46653	44636	75.35	44554	75.22	133	6339	38082
RS1_LDN_4	LDN	AABB	Control	Rhizosphere	108.7	56582	44882	79.32	44257	42309	74.77	41893	74.04	196	6142	35555
RS2_LDN_1	LDN	AABB	Inoculation	Rhizosphere	100	51371	37359	72.72	36556	35397	68.9	35299	68.71	48	1639	33612
RS2_LDN_2	LDN	AABB	Inoculation	Rhizosphere	100	60075	49146	81.81	48605	47427	78.95	47192	78.56	50	1912	45230
RS2_LDN_3	LDN	AABB	Inoculation	Rhizosphere	100	57241	46056	80.46	45494	44028	76.92	44023	76.91	893	3587	39543
RS2_LDN_4	LDN	AABB	Inoculation	Rhizosphere	100	44074	34283	77.79	33518	32348	73.39	32251	73.17	81	972	31198
RS1_SY41_1	SY41	DD	Control	Rhizosphere	101.7	61639	48425	78.56	47890	45644	74.05	45196	73.32	516	7669	37011
RS1_SY41_2	SY41	DD	Control	Rhizosphere	108.1	58630	44521	75.94	44062	41581	70.92	41194	70.26	625	14252	26317
RS1_SY41_3	SY41	DD	Control	Rhizosphere	101	84168	65491	77.81	65194	62941	74.78	61747	73.36	1565	26237	33945
RS1_SY41_4	SY41	DD	Control	Rhizosphere	98.8	82602	65919	79.8	65392	63198	76.51	62574	75.75	533	9057	52984
RS2_SY41_1	SY41	DD	Inoculation	Rhizosphere	100	55521	45658	82.24	45248	43281	77.95	42984	77.42	667	5976	36341
RS2_SY41_2	SY41	DD	Inoculation	Rhizosphere	100	73298	58900	80.36	58354	55776	76.09	55338	75.5	755	7645	46938
RS2_SY41_3	SY41	DD	Inoculation	Rhizosphere	100	52755	44335	84.04	43915	42048	79.7	41750	79.14	430	4652	36668
RS2_SY41_4	SY41	DD	Inoculation	Rhizosphere	100	32705	27139	82.98	26701	25069	76.65	24999	76.44	170	2311	22518
R1_AK58_1	AK58	AABBDD	Control	Root	107	64896	50123	77.24	49856	48790	75.18	48050	74.04	5958	4738	37354
R1_AK58_2	AK58	AABBDD	Control	Root	104.8	33931	26309	77.54	26058	25866	76.23	25516	75.2	4228	1856	19432
R1_AK58_3	AK58	AABBDD	Control	Root	106.3	75621	60677	80.24	60276	58934	77.93	58385	77.21	10822	3606	43957
R1_AK58_4	AK58	AABBDD	Control	Root	109	27420	17350	63.27	16876	16518	60.24	16518	60.24	2004	1224	13290
R2_AK58_1	AK58	AABBDD	Inoculation	Root	100	62227	47912	77	47645	46008	73.94	44716	71.86	7331	16018	21367
R2_AK58_2	AK58	AABBDD	Inoculation	Root	100	67218	52785	78.53	51963	50232	74.73	48186	71.69	1561	8410	38215
R2_AK58_3	AK58	AABBDD	Inoculation	Root	100	24156	20669	85.56	20347	18228	75.46	18039	74.68	2235	2039	13765
R2_AK58_4	AK58	AABBDD	Inoculation	Root	100	42729	36067	84.41	35890	35244	82.48	34817	81.48	5930	12946	15941
R1_CS_1	CS	AABBDD	Control	Root	108.5	46896	37947	80.92	37673	36966	78.83	36595	78.03	4087	1305	31203
R1_CS_2	CS	AABBDD	Control	Root	105.3	49478	39967	80.78	39648	38912	78.65	38662	78.14	3502	4613	30547
R1_CS_3	CS	AABBDD	Control	Root	103.8	105787	73359	69.35	73164	68972	65.2	67279	63.6	2461	1564	63254
R1_CS_4	CS	AABBDD	Control	Root	98	148255	118290	79.79	117825	115165	77.68	111334	75.1	7649	4562	99123
R2_CS_1	CS	AABBDD	Inoculation	Root	100	103388	80850	78.2	80503	78440	75.87	76915	74.39	3208	14091	59616
R2_CS_2	CS	AABBDD	Inoculation	Root	100	42131	26086	61.92	25508	24519	58.2	24160	57.34	1477	8731	13952
R2_CS_3	CS	AABBDD	Inoculation	Root	100	57604	34701	60.24	34214	33134	57.52	32664	56.7	490	5632	26542
R2_CS_4	CS	AABBDD	Inoculation	Root	100	80109	74009	92.39	73785	72339	90.3	70313	87.77	21465	18519	30329
R1_HG116_1	HG116	AABBDD	Control	Root	108	46333	36496	78.77	36232	35657	76.96	34658	74.8	3096	871	30691
R1_HG116_2	HG116	AABBDD	Control	Root	101	66627	52984	79.52	52613	51638	77.5	50633	75.99	6716	2681	41236
R1_HG116_3	HG116	AABBDD	Control	Root	102.3	88338	70511	79.82	70228	69030	78.14	67845	76.8	6607	1964	59274
R1_HG116_4	HG116	AABBDD	Control	Root	103.7	67077	50408	75.15	50062	47642	71.03	47193	70.36	6272	4347	36574
R2_HG116_1	HG116	AABBDD	Inoculation	Root	100	71133	61401	86.32	61203	59828	84.11	58661	82.47	12375	17653	28633
R2_HG116_2	HG116	AABBDD	Inoculation	Root	100	72161	61115	84.69	60959	59924	83.04	58887	81.61	2925	11396	44566
R2_HG116_3	HG116	AABBDD	Inoculation	Root	100	99587	85846	86.2	85572	84196	84.55	82194	82.53	4725	20862	56607
R2_HG116_4	HG116	AABBDD	Inoculation	Root	100	68095	58046	85.24	57838	55752	81.87	54105	79.46	6895	19790	27420
R1_LDN_1	LDN	AABB	Control	Root	99.2	109149	84929	77.81	84563	82666	75.74	80689	73.93	10079	3285	67325
R1_LDN_2	LDN	AABB	Control	Root	110.7	82257	62869	76.43	62450	61049	74.22	59993	72.93	4692	962	54339
R1_LDN_3	LDN	AABB	Control	Root	105.3	57615	41404	71.86	41060	39973	69.38	39595	68.72	7577	1670	30348
R1_LDN_4	LDN	AABB	Control	Root	109	74575	59566	79.87	59230	54757	73.43	54287	72.8	2628	2310	49349
R2_LDN_1	LDN	AABB	Inoculation	Root	100	53802	26343	48.96	25558	23547	43.77	23297	43.3	754	6686	15857
R2_LDN_2	LDN	AABB	Inoculation	Root	100	28782	14234	49.45	13733	13021	45.24	12858	44.67	872	7083	4903
R2_LDN_3	LDN	AABB	Inoculation	Root	100	39115	30081	76.9	29824	28727	73.44	28441	72.71	2075	13015	13351
R2_LDN_4	LDN	AABB	Inoculation	Root	100	56224	32135	57.16	31807	30433	54.13	30163	53.65	1074	8206	20883
R1_SY41_1	SY41	DD	Control	Root	101.8	55023	41845	76.05	41496	40834	74.21	40144	72.96	5362	3606	31176
R1_SY41_2	SY41	DD	Control	Root	105.8	82721	63402	76.65	63179	61648	74.53	59733	72.21	7955	5336	46442
R1_SY41_3	SY41	DD	Control	Root	104	68470	49328	72.04	49059	48244	70.46	47508	69.39	5024	3426	39058
R1_SY41_4	SY41	DD	Control	Root	100	58336	44886	76.94	44481	43216	74.08	42738	73.26	9512	3617	29609
R2_SY41_1	SY41	DD	Inoculation	Root	100	66429	54255	81.67	54016	53106	79.94	52096	78.42	5312	12334	34450
R2_SY41_2	SY41	DD	Inoculation	Root	100	70723	59307	83.86	58956	56414	79.77	54135	76.55	5212	10462	38461
R2_SY41_3	SY41	DD	Inoculation	Root	100	33707	27688	82.14	27545	26749	79.36	26385	78.28	4357	7531	14497
R2_SY41_4	SY41	DD	Inoculation	Root	100	105220	97107	92.29	96858	95069	90.35	92731	88.13	55735	17646	19350
